# Supplementary material for: Integrative epigenome profiling of 47XXY provides insights into whole genomic DNA hypermethylation and active chromatin accessibility
Source: Front Mol Biosci. 2023 Mar 27;10:1128739. doi: 10.3389/fmolb.2023.1128739 (PMC10083376; doi:10.3389/fmolb.2023.1128739)
Supplement: Supplementary file 1 [file Table2.XLSX]

## Sheet: Table S2 mapping_summary.txt
Sample name	Raw Reads	Raw Bases(G)	Clean Reads	Clean Bases(G)	Clean_ratio(%)	Q20(%)	Q30(%)	GC Content(%)	BS Conversion Rate(%)
NM_1	367341483	110.2	359379700	96.77	87.81	97.93	94.44	20.88	99.693
NM_2	410478845	123.14	400617266	107.41	87.23	97.78	94.1	20.65	99.71
NM_3	387046634	116.11	380125101	102.43	88.22	97.93	94.49	20.54	99.699
KS_1	379180325	113.75	370835895	99.52	87.49	97.78	94.13	20.82	99.727
KS_2	389671872	116.9	381026880	102.41	87.6	97.73	94.05	20.93	99.738
KS_3	334417497	100.33	327011671	87.9	87.61	97.7	93.96	21	99.698
NF_1	405803484	121.74	397030600	106.73	87.67	97.79	94.18	21.06	99.643
NF_2	369949391	110.98	361858548	97.33	87.7	97.76	94.13	21.07	99.688
NF_3	402250262	120.68	394456836	106.27	88.06	97.8	94.19	21.09	99.661
