# Supplementary material for: Integrative epigenome profiling of 47XXY provides insights into whole genomic DNA hypermethylation and active chromatin accessibility
Source: Front Mol Biosci. 2023 Mar 27;10:1128739. doi: 10.3389/fmolb.2023.1128739 (PMC10083376; doi:10.3389/fmolb.2023.1128739)
Supplement: Supplementary file 3 [file Table20.XLS]

##Databases: KEGG PATHWAY
##Statistical test method: hypergeometric test / Fisher's exact test
##FDR correction method: Benjamini and Hochberg
#Term	Database	ID	Input number	Background number	P-Value	Corrected P-Value	Input	Hyperlink
mTOR signaling pathway	KEGG PATHWAY	hsa04150	23	60	0.00268241518131	0.3888960942	ENSG00000166501|ENSG00000268173|ENSG00000175634|ENSG00000071242|ENSG00000100030|ENSG00000112715|ENSG00000142208|ENSG00000197258|ENSG00000171608|ENSG00000141564|ENSG00000154229|ENSG00000228753|ENSG00000273637|ENSG00000255949|ENSG00000105647|ENSG00000117020|ENSG00000025039|ENSG00000140992|ENSG00000106615|ENSG00000118046|ENSG00000103197|ENSG00000117676|ENSG00000105221	http://www.genome.jp/kegg-bin/show_pathway?hsa04150/hsa:5579%09red/hsa:5578%09red/hsa:5594%09red/hsa:10000%09red/hsa:6199%09red/hsa:6196%09red/hsa:1975%09red/hsa:5293%09red/hsa:7249%09red/hsa:57521%09red/hsa:5296%09red/hsa:6009%09red/hsa:6794%09red/hsa:6195%09red/hsa:208%09red/hsa:7422%09red/hsa:58528%09red/hsa:64121%09red/hsa:207%09red/hsa:5170%09red
Hippo signaling pathway	KEGG PATHWAY	hsa04390	45	154	0.00403227505339	0.3888960942	ENSG00000143816|ENSG00000144791|ENSG00000150672|ENSG00000078900|ENSG00000267251|ENSG00000163558|ENSG00000074211|ENSG00000180900|ENSG00000168036|ENSG00000180340|ENSG00000150457|ENSG00000115266|ENSG00000137834|ENSG00000039068|ENSG00000156475|ENSG00000007866|ENSG00000104899|ENSG00000143869|ENSG00000157240|ENSG00000132849|ENSG00000188064|ENSG00000137713|ENSG00000170365|ENSG00000018408|ENSG00000111186…	http://www.genome.jp/kegg-bin/show_pathway?hsa04390/hsa:5584%09red/hsa:84552%09red/hsa:25937%09red/hsa:10297%09red/hsa:2535%09red/hsa:122786%09red/hsa:10207%09red/hsa:6932%09red/hsa:6934%09red/hsa:7477%09red/hsa:1742%09red/hsa:7473%09red/hsa:5519%09red/hsa:8312%09red/hsa:81029%09red/hsa:126374%09red/hsa:7161%09red/hsa:5499%09red/hsa:4086%09red/hsa:7855%09red/hsa:894%09red/hsa:656%09red/hsa:999%09…
Thyroid hormone signaling pathway	KEGG PATHWAY	hsa04919	36	119	0.00602956866785	0.3888960942	ENSG00000186350|ENSG00000124181|ENSG00000232754|ENSG00000259205|ENSG00000166501|ENSG00000123066|ENSG00000268173|ENSG00000175221|ENSG00000196591|ENSG00000144893|ENSG00000168036|ENSG00000163399|ENSG00000100030|ENSG00000142208|ENSG00000148400|ENSG00000159200|ENSG00000171608|ENSG00000160563|ENSG00000154229|ENSG00000161714|ENSG00000141027|ENSG00000174437|ENSG00000090020|ENSG00000105647|ENSG00000117020…	http://www.genome.jp/kegg-bin/show_pathway?hsa04919/hsa:116931%09red/hsa:10000%09red/hsa:23236%09red/hsa:9442%09red/hsa:9862%09red/hsa:488%09red/hsa:5579%09red/hsa:5578%09red/hsa:113026%09red/hsa:8850%09red/hsa:7249%09red/hsa:6256%09red/hsa:5605%09red/hsa:3066%09red/hsa:6548%09red/hsa:4851%09red/hsa:5170%09red/hsa:1499%09red/hsa:9611%09red/hsa:5335%09red/hsa:5594%09red/hsa:5330%09red/hsa:8648%09r…
Rap1 signaling pathway	KEGG PATHWAY	hsa04015	56	211	0.00794747146982	0.3888960942	ENSG00000162104|ENSG00000105738|ENSG00000267251|ENSG00000166501|ENSG00000158815|ENSG00000128512|ENSG00000163558|ENSG00000268173|ENSG00000105287|ENSG00000138798|ENSG00000156427|ENSG00000039068|ENSG00000077420|ENSG00000168036|ENSG00000156299|ENSG00000183454|ENSG00000100030|ENSG00000112715|ENSG00000087460|ENSG00000142208|ENSG00000100311|ENSG00000140443|ENSG00000171608|ENSG00000187391|ENSG00000151276…	http://www.genome.jp/kegg-bin/show_pathway?hsa04015/hsa:2533%09red/hsa:5584%09red/hsa:345456%09red/hsa:2889%09red/hsa:10000%09red/hsa:3815%09red/hsa:3480%09red/hsa:5335%09red/hsa:1902%09red/hsa:7410%09red/hsa:51735%09red/hsa:5579%09red/hsa:5578%09red/hsa:8817%09red/hsa:2257%09red/hsa:84552%09red/hsa:7074%09red/hsa:5605%09red/hsa:1950%09red/hsa:2903%09red/hsa:285%09red/hsa:25865%09red/hsa:109%09re…
Calcium signaling pathway	KEGG PATHWAY	hsa04020	48	180	0.012300283565	0.3888960942	ENSG00000105464|ENSG00000162104|ENSG00000213906|ENSG00000133019|ENSG00000136160|ENSG00000166501|ENSG00000196218|ENSG00000148680|ENSG00000087460|ENSG00000108405|ENSG00000148660|ENSG00000221823|ENSG00000110148|ENSG00000150995|ENSG00000184984|ENSG00000141404|ENSG00000183454|ENSG00000120910|ENSG00000120899|ENSG00000151067|ENSG00000154678|ENSG00000141736|ENSG00000154229|ENSG00000157087|ENSG00000156052…	http://www.genome.jp/kegg-bin/show_pathway?hsa04020/hsa:3708%09red/hsa:5023%09red/hsa:56413%09red/hsa:2903%09red/hsa:23236%09red/hsa:3706%09red/hsa:3707%09red/hsa:84876%09red/hsa:2905%09red/hsa:552%09red/hsa:113026%09red/hsa:1131%09red/hsa:488%09red/hsa:1133%09red/hsa:5579%09red/hsa:5534%09red/hsa:2906%09red/hsa:775%09red/hsa:5533%09red/hsa:489%09red/hsa:774%09red/hsa:2769%09red/hsa:1910%09red/hs…
Long-term potentiation	KEGG PATHWAY	hsa04720	22	67	0.0136891901382	0.3888960942	ENSG00000105464|ENSG00000232754|ENSG00000166501|ENSG00000148660|ENSG00000221823|ENSG00000150995|ENSG00000071242|ENSG00000183454|ENSG00000100030|ENSG00000120910|ENSG00000151067|ENSG00000154229|ENSG00000120251|ENSG00000246627|ENSG00000182621|ENSG00000230626|ENSG00000259205|ENSG00000117676|ENSG00000172531|ENSG00000156052|ENSG00000161509|ENSG00000137841	http://www.genome.jp/kegg-bin/show_pathway?hsa04720/hsa:5579%09red/hsa:3708%09red/hsa:5594%09red/hsa:2776%09red/hsa:5533%09red/hsa:818%09red/hsa:5330%09red/hsa:6196%09red/hsa:6195%09red/hsa:23236%09red/hsa:2891%09red/hsa:5534%09red/hsa:775%09red/hsa:5605%09red/hsa:5499%09red/hsa:5613%09red/hsa:2905%09red/hsa:2906%09red/hsa:5578%09red/hsa:2903%09red/hsa:2033%09red
Melanogenesis	KEGG PATHWAY	hsa04916	30	101	0.0138815210086	0.3888960942	ENSG00000162104|ENSG00000143816|ENSG00000136160|ENSG00000232754|ENSG00000166501|ENSG00000087460|ENSG00000148660|ENSG00000101440|ENSG00000168036|ENSG00000100030|ENSG00000108379|ENSG00000095794|ENSG00000154229|ENSG00000157240|ENSG00000188064|ENSG00000157404|ENSG00000111186|ENSG00000163251|ENSG00000114353|ENSG00000143578|ENSG00000138031|ENSG00000182621|ENSG00000129467|ENSG00000230626|ENSG00000148737…	http://www.genome.jp/kegg-bin/show_pathway?hsa04916/hsa:3815%09red/hsa:2535%09red/hsa:6932%09red/hsa:6934%09red/hsa:5579%09red/hsa:7477%09red/hsa:7473%09red/hsa:81029%09red/hsa:1910%09red/hsa:5605%09red/hsa:196883%09red/hsa:109%09red/hsa:5594%09red/hsa:434%09red/hsa:5330%09red/hsa:1499%09red/hsa:23236%09red/hsa:7855%09red/hsa:8321%09red/hsa:5578%09red/hsa:2771%09red/hsa:2776%09red/hsa:2033%09red/…
Transcriptional misregulation in cancer	KEGG PATHWAY	hsa05202	47	179	0.0162560423429	0.3888960942	ENSG00000092067|ENSG00000196284|ENSG00000185630|ENSG00000135903|ENSG00000240990|ENSG00000104885|ENSG00000056558|ENSG00000196591|ENSG00000257184|ENSG00000005381|ENSG00000239839|ENSG00000126353|ENSG00000109685|ENSG00000227193|ENSG00000135363|ENSG00000171988|ENSG00000122025|ENSG00000197561|ENSG00000140443|ENSG00000172493|ENSG00000151702|ENSG00000130382|ENSG00000139626|ENSG00000184937|ENSG00000104368…	http://www.genome.jp/kegg-bin/show_pathway?hsa05202/hsa:8464%09red/hsa:860%09red/hsa:1236%09red/hsa:2530%09red/hsa:3480%09red/hsa:3020%09red/hsa:5327%09red/hsa:3087%09red/hsa:6256%09red/hsa:4005%09red/hsa:653604%09red/hsa:862%09red/hsa:861%09red/hsa:4221%09red/hsa:1053%09red/hsa:2120%09red/hsa:3695%09red/hsa:7490%09red/hsa:221037%09red/hsa:5090%09red/hsa:3066%09red/hsa:4086%09red/hsa:7185%09red/h…
Non-small cell lung cancer	KEGG PATHWAY	hsa05223	19	56	0.0162578671923	0.3888960942	ENSG00000139687|ENSG00000154229|ENSG00000189283|ENSG00000230626|ENSG00000100030|ENSG00000140992|ENSG00000105647|ENSG00000186350|ENSG00000171608|ENSG00000142208|ENSG00000117020|ENSG00000166501|ENSG00000124181|ENSG00000143924|ENSG00000268173|ENSG00000141736|ENSG00000101109|ENSG00000138798|ENSG00000105221	http://www.genome.jp/kegg-bin/show_pathway?hsa05223/hsa:5579%09red/hsa:5578%09red/hsa:5335%09red/hsa:5594%09red/hsa:10000%09red/hsa:27436%09red/hsa:5293%09red/hsa:2064%09red/hsa:5296%09red/hsa:6256%09red/hsa:1950%09red/hsa:5605%09red/hsa:208%09red/hsa:2272%09red/hsa:5925%09red/hsa:207%09red/hsa:5170%09red/hsa:6789%09red
Endometrial cancer	KEGG PATHWAY	hsa05213	18	52	0.016352343793	0.3888960942	ENSG00000105647|ENSG00000268173|ENSG00000230626|ENSG00000148737|ENSG00000103126|ENSG00000081059|ENSG00000115266|ENSG00000142208|ENSG00000039068|ENSG00000100030|ENSG00000117020|ENSG00000171608|ENSG00000140992|ENSG00000066032|ENSG00000141736|ENSG00000168036|ENSG00000138798|ENSG00000105221	http://www.genome.jp/kegg-bin/show_pathway?hsa05213/hsa:5594%09red/hsa:10000%09red/hsa:8312%09red/hsa:999%09red/hsa:5293%09red/hsa:10297%09red/hsa:2064%09red/hsa:5296%09red/hsa:1950%09red/hsa:5605%09red/hsa:208%09red/hsa:207%09red/hsa:1499%09red/hsa:1496%09red/hsa:6932%09red/hsa:6934%09red/hsa:5170%09red
Glutamatergic synapse	KEGG PATHWAY	hsa04724	33	116	0.0167137741274	0.3888960942	ENSG00000105464|ENSG00000162105|ENSG00000166501|ENSG00000087460|ENSG00000162104|ENSG00000221823|ENSG00000150995|ENSG00000183454|ENSG00000100030|ENSG00000120910|ENSG00000168243|ENSG00000151067|ENSG00000149403|ENSG00000173020|ENSG00000156052|ENSG00000246627|ENSG00000170579|ENSG00000196277|ENSG00000114353|ENSG00000113262|ENSG00000171189|ENSG00000138031|ENSG00000182621|ENSG00000141837|ENSG00000129467…	http://www.genome.jp/kegg-bin/show_pathway?hsa04724/hsa:3708%09red/hsa:156%09red/hsa:23236%09red/hsa:2905%09red/hsa:2906%09red/hsa:2900%09red/hsa:2903%09red/hsa:5579%09red/hsa:5534%09red/hsa:1742%09red/hsa:5533%09red/hsa:22941%09red/hsa:9229%09red/hsa:196883%09red/hsa:109%09red/hsa:773%09red/hsa:5594%09red/hsa:775%09red/hsa:5330%09red/hsa:2897%09red/hsa:2786%09red/hsa:2891%09red/hsa:2912%09red/hs…
Pathways in cancer	KEGG PATHWAY	hsa05200	78	327	0.0176795070247	0.3888960942	ENSG00000134954|ENSG00000143816|ENSG00000158815|ENSG00000116062|ENSG00000117425|ENSG00000171791|ENSG00000232754|ENSG00000142208|ENSG00000100985|ENSG00000134086|ENSG00000166501|ENSG00000175029|ENSG00000268173|ENSG00000127191|ENSG00000124181|ENSG00000080824|ENSG00000196591|ENSG00000138798|ENSG00000139687|ENSG00000097007|ENSG00000172037|ENSG00000168036|ENSG00000134871|ENSG00000039068|ENSG00000100030…	http://www.genome.jp/kegg-bin/show_pathway?hsa05200/hsa:9063%09red/hsa:10000%09red/hsa:637%09red/hsa:3815%09red/hsa:3913%09red/hsa:3480%09red/hsa:10297%09red/hsa:2535%09red/hsa:1499%09red/hsa:2257%09red/hsa:5594%09red/hsa:23604%09red/hsa:862%09red/hsa:6932%09red/hsa:6256%09red/hsa:6934%09red/hsa:5579%09red/hsa:7477%09red/hsa:8817%09red/hsa:5925%09red/hsa:7473%09red/hsa:25%09red/hsa:8312%09red/hsa…
T cell receptor signaling pathway	KEGG PATHWAY	hsa04660	30	104	0.0188394406081	0.3888960942	ENSG00000065675|ENSG00000153563|ENSG00000101096|ENSG00000268173|ENSG00000131196|ENSG00000221823|ENSG00000100351|ENSG00000107968|ENSG00000100030|ENSG00000120910|ENSG00000142208|ENSG00000270332|ENSG00000171608|ENSG00000182866|ENSG00000100906|ENSG00000124181|ENSG00000163600|ENSG00000160293|ENSG00000105647|ENSG00000232079|ENSG00000113263|ENSG00000117020|ENSG00000134215|ENSG00000198851|ENSG00000230626…	http://www.genome.jp/kegg-bin/show_pathway?hsa04660/hsa:1326%09red/hsa:10000%09red/hsa:3702%09red/hsa:5588%09red/hsa:3932%09red/hsa:9402%09red/hsa:4772%09red/hsa:925%09red/hsa:7410%09red/hsa:29851%09red/hsa:5534%09red/hsa:5533%09red/hsa:5788%09red/hsa:4773%09red/hsa:5605%09red/hsa:5170%09red/hsa:5335%09red/hsa:5594%09red/hsa:5293%09red/hsa:4792%09red/hsa:5296%09red/hsa:208%09red/hsa:7409%09red/hs…
Amoebiasis	KEGG PATHWAY	hsa05146	31	109	0.0199433894461	0.3888960942	ENSG00000134871|ENSG00000170542|ENSG00000124570|ENSG00000242550|ENSG00000166501|ENSG00000087460|ENSG00000268173|ENSG00000168811|ENSG00000172037|ENSG00000141404|ENSG00000230438|ENSG00000130402|ENSG00000171608|ENSG00000130635|ENSG00000196569|ENSG00000154229|ENSG00000156052|ENSG00000115414|ENSG00000060558|ENSG00000105647|ENSG00000050555|ENSG00000111540|ENSG00000187498|ENSG00000182621|ENSG00000108821…	http://www.genome.jp/kegg-bin/show_pathway?hsa05146/hsa:3913%09red/hsa:3914%09red/hsa:1277%09red/hsa:5869%09red/hsa:5579%09red/hsa:5273%09red/hsa:3592%09red/hsa:2769%09red/hsa:2335%09red/hsa:81%09red/hsa:7879%09red/hsa:5272%09red/hsa:1992%09red/hsa:5330%09red/hsa:5293%09red/hsa:5296%09red/hsa:23236%09red/hsa:5578%09red/hsa:3908%09red/hsa:1286%09red/hsa:1284%09red/hsa:2776%09red/hsa:1282%09red/hsa…
HIF-1 signaling pathway	KEGG PATHWAY	hsa04066	30	106	0.0228588069137	0.409986637633	ENSG00000159399|ENSG00000171791|ENSG00000232754|ENSG00000156515|ENSG00000134086|ENSG00000166501|ENSG00000225205|ENSG00000268173|ENSG00000170525|ENSG00000148660|ENSG00000138798|ENSG00000175634|ENSG00000100030|ENSG00000112715|ENSG00000142208|ENSG00000140443|ENSG00000171608|ENSG00000091879|ENSG00000141736|ENSG00000154229|ENSG00000124181|ENSG00000255949|ENSG00000105647|ENSG00000111321|ENSG00000117020…	http://www.genome.jp/kegg-bin/show_pathway?hsa04066/hsa:10000%09red/hsa:596%09red/hsa:3480%09red/hsa:5579%09red/hsa:2023%09red/hsa:2026%09red/hsa:112399%09red/hsa:2064%09red/hsa:1950%09red/hsa:285%09red/hsa:5335%09red/hsa:5594%09red/hsa:6199%09red/hsa:5293%09red/hsa:5296%09red/hsa:4055%09red/hsa:208%09red/hsa:3098%09red/hsa:3099%09red/hsa:7422%09red/hsa:207%09red/hsa:7428%09red/hsa:5578%09red/hsa…
Gap junction	KEGG PATHWAY	hsa04540	26	89	0.0243330323167	0.409986637633	ENSG00000162104|ENSG00000251297|ENSG00000167553|ENSG00000227400|ENSG00000166501|ENSG00000185532|ENSG00000087460|ENSG00000138798|ENSG00000150995|ENSG00000100030|ENSG00000159248|ENSG00000100311|ENSG00000154229|ENSG00000156052|ENSG00000198121|ENSG00000197122|ENSG00000114353|ENSG00000138031|ENSG00000282278|ENSG00000182621|ENSG00000129467|ENSG00000230626|ENSG00000259205|ENSG00000141551|ENSG00000137764…	http://www.genome.jp/kegg-bin/show_pathway?hsa04540/hsa:3708%09red/hsa:347688%09red/hsa:23236%09red/hsa:5579%09red/hsa:5578%09red/hsa:57369%09red/hsa:5607%09red/hsa:5605%09red/hsa:1950%09red/hsa:196883%09red/hsa:109%09red/hsa:5156%09red/hsa:5155%09red/hsa:5594%09red/hsa:5592%09red/hsa:5330%09red/hsa:1453%09red/hsa:6714%09red/hsa:2771%09red/hsa:2776%09red/hsa:2778%09red/hsa:84790%09red/hsa:1902%09…
Proteoglycans in cancer	KEGG PATHWAY	hsa05205	51	204	0.0255303034424	0.409986637633	ENSG00000143816|ENSG00000029534|ENSG00000233608|ENSG00000136068|ENSG00000026508|ENSG00000166501|ENSG00000124181|ENSG00000100985|ENSG00000268173|ENSG00000148660|ENSG00000090020|ENSG00000217801|ENSG00000175634|ENSG00000150995|ENSG00000182533|ENSG00000100030|ENSG00000108379|ENSG00000112715|ENSG00000142208|ENSG00000197258|ENSG00000140443|ENSG00000171608|ENSG00000228753|ENSG00000141736|ENSG00000142798…	http://www.genome.jp/kegg-bin/show_pathway?hsa05205/hsa:3708%09red/hsa:10000%09red/hsa:1975%09red/hsa:3480%09red/hsa:2535%09red/hsa:117581%09red/hsa:7074%09red/hsa:7410%09red/hsa:8321%09red/hsa:5579%09red/hsa:7477%09red/hsa:7473%09red/hsa:4659%09red/hsa:5781%09red/hsa:967%09red/hsa:81029%09red/hsa:3339%09red/hsa:2064%09red/hsa:960%09red/hsa:2335%09red/hsa:5605%09red/hsa:2317%09red/hsa:286%09red/h…
Cholinergic synapse	KEGG PATHWAY	hsa04725	31	113	0.0287829434907	0.436541309609	ENSG00000162104|ENSG00000171791|ENSG00000133019|ENSG00000148408|ENSG00000268173|ENSG00000148660|ENSG00000141837|ENSG00000150995|ENSG00000184984|ENSG00000100030|ENSG00000142208|ENSG00000168243|ENSG00000171608|ENSG00000151067|ENSG00000053918|ENSG00000154229|ENSG00000156052|ENSG00000246627|ENSG00000075043|ENSG00000105647|ENSG00000114353|ENSG00000143578|ENSG00000117020|ENSG00000138031|ENSG00000182621…	http://www.genome.jp/kegg-bin/show_pathway?hsa04725/hsa:3708%09red/hsa:10000%09red/hsa:596%09red/hsa:23236%09red/hsa:1131%09red/hsa:1133%09red/hsa:5579%09red/hsa:5578%09red/hsa:5330%09red/hsa:196883%09red/hsa:109%09red/hsa:773%09red/hsa:5594%09red/hsa:775%09red/hsa:774%09red/hsa:5293%09red/hsa:2786%09red/hsa:5296%09red/hsa:208%09red/hsa:207%09red/hsa:2771%09red/hsa:2776%09red/hsa:818%09red/hsa:14…
Focal adhesion	KEGG PATHWAY	hsa04510	51	207	0.0310296720979	0.445847393827	ENSG00000115414|ENSG00000134871|ENSG00000171791|ENSG00000136068|ENSG00000166501|ENSG00000268173|ENSG00000168036|ENSG00000138798|ENSG00000130402|ENSG00000172037|ENSG00000182533|ENSG00000100030|ENSG00000112715|ENSG00000142208|ENSG00000118971|ENSG00000100311|ENSG00000140443|ENSG00000171608|ENSG00000130635|ENSG00000141736|ENSG00000107263|ENSG00000196569|ENSG00000168477|ENSG00000139626|ENSG00000173511…	http://www.genome.jp/kegg-bin/show_pathway?hsa04510/hsa:29780%09red/hsa:7409%09red/hsa:10000%09red/hsa:596%09red/hsa:3913%09red/hsa:3480%09red/hsa:894%09red/hsa:1277%09red/hsa:7410%09red/hsa:2889%09red/hsa:5579%09red/hsa:5578%09red/hsa:3695%09red/hsa:824%09red/hsa:4659%09red/hsa:93408%09red/hsa:2335%09red/hsa:2064%09red/hsa:2317%09red/hsa:5602%09red/hsa:5170%09red/hsa:7148%09red/hsa:54776%09red/h…
Thyroid hormone synthesis	KEGG PATHWAY	hsa04918	21	72	0.0403874188629	0.528703635663	ENSG00000162104|ENSG00000129467|ENSG00000150995|ENSG00000163399|ENSG00000115705|ENSG00000259205|ENSG00000141505|ENSG00000143578|ENSG00000125618|ENSG00000127022|ENSG00000042832|ENSG00000166501|ENSG00000138031|ENSG00000087460|ENSG00000165409|ENSG00000182621|ENSG00000140279|ENSG00000095794|ENSG00000154229|ENSG00000137841|ENSG00000156052	http://www.genome.jp/kegg-bin/show_pathway?hsa04918/hsa:5579%09red/hsa:7253%09red/hsa:3708%09red/hsa:2776%09red/hsa:7849%09red/hsa:821%09red/hsa:5330%09red/hsa:50506%09red/hsa:2778%09red/hsa:1385%09red/hsa:432%09red/hsa:23236%09red/hsa:7173%09red/hsa:148327%09red/hsa:115%09red/hsa:7038%09red/hsa:196883%09red/hsa:109%09red/hsa:476%09red/hsa:5613%09red/hsa:5578%09red
Oxytocin signaling pathway	KEGG PATHWAY	hsa04921	40	159	0.0406695104356	0.528703635663	ENSG00000162104|ENSG00000138031|ENSG00000125503|ENSG00000101096|ENSG00000166501|ENSG00000087460|ENSG00000268173|ENSG00000148660|ENSG00000221823|ENSG00000150995|ENSG00000100030|ENSG00000120910|ENSG00000159200|ENSG00000171608|ENSG00000151067|ENSG00000154229|ENSG00000156052|ENSG00000246627|ENSG00000142185|ENSG00000197122|ENSG00000131196|ENSG00000105647|ENSG00000114353|ENSG00000196218|ENSG00000134318…	http://www.genome.jp/kegg-bin/show_pathway?hsa04921/hsa:3708%09red/hsa:5021%09red/hsa:23236%09red/hsa:51422%09red/hsa:5579%09red/hsa:5534%09red/hsa:4659%09red/hsa:1938%09red/hsa:4772%09red/hsa:4773%09red/hsa:5607%09red/hsa:5605%09red/hsa:5499%09red/hsa:7226%09red/hsa:196883%09red/hsa:109%09red/hsa:54776%09red/hsa:5594%09red/hsa:775%09red/hsa:5330%09red/hsa:55799%09red/hsa:10645%09red/hsa:5293%09r…
Fc gamma R-mediated phagocytosis	KEGG PATHWAY	hsa04666	25	91	0.0452841217433	0.538751962886	ENSG00000166501|ENSG00000268173|ENSG00000145555|ENSG00000175634|ENSG00000153317|ENSG00000100030|ENSG00000142208|ENSG00000270332|ENSG00000134516|ENSG00000171608|ENSG00000148180|ENSG00000154229|ENSG00000079805|ENSG00000105647|ENSG00000160293|ENSG00000255949|ENSG00000124181|ENSG00000232079|ENSG00000162407|ENSG00000117020|ENSG00000134215|ENSG00000151693|ENSG00000159337|ENSG00000273112|ENSG00000105221	http://www.genome.jp/kegg-bin/show_pathway?hsa04666/hsa:10000%09red/hsa:5788%09red/hsa:7410%09red/hsa:5579%09red/hsa:5578%09red/hsa:8853%09red/hsa:4651%09red/hsa:1785%09red/hsa:2212%09red/hsa:5335%09red/hsa:5594%09red/hsa:6199%09red/hsa:5293%09red/hsa:5296%09red/hsa:208%09red/hsa:7409%09red/hsa:207%09red/hsa:50807%09red/hsa:2934%09red/hsa:1794%09red/hsa:283748%09red/hsa:8613%09red
Long-term depression	KEGG PATHWAY	hsa04730	18	60	0.0453893595105	0.538751962886	ENSG00000141837|ENSG00000159337|ENSG00000150995|ENSG00000137713|ENSG00000230626|ENSG00000100030|ENSG00000146535|ENSG00000114353|ENSG00000140443|ENSG00000196218|ENSG00000166501|ENSG00000185532|ENSG00000087460|ENSG00000182621|ENSG00000120251|ENSG00000154229|ENSG00000137841|ENSG00000156052	http://www.genome.jp/kegg-bin/show_pathway?hsa04730/hsa:5579%09red/hsa:3708%09red/hsa:5594%09red/hsa:2776%09red/hsa:5592%09red/hsa:5519%09red/hsa:5330%09red/hsa:2778%09red/hsa:3480%09red/hsa:2768%09red/hsa:2891%09red/hsa:23236%09red/hsa:6261%09red/hsa:5605%09red/hsa:2771%09red/hsa:283748%09red/hsa:773%09red/hsa:5578%09red
VEGF signaling pathway	KEGG PATHWAY	hsa04370	18	61	0.050676051953	0.555191057429	ENSG00000221823|ENSG00000117020|ENSG00000112715|ENSG00000197122|ENSG00000230626|ENSG00000159337|ENSG00000100030|ENSG00000120910|ENSG00000105647|ENSG00000171608|ENSG00000142208|ENSG00000101096|ENSG00000162889|ENSG00000166501|ENSG00000124181|ENSG00000268173|ENSG00000154229|ENSG00000105221	http://www.genome.jp/kegg-bin/show_pathway?hsa04370/hsa:5579%09red/hsa:5534%09red/hsa:5335%09red/hsa:5594%09red/hsa:5533%09red/hsa:10000%09red/hsa:5578%09red/hsa:5293%09red/hsa:9261%09red/hsa:5296%09red/hsa:4773%09red/hsa:5605%09red/hsa:208%09red/hsa:283748%09red/hsa:7422%09red/hsa:6714%09red/hsa:207%09red
Acute myeloid leukemia	KEGG PATHWAY	hsa05221	17	57	0.0527146962793	0.555191057429	ENSG00000157404|ENSG00000175634|ENSG00000230626|ENSG00000100030|ENSG00000148737|ENSG00000079102|ENSG00000255949|ENSG00000105647|ENSG00000171608|ENSG00000142208|ENSG00000159216|ENSG00000122025|ENSG00000117020|ENSG00000081059|ENSG00000268173|ENSG00000131759|ENSG00000105221	http://www.genome.jp/kegg-bin/show_pathway?hsa05221/hsa:5594%09red/hsa:10000%09red/hsa:6199%09red/hsa:3815%09red/hsa:861%09red/hsa:5914%09red/hsa:5296%09red/hsa:2322%09red/hsa:5293%09red/hsa:5605%09red/hsa:208%09red/hsa:207%09red/hsa:862%09red/hsa:6932%09red/hsa:6934%09red
Adrenergic signaling in cardiomyocytes	KEGG PATHWAY	hsa04261	37	149	0.0541274684431	0.555191057429	ENSG00000162104|ENSG00000105711|ENSG00000171791|ENSG00000268173|ENSG00000137713|ENSG00000074211|ENSG00000148660|ENSG00000078304|ENSG00000163399|ENSG00000100030|ENSG00000087460|ENSG00000142208|ENSG00000156475|ENSG00000171608|ENSG00000151067|ENSG00000053918|ENSG00000154229|ENSG00000157087|ENSG00000156052|ENSG00000246627|ENSG00000174437|ENSG00000090020|ENSG00000105647|ENSG00000114353|ENSG00000143578…	http://www.genome.jp/kegg-bin/show_pathway?hsa04261/hsa:10000%09red/hsa:596%09red/hsa:23236%09red/hsa:488%09red/hsa:5578%09red/hsa:5519%09red/hsa:5499%09red/hsa:6324%09red/hsa:196883%09red/hsa:6548%09red/hsa:2771%09red/hsa:5594%09red/hsa:775%09red/hsa:5330%09red/hsa:55799%09red/hsa:5293%09red/hsa:5296%09red/hsa:492%09red/hsa:493%09red/hsa:208%09red/hsa:109%09red/hsa:476%09red/hsa:207%09red/hsa:55…
Prostate cancer	KEGG PATHWAY	hsa05215	24	89	0.0567169497688	0.555191057429	ENSG00000171791|ENSG00000232754|ENSG00000268173|ENSG00000138798|ENSG00000139687|ENSG00000168036|ENSG00000100030|ENSG00000142208|ENSG00000100311|ENSG00000140443|ENSG00000171608|ENSG00000141736|ENSG00000095794|ENSG00000100906|ENSG00000105647|ENSG00000080824|ENSG00000143578|ENSG00000117020|ENSG00000282278|ENSG00000230626|ENSG00000148737|ENSG00000140992|ENSG00000081059|ENSG00000105221	http://www.genome.jp/kegg-bin/show_pathway?hsa05215/hsa:10000%09red/hsa:596%09red/hsa:3480%09red/hsa:6932%09red/hsa:6934%09red/hsa:5925%09red/hsa:5605%09red/hsa:2064%09red/hsa:1950%09red/hsa:5170%09red/hsa:5156%09red/hsa:5155%09red/hsa:5594%09red/hsa:5293%09red/hsa:4792%09red/hsa:5296%09red/hsa:208%09red/hsa:207%09red/hsa:3320%09red/hsa:2033%09red/hsa:148327%09red/hsa:1385%09red/hsa:1499%09red
Platelet activation	KEGG PATHWAY	hsa04611	33	131	0.0576636645079	0.555191057429	ENSG00000162104|ENSG00000138031|ENSG00000163558|ENSG00000087460|ENSG00000185532|ENSG00000268173|ENSG00000108405|ENSG00000077420|ENSG00000150995|ENSG00000273112|ENSG00000100030|ENSG00000142208|ENSG00000171608|ENSG00000130635|ENSG00000156052|ENSG00000197122|ENSG00000105647|ENSG00000114353|ENSG00000117020|ENSG00000134318|ENSG00000182621|ENSG00000129467|ENSG00000159337|ENSG00000259205|ENSG00000233261…	http://www.genome.jp/kegg-bin/show_pathway?hsa04611/hsa:3708%09red/hsa:5584%09red/hsa:10000%09red/hsa:5023%09red/hsa:23236%09red/hsa:1277%09red/hsa:84876%09red/hsa:4659%09red/hsa:5499%09red/hsa:196883%09red/hsa:109%09red/hsa:5594%09red/hsa:5592%09red/hsa:5330%09red/hsa:5293%09red/hsa:54518%09red/hsa:5296%09red/hsa:9475%09red/hsa:208%09red/hsa:2212%09red/hsa:6714%09red/hsa:207%09red/hsa:2771%09red…
Endocytosis	KEGG PATHWAY	hsa04144	50	213	0.0589763394338	0.555191057429	ENSG00000103769|ENSG00000196814|ENSG00000110047|ENSG00000196961|ENSG00000163558|ENSG00000275325|ENSG00000249695|ENSG00000144711|ENSG00000138798|ENSG00000176783|ENSG00000215571|ENSG00000049759|ENSG00000153317|ENSG00000100055|ENSG00000133612|ENSG00000135439|ENSG00000137834|ENSG00000140443|ENSG00000013016|ENSG00000101421|ENSG00000072818|ENSG00000004059|ENSG00000173020|ENSG00000079805|ENSG00000120645…	http://www.genome.jp/kegg-bin/show_pathway?hsa04144/hsa:5584%09red/hsa:11311%09red/hsa:9146%09red/hsa:156%09red/hsa:3480%09red/hsa:9727%09red/hsa:5869%09red/hsa:9744%09red/hsa:1785%09red/hsa:80223%09red/hsa:2869%09red/hsa:8853%09red/hsa:84552%09red/hsa:3310%09red/hsa:89853%09red/hsa:1950%09red/hsa:128866%09red/hsa:160%09red/hsa:3815%09red/hsa:381%09red/hsa:10015%09red/hsa:5156%09red/hsa:30845%09r…
Vibrio cholerae infection	KEGG PATHWAY	hsa05110	16	54	0.0612895881786	0.557735252426	ENSG00000162104|ENSG00000065665|ENSG00000124181|ENSG00000185344|ENSG00000159720|ENSG00000132432|ENSG00000155097|ENSG00000259205|ENSG00000166501|ENSG00000138031|ENSG00000033627|ENSG00000213435|ENSG00000087460|ENSG00000053918|ENSG00000154229|ENSG00000136240	http://www.genome.jp/kegg-bin/show_pathway?hsa05110/hsa:5579%09red/hsa:23545%09red/hsa:5335%09red/hsa:10945%09red/hsa:29927%09red/hsa:5578%09red/hsa:23480%09red/hsa:2778%09red/hsa:5613%09red/hsa:3784%09red/hsa:535%09red/hsa:115%09red/hsa:528%09red/hsa:109%09red/hsa:527%09red/hsa:9114%09red
cAMP signaling pathway	KEGG PATHWAY	hsa04024	47	200	0.0645363664	0.561417712946	ENSG00000105464|ENSG00000162104|ENSG00000138031|ENSG00000232754|ENSG00000109339|ENSG00000268173|ENSG00000165409|ENSG00000148660|ENSG00000131196|ENSG00000156299|ENSG00000183454|ENSG00000100030|ENSG00000087460|ENSG00000142208|ENSG00000171608|ENSG00000151067|ENSG00000104899|ENSG00000095794|ENSG00000157087|ENSG00000120251|ENSG00000246627|ENSG00000100906|ENSG00000174437|ENSG00000160293|ENSG00000125257…	http://www.genome.jp/kegg-bin/show_pathway?hsa04024/hsa:10257%09red/hsa:5144%09red/hsa:10000%09red/hsa:2903%09red/hsa:84876%09red/hsa:7074%09red/hsa:7434%09red/hsa:2905%09red/hsa:2906%09red/hsa:7410%09red/hsa:488%09red/hsa:8310%09red/hsa:5142%09red/hsa:4659%09red/hsa:4772%09red/hsa:5605%09red/hsa:5499%09red/hsa:5602%09red/hsa:196883%09red/hsa:6548%09red/hsa:5021%09red/hsa:5594%09red/hsa:775%09red…
Estrogen signaling pathway	KEGG PATHWAY	hsa04915	26	100	0.0658072044479	0.561417712946	ENSG00000162104|ENSG00000112038|ENSG00000268173|ENSG00000087460|ENSG00000150995|ENSG00000100030|ENSG00000142208|ENSG00000171608|ENSG00000095794|ENSG00000156052|ENSG00000197122|ENSG00000105647|ENSG00000080824|ENSG00000114353|ENSG00000143578|ENSG00000117020|ENSG00000087245|ENSG00000138031|ENSG00000100985|ENSG00000182621|ENSG00000129467|ENSG00000230626|ENSG00000259205|ENSG00000173110|ENSG00000137841…	http://www.genome.jp/kegg-bin/show_pathway?hsa04915/hsa:3708%09red/hsa:10000%09red/hsa:23236%09red/hsa:3310%09red/hsa:5605%09red/hsa:196883%09red/hsa:109%09red/hsa:5594%09red/hsa:5330%09red/hsa:5293%09red/hsa:4318%09red/hsa:5296%09red/hsa:208%09red/hsa:6714%09red/hsa:207%09red/hsa:3320%09red/hsa:2771%09red/hsa:2776%09red/hsa:4988%09red/hsa:4313%09red/hsa:2778%09red/hsa:1385%09red/hsa:5613%09red/h…
cGMP-PKG signaling pathway	KEGG PATHWAY	hsa04022	40	167	0.0682679015786	0.564761731241	ENSG00000162104|ENSG00000138735|ENSG00000136160|ENSG00000138031|ENSG00000101096|ENSG00000185532|ENSG00000268173|ENSG00000221823|ENSG00000150995|ENSG00000163399|ENSG00000100030|ENSG00000120910|ENSG00000142208|ENSG00000171608|ENSG00000151067|ENSG00000095794|ENSG00000064489|ENSG00000157087|ENSG00000156052|ENSG00000185950|ENSG00000246627|ENSG00000174437|ENSG00000131196|ENSG00000146535|ENSG00000105647…	http://www.genome.jp/kegg-bin/show_pathway?hsa04022/hsa:3708%09red/hsa:9569%09red/hsa:10000%09red/hsa:8654%09red/hsa:23236%09red/hsa:1910%09red/hsa:489%09red/hsa:488%09red/hsa:5534%09red/hsa:775%09red/hsa:5533%09red/hsa:2768%09red/hsa:4772%09red/hsa:4773%09red/hsa:4205%09red/hsa:5605%09red/hsa:5499%09red/hsa:196883%09red/hsa:109%09red/hsa:5594%09red/hsa:5592%09red/hsa:8660%09red/hsa:5330%09red/hs…
Circadian entrainment	KEGG PATHWAY	hsa04713	25	97	0.0749520741508	0.599117141355	ENSG00000105464|ENSG00000162104|ENSG00000166501|ENSG00000185532|ENSG00000087460|ENSG00000148660|ENSG00000150995|ENSG00000183454|ENSG00000100030|ENSG00000168243|ENSG00000151067|ENSG00000095794|ENSG00000154229|ENSG00000120251|ENSG00000246627|ENSG00000114353|ENSG00000196218|ENSG00000138031|ENSG00000182621|ENSG00000129467|ENSG00000100346|ENSG00000259205|ENSG00000156052|ENSG00000161509|ENSG00000137841	http://www.genome.jp/kegg-bin/show_pathway?hsa04713/hsa:3708%09red/hsa:23236%09red/hsa:2905%09red/hsa:2906%09red/hsa:2903%09red/hsa:5579%09red/hsa:5578%09red/hsa:196883%09red/hsa:109%09red/hsa:5594%09red/hsa:5592%09red/hsa:775%09red/hsa:5330%09red/hsa:2786%09red/hsa:2891%09red/hsa:2771%09red/hsa:2776%09red/hsa:818%09red/hsa:2778%09red/hsa:1385%09red/hsa:6261%09red/hsa:115%09red/hsa:5613%09red/hsa…
Wnt signaling pathway	KEGG PATHWAY	hsa04310	34	140	0.0768098899173	0.599117141355	ENSG00000143816|ENSG00000104332|ENSG00000232754|ENSG00000101096|ENSG00000166501|ENSG00000175029|ENSG00000148660|ENSG00000221823|ENSG00000168036|ENSG00000120910|ENSG00000108379|ENSG00000115266|ENSG00000155011|ENSG00000100888|ENSG00000157240|ENSG00000188064|ENSG00000131196|ENSG00000111186|ENSG00000103126|ENSG00000163251|ENSG00000177565|ENSG00000134318|ENSG00000162337|ENSG00000182621|ENSG00000118971…	http://www.genome.jp/kegg-bin/show_pathway?hsa04310/hsa:81029%09red/hsa:5534%09red/hsa:10297%09red/hsa:2535%09red/hsa:4040%09red/hsa:6932%09red/hsa:6934%09red/hsa:5579%09red/hsa:7477%09red/hsa:7473%09red/hsa:5533%09red/hsa:6422%09red/hsa:8312%09red/hsa:79718%09red/hsa:4772%09red/hsa:4773%09red/hsa:5602%09red/hsa:1488%09red/hsa:894%09red/hsa:5330%09red/hsa:1499%09red/hsa:23236%09red/hsa:9475%09red…
Aldosterone-regulated sodium reabsorption	KEGG PATHWAY	hsa04960	12	39	0.0805508434074	0.61084389584	ENSG00000049759|ENSG00000163399|ENSG00000100030|ENSG00000140992|ENSG00000105647|ENSG00000176387|ENSG00000171608|ENSG00000166501|ENSG00000268173|ENSG00000118515|ENSG00000154229|ENSG00000111319	http://www.genome.jp/kegg-bin/show_pathway?hsa04960/hsa:5579%09red/hsa:5578%09red/hsa:5594%09red/hsa:5293%09red/hsa:5296%09red/hsa:6446%09red/hsa:6337%09red/hsa:476%09red/hsa:3291%09red/hsa:5170%09red/hsa:23327%09red
Phosphatidylinositol signaling system	KEGG PATHWAY	hsa04070	21	81	0.0925566025131	0.659493722471	ENSG00000161714|ENSG00000141401|ENSG00000058866|ENSG00000137825|ENSG00000154229|ENSG00000105647|ENSG00000068383|ENSG00000171608|ENSG00000145214|ENSG00000078269|ENSG00000150995|ENSG00000143772|ENSG00000166501|ENSG00000124181|ENSG00000149091|ENSG00000268173|ENSG00000163624|ENSG00000249967|ENSG00000182621|ENSG00000137841|ENSG00000109452	http://www.genome.jp/kegg-bin/show_pathway?hsa04070/hsa:5579%09red/hsa:1040%09red/hsa:1609%09red/hsa:1608%09red/hsa:3708%09red/hsa:5330%09red/hsa:3632%09red/hsa:5293%09red/hsa:3613%09red/hsa:5296%09red/hsa:3707%09red/hsa:23236%09red/hsa:8871%09red/hsa:3706%09red/hsa:8821%09red/hsa:8525%09red/hsa:55361%09red/hsa:113026%09red/hsa:5335%09red/hsa:5578%09red
Small cell lung cancer	KEGG PATHWAY	hsa05222	22	86	0.0949621455607	0.659493722471	ENSG00000134871|ENSG00000171791|ENSG00000127191|ENSG00000268173|ENSG00000139687|ENSG00000172037|ENSG00000078043|ENSG00000142208|ENSG00000056558|ENSG00000171608|ENSG00000196569|ENSG00000115414|ENSG00000100906|ENSG00000189283|ENSG00000105647|ENSG00000050555|ENSG00000187498|ENSG00000196878|ENSG00000186350|ENSG00000117020|ENSG00000081052|ENSG00000105221	http://www.genome.jp/kegg-bin/show_pathway?hsa05222/hsa:9063%09red/hsa:1286%09red/hsa:1284%09red/hsa:1282%09red/hsa:10000%09red/hsa:7186%09red/hsa:3913%09red/hsa:5293%09red/hsa:4792%09red/hsa:3914%09red/hsa:5296%09red/hsa:2335%09red/hsa:208%09red/hsa:2272%09red/hsa:10319%09red/hsa:596%09red/hsa:6256%09red/hsa:207%09red/hsa:5925%09red/hsa:3908%09red/hsa:7185%09red
Protein processing in endoplasmic reticulum	KEGG PATHWAY	hsa04141	39	168	0.0958249351755	0.659493722471	ENSG00000182247|ENSG00000178607|ENSG00000086619|ENSG00000170142|ENSG00000104723|ENSG00000112208|ENSG00000171791|ENSG00000204929|ENSG00000109339|ENSG00000127191|ENSG00000131508|ENSG00000163479|ENSG00000111885|ENSG00000109332|ENSG00000138674|ENSG00000185345|ENSG00000120725|ENSG00000101251|ENSG00000197442|ENSG00000163902|ENSG00000101152|ENSG00000065665|ENSG00000117643|ENSG00000185624|ENSG00000080824…	http://www.genome.jp/kegg-bin/show_pathway?hsa04141/hsa:6184%09red/hsa:10277%09red/hsa:23480%09red/hsa:596%09red/hsa:56605%09red/hsa:4121%09red/hsa:26270%09red/hsa:64374%09red/hsa:5071%09red/hsa:54788%09red/hsa:3337%09red/hsa:824%09red/hsa:6746%09red/hsa:6745%09red/hsa:80343%09red/hsa:3310%09red/hsa:7325%09red/hsa:7322%09red/hsa:5602%09red/hsa:5886%09red/hsa:7991%09red/hsa:7186%09red/hsa:7323%09r…
Tight junction	KEGG PATHWAY	hsa04530	32	134	0.0966291168456	0.659493722471	ENSG00000065675|ENSG00000074211|ENSG00000105289|ENSG00000163558|ENSG00000137713|ENSG00000168036|ENSG00000082397|ENSG00000159261|ENSG00000165215|ENSG00000142208|ENSG00000130402|ENSG00000156475|ENSG00000187391|ENSG00000151276|ENSG00000154229|ENSG00000132849|ENSG00000267251|ENSG00000197122|ENSG00000106404|ENSG00000148498|ENSG00000178184|ENSG00000117020|ENSG00000072415|ENSG00000114353|ENSG00000197822…	http://www.genome.jp/kegg-bin/show_pathway?hsa04530/hsa:5584%09red/hsa:10000%09red/hsa:27134%09red/hsa:57644%09red/hsa:23562%09red/hsa:5579%09red/hsa:5578%09red/hsa:5519%09red/hsa:93408%09red/hsa:84552%09red/hsa:100506658%09red/hsa:10207%09red/hsa:81%09red/hsa:2771%09red/hsa:9223%09red/hsa:23136%09red/hsa:1365%09red/hsa:5010%09red/hsa:9863%09red/hsa:208%09red/hsa:6714%09red/hsa:207%09red/hsa:5522…
ErbB signaling pathway	KEGG PATHWAY	hsa04012	22	87	0.102545321549	0.671582293633	ENSG00000166501|ENSG00000157168|ENSG00000268173|ENSG00000124882|ENSG00000148660|ENSG00000138798|ENSG00000097007|ENSG00000175634|ENSG00000100030|ENSG00000142208|ENSG00000171608|ENSG00000141736|ENSG00000154229|ENSG00000105647|ENSG00000197122|ENSG00000255949|ENSG00000124181|ENSG00000117020|ENSG00000230626|ENSG00000109339|ENSG00000071051|ENSG00000105221	http://www.genome.jp/kegg-bin/show_pathway?hsa04012/hsa:5579%09red/hsa:5578%09red/hsa:5335%09red/hsa:5594%09red/hsa:818%09red/hsa:10000%09red/hsa:6199%09red/hsa:5293%09red/hsa:2064%09red/hsa:5296%09red/hsa:5605%09red/hsa:208%09red/hsa:5602%09red/hsa:6714%09red/hsa:25%09red/hsa:8440%09red/hsa:3084%09red/hsa:207%09red/hsa:1950%09red/hsa:2069%09red
GnRH signaling pathway	KEGG PATHWAY	hsa04912	23	92	0.104611037268	0.671582293633	ENSG00000162104|ENSG00000166501|ENSG00000087460|ENSG00000148660|ENSG00000150995|ENSG00000100030|ENSG00000120899|ENSG00000151067|ENSG00000154229|ENSG00000156052|ENSG00000246627|ENSG00000197122|ENSG00000087245|ENSG00000138031|ENSG00000182621|ENSG00000198909|ENSG00000085511|ENSG00000129467|ENSG00000159337|ENSG00000230626|ENSG00000259205|ENSG00000137841|ENSG00000109339	http://www.genome.jp/kegg-bin/show_pathway?hsa04912/hsa:3708%09red/hsa:23236%09red/hsa:5579%09red/hsa:5578%09red/hsa:5605%09red/hsa:5602%09red/hsa:196883%09red/hsa:2185%09red/hsa:109%09red/hsa:5594%09red/hsa:775%09red/hsa:5330%09red/hsa:6714%09red/hsa:2776%09red/hsa:818%09red/hsa:4313%09red/hsa:2778%09red/hsa:4216%09red/hsa:4215%09red/hsa:283748%09red/hsa:115%09red/hsa:5613%09red
Basal cell carcinoma	KEGG PATHWAY	hsa05217	15	55	0.107314578876	0.671582293633	ENSG00000143816|ENSG00000074047|ENSG00000117425|ENSG00000168036|ENSG00000148737|ENSG00000103126|ENSG00000108379|ENSG00000115266|ENSG00000107882|ENSG00000111186|ENSG00000188064|ENSG00000163251|ENSG00000081059|ENSG00000180340|ENSG00000157240	http://www.genome.jp/kegg-bin/show_pathway?hsa05217/hsa:7477%09red/hsa:8643%09red/hsa:7473%09red/hsa:6934%09red/hsa:81029%09red/hsa:10297%09red/hsa:2535%09red/hsa:2736%09red/hsa:51684%09red/hsa:7483%09red/hsa:1499%09red/hsa:7855%09red/hsa:6932%09red/hsa:8312%09red/hsa:8321%09red
Dopaminergic synapse	KEGG PATHWAY	hsa04728	31	131	0.10824036967	0.671582293633	ENSG00000074211|ENSG00000148408|ENSG00000087460|ENSG00000148660|ENSG00000141837|ENSG00000078304|ENSG00000150995|ENSG00000141404|ENSG00000183454|ENSG00000120910|ENSG00000142208|ENSG00000168243|ENSG00000156475|ENSG00000151067|ENSG00000095794|ENSG00000154229|ENSG00000156052|ENSG00000246627|ENSG00000137713|ENSG00000114353|ENSG00000143578|ENSG00000117020|ENSG00000120251|ENSG00000182621|ENSG00000170759…	http://www.genome.jp/kegg-bin/show_pathway?hsa04728/hsa:3708%09red/hsa:2771%09red/hsa:10000%09red/hsa:23236%09red/hsa:2903%09red/hsa:5579%09red/hsa:5578%09red/hsa:5519%09red/hsa:774%09red/hsa:818%09red/hsa:5499%09red/hsa:5602%09red/hsa:3799%09red/hsa:5533%09red/hsa:773%09red/hsa:775%09red/hsa:5330%09red/hsa:2786%09red/hsa:2891%09red/hsa:208%09red/hsa:207%09red/hsa:5522%09red/hsa:5521%09red/hsa:27…
Morphine addiction	KEGG PATHWAY	hsa05032	23	93	0.112447320426	0.674702381556	ENSG00000162104|ENSG00000171408|ENSG00000166206|ENSG00000112038|ENSG00000166501|ENSG00000087460|ENSG00000215571|ENSG00000141837|ENSG00000168243|ENSG00000154678|ENSG00000154229|ENSG00000184588|ENSG00000113448|ENSG00000114353|ENSG00000138031|ENSG00000198873|ENSG00000128655|ENSG00000129467|ENSG00000186297|ENSG00000259205|ENSG00000198055|ENSG00000173020|ENSG00000148408	http://www.genome.jp/kegg-bin/show_pathway?hsa05032/hsa:5144%09red/hsa:5142%09red/hsa:156%09red/hsa:50940%09red/hsa:27115%09red/hsa:5579%09red/hsa:5578%09red/hsa:2869%09red/hsa:196883%09red/hsa:109%09red/hsa:773%09red/hsa:2562%09red/hsa:5137%09red/hsa:774%09red/hsa:2786%09red/hsa:2870%09red/hsa:2771%09red/hsa:4988%09red/hsa:2778%09red/hsa:2558%09red/hsa:115%09red/hsa:5613%09red
Glioma	KEGG PATHWAY	hsa05214	17	65	0.11509334949	0.674702381556	ENSG00000139687|ENSG00000154229|ENSG00000124181|ENSG00000230626|ENSG00000100030|ENSG00000105647|ENSG00000171608|ENSG00000142208|ENSG00000100311|ENSG00000140443|ENSG00000117020|ENSG00000166501|ENSG00000268173|ENSG00000282278|ENSG00000148660|ENSG00000138798|ENSG00000105221	http://www.genome.jp/kegg-bin/show_pathway?hsa05214/hsa:5579%09red/hsa:5156%09red/hsa:5155%09red/hsa:5594%09red/hsa:10000%09red/hsa:818%09red/hsa:5578%09red/hsa:5293%09red/hsa:3480%09red/hsa:5335%09red/hsa:5296%09red/hsa:5605%09red/hsa:208%09red/hsa:5925%09red/hsa:207%09red/hsa:1950%09red
Bladder cancer	KEGG PATHWAY	hsa05219	11	38	0.119407769709	0.674702381556	ENSG00000139687|ENSG00000230626|ENSG00000100030|ENSG00000112715|ENSG00000039068|ENSG00000087245|ENSG00000035664|ENSG00000196730|ENSG00000100985|ENSG00000141736|ENSG00000138798	http://www.genome.jp/kegg-bin/show_pathway?hsa05219/hsa:4318%09red/hsa:5594%09red/hsa:4313%09red/hsa:1612%09red/hsa:2064%09red/hsa:5605%09red/hsa:1950%09red/hsa:23604%09red/hsa:7422%09red/hsa:999%09red/hsa:5925%09red
Renal cell carcinoma	KEGG PATHWAY	hsa05211	17	66	0.125127948092	0.674702381556	ENSG00000134954|ENSG00000217801|ENSG00000112715|ENSG00000232754|ENSG00000230626|ENSG00000100030|ENSG00000105647|ENSG00000171608|ENSG00000129521|ENSG00000142208|ENSG00000100311|ENSG00000117020|ENSG00000134086|ENSG00000268173|ENSG00000107263|ENSG00000116016|ENSG00000105221	http://www.genome.jp/kegg-bin/show_pathway?hsa05211/hsa:2034%09red/hsa:5155%09red/hsa:5594%09red/hsa:2889%09red/hsa:10000%09red/hsa:5781%09red/hsa:5293%09red/hsa:2113%09red/hsa:112399%09red/hsa:5296%09red/hsa:5605%09red/hsa:208%09red/hsa:7422%09red/hsa:207%09red/hsa:7428%09red/hsa:2033%09red
AMPK signaling pathway	KEGG PATHWAY	hsa04152	29	124	0.127725835992	0.674702381556	ENSG00000103769|ENSG00000268173|ENSG00000170525|ENSG00000078304|ENSG00000142208|ENSG00000106617|ENSG00000156475|ENSG00000171608|ENSG00000141564|ENSG00000254413|ENSG00000140443|ENSG00000095794|ENSG00000185950|ENSG00000074211|ENSG00000137713|ENSG00000255949|ENSG00000105647|ENSG00000175634|ENSG00000143578|ENSG00000117020|ENSG00000205560|ENSG00000103197|ENSG00000106615|ENSG00000165140|ENSG00000118046…	http://www.genome.jp/kegg-bin/show_pathway?hsa04152/hsa:10000%09red/hsa:1375%09red/hsa:3480%09red/hsa:51422%09red/hsa:5519%09red/hsa:7249%09red/hsa:1938%09red/hsa:5170%09red/hsa:8660%09red/hsa:6199%09red/hsa:10645%09red/hsa:5293%09red/hsa:57521%09red/hsa:5296%09red/hsa:208%09red/hsa:207%09red/hsa:5209%09red/hsa:5522%09red/hsa:5521%09red/hsa:5527%09red/hsa:148327%09red/hsa:1385%09red/hsa:6794%09re…
Endocrine and other factor-regulated calcium reabsorption	KEGG PATHWAY	hsa04961	13	48	0.131633492982	0.674702381556	ENSG00000162104|ENSG00000183020|ENSG00000133116|ENSG00000163399|ENSG00000259205|ENSG00000196961|ENSG00000166501|ENSG00000087460|ENSG00000182621|ENSG00000079805|ENSG00000154229|ENSG00000137841|ENSG00000156052	http://www.genome.jp/kegg-bin/show_pathway?hsa04961/hsa:5579%09red/hsa:9365%09red/hsa:2776%09red/hsa:115%09red/hsa:5330%09red/hsa:2778%09red/hsa:5613%09red/hsa:23236%09red/hsa:1785%09red/hsa:160%09red/hsa:161%09red/hsa:476%09red/hsa:5578%09red
Notch signaling pathway	KEGG PATHWAY	hsa04330	13	48	0.131633492982	0.674702381556	ENSG00000161021|ENSG00000232754|ENSG00000257622|ENSG00000114166|ENSG00000124232|ENSG00000148400|ENSG00000196498|ENSG00000168214|ENSG00000135144|ENSG00000175029|ENSG00000196782|ENSG00000196591|ENSG00000184384	http://www.genome.jp/kegg-bin/show_pathway?hsa04330/hsa:11317%09red/hsa:2033%09red/hsa:8850%09red/hsa:1840%09red/hsa:9612%09red/hsa:3714%09red/hsa:9794%09red/hsa:55534%09red/hsa:3066%09red/hsa:1488%09red/hsa:84441%09red/hsa:3516%09red/hsa:4851%09red
Type II diabetes mellitus	KEGG PATHWAY	hsa04930	13	48	0.131633492982	0.674702381556	ENSG00000185950|ENSG00000246627|ENSG00000100030|ENSG00000159399|ENSG00000105647|ENSG00000184557|ENSG00000156515|ENSG00000171608|ENSG00000141837|ENSG00000109339|ENSG00000151067|ENSG00000268173|ENSG00000148408	http://www.genome.jp/kegg-bin/show_pathway?hsa04930/hsa:773%09red/hsa:5594%09red/hsa:8660%09red/hsa:775%09red/hsa:774%09red/hsa:5293%09red/hsa:5296%09red/hsa:3098%09red/hsa:5602%09red/hsa:9021%09red/hsa:3099%09red
Colorectal cancer	KEGG PATHWAY	hsa05210	16	62	0.13247455593	0.674702381556	ENSG00000168036|ENSG00000116062|ENSG00000148737|ENSG00000103126|ENSG00000171608|ENSG00000105647|ENSG00000171791|ENSG00000115266|ENSG00000142208|ENSG00000100030|ENSG00000117020|ENSG00000109339|ENSG00000081059|ENSG00000268173|ENSG00000095002|ENSG00000105221	http://www.genome.jp/kegg-bin/show_pathway?hsa05210/hsa:5594%09red/hsa:10000%09red/hsa:2956%09red/hsa:8312%09red/hsa:5293%09red/hsa:10297%09red/hsa:5296%09red/hsa:208%09red/hsa:207%09red/hsa:5602%09red/hsa:596%09red/hsa:4436%09red/hsa:6932%09red/hsa:6934%09red/hsa:1499%09red
Progesterone-mediated oocyte maturation	KEGG PATHWAY	hsa04914	21	86	0.13490791439	0.674702381556	ENSG00000162104|ENSG00000129467|ENSG00000258210|ENSG00000071242|ENSG00000002822|ENSG00000163806|ENSG00000105647|ENSG00000080824|ENSG00000171608|ENSG00000114353|ENSG00000142208|ENSG00000100030|ENSG00000140443|ENSG00000117020|ENSG00000259205|ENSG00000116670|ENSG00000138031|ENSG00000117676|ENSG00000268173|ENSG00000105221|ENSG00000109339	http://www.genome.jp/kegg-bin/show_pathway?hsa04914/hsa:245711%09red/hsa:3320%09red/hsa:5594%09red/hsa:10000%09red/hsa:6196%09red/hsa:5293%09red/hsa:3480%09red/hsa:5296%09red/hsa:5613%09red/hsa:51434%09red/hsa:6195%09red/hsa:208%09red/hsa:10459%09red/hsa:5602%09red/hsa:115%09red/hsa:196883%09red/hsa:109%09red/hsa:2771%09red/hsa:207%09red/hsa:8379%09red
Pancreatic secretion	KEGG PATHWAY	hsa04972	23	96	0.138083712922	0.674702381556	ENSG00000162104|ENSG00000162341|ENSG00000133019|ENSG00000166501|ENSG00000087460|ENSG00000080493|ENSG00000150995|ENSG00000163399|ENSG00000091704|ENSG00000053918|ENSG00000154229|ENSG00000157087|ENSG00000156052|ENSG00000174437|ENSG00000090020|ENSG00000074370|ENSG00000138031|ENSG00000182621|ENSG00000129467|ENSG00000058668|ENSG00000261419|ENSG00000137841|ENSG00000170890	http://www.genome.jp/kegg-bin/show_pathway?hsa04972/hsa:3708%09red/hsa:1357%09red/hsa:23236%09red/hsa:8399%09red/hsa:489%09red/hsa:488%09red/hsa:5579%09red/hsa:5578%09red/hsa:1131%09red/hsa:5319%09red/hsa:196883%09red/hsa:109%09red/hsa:219931%09red/hsa:5330%09red/hsa:492%09red/hsa:493%09red/hsa:6548%09red/hsa:476%09red/hsa:2776%09red/hsa:2778%09red/hsa:3784%09red/hsa:115%09red/hsa:8671%09red
B cell receptor signaling pathway	KEGG PATHWAY	hsa04662	18	72	0.138400488524	0.674702381556	ENSG00000221823|ENSG00000100906|ENSG00000101096|ENSG00000230626|ENSG00000100030|ENSG00000120910|ENSG00000131196|ENSG00000105647|ENSG00000171608|ENSG00000155629|ENSG00000142208|ENSG00000110651|ENSG00000117020|ENSG00000166501|ENSG00000160293|ENSG00000268173|ENSG00000134215|ENSG00000105221	http://www.genome.jp/kegg-bin/show_pathway?hsa04662/hsa:5579%09red/hsa:118788%09red/hsa:5594%09red/hsa:975%09red/hsa:5533%09red/hsa:10000%09red/hsa:5534%09red/hsa:207%09red/hsa:5293%09red/hsa:4792%09red/hsa:5296%09red/hsa:4773%09red/hsa:5605%09red/hsa:208%09red/hsa:4772%09red/hsa:7409%09red/hsa:7410%09red
Insulin signaling pathway	KEGG PATHWAY	hsa04910	32	141	0.144441281083	0.69179771466	ENSG00000159399|ENSG00000142208|ENSG00000182473|ENSG00000109339|ENSG00000163558|ENSG00000268173|ENSG00000100994|ENSG00000100504|ENSG00000235194|ENSG00000175634|ENSG00000100030|ENSG00000156515|ENSG00000106617|ENSG00000171608|ENSG00000141564|ENSG00000188191|ENSG00000107263|ENSG00000185950|ENSG00000255949|ENSG00000105647|ENSG00000117020|ENSG00000160999|ENSG00000230626|ENSG00000103197|ENSG00000106615…	http://www.genome.jp/kegg-bin/show_pathway?hsa04910/hsa:5584%09red/hsa:2889%09red/hsa:10000%09red/hsa:7249%09red/hsa:51422%09red/hsa:90673%09red/hsa:5575%09red/hsa:5605%09red/hsa:5499%09red/hsa:5602%09red/hsa:5170%09red/hsa:5594%09red/hsa:8660%09red/hsa:6199%09red/hsa:5293%09red/hsa:57521%09red/hsa:5296%09red/hsa:10603%09red/hsa:3098%09red/hsa:3099%09red/hsa:207%09red/hsa:5834%09red/hsa:5836%09re…
Axon guidance	KEGG PATHWAY	hsa04360	29	127	0.151620191465	0.709088068562	ENSG00000145242|ENSG00000136040|ENSG00000101096|ENSG00000185008|ENSG00000145715|ENSG00000154928|ENSG00000156687|ENSG00000221823|ENSG00000097007|ENSG00000100030|ENSG00000184347|ENSG00000196358|ENSG00000138835|ENSG00000167680|ENSG00000196935|ENSG00000082684|ENSG00000114353|ENSG00000143434|ENSG00000134318|ENSG00000065320|ENSG00000185033|ENSG00000099250|ENSG00000154134|ENSG00000145147|ENSG00000187764…	http://www.genome.jp/kegg-bin/show_pathway?hsa04360/hsa:9423%09red/hsa:6586%09red/hsa:54437%09red/hsa:84628%09red/hsa:5534%09red/hsa:5533%09red/hsa:5921%09red/hsa:57689%09red/hsa:137970%09red/hsa:4773%09red/hsa:2044%09red/hsa:2047%09red/hsa:10154%09red/hsa:2049%09red/hsa:10509%09red/hsa:5594%09red/hsa:6092%09red/hsa:10501%09red/hsa:10500%09red/hsa:10507%09red/hsa:57522%09red/hsa:9475%09red/hsa:64…
Carbohydrate digestion and absorption	KEGG PATHWAY	hsa04973	12	45	0.15324613936	0.709088068562	ENSG00000100170|ENSG00000163399|ENSG00000171608|ENSG00000105647|ENSG00000156515|ENSG00000142208|ENSG00000117020|ENSG00000166501|ENSG00000268173|ENSG00000159399|ENSG00000137841|ENSG00000105221	http://www.genome.jp/kegg-bin/show_pathway?hsa04973/hsa:5579%09red/hsa:10000%09red/hsa:5330%09red/hsa:5293%09red/hsa:5296%09red/hsa:208%09red/hsa:3098%09red/hsa:3099%09red/hsa:6523%09red/hsa:476%09red/hsa:207%09red
Retrograde endocannabinoid signaling	KEGG PATHWAY	hsa04723	24	103	0.157807982777	0.714081439716	ENSG00000162104|ENSG00000166206|ENSG00000148408|ENSG00000141837|ENSG00000150995|ENSG00000100030|ENSG00000168243|ENSG00000151067|ENSG00000154229|ENSG00000120251|ENSG00000246627|ENSG00000164535|ENSG00000114353|ENSG00000138031|ENSG00000182621|ENSG00000129467|ENSG00000186297|ENSG00000259205|ENSG00000109339|ENSG00000117480|ENSG00000074416|ENSG00000156052|ENSG00000137841|ENSG00000166501	http://www.genome.jp/kegg-bin/show_pathway?hsa04723/hsa:3708%09red/hsa:23236%09red/hsa:221955%09red/hsa:5579%09red/hsa:5578%09red/hsa:774%09red/hsa:5602%09red/hsa:196883%09red/hsa:109%09red/hsa:2166%09red/hsa:773%09red/hsa:5594%09red/hsa:2562%09red/hsa:775%09red/hsa:5330%09red/hsa:11343%09red/hsa:2786%09red/hsa:2891%09red/hsa:2771%09red/hsa:2776%09red/hsa:2558%09red/hsa:115%09red/hsa:5613%09red
Leukocyte transendothelial migration	KEGG PATHWAY	hsa04670	27	118	0.159556658691	0.714081439716	ENSG00000168421|ENSG00000166501|ENSG00000268173|ENSG00000120899|ENSG00000217801|ENSG00000168036|ENSG00000159261|ENSG00000165215|ENSG00000130402|ENSG00000171608|ENSG00000154229|ENSG00000105647|ENSG00000160293|ENSG00000106404|ENSG00000124181|ENSG00000114353|ENSG00000113263|ENSG00000087245|ENSG00000134318|ENSG00000100985|ENSG00000005844|ENSG00000134215|ENSG00000197822|ENSG00000257817|ENSG00000013297…	http://www.genome.jp/kegg-bin/show_pathway?hsa04670/hsa:3702%09red/hsa:23562%09red/hsa:7410%09red/hsa:2185%09red/hsa:5579%09red/hsa:5578%09red/hsa:5781%09red/hsa:100506658%09red/hsa:81%09red/hsa:5175%09red/hsa:5335%09red/hsa:1365%09red/hsa:5293%09red/hsa:5010%09red/hsa:9475%09red/hsa:5296%09red/hsa:7409%09red/hsa:4318%09red/hsa:2771%09red/hsa:4313%09red/hsa:24146%09red/hsa:93408%09red/hsa:399%09r…
Chagas disease (American trypanosomiasis)	KEGG PATHWAY	hsa05142	24	104	0.167521132144	0.733644689089	ENSG00000100906|ENSG00000109339|ENSG00000268173|ENSG00000087460|ENSG00000168811|ENSG00000141404|ENSG00000198821|ENSG00000100030|ENSG00000142208|ENSG00000156475|ENSG00000171608|ENSG00000156052|ENSG00000074211|ENSG00000060558|ENSG00000137713|ENSG00000003402|ENSG00000105647|ENSG00000114353|ENSG00000117020|ENSG00000125730|ENSG00000182621|ENSG00000198851|ENSG00000137841|ENSG00000105221	http://www.genome.jp/kegg-bin/show_pathway?hsa05142/hsa:10000%09red/hsa:23236%09red/hsa:5519%09red/hsa:3592%09red/hsa:8837%09red/hsa:2769%09red/hsa:5602%09red/hsa:2771%09red/hsa:5594%09red/hsa:5330%09red/hsa:5293%09red/hsa:4792%09red/hsa:5296%09red/hsa:718%09red/hsa:208%09red/hsa:207%09red/hsa:5522%09red/hsa:919%09red/hsa:5521%09red/hsa:2776%09red/hsa:2774%09red/hsa:2778%09red/hsa:916%09red
Adipocytokine signaling pathway	KEGG PATHWAY	hsa04920	17	70	0.170137931362	0.733644689089	ENSG00000185950|ENSG00000217801|ENSG00000100906|ENSG00000110931|ENSG00000205560|ENSG00000065675|ENSG00000151726|ENSG00000106617|ENSG00000186350|ENSG00000184557|ENSG00000142208|ENSG00000117020|ENSG00000109339|ENSG00000118046|ENSG00000254413|ENSG00000127191|ENSG00000105221	http://www.genome.jp/kegg-bin/show_pathway?hsa04920/hsa:7186%09red/hsa:10000%09red/hsa:8660%09red/hsa:5781%09red/hsa:5588%09red/hsa:1375%09red/hsa:4792%09red/hsa:6256%09red/hsa:6794%09red/hsa:51422%09red/hsa:208%09red/hsa:5602%09red/hsa:10645%09red/hsa:207%09red/hsa:2180%09red/hsa:9021%09red
Gastric acid secretion	KEGG PATHWAY	hsa04971	18	75	0.171989963742	0.733644689089	ENSG00000162104|ENSG00000129467|ENSG00000150995|ENSG00000090020|ENSG00000110148|ENSG00000154229|ENSG00000163399|ENSG00000133019|ENSG00000259205|ENSG00000166501|ENSG00000138031|ENSG00000087460|ENSG00000182621|ENSG00000114353|ENSG00000053918|ENSG00000148660|ENSG00000137841|ENSG00000156052	http://www.genome.jp/kegg-bin/show_pathway?hsa04971/hsa:5579%09red/hsa:3708%09red/hsa:2771%09red/hsa:2776%09red/hsa:818%09red/hsa:5330%09red/hsa:2778%09red/hsa:109%09red/hsa:23236%09red/hsa:5613%09red/hsa:3784%09red/hsa:115%09red/hsa:196883%09red/hsa:6548%09red/hsa:476%09red/hsa:1131%09red/hsa:5578%09red/hsa:887%09red
Melanoma	KEGG PATHWAY	hsa05218	17	71	0.182556532267	0.73713250956	ENSG00000139687|ENSG00000039068|ENSG00000230626|ENSG00000114279|ENSG00000100030|ENSG00000105647|ENSG00000171608|ENSG00000142208|ENSG00000100311|ENSG00000140443|ENSG00000117020|ENSG00000158815|ENSG00000268173|ENSG00000282278|ENSG00000156427|ENSG00000138798|ENSG00000105221	http://www.genome.jp/kegg-bin/show_pathway?hsa05218/hsa:5156%09red/hsa:5155%09red/hsa:5594%09red/hsa:999%09red/hsa:10000%09red/hsa:2257%09red/hsa:3480%09red/hsa:8817%09red/hsa:5296%09red/hsa:5293%09red/hsa:5605%09red/hsa:208%09red/hsa:8822%09red/hsa:5925%09red/hsa:207%09red/hsa:1950%09red
Base excision repair	KEGG PATHWAY	hsa03410	9	33	0.183946394512	0.73713250956	ENSG00000109674|ENSG00000256514|ENSG00000062822|ENSG00000189403|ENSG00000177084|ENSG00000005156|ENSG00000142539|ENSG00000102699|ENSG00000140398	http://www.genome.jp/kegg-bin/show_pathway?hsa03410/hsa:5426%09red/hsa:5424%09red/hsa:3146%09red/hsa:3980%09red/hsa:143%09red/hsa:55247%09red/hsa:57804%09red/hsa:79661%09red
Insulin secretion	KEGG PATHWAY	hsa04911	20	86	0.18616396614	0.73713250956	ENSG00000162104|ENSG00000129467|ENSG00000151067|ENSG00000246627|ENSG00000141433|ENSG00000154229|ENSG00000163399|ENSG00000186472|ENSG00000133019|ENSG00000259205|ENSG00000143578|ENSG00000138031|ENSG00000166501|ENSG00000176406|ENSG00000087460|ENSG00000182621|ENSG00000095794|ENSG00000148660|ENSG00000137841|ENSG00000156052	http://www.genome.jp/kegg-bin/show_pathway?hsa04911/hsa:5579%09red/hsa:5578%09red/hsa:2776%09red/hsa:775%09red/hsa:818%09red/hsa:5330%09red/hsa:148327%09red/hsa:2778%09red/hsa:1385%09red/hsa:23236%09red/hsa:9699%09red/hsa:5613%09red/hsa:116%09red/hsa:115%09red/hsa:196883%09red/hsa:109%09red/hsa:476%09red/hsa:1131%09red/hsa:27445%09red
Vitamin digestion and absorption	KEGG PATHWAY	hsa04977	7	24	0.186308216702	0.73713250956	ENSG00000073060|ENSG00000170482|ENSG00000132763|ENSG00000173638|ENSG00000103222|ENSG00000107611|ENSG00000084674	http://www.genome.jp/kegg-bin/show_pathway?hsa04977/hsa:949%09red/hsa:9963%09red/hsa:338%09red/hsa:25974%09red/hsa:4363%09red/hsa:6573%09red/hsa:8029%09red
Dorso-ventral axis formation	KEGG PATHWAY	hsa04320	7	24	0.186308216702	0.73713250956	ENSG00000134954|ENSG00000100030|ENSG00000134278|ENSG00000134627|ENSG00000139083|ENSG00000204991|ENSG00000148400	http://www.genome.jp/kegg-bin/show_pathway?hsa04320/hsa:2113%09red/hsa:56907%09red/hsa:5594%09red/hsa:143689%09red/hsa:84501%09red/hsa:2120%09red/hsa:4851%09red
Thyroid cancer	KEGG PATHWAY	hsa05216	8	29	0.195972056508	0.764291020382	ENSG00000168036|ENSG00000230626|ENSG00000125618|ENSG00000148737|ENSG00000186350|ENSG00000039068|ENSG00000100030|ENSG00000081059	http://www.genome.jp/kegg-bin/show_pathway?hsa05216/hsa:5594%09red/hsa:999%09red/hsa:6256%09red/hsa:5605%09red/hsa:7849%09red/hsa:1499%09red/hsa:6932%09red/hsa:6934%09red
Hepatitis C	KEGG PATHWAY	hsa05160	29	133	0.20648526178	0.787474169276	ENSG00000073060|ENSG00000013297|ENSG00000109339|ENSG00000268173|ENSG00000127191|ENSG00000135828|ENSG00000244040|ENSG00000138798|ENSG00000100030|ENSG00000159261|ENSG00000165215|ENSG00000142208|ENSG00000156475|ENSG00000171608|ENSG00000105397|ENSG00000185745|ENSG00000074211|ENSG00000100906|ENSG00000137713|ENSG00000106404|ENSG00000105647|ENSG00000110651|ENSG00000117020|ENSG00000086232|ENSG00000197822…	http://www.genome.jp/kegg-bin/show_pathway?hsa05160/hsa:10000%09red/hsa:7297%09red/hsa:23562%09red/hsa:5519%09red/hsa:3455%09red/hsa:949%09red/hsa:100506658%09red/hsa:6256%09red/hsa:3434%09red/hsa:1950%09red/hsa:5602%09red/hsa:7186%09red/hsa:5170%09red/hsa:5594%09red/hsa:1365%09red/hsa:5293%09red/hsa:4792%09red/hsa:5296%09red/hsa:208%09red/hsa:5010%09red/hsa:207%09red/hsa:5522%09red/hsa:5521%09re…
Amphetamine addiction	KEGG PATHWAY	hsa05031	16	68	0.207685495194	0.787474169276	ENSG00000221823|ENSG00000246627|ENSG00000183454|ENSG00000154229|ENSG00000120910|ENSG00000259205|ENSG00000148660|ENSG00000143578|ENSG00000166501|ENSG00000151067|ENSG00000087460|ENSG00000172531|ENSG00000105464|ENSG00000095794|ENSG00000161509|ENSG00000120251	http://www.genome.jp/kegg-bin/show_pathway?hsa05031/hsa:5579%09red/hsa:5534%09red/hsa:5533%09red/hsa:818%09red/hsa:5578%09red/hsa:148327%09red/hsa:2778%09red/hsa:1385%09red/hsa:2891%09red/hsa:775%09red/hsa:5499%09red/hsa:5613%09red/hsa:2905%09red/hsa:2906%09red/hsa:2903%09red
N-Glycan biosynthesis	KEGG PATHWAY	hsa00510	12	49	0.215684192646	0.798668389645	ENSG00000117643|ENSG00000117411|ENSG00000104723|ENSG00000182050|ENSG00000115275|ENSG00000254016|ENSG00000163902|ENSG00000033170|ENSG00000144057|ENSG00000152127|ENSG00000182858|ENSG00000111885	http://www.genome.jp/kegg-bin/show_pathway?hsa00510/hsa:79087%09red/hsa:6184%09red/hsa:8704%09red/hsa:2530%09red/hsa:4249%09red/hsa:57134%09red/hsa:4121%09red/hsa:56052%09red/hsa:7991%09red/hsa:25834%09red/hsa:84620%09red/hsa:7841%09red
FoxO signaling pathway	KEGG PATHWAY	hsa04068	29	134	0.216488867523	0.798668389645	ENSG00000232754|ENSG00000231240|ENSG00000142208|ENSG00000204060|ENSG00000109339|ENSG00000268173|ENSG00000118515|ENSG00000138798|ENSG00000112096|ENSG00000100030|ENSG00000135439|ENSG00000140443|ENSG00000171608|ENSG00000127528|ENSG00000185950|ENSG00000105647|ENSG00000170989|ENSG00000117020|ENSG00000118971|ENSG00000168685|ENSG00000230626|ENSG00000277611|ENSG00000140992|ENSG00000187555|ENSG00000118046…	http://www.genome.jp/kegg-bin/show_pathway?hsa04068/hsa:10000%09red/hsa:3480%09red/hsa:894%09red/hsa:51422%09red/hsa:6648%09red/hsa:5605%09red/hsa:1950%09red/hsa:5602%09red/hsa:7874%09red/hsa:5170%09red/hsa:6789%09red/hsa:10110%09red/hsa:10365%09red/hsa:5594%09red/hsa:8660%09red/hsa:5293%09red/hsa:5296%09red/hsa:208%09red/hsa:3575%09red/hsa:207%09red/hsa:116986%09red/hsa:2033%09red/hsa:100132074%…
Inflammatory mediator regulation of TRP channels	KEGG PATHWAY	hsa04750	22	99	0.221845375519	0.801791974092	ENSG00000162104|ENSG00000065675|ENSG00000166501|ENSG00000268173|ENSG00000087460|ENSG00000148660|ENSG00000150995|ENSG00000171608|ENSG00000154229|ENSG00000156052|ENSG00000124181|ENSG00000197122|ENSG00000105647|ENSG00000138031|ENSG00000182621|ENSG00000129467|ENSG00000159337|ENSG00000108684|ENSG00000259205|ENSG00000172531|ENSG00000137841|ENSG00000109339	http://www.genome.jp/kegg-bin/show_pathway?hsa04750/hsa:5579%09red/hsa:3708%09red/hsa:5335%09red/hsa:2776%09red/hsa:818%09red/hsa:5330%09red/hsa:2778%09red/hsa:5293%09red/hsa:5588%09red/hsa:23236%09red/hsa:5296%09red/hsa:5613%09red/hsa:40%09red/hsa:5499%09red/hsa:283748%09red/hsa:5602%09red/hsa:115%09red/hsa:196883%09red/hsa:6714%09red/hsa:109%09red/hsa:5578%09red
Neurotrophin signaling pathway	KEGG PATHWAY	hsa04722	26	120	0.23012315266	0.801791974092	ENSG00000078900|ENSG00000109339|ENSG00000268173|ENSG00000148660|ENSG00000217801|ENSG00000111252|ENSG00000071242|ENSG00000197442|ENSG00000100030|ENSG00000142208|ENSG00000171608|ENSG00000162889|ENSG00000107263|ENSG00000100906|ENSG00000124181|ENSG00000097007|ENSG00000171791|ENSG00000105647|ENSG00000117020|ENSG00000160999|ENSG00000198909|ENSG00000230626|ENSG00000140992|ENSG00000137764|ENSG00000117676…	http://www.genome.jp/kegg-bin/show_pathway?hsa04722/hsa:2889%09red/hsa:10000%09red/hsa:596%09red/hsa:5781%09red/hsa:5607%09red/hsa:7161%09red/hsa:5605%09red/hsa:5602%09red/hsa:5170%09red/hsa:9261%09red/hsa:5335%09red/hsa:5594%09red/hsa:6196%09red/hsa:4792%09red/hsa:5293%09red/hsa:10019%09red/hsa:5296%09red/hsa:10603%09red/hsa:207%09red/hsa:818%09red/hsa:25%09red/hsa:4217%09red/hsa:4215%09red/hsa:…
TNF signaling pathway	KEGG PATHWAY	hsa04668	24	110	0.232165554123	0.801791974092	ENSG00000258973|ENSG00000168404|ENSG00000109339|ENSG00000127191|ENSG00000268173|ENSG00000197442|ENSG00000100030|ENSG00000142208|ENSG00000056558|ENSG00000171608|ENSG00000187391|ENSG00000055208|ENSG00000095794|ENSG00000100906|ENSG00000003402|ENSG00000105647|ENSG00000143578|ENSG00000117020|ENSG00000100985|ENSG00000118503|ENSG00000107968|ENSG00000184557|ENSG00000156735|ENSG00000105221	http://www.genome.jp/kegg-bin/show_pathway?hsa04668/hsa:10000%09red/hsa:7128%09red/hsa:8837%09red/hsa:11035%09red/hsa:5602%09red/hsa:7186%09red/hsa:7185%09red/hsa:5594%09red/hsa:23118%09red/hsa:5293%09red/hsa:4792%09red/hsa:5296%09red/hsa:9530%09red/hsa:208%09red/hsa:1326%09red/hsa:207%09red/hsa:4318%09red/hsa:197259%09red/hsa:148327%09red/hsa:1385%09red/hsa:4217%09red/hsa:9863%09red/hsa:9021%09r…
Cocaine addiction	KEGG PATHWAY	hsa05030	12	50	0.232770255992	0.801791974092	ENSG00000105464|ENSG00000183454|ENSG00000161509|ENSG00000259205|ENSG00000160360|ENSG00000114353|ENSG00000143578|ENSG00000132535|ENSG00000164082|ENSG00000087460|ENSG00000095794|ENSG00000120251	http://www.genome.jp/kegg-bin/show_pathway?hsa05030/hsa:2771%09red/hsa:2912%09red/hsa:148327%09red/hsa:2778%09red/hsa:1385%09red/hsa:2891%09red/hsa:26086%09red/hsa:5613%09red/hsa:2905%09red/hsa:1742%09red/hsa:2906%09red/hsa:2903%09red
Glycerolipid metabolism	KEGG PATHWAY	hsa00561	13	55	0.234357773612	0.801791974092	ENSG00000134324|ENSG00000062282|ENSG00000160216|ENSG00000111275|ENSG00000162407|ENSG00000145214|ENSG00000058866|ENSG00000074416|ENSG00000257767|ENSG00000149091|ENSG00000166035|ENSG00000185000|ENSG00000143797	http://www.genome.jp/kegg-bin/show_pathway?hsa00561/hsa:3990%09red/hsa:1609%09red/hsa:1608%09red/hsa:129642%09red/hsa:56894%09red/hsa:84649%09red/hsa:11343%09red/hsa:23175%09red/hsa:8694%09red/hsa:8525%09red/hsa:8613%09red/hsa:217%09red
Fc epsilon RI signaling pathway	KEGG PATHWAY	hsa04664	16	70	0.236383364957	0.801791974092	ENSG00000159337|ENSG00000124181|ENSG00000230626|ENSG00000100030|ENSG00000140992|ENSG00000105647|ENSG00000171608|ENSG00000142208|ENSG00000109339|ENSG00000117020|ENSG00000166501|ENSG00000160293|ENSG00000268173|ENSG00000154229|ENSG00000134215|ENSG00000105221	http://www.genome.jp/kegg-bin/show_pathway?hsa04664/hsa:5579%09red/hsa:5578%09red/hsa:5335%09red/hsa:5594%09red/hsa:10000%09red/hsa:207%09red/hsa:5293%09red/hsa:5296%09red/hsa:5605%09red/hsa:208%09red/hsa:283748%09red/hsa:5602%09red/hsa:7409%09red/hsa:7410%09red/hsa:5170%09red
Selenocompound metabolism	KEGG PATHWAY	hsa00450	5	17	0.239194104535	0.801791974092	ENSG00000086475|ENSG00000198431|ENSG00000179988|ENSG00000166986|ENSG00000116984	http://www.genome.jp/kegg-bin/show_pathway?hsa00450/hsa:7296%09red/hsa:22929%09red/hsa:4141%09red/hsa:118672%09red/hsa:4548%09red
Vascular smooth muscle contraction	KEGG PATHWAY	hsa04270	26	121	0.241307161499	0.801791974092	ENSG00000162104|ENSG00000065675|ENSG00000134318|ENSG00000125503|ENSG00000170890|ENSG00000185532|ENSG00000087460|ENSG00000150995|ENSG00000100030|ENSG00000151067|ENSG00000154229|ENSG00000156052|ENSG00000246627|ENSG00000146535|ENSG00000166148|ENSG00000138031|ENSG00000182621|ENSG00000129467|ENSG00000159337|ENSG00000230626|ENSG00000259205|ENSG00000261419|ENSG00000058272|ENSG00000172531|ENSG00000137841…	http://www.genome.jp/kegg-bin/show_pathway?hsa04270/hsa:3708%09red/hsa:5588%09red/hsa:23236%09red/hsa:8399%09red/hsa:552%09red/hsa:5579%09red/hsa:5578%09red/hsa:4659%09red/hsa:2768%09red/hsa:5605%09red/hsa:5499%09red/hsa:5319%09red/hsa:196883%09red/hsa:109%09red/hsa:54776%09red/hsa:5594%09red/hsa:5592%09red/hsa:775%09red/hsa:5330%09red/hsa:9475%09red/hsa:2776%09red/hsa:2778%09red/hsa:283748%09red…
Primary immunodeficiency	KEGG PATHWAY	hsa05340	9	36	0.243768255859	0.801791974092	ENSG00000168685|ENSG00000198851|ENSG00000163600|ENSG00000232079|ENSG00000153563|ENSG00000270332|ENSG00000182866|ENSG00000276045|ENSG00000168394	http://www.genome.jp/kegg-bin/show_pathway?hsa05340/hsa:29851%09red/hsa:6890%09red/hsa:916%09red/hsa:5788%09red/hsa:3932%09red/hsa:84876%09red/hsa:3575%09red/hsa:925%09red
Apoptosis	KEGG PATHWAY	hsa04210	19	86	0.249379359782	0.804109207132	ENSG00000221823|ENSG00000100906|ENSG00000003402|ENSG00000120910|ENSG00000169598|ENSG00000105647|ENSG00000171791|ENSG00000171608|ENSG00000142208|ENSG00000138794|ENSG00000117020|ENSG00000259205|ENSG00000162909|ENSG00000188191|ENSG00000268173|ENSG00000127191|ENSG00000246130|ENSG00000015475|ENSG00000105221	http://www.genome.jp/kegg-bin/show_pathway?hsa04210/hsa:5534%09red/hsa:824%09red/hsa:8793%09red/hsa:5533%09red/hsa:10000%09red/hsa:5575%09red/hsa:8837%09red/hsa:7186%09red/hsa:5293%09red/hsa:4792%09red/hsa:839%09red/hsa:5296%09red/hsa:5613%09red/hsa:637%09red/hsa:208%09red/hsa:596%09red/hsa:207%09red/hsa:1677%09red
Lysine degradation	KEGG PATHWAY	hsa00310	12	51	0.25036367255	0.804109207132	ENSG00000104885|ENSG00000109685|ENSG00000175309|ENSG00000181090|ENSG00000179761|ENSG00000139718|ENSG00000188266|ENSG00000181555|ENSG00000257767|ENSG00000111275|ENSG00000183955|ENSG00000055609	http://www.genome.jp/kegg-bin/show_pathway?hsa00310/hsa:58508%09red/hsa:123688%09red/hsa:10919%09red/hsa:387893%09red/hsa:29072%09red/hsa:7468%09red/hsa:51268%09red/hsa:85007%09red/hsa:23067%09red/hsa:217%09red/hsa:84444%09red
Mismatch repair	KEGG PATHWAY	hsa03430	6	23	0.278017817105	0.867208337412	ENSG00000256514|ENSG00000116062|ENSG00000062822|ENSG00000142539|ENSG00000187953|ENSG00000095002	http://www.genome.jp/kegg-bin/show_pathway?hsa03430/hsa:2956%09red/hsa:5395%09red/hsa:5424%09red/hsa:4436%09red/hsa:57804%09red
HTLV-I infection	KEGG PATHWAY	hsa05166	52	261	0.281638707502	0.867208337412	ENSG00000134954|ENSG00000143816|ENSG00000232754|ENSG00000164938|ENSG00000101096|ENSG00000259205|ENSG00000268173|ENSG00000162104|ENSG00000221823|ENSG00000256514|ENSG00000168036|ENSG00000031823|ENSG00000120910|ENSG00000108379|ENSG00000134470|ENSG00000115266|ENSG00000100311|ENSG00000171608|ENSG00000182866|ENSG00000142539|ENSG00000095794|ENSG00000157240|ENSG00000142208|ENSG00000139687|ENSG00000100906…	http://www.genome.jp/kegg-bin/show_pathway?hsa05166/hsa:3601%09red/hsa:5424%09red/hsa:894%09red/hsa:10000%09red/hsa:5534%09red/hsa:10297%09red/hsa:2535%09red/hsa:3932%09red/hsa:8295%09red/hsa:55697%09red/hsa:8498%09red/hsa:5925%09red/hsa:7473%09red/hsa:5533%09red/hsa:8850%09red/hsa:81029%09red/hsa:4488%09red/hsa:4772%09red/hsa:4773%09red/hsa:196883%09red/hsa:7855%09red/hsa:94241%09red/hsa:5156%09…
Chronic myeloid leukemia	KEGG PATHWAY	hsa05220	16	73	0.28219147808	0.867208337412	ENSG00000139687|ENSG00000217801|ENSG00000100906|ENSG00000230626|ENSG00000097007|ENSG00000159216|ENSG00000105647|ENSG00000171608|ENSG00000142208|ENSG00000100030|ENSG00000117020|ENSG00000186716|ENSG00000175029|ENSG00000268173|ENSG00000196591|ENSG00000105221	http://www.genome.jp/kegg-bin/show_pathway?hsa05220/hsa:5594%09red/hsa:10000%09red/hsa:5781%09red/hsa:861%09red/hsa:5293%09red/hsa:4792%09red/hsa:25%09red/hsa:5296%09red/hsa:5605%09red/hsa:208%09red/hsa:3066%09red/hsa:1488%09red/hsa:207%09red/hsa:5925%09red/hsa:613%09red
Homologous recombination	KEGG PATHWAY	hsa03440	7	28	0.282716271171	0.867208337412	ENSG00000283782|ENSG00000256514|ENSG00000182185|ENSG00000224086|ENSG00000002016|ENSG00000062822|ENSG00000142539	http://www.genome.jp/kegg-bin/show_pathway?hsa03440/hsa:10111%09red/hsa:5424%09red/hsa:57804%09red/hsa:8940%09red/hsa:5893%09red/hsa:5890%09red
Butirosin and neomycin biosynthesis	KEGG PATHWAY	hsa00524	2	5	0.292038243324	0.885849338082	ENSG00000159399|ENSG00000156515	http://www.genome.jp/kegg-bin/show_pathway?hsa00524/hsa:3098%09red/hsa:3099%09red
African trypanosomiasis	KEGG PATHWAY	hsa05143	8	34	0.309328598233	0.927985794699	ENSG00000188676|ENSG00000168811|ENSG00000188536|ENSG00000166501|ENSG00000182621|ENSG00000154229|ENSG00000137841|ENSG00000156052	http://www.genome.jp/kegg-bin/show_pathway?hsa05143/hsa:5579%09red/hsa:5578%09red/hsa:3039%09red/hsa:2776%09red/hsa:3592%09red/hsa:5330%09red/hsa:23236%09red/hsa:169355%09red
Pathogenic Escherichia coli infection	KEGG PATHWAY	hsa05130	12	55	0.324842968557	0.963936200175	ENSG00000197822|ENSG00000116584|ENSG00000168036|ENSG00000097007|ENSG00000251297|ENSG00000167553|ENSG00000039068|ENSG00000227400|ENSG00000134318|ENSG00000071051|ENSG00000115053|ENSG00000154229	http://www.genome.jp/kegg-bin/show_pathway?hsa05130/hsa:5578%09red/hsa:347688%09red/hsa:25%09red/hsa:999%09red/hsa:84790%09red/hsa:100506658%09red/hsa:113457%09red/hsa:9475%09red/hsa:9181%09red/hsa:1499%09red/hsa:8440%09red/hsa:4691%09red
PI3K-Akt signaling pathway	KEGG PATHWAY	hsa04151	67	347	0.32923167914	0.966454283926	ENSG00000115414|ENSG00000186350|ENSG00000134871|ENSG00000171791|ENSG00000168243|ENSG00000158815|ENSG00000268173|ENSG00000118515|ENSG00000244040|ENSG00000228753|ENSG00000138798|ENSG00000197258|ENSG00000078304|ENSG00000100030|ENSG00000112715|ENSG00000142208|ENSG00000155629|ENSG00000118971|ENSG00000100311|ENSG00000140443|ENSG00000171608|ENSG00000141564|ENSG00000091879|ENSG00000095794|ENSG00000168477…	http://www.genome.jp/kegg-bin/show_pathway?hsa04151/hsa:5586%09red/hsa:10000%09red/hsa:3815%09red/hsa:3913%09red/hsa:3480%09red/hsa:894%09red/hsa:3566%09red/hsa:1277%09red/hsa:1286%09red/hsa:1902%09red/hsa:1289%09red/hsa:6256%09red/hsa:5578%09red/hsa:3695%09red/hsa:5519%09red/hsa:3455%09red/hsa:2257%09red/hsa:1975%09red/hsa:7249%09red/hsa:2335%09red/hsa:5605%09red/hsa:1950%09red/hsa:285%09red/hsa…
Glycolysis / Gluconeogenesis	KEGG PATHWAY	hsa00010	14	66	0.337325836119	0.979680353834	ENSG00000111275|ENSG00000257150|ENSG00000105220|ENSG00000165140|ENSG00000159399|ENSG00000156515|ENSG00000074800|ENSG00000111674|ENSG00000169299|ENSG00000257767|ENSG00000239775|ENSG00000164708|ENSG00000248874|ENSG00000143891	http://www.genome.jp/kegg-bin/show_pathway?hsa00010/hsa:2023%09red/hsa:2026%09red/hsa:130589%09red/hsa:5224%09red/hsa:128%09red/hsa:3098%09red/hsa:3099%09red/hsa:55276%09red/hsa:441531%09red/hsa:2821%09red/hsa:2203%09red/hsa:217%09red
Vitamin B6 metabolism	KEGG PATHWAY	hsa00750	2	6	0.352579774159	1.0	ENSG00000160209|ENSG00000135069	http://www.genome.jp/kegg-bin/show_pathway?hsa00750/hsa:29968%09red/hsa:8566%09red
Hedgehog signaling pathway	KEGG PATHWAY	hsa04340	11	52	0.368336492298	1.0	ENSG00000143816|ENSG00000074047|ENSG00000188064|ENSG00000043355|ENSG00000111186|ENSG00000108379|ENSG00000259205|ENSG00000107882|ENSG00000072803|ENSG00000141551|ENSG00000117425	http://www.genome.jp/kegg-bin/show_pathway?hsa04340/hsa:7477%09red/hsa:8643%09red/hsa:7473%09red/hsa:81029%09red/hsa:2736%09red/hsa:1453%09red/hsa:51684%09red/hsa:7483%09red/hsa:5613%09red/hsa:7546%09red/hsa:23291%09red
Ras signaling pathway	KEGG PATHWAY	hsa04014	44	228	0.36988026267	1.0	ENSG00000134954|ENSG00000112685|ENSG00000148680|ENSG00000170890|ENSG00000158815|ENSG00000145715|ENSG00000268173|ENSG00000138798|ENSG00000217801|ENSG00000156299|ENSG00000105808|ENSG00000183454|ENSG00000100030|ENSG00000112715|ENSG00000142208|ENSG00000168243|ENSG00000100311|ENSG00000140443|ENSG00000171608|ENSG00000205236|ENSG00000091879|ENSG00000154229|ENSG00000173511|ENSG00000124181|ENSG00000114279…	http://www.genome.jp/kegg-bin/show_pathway?hsa04014/hsa:10000%09red/hsa:3815%09red/hsa:3480%09red/hsa:25%09red/hsa:8399%09red/hsa:5869%09red/hsa:2903%09red/hsa:5579%09red/hsa:5578%09red/hsa:8817%09red/hsa:5781%09red/hsa:2257%09red/hsa:283455%09red/hsa:7074%09red/hsa:5605%09red/hsa:1950%09red/hsa:5319%09red/hsa:5602%09red/hsa:285%09red/hsa:10156%09red/hsa:6789%09red/hsa:5156%09red/hsa:5155%09red/h…
Purine metabolism	KEGG PATHWAY	hsa00230	34	176	0.389536712631	1.0	ENSG00000162104|ENSG00000138735|ENSG00000171408|ENSG00000283453|ENSG00000243678|ENSG00000004455|ENSG00000162433|ENSG00000141698|ENSG00000132915|ENSG00000256514|ENSG00000160191|ENSG00000133805|ENSG00000100142|ENSG00000011052|ENSG00000154678|ENSG00000142539|ENSG00000189283|ENSG00000184588|ENSG00000113448|ENSG00000076685|ENSG00000156110|ENSG00000054179|ENSG00000177084|ENSG00000138031|ENSG00000128655…	http://www.genome.jp/kegg-bin/show_pathway?hsa00230/hsa:5144%09red/hsa:5145%09red/hsa:5142%09red/hsa:8654%09red/hsa:27115%09red/hsa:50940%09red/hsa:55703%09red/hsa:272%09red/hsa:5435%09red/hsa:115024%09red/hsa:2272%09red/hsa:196883%09red/hsa:55276%09red/hsa:109%09red/hsa:5558%09red/hsa:3614%09red/hsa:5152%09red/hsa:5137%09red/hsa:4833%09red/hsa:4831%09red/hsa:57804%09red/hsa:5158%09red/hsa:205%09…
Collecting duct acid secretion	KEGG PATHWAY	hsa04966	6	27	0.393489385556	1.0	ENSG00000185344|ENSG00000159720|ENSG00000155097|ENSG00000113504|ENSG00000033627|ENSG00000213435	http://www.genome.jp/kegg-bin/show_pathway?hsa04966/hsa:23545%09red/hsa:535%09red/hsa:528%09red/hsa:527%09red/hsa:9114%09red/hsa:10723%09red
Glycerophospholipid metabolism	KEGG PATHWAY	hsa00564	18	92	0.418857345372	1.0	ENSG00000115159|ENSG00000087157|ENSG00000058866|ENSG00000133027|ENSG00000160216|ENSG00000261419|ENSG00000123684|ENSG00000159337|ENSG00000162407|ENSG00000145214|ENSG00000134324|ENSG00000170890|ENSG00000156471|ENSG00000149091|ENSG00000163624|ENSG00000153395|ENSG00000161217|ENSG00000143797	http://www.genome.jp/kegg-bin/show_pathway?hsa00564/hsa:1040%09red/hsa:1609%09red/hsa:1608%09red/hsa:129642%09red/hsa:56894%09red/hsa:283748%09red/hsa:79888%09red/hsa:9926%09red/hsa:10400%09red/hsa:23175%09red/hsa:9489%09red/hsa:5130%09red/hsa:5319%09red/hsa:8525%09red/hsa:9791%09red/hsa:2820%09red/hsa:8399%09red/hsa:8613%09red
Osteoclast differentiation	KEGG PATHWAY	hsa04380	25	131	0.435240563462	1.0	ENSG00000101096|ENSG00000109339|ENSG00000127191|ENSG00000268173|ENSG00000244040|ENSG00000221823|ENSG00000273112|ENSG00000100030|ENSG00000120910|ENSG00000142208|ENSG00000171608|ENSG00000105397|ENSG00000182866|ENSG00000055208|ENSG00000095794|ENSG00000075426|ENSG00000100906|ENSG00000131196|ENSG00000105647|ENSG00000117020|ENSG00000141655|ENSG00000161011|ENSG00000184557|ENSG00000135605|ENSG00000105221	http://www.genome.jp/kegg-bin/show_pathway?hsa04380/hsa:10000%09red/hsa:8792%09red/hsa:7297%09red/hsa:3932%09red/hsa:5534%09red/hsa:5533%09red/hsa:3455%09red/hsa:4772%09red/hsa:4773%09red/hsa:2212%09red/hsa:5602%09red/hsa:8878%09red/hsa:7186%09red/hsa:2355%09red/hsa:5594%09red/hsa:23118%09red/hsa:5293%09red/hsa:4792%09red/hsa:5296%09red/hsa:208%09red/hsa:207%09red/hsa:1385%09red/hsa:7006%09red/hs…
Signaling pathways regulating pluripotency of stem cells	KEGG PATHWAY	hsa04550	27	142	0.436908195037	1.0	ENSG00000008083|ENSG00000143816|ENSG00000115266|ENSG00000084093|ENSG00000268173|ENSG00000083168|ENSG00000168036|ENSG00000100030|ENSG00000108379|ENSG00000142208|ENSG00000140443|ENSG00000171608|ENSG00000157240|ENSG00000188064|ENSG00000170365|ENSG00000111186|ENSG00000103126|ENSG00000105647|ENSG00000163251|ENSG00000117020|ENSG00000135503|ENSG00000071564|ENSG00000230626|ENSG00000143995|ENSG00000172201…	http://www.genome.jp/kegg-bin/show_pathway?hsa04550/hsa:10000%09red/hsa:3480%09red/hsa:10297%09red/hsa:2535%09red/hsa:3720%09red/hsa:8312%09red/hsa:7477%09red/hsa:7473%09red/hsa:81029%09red/hsa:7994%09red/hsa:5605%09red/hsa:4086%09red/hsa:7855%09red/hsa:5594%09red/hsa:5293%09red/hsa:5296%09red/hsa:6929%09red/hsa:208%09red/hsa:8321%09red/hsa:207%09red/hsa:5978%09red/hsa:91%09red/hsa:3400%09red/hsa…
Inositol phosphate metabolism	KEGG PATHWAY	hsa00562	12	61	0.443158124749	1.0	ENSG00000161714|ENSG00000141401|ENSG00000137825|ENSG00000124181|ENSG00000068383|ENSG00000171608|ENSG00000143772|ENSG00000078269|ENSG00000182621|ENSG00000249967|ENSG00000137841|ENSG00000109452	http://www.genome.jp/kegg-bin/show_pathway?hsa00562/hsa:5335%09red/hsa:3613%09red/hsa:5330%09red/hsa:3632%09red/hsa:5293%09red/hsa:8821%09red/hsa:3706%09red/hsa:3707%09red/hsa:23236%09red/hsa:8871%09red/hsa:55361%09red/hsa:113026%09red
Bile secretion	KEGG PATHWAY	hsa04976	14	72	0.446422594031	1.0	ENSG00000162104|ENSG00000129467|ENSG00000125257|ENSG00000073060|ENSG00000163399|ENSG00000186350|ENSG00000259205|ENSG00000100170|ENSG00000138031|ENSG00000134538|ENSG00000090020|ENSG00000087460|ENSG00000080493|ENSG00000243064	http://www.genome.jp/kegg-bin/show_pathway?hsa04976/hsa:10257%09red/hsa:109%09red/hsa:2778%09red/hsa:196883%09red/hsa:949%09red/hsa:6256%09red/hsa:5613%09red/hsa:6523%09red/hsa:115%09red/hsa:1244%09red/hsa:8671%09red/hsa:6548%09red/hsa:476%09red/hsa:10599%09red
Prolactin signaling pathway	KEGG PATHWAY	hsa04917	14	72	0.446422594031	1.0	ENSG00000197122|ENSG00000230626|ENSG00000100030|ENSG00000105647|ENSG00000184557|ENSG00000171608|ENSG00000142208|ENSG00000117020|ENSG00000109339|ENSG00000268173|ENSG00000141655|ENSG00000135374|ENSG00000118971|ENSG00000105221	http://www.genome.jp/kegg-bin/show_pathway?hsa04917/hsa:894%09red/hsa:5594%09red/hsa:10000%09red/hsa:8792%09red/hsa:5293%09red/hsa:2001%09red/hsa:5296%09red/hsa:5605%09red/hsa:208%09red/hsa:5602%09red/hsa:6714%09red/hsa:207%09red/hsa:9021%09red
Vasopressin-regulated water reabsorption	KEGG PATHWAY	hsa04962	9	45	0.44750503782	1.0	ENSG00000162104|ENSG00000103769|ENSG00000259205|ENSG00000111540|ENSG00000143578|ENSG00000138031|ENSG00000101200|ENSG00000087460|ENSG00000095794	http://www.genome.jp/kegg-bin/show_pathway?hsa04962/hsa:115%09red/hsa:148327%09red/hsa:2778%09red/hsa:1385%09red/hsa:5869%09red/hsa:5613%09red/hsa:109%09red/hsa:9230%09red/hsa:551%09red
Starch and sucrose metabolism	KEGG PATHWAY	hsa00500	11	56	0.451526428671	1.0	ENSG00000255239|ENSG00000133116|ENSG00000100504|ENSG00000159399|ENSG00000156515|ENSG00000169299|ENSG00000105220|ENSG00000109814|ENSG00000100994|ENSG00000115652|ENSG00000236296	http://www.genome.jp/kegg-bin/show_pathway?hsa00500/hsa:9365%09red/hsa:2990%09red/hsa:5834%09red/hsa:5836%09red/hsa:7358%09red/hsa:11181%09red/hsa:3098%09red/hsa:3099%09red/hsa:55276%09red/hsa:2821%09red/hsa:80146%09red
Nicotine addiction	KEGG PATHWAY	hsa05033	8	40	0.457139281975	1.0	ENSG00000141837|ENSG00000105464|ENSG00000186297|ENSG00000183454|ENSG00000166206|ENSG00000148408|ENSG00000161509|ENSG00000120251	http://www.genome.jp/kegg-bin/show_pathway?hsa05033/hsa:773%09red/hsa:2562%09red/hsa:774%09red/hsa:2891%09red/hsa:2558%09red/hsa:2905%09red/hsa:2906%09red/hsa:2903%09red
Amyotrophic lateral sclerosis (ALS)	KEGG PATHWAY	hsa05014	10	51	0.460606196191	1.0	ENSG00000221823|ENSG00000105464|ENSG00000183454|ENSG00000120910|ENSG00000197442|ENSG00000171791|ENSG00000015475|ENSG00000161509|ENSG00000213222|ENSG00000120251	http://www.genome.jp/kegg-bin/show_pathway?hsa05014/hsa:637%09red/hsa:5533%09red/hsa:5534%09red/hsa:596%09red/hsa:2891%09red/hsa:4217%09red/hsa:2905%09red/hsa:2906%09red/hsa:2903%09red/hsa:10452%09red
Salivary secretion	KEGG PATHWAY	hsa04970	17	90	0.47473936519	1.0	ENSG00000162104|ENSG00000129467|ENSG00000150995|ENSG00000090020|ENSG00000163399|ENSG00000058668|ENSG00000133019|ENSG00000157087|ENSG00000259205|ENSG00000166501|ENSG00000138031|ENSG00000185532|ENSG00000087460|ENSG00000182621|ENSG00000154229|ENSG00000137841|ENSG00000156052	http://www.genome.jp/kegg-bin/show_pathway?hsa04970/hsa:5579%09red/hsa:3708%09red/hsa:2776%09red/hsa:5592%09red/hsa:5330%09red/hsa:2778%09red/hsa:109%09red/hsa:23236%09red/hsa:492%09red/hsa:493%09red/hsa:5613%09red/hsa:115%09red/hsa:196883%09red/hsa:6548%09red/hsa:476%09red/hsa:1131%09red/hsa:5578%09red
Natural killer cell mediated cytotoxicity	KEGG PATHWAY	hsa04650	25	134	0.475824774198	1.0	ENSG00000015475|ENSG00000101096|ENSG00000166501|ENSG00000268173|ENSG00000244040|ENSG00000120899|ENSG00000160293|ENSG00000221823|ENSG00000217801|ENSG00000180644|ENSG00000134539|ENSG00000100030|ENSG00000120910|ENSG00000171608|ENSG00000182866|ENSG00000154229|ENSG00000105647|ENSG00000131196|ENSG00000124181|ENSG00000087266|ENSG00000134215|ENSG00000005844|ENSG00000230626|ENSG00000198821|ENSG00000246130	http://www.genome.jp/kegg-bin/show_pathway?hsa04650/hsa:637%09red/hsa:8793%09red/hsa:3932%09red/hsa:7410%09red/hsa:5579%09red/hsa:5534%09red/hsa:5533%09red/hsa:5781%09red/hsa:3455%09red/hsa:5605%09red/hsa:4772%09red/hsa:4773%09red/hsa:5551%09red/hsa:2185%09red/hsa:3824%09red/hsa:5335%09red/hsa:5594%09red/hsa:5578%09red/hsa:5293%09red/hsa:5296%09red/hsa:7409%09red/hsa:919%09red/hsa:3683%09red/hsa:…
Fat digestion and absorption	KEGG PATHWAY	hsa04975	8	41	0.481591657389	1.0	ENSG00000073060|ENSG00000165029|ENSG00000162407|ENSG00000261419|ENSG00000170890|ENSG00000062282|ENSG00000084674|ENSG00000185000	http://www.genome.jp/kegg-bin/show_pathway?hsa04975/hsa:19%09red/hsa:84649%09red/hsa:8613%09red/hsa:949%09red/hsa:8399%09red/hsa:8694%09red/hsa:5319%09red/hsa:338%09red
Amino sugar and nucleotide sugar metabolism	KEGG PATHWAY	hsa00520	9	47	0.493400256003	1.0	ENSG00000100243|ENSG00000112699|ENSG00000156515|ENSG00000140650|ENSG00000169299|ENSG00000109814|ENSG00000115652|ENSG00000159399|ENSG00000105220	http://www.genome.jp/kegg-bin/show_pathway?hsa00520/hsa:1727%09red/hsa:2762%09red/hsa:5373%09red/hsa:7358%09red/hsa:3098%09red/hsa:3099%09red/hsa:55276%09red/hsa:2821%09red/hsa:80146%09red
Glyoxylate and dicarboxylate metabolism	KEGG PATHWAY	hsa00630	5	25	0.494614415398	1.0	ENSG00000241935|ENSG00000175198|ENSG00000100412|ENSG00000146701|ENSG00000224669	http://www.genome.jp/kegg-bin/show_pathway?hsa00630/hsa:112817%09red/hsa:2653%09red/hsa:5095%09red/hsa:4191%09red/hsa:50%09red
Mucin type O-Glycan biosynthesis	KEGG PATHWAY	hsa00512	6	31	0.508337373866	1.0	ENSG00000110328|ENSG00000258520|ENSG00000158089|ENSG00000139629|ENSG00000164574|ENSG00000119514	http://www.genome.jp/kegg-bin/show_pathway?hsa00512/hsa:55568%09red/hsa:79623%09red/hsa:57452%09red/hsa:11226%09red/hsa:79695%09red/hsa:374378%09red
Other types of O-glycan biosynthesis	KEGG PATHWAY	hsa00514	6	31	0.508337373866	1.0	ENSG00000255929|ENSG00000172986|ENSG00000196371|ENSG00000117411|ENSG00000101346|ENSG00000144057	http://www.genome.jp/kegg-bin/show_pathway?hsa00514/hsa:727936%09red/hsa:8704%09red/hsa:84620%09red/hsa:2526%09red/hsa:23509%09red
Toxoplasmosis	KEGG PATHWAY	hsa05145	22	120	0.511421924148	1.0	ENSG00000171791|ENSG00000012779|ENSG00000109339|ENSG00000268173|ENSG00000168811|ENSG00000172037|ENSG00000100030|ENSG00000142208|ENSG00000171608|ENSG00000105397|ENSG00000055208|ENSG00000196569|ENSG00000100906|ENSG00000105647|ENSG00000050555|ENSG00000243646|ENSG00000114353|ENSG00000117020|ENSG00000196878|ENSG00000140992|ENSG00000173110|ENSG00000105221	http://www.genome.jp/kegg-bin/show_pathway?hsa05145/hsa:5594%09red/hsa:23118%09red/hsa:10000%09red/hsa:3592%09red/hsa:7297%09red/hsa:5293%09red/hsa:240%09red/hsa:4792%09red/hsa:3914%09red/hsa:5296%09red/hsa:3310%09red/hsa:3913%09red/hsa:208%09red/hsa:5602%09red/hsa:10319%09red/hsa:596%09red/hsa:3588%09red/hsa:2771%09red/hsa:207%09red/hsa:5170%09red/hsa:3908%09red
Glycosaminoglycan biosynthesis - chondroitin sulfate / dermatan sulfate	KEGG PATHWAY	hsa00532	4	20	0.512213368606	1.0	ENSG00000171310|ENSG00000111962|ENSG00000147408|ENSG00000103489	http://www.genome.jp/kegg-bin/show_pathway?hsa00532/hsa:55790%09red/hsa:64131%09red/hsa:10090%09red/hsa:50515%09red
ECM-receptor interaction	KEGG PATHWAY	hsa04512	16	87	0.516600802729	1.0	ENSG00000115414|ENSG00000172037|ENSG00000026508|ENSG00000188157|ENSG00000134871|ENSG00000081052|ENSG00000169231|ENSG00000050555|ENSG00000187498|ENSG00000130635|ENSG00000139626|ENSG00000108821|ENSG00000142798|ENSG00000196569|ENSG00000168477|ENSG00000196878	http://www.genome.jp/kegg-bin/show_pathway?hsa04512/hsa:1286%09red/hsa:1284%09red/hsa:1282%09red/hsa:3913%09red/hsa:3339%09red/hsa:3914%09red/hsa:960%09red/hsa:2335%09red/hsa:1277%09red/hsa:3695%09red/hsa:3908%09red/hsa:10319%09red/hsa:375790%09red/hsa:7059%09red/hsa:7148%09red/hsa:1289%09red
Bacterial invasion of epithelial cells	KEGG PATHWAY	hsa05100	14	76	0.518890953558	1.0	ENSG00000115414|ENSG00000105971|ENSG00000197122|ENSG00000105647|ENSG00000171608|ENSG00000039068|ENSG00000182533|ENSG00000184640|ENSG00000116670|ENSG00000268173|ENSG00000066032|ENSG00000079805|ENSG00000071205|ENSG00000168036	http://www.genome.jp/kegg-bin/show_pathway?hsa05100/hsa:999%09red/hsa:5293%09red/hsa:5296%09red/hsa:2335%09red/hsa:1496%09red/hsa:10459%09red/hsa:79658%09red/hsa:1499%09red/hsa:6714%09red/hsa:858%09red/hsa:859%09red/hsa:1785%09red/hsa:10801%09red
Oocyte meiosis	KEGG PATHWAY	hsa04114	20	110	0.527821344383	1.0	ENSG00000221823|ENSG00000129467|ENSG00000078304|ENSG00000150995|ENSG00000258210|ENSG00000071242|ENSG00000100030|ENSG00000120910|ENSG00000163806|ENSG00000259205|ENSG00000066923|ENSG00000137713|ENSG00000140443|ENSG00000116670|ENSG00000138031|ENSG00000117676|ENSG00000172531|ENSG00000148660|ENSG00000162104|ENSG00000072803	http://www.genome.jp/kegg-bin/show_pathway?hsa04114/hsa:3708%09red/hsa:5534%09red/hsa:5594%09red/hsa:5527%09red/hsa:818%09red/hsa:6196%09red/hsa:5519%09red/hsa:3480%09red/hsa:245711%09red/hsa:109%09red/hsa:51434%09red/hsa:6195%09red/hsa:5499%09red/hsa:10459%09red/hsa:115%09red/hsa:196883%09red/hsa:10734%09red/hsa:5533%09red/hsa:23291%09red/hsa:5613%09red
Fructose and mannose metabolism	KEGG PATHWAY	hsa00051	6	32	0.53588916374	1.0	ENSG00000140650|ENSG00000165140|ENSG00000112699|ENSG00000156515|ENSG00000170525|ENSG00000159399	http://www.genome.jp/kegg-bin/show_pathway?hsa00051/hsa:2762%09red/hsa:5373%09red/hsa:3098%09red/hsa:3099%09red/hsa:5209%09red/hsa:2203%09red
Chemokine signaling pathway	KEGG PATHWAY	hsa04062	34	189	0.538985239184	1.0	ENSG00000162104|ENSG00000138031|ENSG00000166501|ENSG00000268173|ENSG00000215571|ENSG00000120899|ENSG00000126353|ENSG00000100030|ENSG00000142208|ENSG00000168243|ENSG00000134516|ENSG00000171608|ENSG00000134215|ENSG00000173020|ENSG00000124126|ENSG00000100906|ENSG00000197122|ENSG00000160293|ENSG00000156299|ENSG00000148498|ENSG00000105647|ENSG00000114353|ENSG00000113263|ENSG00000117020|ENSG00000134318…	http://www.genome.jp/kegg-bin/show_pathway?hsa04062/hsa:1236%09red/hsa:10000%09red/hsa:1235%09red/hsa:156%09red/hsa:3702%09red/hsa:23236%09red/hsa:7410%09red/hsa:5579%09red/hsa:2869%09red/hsa:7074%09red/hsa:196883%09red/hsa:2185%09red/hsa:109%09red/hsa:57580%09red/hsa:5594%09red/hsa:115%09red/hsa:5330%09red/hsa:5293%09red/hsa:4792%09red/hsa:2786%09red/hsa:5296%09red/hsa:9475%09red/hsa:208%09red/h…
Lysosome	KEGG PATHWAY	hsa04142	22	122	0.53972127051	1.0	ENSG00000162511|ENSG00000141337|ENSG00000141012|ENSG00000197081|ENSG00000109861|ENSG00000100280|ENSG00000107798|ENSG00000185344|ENSG00000144455|ENSG00000117984|ENSG00000196743|ENSG00000159720|ENSG00000100478|ENSG00000213435|ENSG00000018280|ENSG00000250644|ENSG00000135404|ENSG00000267735|ENSG00000236296|ENSG00000033627|ENSG00000100083|ENSG00000125447	http://www.genome.jp/kegg-bin/show_pathway?hsa04142/hsa:23545%09red/hsa:2588%09red/hsa:2990%09red/hsa:11154%09red/hsa:1777%09red/hsa:7805%09red/hsa:3988%09red/hsa:162%09red/hsa:3482%09red/hsa:535%09red/hsa:22901%09red/hsa:1075%09red/hsa:2760%09red/hsa:23163%09red/hsa:1509%09red/hsa:967%09red/hsa:6556%09red/hsa:527%09red/hsa:285362%09red/hsa:9114%09red/hsa:26088%09red
Pancreatic cancer	KEGG PATHWAY	hsa05212	12	66	0.54078883255	1.0	ENSG00000139687|ENSG00000105647|ENSG00000100030|ENSG00000112715|ENSG00000171608|ENSG00000142208|ENSG00000117020|ENSG00000109339|ENSG00000268173|ENSG00000141736|ENSG00000138798|ENSG00000105221	http://www.genome.jp/kegg-bin/show_pathway?hsa05212/hsa:5594%09red/hsa:10000%09red/hsa:208%09red/hsa:5293%09red/hsa:5296%09red/hsa:2064%09red/hsa:1950%09red/hsa:5602%09red/hsa:7422%09red/hsa:207%09red/hsa:5925%09red
Cell adhesion molecules (CAMs)	KEGG PATHWAY	hsa04514	26	145	0.547809331896	1.0	ENSG00000021645|ENSG00000153563|ENSG00000013725|ENSG00000159261|ENSG00000197965|ENSG00000165215|ENSG00000039068|ENSG00000270332|ENSG00000139626|ENSG00000110076|ENSG00000163600|ENSG00000106404|ENSG00000150637|ENSG00000232079|ENSG00000091129|ENSG00000170558|ENSG00000179242|ENSG00000005844|ENSG00000197822|ENSG00000169992|ENSG00000013297|ENSG00000105695|ENSG00000179915|ENSG00000261371|ENSG00000148948…	http://www.genome.jp/kegg-bin/show_pathway?hsa04514/hsa:9379%09red/hsa:9378%09red/hsa:923%09red/hsa:4897%09red/hsa:925%09red/hsa:23562%09red/hsa:5788%09red/hsa:57555%09red/hsa:29851%09red/hsa:84628%09red/hsa:57689%09red/hsa:100506658%09red/hsa:3695%09red/hsa:5175%09red/hsa:1365%09red/hsa:999%09red/hsa:9369%09red/hsa:5010%09red/hsa:10666%09red/hsa:1000%09red/hsa:1002%09red/hsa:24146%09red/hsa:4359…
Carbon metabolism	KEGG PATHWAY	hsa01200	19	106	0.551679179686	1.0	ENSG00000142657|ENSG00000065833|ENSG00000257150|ENSG00000165140|ENSG00000159399|ENSG00000163931|ENSG00000156515|ENSG00000185986|ENSG00000074800|ENSG00000175198|ENSG00000111674|ENSG00000146701|ENSG00000239775|ENSG00000164708|ENSG00000248874|ENSG00000135069|ENSG00000100412|ENSG00000105220|ENSG00000151376	http://www.genome.jp/kegg-bin/show_pathway?hsa01200/hsa:2023%09red/hsa:2026%09red/hsa:7086%09red/hsa:50%09red/hsa:6389%09red/hsa:5226%09red/hsa:5224%09red/hsa:29968%09red/hsa:4199%09red/hsa:128%09red/hsa:5095%09red/hsa:3098%09red/hsa:4191%09red/hsa:10873%09red/hsa:441531%09red/hsa:2821%09red/hsa:2203%09red/hsa:3099%09red
Shigellosis	KEGG PATHWAY	hsa05131	11	61	0.553113591842	1.0	ENSG00000097007|ENSG00000100906|ENSG00000026508|ENSG00000131508|ENSG00000100030|ENSG00000072803|ENSG00000196570|ENSG00000116670|ENSG00000134318|ENSG00000197122|ENSG00000109339	http://www.genome.jp/kegg-bin/show_pathway?hsa05131/hsa:5594%09red/hsa:25%09red/hsa:4792%09red/hsa:960%09red/hsa:9475%09red/hsa:345456%09red/hsa:7322%09red/hsa:5602%09red/hsa:6714%09red/hsa:10459%09red/hsa:23291%09red
Hepatitis B	KEGG PATHWAY	hsa05161	26	146	0.560610947281	1.0	ENSG00000171791|ENSG00000232754|ENSG00000101096|ENSG00000166501|ENSG00000268173|ENSG00000120899|ENSG00000139687|ENSG00000134574|ENSG00000100030|ENSG00000142208|ENSG00000150455|ENSG00000171608|ENSG00000142798|ENSG00000095794|ENSG00000154229|ENSG00000100906|ENSG00000197122|ENSG00000131196|ENSG00000105647|ENSG00000143578|ENSG00000117020|ENSG00000100985|ENSG00000230626|ENSG00000109339|ENSG00000179388…	http://www.genome.jp/kegg-bin/show_pathway?hsa05161/hsa:10000%09red/hsa:596%09red/hsa:5579%09red/hsa:5578%09red/hsa:5925%09red/hsa:3339%09red/hsa:4772%09red/hsa:4773%09red/hsa:5605%09red/hsa:5602%09red/hsa:2185%09red/hsa:114609%09red/hsa:5594%09red/hsa:5293%09red/hsa:4792%09red/hsa:5296%09red/hsa:208%09red/hsa:6714%09red/hsa:207%09red/hsa:4318%09red/hsa:1643%09red/hsa:2033%09red/hsa:148327%09red/…
Adherens junction	KEGG PATHWAY	hsa04520	13	73	0.565763003235	1.0	ENSG00000039068|ENSG00000197122|ENSG00000148737|ENSG00000148498|ENSG00000232754|ENSG00000130402|ENSG00000100030|ENSG00000140443|ENSG00000149177|ENSG00000081059|ENSG00000066032|ENSG00000141736|ENSG00000168036	http://www.genome.jp/kegg-bin/show_pathway?hsa04520/hsa:5594%09red/hsa:2033%09red/hsa:5795%09red/hsa:999%09red/hsa:3480%09red/hsa:1496%09red/hsa:2064%09red/hsa:81%09red/hsa:56288%09red/hsa:1499%09red/hsa:6714%09red/hsa:6932%09red/hsa:6934%09red
GABAergic synapse	KEGG PATHWAY	hsa04727	16	90	0.565915921898	1.0	ENSG00000141837|ENSG00000129467|ENSG00000197122|ENSG00000186297|ENSG00000246627|ENSG00000138031|ENSG00000166206|ENSG00000168243|ENSG00000259205|ENSG00000114353|ENSG00000148408|ENSG00000151067|ENSG00000171723|ENSG00000154229|ENSG00000162104|ENSG00000166501	http://www.genome.jp/kegg-bin/show_pathway?hsa04727/hsa:5579%09red/hsa:773%09red/hsa:2771%09red/hsa:2562%09red/hsa:775%09red/hsa:774%09red/hsa:5613%09red/hsa:2786%09red/hsa:2558%09red/hsa:115%09red/hsa:196883%09red/hsa:6714%09red/hsa:109%09red/hsa:10243%09red/hsa:5578%09red
Sulfur relay system	KEGG PATHWAY	hsa04122	2	10	0.568507663913	1.0	ENSG00000142544|ENSG00000269388	http://www.genome.jp/kegg-bin/show_pathway?hsa04122/hsa:90353%09red
Regulation of actin cytoskeleton	KEGG PATHWAY	hsa04810	38	215	0.577888810521	1.0	ENSG00000136002|ENSG00000145703|ENSG00000133019|ENSG00000125503|ENSG00000158815|ENSG00000268173|ENSG00000138798|ENSG00000090020|ENSG00000130402|ENSG00000184984|ENSG00000156299|ENSG00000100030|ENSG00000115266|ENSG00000084112|ENSG00000100311|ENSG00000171608|ENSG00000148180|ENSG00000139626|ENSG00000115414|ENSG00000102606|ENSG00000197122|ENSG00000160293|ENSG00000114279|ENSG00000146535|ENSG00000105647…	http://www.genome.jp/kegg-bin/show_pathway?hsa04810/hsa:345456%09red/hsa:3695%09red/hsa:10297%09red/hsa:54776%09red/hsa:55740%09red/hsa:54434%09red/hsa:1131%09red/hsa:1133%09red/hsa:8817%09red/hsa:4659%09red/hsa:93408%09red/hsa:7410%09red/hsa:2257%09red/hsa:2768%09red/hsa:7074%09red/hsa:2335%09red/hsa:5605%09red/hsa:5499%09red/hsa:81%09red/hsa:8874%09red/hsa:6548%09red/hsa:81624%09red/hsa:5156%09…
Mineral absorption	KEGG PATHWAY	hsa04978	9	51	0.581466038362	1.0	ENSG00000018280|ENSG00000083067|ENSG00000163399|ENSG00000100170|ENSG00000232187|ENSG00000136868|ENSG00000177556|ENSG00000092439|ENSG00000226564	http://www.genome.jp/kegg-bin/show_pathway?hsa04978/hsa:1317%09red/hsa:6523%09red/hsa:2495%09red/hsa:6556%09red/hsa:475%09red/hsa:476%09red/hsa:54822%09red
Ovarian steroidogenesis	KEGG PATHWAY	hsa04913	9	51	0.581466038362	1.0	ENSG00000162104|ENSG00000129467|ENSG00000159337|ENSG00000073060|ENSG00000259205|ENSG00000012779|ENSG00000140443|ENSG00000138031|ENSG00000087460	http://www.genome.jp/kegg-bin/show_pathway?hsa04913/hsa:2778%09red/hsa:3480%09red/hsa:949%09red/hsa:5613%09red/hsa:283748%09red/hsa:115%09red/hsa:240%09red/hsa:109%09red/hsa:196883%09red
Arrhythmogenic right ventricular cardiomyopathy (ARVC)	KEGG PATHWAY	hsa05412	13	74	0.583518681417	1.0	ENSG00000168036|ENSG00000246627|ENSG00000174437|ENSG00000148737|ENSG00000081059|ENSG00000130402|ENSG00000157445|ENSG00000151067|ENSG00000057294|ENSG00000170558|ENSG00000066032|ENSG00000196569|ENSG00000139626	http://www.genome.jp/kegg-bin/show_pathway?hsa05412/hsa:775%09red/hsa:55799%09red/hsa:1000%09red/hsa:3695%09red/hsa:5318%09red/hsa:1499%09red/hsa:1496%09red/hsa:6932%09red/hsa:6934%09red/hsa:488%09red/hsa:3908%09red/hsa:81%09red
Nicotinate and nicotinamide metabolism	KEGG PATHWAY	hsa00760	5	28	0.583944816492	1.0	ENSG00000147813|ENSG00000076685|ENSG00000008130|ENSG00000172890|ENSG00000141698	http://www.genome.jp/kegg-bin/show_pathway?hsa00760/hsa:55191%09red/hsa:22978%09red/hsa:93100%09red/hsa:65220%09red/hsa:115024%09red
Pentose phosphate pathway	KEGG PATHWAY	hsa00030	5	28	0.583944816492	1.0	ENSG00000165140|ENSG00000163931|ENSG00000169299|ENSG00000142657|ENSG00000105220	http://www.genome.jp/kegg-bin/show_pathway?hsa00030/hsa:55276%09red/hsa:2821%09red/hsa:2203%09red/hsa:5226%09red/hsa:7086%09red
Ubiquitin mediated proteolysis	KEGG PATHWAY	hsa04120	24	137	0.590059756038	1.0	ENSG00000258677|ENSG00000182247|ENSG00000131508|ENSG00000170142|ENSG00000274253|ENSG00000078140|ENSG00000134086|ENSG00000185651|ENSG00000109332|ENSG00000049759|ENSG00000134574|ENSG00000130939|ENSG00000078043|ENSG00000107341|ENSG00000258210|ENSG00000104343|ENSG00000012048|ENSG00000185345|ENSG00000151876|ENSG00000148634|ENSG00000184557|ENSG00000072803|ENSG00000102858|ENSG00000198373	http://www.genome.jp/kegg-bin/show_pathway?hsa04120/hsa:9063%09red/hsa:10277%09red/hsa:11060%09red/hsa:26272%09red/hsa:55284%09red/hsa:54926%09red/hsa:7325%09red/hsa:7322%09red/hsa:7323%09red/hsa:8924%09red/hsa:5071%09red/hsa:672%09red/hsa:26091%09red/hsa:51434%09red/hsa:7428%09red/hsa:23327%09red/hsa:3093%09red/hsa:1643%09red/hsa:7332%09red/hsa:23295%09red/hsa:23291%09red/hsa:9021%09red
Synaptic vesicle cycle	KEGG PATHWAY	hsa04721	11	63	0.591766056998	1.0	ENSG00000141837|ENSG00000183020|ENSG00000159720|ENSG00000168993|ENSG00000155097|ENSG00000196961|ENSG00000148408|ENSG00000033627|ENSG00000213435|ENSG00000079805|ENSG00000185344	http://www.genome.jp/kegg-bin/show_pathway?hsa04721/hsa:23545%09red/hsa:773%09red/hsa:160%09red/hsa:774%09red/hsa:1785%09red/hsa:535%09red/hsa:528%09red/hsa:161%09red/hsa:10815%09red/hsa:527%09red/hsa:9114%09red
Pyruvate metabolism	KEGG PATHWAY	hsa00620	7	40	0.593567187155	1.0	ENSG00000065833|ENSG00000170634|ENSG00000111275|ENSG00000127838|ENSG00000146701|ENSG00000257767|ENSG00000151376	http://www.genome.jp/kegg-bin/show_pathway?hsa00620/hsa:3029%09red/hsa:4191%09red/hsa:10873%09red/hsa:98%09red/hsa:4199%09red/hsa:217%09red
Glycine, serine and threonine metabolism	KEGG PATHWAY	hsa00260	7	40	0.593567187155	1.0	ENSG00000123453|ENSG00000257150|ENSG00000179761|ENSG00000239775|ENSG00000164708|ENSG00000135069|ENSG00000224669	http://www.genome.jp/kegg-bin/show_pathway?hsa00260/hsa:2653%09red/hsa:5224%09red/hsa:51268%09red/hsa:29968%09red/hsa:441531%09red/hsa:1757%09red
Drug metabolism - other enzymes	KEGG PATHWAY	hsa00983	8	46	0.598069534512	1.0	ENSG00000137364|ENSG00000224063|ENSG00000198276|ENSG00000167900|ENSG00000226553|ENSG00000228695|ENSG00000147647|ENSG00000236296	http://www.genome.jp/kegg-bin/show_pathway?hsa00983/hsa:7083%09red/hsa:1807%09red/hsa:54963%09red/hsa:3614%09red/hsa:2990%09red/hsa:1066%09red/hsa:7172%09red
Nucleotide excision repair	KEGG PATHWAY	hsa03420	8	47	0.619774094157	1.0	ENSG00000256514|ENSG00000134899|ENSG00000134574|ENSG00000062822|ENSG00000270181|ENSG00000177084|ENSG00000179262|ENSG00000142539	http://www.genome.jp/kegg-bin/show_pathway?hsa03420/hsa:57804%09red/hsa:1643%09red/hsa:5426%09red/hsa:2073%09red/hsa:5424%09red/hsa:100533467%09red/hsa:5886%09red
Pyrimidine metabolism	KEGG PATHWAY	hsa00240	18	105	0.620714489445	1.0	ENSG00000283453|ENSG00000198276|ENSG00000256514|ENSG00000257545|ENSG00000076685|ENSG00000243678|ENSG00000198431|ENSG00000103200|ENSG00000062822|ENSG00000167900|ENSG00000103202|ENSG00000100142|ENSG00000177084|ENSG00000141698|ENSG00000011052|ENSG00000142539|ENSG00000147647|ENSG00000259488	http://www.genome.jp/kegg-bin/show_pathway?hsa00240/hsa:7083%09red/hsa:1807%09red/hsa:57804%09red/hsa:54963%09red/hsa:4833%09red/hsa:5435%09red/hsa:4831%09red/hsa:5424%09red/hsa:115024%09red/hsa:7296%09red/hsa:1854%09red/hsa:22978%09red/hsa:654364%09red/hsa:5426%09red/hsa:55703%09red/hsa:5558%09red
Phenylalanine, tyrosine and tryptophan biosynthesis	KEGG PATHWAY	hsa00400	1	5	0.631018108695	1.0	ENSG00000104951	http://www.genome.jp/kegg-bin/show_pathway?hsa00400/hsa:259307%09red
Pentose and glucuronate interconversions	KEGG PATHWAY	hsa00040	6	36	0.63849624175	1.0	ENSG00000133116|ENSG00000111275|ENSG00000257767|ENSG00000109814|ENSG00000165475|ENSG00000236296	http://www.genome.jp/kegg-bin/show_pathway?hsa00040/hsa:9365%09red/hsa:2990%09red/hsa:7358%09red/hsa:51084%09red/hsa:217%09red
Galactose metabolism	KEGG PATHWAY	hsa00052	5	31	0.663971883765	1.0	ENSG00000159399|ENSG00000169299|ENSG00000156515|ENSG00000143891|ENSG00000117411	http://www.genome.jp/kegg-bin/show_pathway?hsa00052/hsa:130589%09red/hsa:55276%09red/hsa:3098%09red/hsa:3099%09red/hsa:8704%09red
Circadian rhythm	KEGG PATHWAY	hsa04710	5	31	0.663971883765	1.0	ENSG00000069667|ENSG00000106617|ENSG00000095794|ENSG00000141551|ENSG00000072803	http://www.genome.jp/kegg-bin/show_pathway?hsa04710/hsa:51422%09red/hsa:1385%09red/hsa:23291%09red/hsa:6095%09red/hsa:1453%09red
Serotonergic synapse	KEGG PATHWAY	hsa04726	19	114	0.665046895799	1.0	ENSG00000141837|ENSG00000246627|ENSG00000159337|ENSG00000150995|ENSG00000100030|ENSG00000166206|ENSG00000168243|ENSG00000259205|ENSG00000012779|ENSG00000114353|ENSG00000148408|ENSG00000151067|ENSG00000148680|ENSG00000087460|ENSG00000182621|ENSG00000156052|ENSG00000154229|ENSG00000137841|ENSG00000166501	http://www.genome.jp/kegg-bin/show_pathway?hsa04726/hsa:5579%09red/hsa:3708%09red/hsa:5594%09red/hsa:2776%09red/hsa:2562%09red/hsa:775%09red/hsa:774%09red/hsa:2778%09red/hsa:5330%09red/hsa:2786%09red/hsa:23236%09red/hsa:5613%09red/hsa:283748%09red/hsa:3363%09red/hsa:240%09red/hsa:2771%09red/hsa:773%09red/hsa:5578%09red
alpha-Linolenic acid metabolism	KEGG PATHWAY	hsa00592	4	25	0.668169762088	1.0	ENSG00000159337|ENSG00000261419|ENSG00000170890|ENSG00000087008	http://www.genome.jp/kegg-bin/show_pathway?hsa00592/hsa:283748%09red/hsa:5319%09red/hsa:8310%09red/hsa:8399%09red
p53 signaling pathway	KEGG PATHWAY	hsa04115	11	68	0.680975933075	1.0	ENSG00000164054|ENSG00000134574|ENSG00000103197|ENSG00000177519|ENSG00000078900|ENSG00000206075|ENSG00000118971|ENSG00000229867|ENSG00000015475|ENSG00000115107|ENSG00000172667	http://www.genome.jp/kegg-bin/show_pathway?hsa04115/hsa:56475%09red/hsa:637%09red/hsa:894%09red/hsa:1643%09red/hsa:7249%09red/hsa:5268%09red/hsa:7161%09red/hsa:55240%09red/hsa:51246%09red/hsa:64393%09red
Fatty acid degradation	KEGG PATHWAY	hsa00071	7	44	0.682100408539	1.0	ENSG00000205560|ENSG00000151726|ENSG00000111275|ENSG00000257767|ENSG00000254413|ENSG00000248874|ENSG00000087008	http://www.genome.jp/kegg-bin/show_pathway?hsa00071/hsa:2180%09red/hsa:128%09red/hsa:1375%09red/hsa:8310%09red/hsa:217%09red
TGF-beta signaling pathway	KEGG PATHWAY	hsa04350	13	80	0.682680135277	1.0	ENSG00000175634|ENSG00000172201|ENSG00000137713|ENSG00000170365|ENSG00000100030|ENSG00000143869|ENSG00000255949|ENSG00000080839|ENSG00000137834|ENSG00000232754|ENSG00000104899|ENSG00000135503|ENSG00000116985	http://www.genome.jp/kegg-bin/show_pathway?hsa04350/hsa:5594%09red/hsa:2033%09red/hsa:5519%09red/hsa:6199%09red/hsa:656%09red/hsa:151449%09red/hsa:91%09red/hsa:4092%09red/hsa:4086%09red/hsa:268%09red/hsa:5933%09red/hsa:3400%09red
Cysteine and methionine metabolism	KEGG PATHWAY	hsa00270	6	38	0.684374447834	1.0	ENSG00000119772|ENSG00000088305|ENSG00000146701|ENSG00000130816|ENSG00000104951|ENSG00000116984	http://www.genome.jp/kegg-bin/show_pathway?hsa00270/hsa:1788%09red/hsa:1789%09red/hsa:259307%09red/hsa:1786%09red/hsa:4191%09red/hsa:4548%09red
Non-homologous end-joining	KEGG PATHWAY	hsa03450	2	13	0.693072801613	1.0	ENSG00000253729|ENSG00000283782	http://www.genome.jp/kegg-bin/show_pathway?hsa03450/hsa:10111%09red/hsa:5591%09red
Glycosphingolipid biosynthesis - lacto and neolacto series	KEGG PATHWAY	hsa00601	4	26	0.694870584656	1.0	ENSG00000255929|ENSG00000196371|ENSG00000175164|ENSG00000117411	http://www.genome.jp/kegg-bin/show_pathway?hsa00601/hsa:8704%09red/hsa:28%09red/hsa:2526%09red
NOD-like receptor signaling pathway	KEGG PATHWAY	hsa04621	9	57	0.698425607658	1.0	ENSG00000100906|ENSG00000100030|ENSG00000080824|ENSG00000118503|ENSG00000140368|ENSG00000109339|ENSG00000162711|ENSG00000055208|ENSG00000112851	http://www.genome.jp/kegg-bin/show_pathway?hsa04621/hsa:3320%09red/hsa:5594%09red/hsa:7128%09red/hsa:23118%09red/hsa:9051%09red/hsa:4792%09red/hsa:114548%09red/hsa:5602%09red/hsa:55914%09red
One carbon pool by folate	KEGG PATHWAY	hsa00670	3	20	0.706207260654	1.0	ENSG00000100714|ENSG00000258824|ENSG00000116984	http://www.genome.jp/kegg-bin/show_pathway?hsa00670/hsa:4522%09red/hsa:4548%09red
Viral carcinogenesis	KEGG PATHWAY	hsa05203	34	206	0.715497473312	1.0	ENSG00000067066|ENSG00000080839|ENSG00000002822|ENSG00000232754|ENSG00000259205|ENSG00000268173|ENSG00000127191|ENSG00000061273|ENSG00000180900|ENSG00000196591|ENSG00000139687|ENSG00000100030|ENSG00000056558|ENSG00000130402|ENSG00000068024|ENSG00000171608|ENSG00000162889|ENSG00000148180|ENSG00000095794|ENSG00000100906|ENSG00000197122|ENSG00000159720|ENSG00000105647|ENSG00000124232|ENSG00000111321…	http://www.genome.jp/kegg-bin/show_pathway?hsa05203/hsa:11317%09red/hsa:6714%09red/hsa:55697%09red/hsa:8379%09red/hsa:5925%09red/hsa:51564%09red/hsa:8850%09red/hsa:81%09red/hsa:7874%09red/hsa:3066%09red/hsa:9114%09red/hsa:7186%09red/hsa:7185%09red/hsa:9261%09red/hsa:894%09red/hsa:5594%09red/hsa:440689%09red/hsa:5293%09red/hsa:4792%09red/hsa:5296%09red/hsa:4055%09red/hsa:718%09red/hsa:9759%09red/h…
Folate biosynthesis	KEGG PATHWAY	hsa00790	2	14	0.727413587064	1.0	ENSG00000162551|ENSG00000136877	http://www.genome.jp/kegg-bin/show_pathway?hsa00790/hsa:249%09red/hsa:2356%09red
Terpenoid backbone biosynthesis	KEGG PATHWAY	hsa00900	3	21	0.733920673803	1.0	ENSG00000232656|ENSG00000067064|ENSG00000148459	http://www.genome.jp/kegg-bin/show_pathway?hsa00900/hsa:23590%09red/hsa:3422%09red
Taste transduction	KEGG PATHWAY	hsa04742	8	53	0.735536861626	1.0	ENSG00000141837|ENSG00000129467|ENSG00000108684|ENSG00000259205|ENSG00000137841|ENSG00000148408|ENSG00000087460|ENSG00000111319	http://www.genome.jp/kegg-bin/show_pathway?hsa04742/hsa:773%09red/hsa:5330%09red/hsa:2778%09red/hsa:774%09red/hsa:5613%09red/hsa:196883%09red/hsa:40%09red/hsa:6337%09red
Dilated cardiomyopathy	KEGG PATHWAY	hsa05414	14	90	0.739626119293	1.0	ENSG00000162104|ENSG00000129467|ENSG00000174437|ENSG00000138031|ENSG00000246627|ENSG00000237298|ENSG00000259205|ENSG00000198467|ENSG00000157445|ENSG00000155657|ENSG00000151067|ENSG00000087460|ENSG00000196569|ENSG00000139626	http://www.genome.jp/kegg-bin/show_pathway?hsa05414/hsa:775%09red/hsa:55799%09red/hsa:2778%09red/hsa:5613%09red/hsa:7273%09red/hsa:7171%09red/hsa:3695%09red/hsa:115%09red/hsa:196883%09red/hsa:109%09red/hsa:488%09red/hsa:3908%09red
Jak-STAT signaling pathway	KEGG PATHWAY	hsa04630	25	156	0.742435646471	1.0	ENSG00000117400|ENSG00000188766|ENSG00000232754|ENSG00000103522|ENSG00000268173|ENSG00000244040|ENSG00000217801|ENSG00000081985|ENSG00000078043|ENSG00000134470|ENSG00000142208|ENSG00000171608|ENSG00000105397|ENSG00000091181|ENSG00000168811|ENSG00000115705|ENSG00000105647|ENSG00000243646|ENSG00000077238|ENSG00000175505|ENSG00000117020|ENSG00000118971|ENSG00000168685|ENSG00000184557|ENSG00000105221	http://www.genome.jp/kegg-bin/show_pathway?hsa04630/hsa:3601%09red/hsa:9063%09red/hsa:10000%09red/hsa:7297%09red/hsa:3566%09red/hsa:50615%09red/hsa:3568%09red/hsa:3595%09red/hsa:23529%09red/hsa:5781%09red/hsa:3455%09red/hsa:894%09red/hsa:5293%09red/hsa:3575%09red/hsa:208%09red/hsa:5296%09red/hsa:207%09red/hsa:2033%09red/hsa:399473%09red/hsa:3588%09red/hsa:3592%09red/hsa:7173%09red/hsa:4352%09red/…
MAPK signaling pathway	KEGG PATHWAY	hsa04010	42	257	0.751759796468	1.0	ENSG00000136068|ENSG00000148408|ENSG00000158815|ENSG00000145715|ENSG00000130159|ENSG00000073803|ENSG00000138798|ENSG00000221823|ENSG00000071242|ENSG00000197442|ENSG00000100030|ENSG00000120910|ENSG00000142208|ENSG00000100311|ENSG00000162889|ENSG00000151067|ENSG00000055208|ENSG00000154229|ENSG00000246627|ENSG00000127191|ENSG00000131196|ENSG00000114279|ENSG00000146535|ENSG00000117020|ENSG00000282278…	http://www.genome.jp/kegg-bin/show_pathway?hsa04010/hsa:773%09red/hsa:10000%09red/hsa:5579%09red/hsa:5534%09red/hsa:8817%09red/hsa:23118%09red/hsa:5533%09red/hsa:5921%09red/hsa:2257%09red/hsa:2768%09red/hsa:4772%09red/hsa:3310%09red/hsa:5607%09red/hsa:6196%09red/hsa:5605%09red/hsa:2317%09red/hsa:5602%09red/hsa:7186%09red/hsa:6789%09red/hsa:9261%09red/hsa:5156%09red/hsa:5155%09red/hsa:5594%09red/h…
NF-kappa B signaling pathway	KEGG PATHWAY	hsa04064	14	91	0.752523540446	1.0	ENSG00000065675|ENSG00000100906|ENSG00000003402|ENSG00000124181|ENSG00000171791|ENSG00000118503|ENSG00000150455|ENSG00000111321|ENSG00000166501|ENSG00000182866|ENSG00000127191|ENSG00000055208|ENSG00000056558|ENSG00000141655	http://www.genome.jp/kegg-bin/show_pathway?hsa04064/hsa:5579%09red/hsa:5335%09red/hsa:7128%09red/hsa:23118%09red/hsa:8837%09red/hsa:5588%09red/hsa:4792%09red/hsa:4055%09red/hsa:3932%09red/hsa:8792%09red/hsa:114609%09red/hsa:596%09red/hsa:7186%09red/hsa:7185%09red
Glycosaminoglycan biosynthesis - keratan sulfate	KEGG PATHWAY	hsa00533	2	15	0.758435738444	1.0	ENSG00000033170|ENSG00000117411	http://www.genome.jp/kegg-bin/show_pathway?hsa00533/hsa:2530%09red/hsa:8704%09red
Linoleic acid metabolism	KEGG PATHWAY	hsa00591	4	29	0.765569339092	1.0	ENSG00000159337|ENSG00000261419|ENSG00000130649|ENSG00000170890	http://www.genome.jp/kegg-bin/show_pathway?hsa00591/hsa:5319%09red/hsa:283748%09red/hsa:1571%09red/hsa:8399%09red
Biosynthesis of amino acids	KEGG PATHWAY	hsa01230	11	74	0.77118458949	1.0	ENSG00000104524|ENSG00000257150|ENSG00000163931|ENSG00000060982|ENSG00000111674|ENSG00000239775|ENSG00000164708|ENSG00000074800|ENSG00000100412|ENSG00000135069|ENSG00000116984	http://www.genome.jp/kegg-bin/show_pathway?hsa01230/hsa:2023%09red/hsa:2026%09red/hsa:7086%09red/hsa:50%09red/hsa:586%09red/hsa:5224%09red/hsa:65263%09red/hsa:29968%09red/hsa:441531%09red/hsa:4548%09red
DNA replication	KEGG PATHWAY	hsa03030	5	36	0.773269533804	1.0	ENSG00000283453|ENSG00000142539|ENSG00000177084|ENSG00000062822|ENSG00000256514	http://www.genome.jp/kegg-bin/show_pathway?hsa03030/hsa:5426%09red/hsa:5424%09red/hsa:5558%09red/hsa:57804%09red
Epithelial cell signaling in Helicobacter pylori infection	KEGG PATHWAY	hsa05120	10	68	0.774374942281	1.0	ENSG00000217801|ENSG00000100906|ENSG00000124181|ENSG00000197122|ENSG00000185344|ENSG00000159720|ENSG00000155097|ENSG00000109339|ENSG00000033627|ENSG00000213435	http://www.genome.jp/kegg-bin/show_pathway?hsa05120/hsa:23545%09red/hsa:5335%09red/hsa:5781%09red/hsa:4792%09red/hsa:535%09red/hsa:5602%09red/hsa:528%09red/hsa:6714%09red/hsa:527%09red/hsa:9114%09red
Epstein-Barr virus infection	KEGG PATHWAY	hsa05169	32	202	0.782291742678	1.0	ENSG00000163636|ENSG00000171791|ENSG00000232754|ENSG00000196498|ENSG00000109339|ENSG00000100142|ENSG00000127191|ENSG00000196591|ENSG00000139687|ENSG00000026508|ENSG00000268173|ENSG00000142208|ENSG00000056558|ENSG00000068024|ENSG00000171608|ENSG00000105397|ENSG00000055208|ENSG00000100906|ENSG00000124181|ENSG00000105647|ENSG00000243646|ENSG00000124232|ENSG00000117020|ENSG00000086232|ENSG00000005844…	http://www.genome.jp/kegg-bin/show_pathway?hsa05169/hsa:11317%09red/hsa:10000%09red/hsa:7297%09red/hsa:596%09red/hsa:9612%09red/hsa:55703%09red/hsa:5925%09red/hsa:7128%09red/hsa:5435%09red/hsa:960%09red/hsa:3310%09red/hsa:5602%09red/hsa:7874%09red/hsa:3066%09red/hsa:3516%09red/hsa:7186%09red/hsa:7185%09red/hsa:5335%09red/hsa:23118%09red/hsa:5293%09red/hsa:4792%09red/hsa:5296%09red/hsa:208%09red/h…
Fatty acid elongation	KEGG PATHWAY	hsa00062	3	23	0.783093902394	1.0	ENSG00000116353|ENSG00000118402|ENSG00000267142	http://www.genome.jp/kegg-bin/show_pathway?hsa00062/hsa:51102%09red/hsa:122970%09red/hsa:6785%09red
Protein export	KEGG PATHWAY	hsa03060	3	23	0.783093902394	1.0	ENSG00000065665|ENSG00000008952|ENSG00000132432	http://www.genome.jp/kegg-bin/show_pathway?hsa03060/hsa:23480%09red/hsa:7095%09red/hsa:29927%09red
Toll-like receptor signaling pathway	KEGG PATHWAY	hsa04620	16	106	0.785214966862	1.0	ENSG00000168811|ENSG00000100906|ENSG00000230626|ENSG00000107968|ENSG00000100030|ENSG00000105647|ENSG00000171608|ENSG00000078902|ENSG00000142208|ENSG00000117020|ENSG00000109339|ENSG00000268173|ENSG00000055208|ENSG00000244040|ENSG00000150455|ENSG00000105221	http://www.genome.jp/kegg-bin/show_pathway?hsa04620/hsa:5594%09red/hsa:23118%09red/hsa:10000%09red/hsa:3592%09red/hsa:3455%09red/hsa:5293%09red/hsa:4792%09red/hsa:5296%09red/hsa:5605%09red/hsa:208%09red/hsa:5602%09red/hsa:1326%09red/hsa:54472%09red/hsa:207%09red/hsa:114609%09red
Tuberculosis	KEGG PATHWAY	hsa05152	28	179	0.78927914378	1.0	ENSG00000171791|ENSG00000232754|ENSG00000130592|ENSG00000109339|ENSG00000015475|ENSG00000148660|ENSG00000221823|ENSG00000168811|ENSG00000185344|ENSG00000273112|ENSG00000100030|ENSG00000120910|ENSG00000142208|ENSG00000150455|ENSG00000095794|ENSG00000117984|ENSG00000197122|ENSG00000159720|ENSG00000141068|ENSG00000243646|ENSG00000111540|ENSG00000117020|ENSG00000125730|ENSG00000213435|ENSG00000250644…	http://www.genome.jp/kegg-bin/show_pathway?hsa05152/hsa:10000%09red/hsa:596%09red/hsa:4046%09red/hsa:5869%09red/hsa:23545%09red/hsa:5534%09red/hsa:5533%09red/hsa:3592%09red/hsa:1509%09red/hsa:2212%09red/hsa:5602%09red/hsa:9114%09red/hsa:114609%09red/hsa:637%09red/hsa:5594%09red/hsa:718%09red/hsa:208%09red/hsa:6714%09red/hsa:527%09red/hsa:207%09red/hsa:7879%09red/hsa:2033%09red/hsa:818%09red/hsa:3…
Herpes simplex infection	KEGG PATHWAY	hsa05168	29	186	0.797496535189	1.0	ENSG00000161547|ENSG00000267369|ENSG00000115875|ENSG00000232754|ENSG00000109339|ENSG00000067066|ENSG00000127191|ENSG00000135828|ENSG00000244040|ENSG00000217801|ENSG00000130699|ENSG00000056558|ENSG00000105397|ENSG00000096063|ENSG00000107341|ENSG00000185745|ENSG00000100906|ENSG00000168811|ENSG00000006704|ENSG00000086232|ENSG00000125730|ENSG00000162231|ENSG00000104529|ENSG00000055208|ENSG00000168394…	http://www.genome.jp/kegg-bin/show_pathway?hsa05168/hsa:6890%09red/hsa:7297%09red/hsa:9569%09red/hsa:1936%09red/hsa:5781%09red/hsa:10929%09red/hsa:3455%09red/hsa:6427%09red/hsa:54926%09red/hsa:3434%09red/hsa:5499%09red/hsa:5602%09red/hsa:7874%09red/hsa:6874%09red/hsa:7186%09red/hsa:7185%09red/hsa:23118%09red/hsa:4792%09red/hsa:6732%09red/hsa:718%09red/hsa:27102%09red/hsa:10482%09red/hsa:6672%09re…
Alzheimer's disease	KEGG PATHWAY	hsa05010	26	168	0.79768019985	1.0	ENSG00000105464|ENSG00000130414|ENSG00000015475|ENSG00000221823|ENSG00000150995|ENSG00000131055|ENSG00000100030|ENSG00000120910|ENSG00000147684|ENSG00000249209|ENSG00000151067|ENSG00000119013|ENSG00000156052|ENSG00000246627|ENSG00000174437|ENSG00000166313|ENSG00000074370|ENSG00000182621|ENSG00000110717|ENSG00000237352|ENSG00000178607|ENSG00000185986|ENSG00000162909|ENSG00000161509|ENSG00000183454…	http://www.genome.jp/kegg-bin/show_pathway?hsa05010/hsa:3708%09red/hsa:23236%09red/hsa:539%09red/hsa:84701%09red/hsa:2905%09red/hsa:2906%09red/hsa:489%09red/hsa:488%09red/hsa:2903%09red/hsa:5534%09red/hsa:824%09red/hsa:5533%09red/hsa:6389%09red/hsa:4715%09red/hsa:637%09red/hsa:5594%09red/hsa:2081%09red/hsa:775%09red/hsa:5330%09red/hsa:322%09red/hsa:4709%09red/hsa:2776%09red/hsa:4705%09red/hsa:126…
ABC transporters	KEGG PATHWAY	hsa02010	6	44	0.797890087023	1.0	ENSG00000179869|ENSG00000125257|ENSG00000165029|ENSG00000103222|ENSG00000243064|ENSG00000168394	http://www.genome.jp/kegg-bin/show_pathway?hsa02010/hsa:10257%09red/hsa:19%09red/hsa:6890%09red/hsa:1244%09red/hsa:4363%09red/hsa:154664%09red
Valine, leucine and isoleucine degradation	KEGG PATHWAY	hsa00280	6	44	0.797890087023	1.0	ENSG00000111275|ENSG00000060982|ENSG00000175198|ENSG00000104951|ENSG00000257767|ENSG00000148090	http://www.genome.jp/kegg-bin/show_pathway?hsa00280/hsa:259307%09red/hsa:549%09red/hsa:586%09red/hsa:5095%09red/hsa:217%09red
Protein digestion and absorption	KEGG PATHWAY	hsa04974	13	89	0.802316174633	1.0	ENSG00000092758|ENSG00000134871|ENSG00000163399|ENSG00000081052|ENSG00000091704|ENSG00000182871|ENSG00000187498|ENSG00000169436|ENSG00000130635|ENSG00000164626|ENSG00000108821|ENSG00000187955|ENSG00000053918	http://www.genome.jp/kegg-bin/show_pathway?hsa04974/hsa:1286%09red/hsa:1357%09red/hsa:1284%09red/hsa:8645%09red/hsa:7373%09red/hsa:80781%09red/hsa:169044%09red/hsa:1299%09red/hsa:1289%09red/hsa:1277%09red/hsa:3784%09red/hsa:476%09red/hsa:1282%09red
Glycosaminoglycan biosynthesis - heparan sulfate / heparin	KEGG PATHWAY	hsa00534	3	24	0.804717661457	1.0	ENSG00000012232|ENSG00000103489|ENSG00000164100	http://www.genome.jp/kegg-bin/show_pathway?hsa00534/hsa:9348%09red/hsa:2137%09red/hsa:64131%09red
Non-alcoholic fatty liver disease (NAFLD)	KEGG PATHWAY	hsa04932	23	151	0.80733679748	1.0	ENSG00000186350|ENSG00000130649|ENSG00000130414|ENSG00000109339|ENSG00000268173|ENSG00000131055|ENSG00000015475|ENSG00000197442|ENSG00000147684|ENSG00000142208|ENSG00000171608|ENSG00000119013|ENSG00000185950|ENSG00000127191|ENSG00000105647|ENSG00000110717|ENSG00000117020|ENSG00000237352|ENSG00000106617|ENSG00000178607|ENSG00000184557|ENSG00000185986|ENSG00000105221	http://www.genome.jp/kegg-bin/show_pathway?hsa04932/hsa:10000%09red/hsa:51422%09red/hsa:84701%09red/hsa:6389%09red/hsa:6256%09red/hsa:4715%09red/hsa:5602%09red/hsa:7186%09red/hsa:637%09red/hsa:2081%09red/hsa:8660%09red/hsa:5293%09red/hsa:5296%09red/hsa:208%09red/hsa:1571%09red/hsa:207%09red/hsa:4709%09red/hsa:4705%09red/hsa:126328%09red/hsa:4217%09red/hsa:4728%09red/hsa:9021%09red
Synthesis and degradation of ketone bodies	KEGG PATHWAY	hsa00072	1	9	0.810204344697	1.0	ENSG00000161267	http://www.genome.jp/kegg-bin/show_pathway?hsa00072/hsa:622%09red
Nitrogen metabolism	KEGG PATHWAY	hsa00910	2	17	0.811381536023	1.0	ENSG00000131686|ENSG00000174990	http://www.genome.jp/kegg-bin/show_pathway?hsa00910/hsa:763%09red/hsa:765%09red
2-Oxocarboxylic acid metabolism	KEGG PATHWAY	hsa01210	2	17	0.811381536023	1.0	ENSG00000100412|ENSG00000060982	http://www.genome.jp/kegg-bin/show_pathway?hsa01210/hsa:586%09red/hsa:50%09red
Pantothenate and CoA biosynthesis	KEGG PATHWAY	hsa00770	2	17	0.811381536023	1.0	ENSG00000147647|ENSG00000060982	http://www.genome.jp/kegg-bin/show_pathway?hsa00770/hsa:586%09red/hsa:1807%09red
Ribosome	KEGG PATHWAY	hsa03010	20	134	0.818766555292	1.0	ENSG00000229839|ENSG00000243004|ENSG00000236992|ENSG00000272657|ENSG00000263327|ENSG00000243422|ENSG00000229852|ENSG00000241749|ENSG00000171421|ENSG00000218596|ENSG00000241962|ENSG00000213253|ENSG00000197345|ENSG00000137818|ENSG00000096080|ENSG00000170889|ENSG00000239602|ENSG00000243927|ENSG00000130255|ENSG00000236065	http://www.genome.jp/kegg-bin/show_pathway?hsa03010/hsa:64979%09red/hsa:6144%09red/hsa:64968%09red/hsa:6210%09red/hsa:6187%09red/hsa:6203%09red/hsa:25873%09red/hsa:6165%09red/hsa:6227%09red/hsa:6147%09red/hsa:3921%09red/hsa:55168%09red/hsa:219927%09red/hsa:6136%09red/hsa:51263%09red/hsa:6176%09red
Fanconi anemia pathway	KEGG PATHWAY	hsa03460	7	53	0.83209010638	1.0	ENSG00000188827|ENSG00000224086|ENSG00000130997|ENSG00000187953|ENSG00000012048|ENSG00000132207|ENSG00000135945	http://www.genome.jp/kegg-bin/show_pathway?hsa03460/hsa:5395%09red/hsa:84464%09red/hsa:51455%09red/hsa:672%09red/hsa:8940%09red/hsa:353497%09red/hsa:79008%09red
Tryptophan metabolism	KEGG PATHWAY	hsa00380	5	40	0.839274254375	1.0	ENSG00000188676|ENSG00000111275|ENSG00000231890|ENSG00000104951|ENSG00000257767	http://www.genome.jp/kegg-bin/show_pathway?hsa00380/hsa:438%09red/hsa:259307%09red/hsa:169355%09red/hsa:217%09red
Phagosome	KEGG PATHWAY	hsa04145	23	155	0.8394043511	1.0	ENSG00000073060|ENSG00000251297|ENSG00000167553|ENSG00000227400|ENSG00000005381|ENSG00000185344|ENSG00000273112|ENSG00000065665|ENSG00000159720|ENSG00000155097|ENSG00000111540|ENSG00000158270|ENSG00000125730|ENSG00000185359|ENSG00000213435|ENSG00000168394|ENSG00000186431|ENSG00000132432|ENSG00000169231|ENSG00000127022|ENSG00000075785|ENSG00000033627|ENSG00000118004	http://www.genome.jp/kegg-bin/show_pathway?hsa04145/hsa:6890%09red/hsa:9146%09red/hsa:23480%09red/hsa:535%09red/hsa:5869%09red/hsa:23545%09red/hsa:347688%09red/hsa:821%09red/hsa:949%09red/hsa:2212%09red/hsa:78989%09red/hsa:9114%09red/hsa:7059%09red/hsa:718%09red/hsa:528%09red/hsa:527%09red/hsa:7879%09red/hsa:81035%09red/hsa:29927%09red/hsa:84790%09red/hsa:113457%09red/hsa:2204%09red/hsa:4353%09red
Sphingolipid metabolism	KEGG PATHWAY	hsa00600	6	47	0.841405344476	1.0	ENSG00000100422|ENSG00000162407|ENSG00000154227|ENSG00000100596|ENSG00000143753|ENSG00000228430	http://www.genome.jp/kegg-bin/show_pathway?hsa00600/hsa:8560%09red/hsa:8613%09red/hsa:64781%09red/hsa:204219%09red/hsa:10558%09red/hsa:9517%09red
Peroxisome	KEGG PATHWAY	hsa04146	11	81	0.851756668276	1.0	ENSG00000104883|ENSG00000151726|ENSG00000179761|ENSG00000064763|ENSG00000142655|ENSG00000219622|ENSG00000124587|ENSG00000117450|ENSG00000087008|ENSG00000180178|ENSG00000112096	http://www.genome.jp/kegg-bin/show_pathway?hsa04146/hsa:51268%09red/hsa:23600%09red/hsa:5190%09red/hsa:5195%09red/hsa:5052%09red/hsa:55711%09red/hsa:6648%09red/hsa:2180%09red/hsa:8310%09red/hsa:92960%09red
Glycosaminoglycan degradation	KEGG PATHWAY	hsa00531	2	19	0.853705197827	1.0	ENSG00000141012|ENSG00000236296	http://www.genome.jp/kegg-bin/show_pathway?hsa00531/hsa:2588%09red/hsa:2990%09red
Hematopoietic cell lineage	KEGG PATHWAY	hsa04640	12	88	0.856679175518	1.0	ENSG00000010278|ENSG00000157404|ENSG00000198851|ENSG00000026508|ENSG00000168685|ENSG00000091181|ENSG00000115705|ENSG00000153563|ENSG00000077238|ENSG00000122025|ENSG00000110448|ENSG00000173762	http://www.genome.jp/kegg-bin/show_pathway?hsa04640/hsa:3568%09red/hsa:3815%09red/hsa:916%09red/hsa:3566%09red/hsa:2322%09red/hsa:7173%09red/hsa:921%09red/hsa:3575%09red/hsa:924%09red/hsa:925%09red/hsa:928%09red/hsa:960%09red
Ascorbate and aldarate metabolism	KEGG PATHWAY	hsa00053	3	27	0.858939842342	1.0	ENSG00000109814|ENSG00000257767|ENSG00000111275	http://www.genome.jp/kegg-bin/show_pathway?hsa00053/hsa:7358%09red/hsa:217%09red
Huntington's disease	KEGG PATHWAY	hsa05016	27	183	0.86245484742	1.0	ENSG00000127946|ENSG00000232754|ENSG00000196961|ENSG00000084093|ENSG00000196591|ENSG00000089902|ENSG00000112096|ENSG00000130699|ENSG00000150995|ENSG00000185986|ENSG00000147684|ENSG00000100142|ENSG00000249209|ENSG00000132535|ENSG00000095794|ENSG00000156052|ENSG00000183020|ENSG00000119013|ENSG00000110717|ENSG00000143578|ENSG00000182621|ENSG00000197386|ENSG00000237352|ENSG00000131055|ENSG00000130414…	http://www.genome.jp/kegg-bin/show_pathway?hsa05016/hsa:3708%09red/hsa:6874%09red/hsa:23236%09red/hsa:84701%09red/hsa:539%09red/hsa:6648%09red/hsa:23186%09red/hsa:1742%09red/hsa:5435%09red/hsa:6389%09red/hsa:4715%09red/hsa:3064%09red/hsa:160%09red/hsa:3066%09red/hsa:5330%09red/hsa:55567%09red/hsa:161%09red/hsa:5978%09red/hsa:3092%09red/hsa:4709%09red/hsa:2776%09red/hsa:2033%09red/hsa:148327%09red…
PPAR signaling pathway	KEGG PATHWAY	hsa03320	9	69	0.86273830125	1.0	ENSG00000065833|ENSG00000205560|ENSG00000151726|ENSG00000130304|ENSG00000186350|ENSG00000231784|ENSG00000140992|ENSG00000254413|ENSG00000087008	http://www.genome.jp/kegg-bin/show_pathway?hsa03320/hsa:1622%09red/hsa:6256%09red/hsa:1375%09red/hsa:376497%09red/hsa:5170%09red/hsa:4199%09red/hsa:2180%09red/hsa:8310%09red
Influenza A	KEGG PATHWAY	hsa05164	26	177	0.863503365528	1.0	ENSG00000232754|ENSG00000166501|ENSG00000268173|ENSG00000135828|ENSG00000244040|ENSG00000168811|ENSG00000100030|ENSG00000142208|ENSG00000171608|ENSG00000162711|ENSG00000105397|ENSG00000154229|ENSG00000100906|ENSG00000105647|ENSG00000110713|ENSG00000132002|ENSG00000117020|ENSG00000086232|ENSG00000162231|ENSG00000230626|ENSG00000184557|ENSG00000101146|ENSG00000246130|ENSG00000105221|ENSG00000173110…	http://www.genome.jp/kegg-bin/show_pathway?hsa05164/hsa:10000%09red/hsa:8793%09red/hsa:5579%09red/hsa:5578%09red/hsa:3337%09red/hsa:3592%09red/hsa:3455%09red/hsa:3310%09red/hsa:5605%09red/hsa:5602%09red/hsa:7297%09red/hsa:5594%09red/hsa:5293%09red/hsa:4792%09red/hsa:5296%09red/hsa:208%09red/hsa:10482%09red/hsa:207%09red/hsa:114548%09red/hsa:2033%09red/hsa:6041%09red/hsa:27102%09red/hsa:4928%09red…
Malaria	KEGG PATHWAY	hsa05144	6	49	0.865956135145	1.0	ENSG00000168811|ENSG00000188536|ENSG00000005844|ENSG00000169231|ENSG00000110651|ENSG00000261371	http://www.genome.jp/kegg-bin/show_pathway?hsa05144/hsa:3039%09red/hsa:975%09red/hsa:3592%09red/hsa:3683%09red/hsa:5175%09red/hsa:7059%09red
Measles	KEGG PATHWAY	hsa05162	19	134	0.867710835408	1.0	ENSG00000171608|ENSG00000065675|ENSG00000100906|ENSG00000105647|ENSG00000168811|ENSG00000142208|ENSG00000173110|ENSG00000086232|ENSG00000078900|ENSG00000198851|ENSG00000118971|ENSG00000246130|ENSG00000117020|ENSG00000105397|ENSG00000268173|ENSG00000055208|ENSG00000244040|ENSG00000118503|ENSG00000105221	http://www.genome.jp/kegg-bin/show_pathway?hsa05162/hsa:894%09red/hsa:7128%09red/hsa:23118%09red/hsa:10000%09red/hsa:3592%09red/hsa:7297%09red/hsa:8793%09red/hsa:5293%09red/hsa:4792%09red/hsa:916%09red/hsa:5296%09red/hsa:3310%09red/hsa:7161%09red/hsa:208%09red/hsa:5588%09red/hsa:3455%09red/hsa:207%09red/hsa:27102%09red
Alanine, aspartate and glutamate metabolism	KEGG PATHWAY	hsa00250	4	35	0.867906845183	1.0	ENSG00000185818|ENSG00000112294|ENSG00000104951|ENSG00000114021	http://www.genome.jp/kegg-bin/show_pathway?hsa00250/hsa:7915%09red/hsa:259307%09red/hsa:56954%09red/hsa:339983%09red
Ether lipid metabolism	KEGG PATHWAY	hsa00565	5	43	0.877670486879	1.0	ENSG00000159337|ENSG00000261419|ENSG00000153395|ENSG00000170890|ENSG00000162407	http://www.genome.jp/kegg-bin/show_pathway?hsa00565/hsa:283748%09red/hsa:8399%09red/hsa:5319%09red/hsa:8613%09red/hsa:79888%09red
Prion diseases	KEGG PATHWAY	hsa05020	4	36	0.880578502996	1.0	ENSG00000100030|ENSG00000259205|ENSG00000230626|ENSG00000148400	http://www.genome.jp/kegg-bin/show_pathway?hsa05020/hsa:5605%09red/hsa:5594%09red/hsa:4851%09red/hsa:5613%09red
Biosynthesis of unsaturated fatty acids	KEGG PATHWAY	hsa01040	2	21	0.887179495865	1.0	ENSG00000267142|ENSG00000087008	http://www.genome.jp/kegg-bin/show_pathway?hsa01040/hsa:122970%09red/hsa:8310%09red
Phototransduction	KEGG PATHWAY	hsa04744	3	29	0.887303146765	1.0	ENSG00000133256|ENSG00000114349|ENSG00000132915	http://www.genome.jp/kegg-bin/show_pathway?hsa04744/hsa:5145%09red/hsa:2779%09red/hsa:5158%09red
Salmonella infection	KEGG PATHWAY	hsa05132	11	86	0.894278339004	1.0	ENSG00000256500|ENSG00000065243|ENSG00000100030|ENSG00000196570|ENSG00000136068|ENSG00000126214|ENSG00000174996|ENSG00000075785|ENSG00000109339|ENSG00000134318|ENSG00000160447	http://www.genome.jp/kegg-bin/show_pathway?hsa05132/hsa:5586%09red/hsa:7879%09red/hsa:5594%09red/hsa:9475%09red/hsa:29941%09red/hsa:3831%09red/hsa:5602%09red/hsa:345456%09red/hsa:64837%09red/hsa:2317%09red
Citrate cycle (TCA cycle)	KEGG PATHWAY	hsa00020	3	30	0.899476527532	1.0	ENSG00000185986|ENSG00000100412|ENSG00000146701	http://www.genome.jp/kegg-bin/show_pathway?hsa00020/hsa:6389%09red/hsa:4191%09red/hsa:50%09red
beta-Alanine metabolism	KEGG PATHWAY	hsa00410	3	30	0.899476527532	1.0	ENSG00000111275|ENSG00000147647|ENSG00000257767	http://www.genome.jp/kegg-bin/show_pathway?hsa00410/hsa:1807%09red/hsa:217%09red
Fatty acid biosynthesis	KEGG PATHWAY	hsa00061	1	13	0.902383535467	1.0	ENSG00000151726	http://www.genome.jp/kegg-bin/show_pathway?hsa00061/hsa:2180%09red
Regulation of autophagy	KEGG PATHWAY	hsa04140	4	39	0.912445843444	1.0	ENSG00000168010|ENSG00000144848|ENSG00000197548|ENSG00000085978	http://www.genome.jp/kegg-bin/show_pathway?hsa04140/hsa:10533%09red/hsa:64422%09red/hsa:55054%09red/hsa:89849%09red
Arginine and proline metabolism	KEGG PATHWAY	hsa00330	7	61	0.912497898939	1.0	ENSG00000104524|ENSG00000111275|ENSG00000115758|ENSG00000126790|ENSG00000257767|ENSG00000072682|ENSG00000241935	http://www.genome.jp/kegg-bin/show_pathway?hsa00330/hsa:112817%09red/hsa:4953%09red/hsa:8974%09red/hsa:65263%09red/hsa:112849%09red/hsa:217%09red
Proximal tubule bicarbonate reclamation	KEGG PATHWAY	hsa04964	2	23	0.913424069359	1.0	ENSG00000080493|ENSG00000163399	http://www.genome.jp/kegg-bin/show_pathway?hsa04964/hsa:8671%09red/hsa:476%09red
Histidine metabolism	KEGG PATHWAY	hsa00340	2	23	0.913424069359	1.0	ENSG00000111275|ENSG00000257767	http://www.genome.jp/kegg-bin/show_pathway?hsa00340/hsa:217%09red
Fatty acid metabolism	KEGG PATHWAY	hsa01212	5	47	0.916482005035	1.0	ENSG00000151726|ENSG00000116353|ENSG00000254413|ENSG00000205560|ENSG00000087008	http://www.genome.jp/kegg-bin/show_pathway?hsa01212/hsa:51102%09red/hsa:1375%09red/hsa:8310%09red/hsa:2180%09red
Glycosphingolipid biosynthesis - globo series	KEGG PATHWAY	hsa00603	1	14	0.917334302171	1.0	ENSG00000148288	http://www.genome.jp/kegg-bin/show_pathway?hsa00603/hsa:26301%09red
Hypertrophic cardiomyopathy (HCM)	KEGG PATHWAY	hsa05410	10	83	0.919667740557	1.0	ENSG00000246627|ENSG00000174437|ENSG00000237298|ENSG00000106617|ENSG00000198467|ENSG00000157445|ENSG00000155657|ENSG00000151067|ENSG00000196569|ENSG00000139626	http://www.genome.jp/kegg-bin/show_pathway?hsa05410/hsa:775%09red/hsa:55799%09red/hsa:7273%09red/hsa:51422%09red/hsa:7171%09red/hsa:3695%09red/hsa:488%09red/hsa:3908%09red
Glycosphingolipid biosynthesis - ganglio series	KEGG PATHWAY	hsa00604	1	15	0.929995683178	1.0	ENSG00000135454	http://www.genome.jp/kegg-bin/show_pathway?hsa00604/hsa:2583%09red
Intestinal immune network for IgA production	KEGG PATHWAY	hsa04672	5	49	0.931465542437	1.0	ENSG00000139626|ENSG00000161955|ENSG00000163600|ENSG00000134470|ENSG00000111321	http://www.genome.jp/kegg-bin/show_pathway?hsa04672/hsa:4055%09red/hsa:8741%09red/hsa:3695%09red/hsa:3601%09red/hsa:29851%09red
SNARE interactions in vesicular transport	KEGG PATHWAY	hsa04130	3	34	0.937145043328	1.0	ENSG00000151532|ENSG00000170310|ENSG00000108587	http://www.genome.jp/kegg-bin/show_pathway?hsa04130/hsa:9527%09red/hsa:9482%09red/hsa:143187%09red
Butanoate metabolism	KEGG PATHWAY	hsa00650	2	26	0.942262216106	1.0	ENSG00000161267|ENSG00000112294	http://www.genome.jp/kegg-bin/show_pathway?hsa00650/hsa:7915%09red/hsa:622%09red
Aminoacyl-tRNA biosynthesis	KEGG PATHWAY	hsa00970	7	66	0.943719147217	1.0	ENSG00000011376|ENSG00000134684|ENSG00000179988|ENSG00000166986|ENSG00000110619|ENSG00000133706|ENSG00000134905	http://www.genome.jp/kegg-bin/show_pathway?hsa00970/hsa:4141%09red/hsa:8565%09red/hsa:833%09red/hsa:118672%09red/hsa:79587%09red/hsa:23395%09red/hsa:51520%09red
Tyrosine metabolism	KEGG PATHWAY	hsa00350	3	35	0.944263657353	1.0	ENSG00000115705|ENSG00000104951|ENSG00000248874	http://www.genome.jp/kegg-bin/show_pathway?hsa00350/hsa:7173%09red/hsa:259307%09red/hsa:128%09red
RNA degradation	KEGG PATHWAY	hsa03018	8	74	0.947036415105	1.0	ENSG00000155508|ENSG00000114127|ENSG00000107371|ENSG00000147905|ENSG00000074800|ENSG00000111674|ENSG00000110367|ENSG00000070756	http://www.genome.jp/kegg-bin/show_pathway?hsa03018/hsa:2023%09red/hsa:1656%09red/hsa:2026%09red/hsa:54464%09red/hsa:9337%09red/hsa:26986%09red/hsa:51010%09red/hsa:84186%09red
Inflammatory bowel disease (IBD)	KEGG PATHWAY	hsa05321	7	67	0.948618623285	1.0	ENSG00000168811|ENSG00000131196|ENSG00000081985|ENSG00000077238|ENSG00000103522|ENSG00000069667|ENSG00000073861	http://www.genome.jp/kegg-bin/show_pathway?hsa05321/hsa:3595%09red/hsa:3592%09red/hsa:30009%09red/hsa:3566%09red/hsa:6095%09red/hsa:50615%09red/hsa:4772%09red
Primary bile acid biosynthesis	KEGG PATHWAY	hsa00120	1	17	0.949798642368	1.0	ENSG00000219622	http://www.genome.jp/kegg-bin/show_pathway?hsa00120/hsa:23600%09red
Neuroactive ligand-receptor interaction	KEGG PATHWAY	hsa04080	38	275	0.953394737853	1.0	ENSG00000105464|ENSG00000213906|ENSG00000166206|ENSG00000132671|ENSG00000112038|ENSG00000136160|ENSG00000164082|ENSG00000148680|ENSG00000165409|ENSG00000108405|ENSG00000188822|ENSG00000267534|ENSG00000184984|ENSG00000128310|ENSG00000171596|ENSG00000197405|ENSG00000196277|ENSG00000149403|ENSG00000120251|ENSG00000198121|ENSG00000196811|ENSG00000110148|ENSG00000148498|ENSG00000106018|ENSG00000133019…	http://www.genome.jp/kegg-bin/show_pathway?hsa04080/hsa:5023%09red/hsa:2903%09red/hsa:728%09red/hsa:1146%09red/hsa:7434%09red/hsa:2905%09red/hsa:552%09red/hsa:2906%09red/hsa:1131%09red/hsa:2900%09red/hsa:1133%09red/hsa:9934%09red/hsa:56413%09red/hsa:2558%09red/hsa:1910%09red/hsa:887%09red/hsa:5021%09red/hsa:1269%09red/hsa:2562%09red/hsa:2897%09red/hsa:2894%09red/hsa:2891%09red/hsa:2912%09red/hsa:…
Propanoate metabolism	KEGG PATHWAY	hsa00640	2	28	0.956128838004	1.0	ENSG00000111058|ENSG00000175198	http://www.genome.jp/kegg-bin/show_pathway?hsa00640/hsa:79611%09red/hsa:5095%09red
mRNA surveillance pathway	KEGG PATHWAY	hsa03015	10	91	0.957314087595	1.0	ENSG00000074211|ENSG00000078304|ENSG00000137713|ENSG00000103342|ENSG00000070366|ENSG00000071626|ENSG00000156475|ENSG00000162231|ENSG00000172531|ENSG00000070756	http://www.genome.jp/kegg-bin/show_pathway?hsa03015/hsa:5522%09red/hsa:2935%09red/hsa:5521%09red/hsa:26986%09red/hsa:5527%09red/hsa:5519%09red/hsa:26528%09red/hsa:5499%09red/hsa:10482%09red/hsa:23293%09red
Other glycan degradation	KEGG PATHWAY	hsa00511	1	18	0.957488481609	1.0	ENSG00000169660	http://www.genome.jp/kegg-bin/show_pathway?hsa00511/hsa:284004%09red
Phenylalanine metabolism	KEGG PATHWAY	hsa00360	1	18	0.957488481609	1.0	ENSG00000104951	http://www.genome.jp/kegg-bin/show_pathway?hsa00360/hsa:259307%09red
Arachidonic acid metabolism	KEGG PATHWAY	hsa00590	6	62	0.959717128711	1.0	ENSG00000159337|ENSG00000130649|ENSG00000012779|ENSG00000261419|ENSG00000170890|ENSG00000110958	http://www.genome.jp/kegg-bin/show_pathway?hsa00590/hsa:10728%09red/hsa:8399%09red/hsa:5319%09red/hsa:240%09red/hsa:283748%09red/hsa:1571%09red
Cardiac muscle contraction	KEGG PATHWAY	hsa04260	8	78	0.962846076759	1.0	ENSG00000246627|ENSG00000174437|ENSG00000090020|ENSG00000131055|ENSG00000163399|ENSG00000198467|ENSG00000157445|ENSG00000151067	http://www.genome.jp/kegg-bin/show_pathway?hsa04260/hsa:775%09red/hsa:55799%09red/hsa:7171%09red/hsa:84701%09red/hsa:6548%09red/hsa:476%09red/hsa:488%09red
Antigen processing and presentation	KEGG PATHWAY	hsa04612	8	79	0.966066080679	1.0	ENSG00000134539|ENSG00000216490|ENSG00000080824|ENSG00000153563|ENSG00000127022|ENSG00000095794|ENSG00000173110|ENSG00000168394	http://www.genome.jp/kegg-bin/show_pathway?hsa04612/hsa:10437%09red/hsa:3824%09red/hsa:3320%09red/hsa:6890%09red/hsa:821%09red/hsa:1385%09red/hsa:3310%09red/hsa:925%09red
Steroid biosynthesis	KEGG PATHWAY	hsa00100	1	20	0.969515393435	1.0	ENSG00000107798	http://www.genome.jp/kegg-bin/show_pathway?hsa00100/hsa:3988%09red
Staphylococcus aureus infection	KEGG PATHWAY	hsa05150	5	57	0.970144472432	1.0	ENSG00000005844|ENSG00000186431|ENSG00000197405|ENSG00000273112|ENSG00000125730	http://www.genome.jp/kegg-bin/show_pathway?hsa05150/hsa:718%09red/hsa:2204%09red/hsa:2212%09red/hsa:728%09red/hsa:3683%09red
Cytokine-cytokine receptor interaction	KEGG PATHWAY	hsa04060	35	265	0.970760421357	1.0	ENSG00000091181|ENSG00000215039|ENSG00000134470|ENSG00000127863|ENSG00000139193|ENSG00000117400|ENSG00000144476|ENSG00000177663|ENSG00000103522|ENSG00000244040|ENSG00000138798|ENSG00000168811|ENSG00000126353|ENSG00000081985|ENSG00000112715|ENSG00000100311|ENSG00000122025|ENSG00000104899|ENSG00000141655|ENSG00000173511|ENSG00000168685|ENSG00000115705|ENSG00000243646|ENSG00000111321|ENSG00000175505…	http://www.genome.jp/kegg-bin/show_pathway?hsa04060/hsa:3601%09red/hsa:3568%09red/hsa:1236%09red/hsa:1235%09red/hsa:8792%09red/hsa:3815%09red/hsa:3566%09red/hsa:50615%09red/hsa:57007%09red/hsa:3595%09red/hsa:23529%09red/hsa:3592%09red/hsa:3455%09red/hsa:23765%09red/hsa:1950%09red/hsa:8793%09red/hsa:8741%09red/hsa:5156%09red/hsa:5155%09red/hsa:55504%09red/hsa:3575%09red/hsa:4055%09red/hsa:7423%09r…
Porphyrin and chlorophyll metabolism	KEGG PATHWAY	hsa00860	3	41	0.973441942203	1.0	ENSG00000006695|ENSG00000080819|ENSG00000236296	http://www.genome.jp/kegg-bin/show_pathway?hsa00860/hsa:2990%09red/hsa:1371%09red/hsa:1352%09red
Leishmaniasis	KEGG PATHWAY	hsa05140	7	74	0.973482784273	1.0	ENSG00000168811|ENSG00000100906|ENSG00000273112|ENSG00000100030|ENSG00000166501|ENSG00000125730|ENSG00000055208	http://www.genome.jp/kegg-bin/show_pathway?hsa05140/hsa:5579%09red/hsa:5594%09red/hsa:23118%09red/hsa:3592%09red/hsa:4792%09red/hsa:718%09red/hsa:2212%09red
Oxidative phosphorylation	KEGG PATHWAY	hsa00190	15	133	0.974269061553	1.0	ENSG00000155097|ENSG00000237352|ENSG00000185344|ENSG00000159720|ENSG00000185986|ENSG00000227999|ENSG00000147684|ENSG00000119013|ENSG00000110717|ENSG00000006695|ENSG00000249209|ENSG00000033627|ENSG00000213435|ENSG00000131055|ENSG00000130414	http://www.genome.jp/kegg-bin/show_pathway?hsa00190/hsa:4709%09red/hsa:23545%09red/hsa:4728%09red/hsa:1352%09red/hsa:6389%09red/hsa:4705%09red/hsa:126328%09red/hsa:4715%09red/hsa:535%09red/hsa:84701%09red/hsa:528%09red/hsa:4540%09red/hsa:539%09red/hsa:527%09red/hsa:9114%09red
RNA polymerase	KEGG PATHWAY	hsa03020	2	32	0.974904664176	1.0	ENSG00000257545|ENSG00000100142	http://www.genome.jp/kegg-bin/show_pathway?hsa03020/hsa:5435%09red/hsa:55703%09red
Pertussis	KEGG PATHWAY	hsa05133	7	75	0.975951112062	1.0	ENSG00000168811|ENSG00000100030|ENSG00000150455|ENSG00000114353|ENSG00000162711|ENSG00000109339|ENSG00000125730	http://www.genome.jp/kegg-bin/show_pathway?hsa05133/hsa:5594%09red/hsa:3592%09red/hsa:114548%09red/hsa:718%09red/hsa:2771%09red/hsa:5602%09red/hsa:114609%09red
Rheumatoid arthritis	KEGG PATHWAY	hsa05323	9	91	0.97740535333	1.0	ENSG00000005844|ENSG00000112715|ENSG00000185344|ENSG00000159720|ENSG00000155097|ENSG00000161955|ENSG00000033627|ENSG00000213435|ENSG00000141655	http://www.genome.jp/kegg-bin/show_pathway?hsa05323/hsa:23545%09red/hsa:8792%09red/hsa:3683%09red/hsa:535%09red/hsa:528%09red/hsa:7422%09red/hsa:8741%09red/hsa:527%09red/hsa:9114%09red
Viral myocarditis	KEGG PATHWAY	hsa05416	5	60	0.97845513266	1.0	ENSG00000097007|ENSG00000015475|ENSG00000180644|ENSG00000196569|ENSG00000005844	http://www.genome.jp/kegg-bin/show_pathway?hsa05416/hsa:637%09red/hsa:3683%09red/hsa:5551%09red/hsa:3908%09red/hsa:25%09red
Complement and coagulation cascades	KEGG PATHWAY	hsa04610	6	69	0.980243465546	1.0	ENSG00000237248|ENSG00000104368|ENSG00000057593|ENSG00000197405|ENSG00000125730|ENSG00000126218	http://www.genome.jp/kegg-bin/show_pathway?hsa04610/hsa:5327%09red/hsa:718%09red/hsa:2155%09red/hsa:728%09red/hsa:2%09red/hsa:2159%09red
Proteasome	KEGG PATHWAY	hsa03050	3	44	0.981873383234	1.0	ENSG00000240065|ENSG00000136930|ENSG00000163636	http://www.genome.jp/kegg-bin/show_pathway?hsa03050/hsa:5695%09red/hsa:9861%09red/hsa:5698%09red
RIG-I-like receptor signaling pathway	KEGG PATHWAY	hsa04622	6	70	0.982211014447	1.0	ENSG00000168811|ENSG00000100906|ENSG00000263917|ENSG00000187608|ENSG00000109339|ENSG00000127191	http://www.genome.jp/kegg-bin/show_pathway?hsa04622/hsa:9636%09red/hsa:3592%09red/hsa:4792%09red/hsa:5602%09red/hsa:54941%09red/hsa:7186%09red
Autoimmune thyroid disease	KEGG PATHWAY	hsa05320	4	54	0.98390751528	1.0	ENSG00000115705|ENSG00000042832|ENSG00000180644|ENSG00000165409	http://www.genome.jp/kegg-bin/show_pathway?hsa05320/hsa:7173%09red/hsa:7253%09red/hsa:5551%09red/hsa:7038%09red
Type I diabetes mellitus	KEGG PATHWAY	hsa04940	3	45	0.984063775131	1.0	ENSG00000168811|ENSG00000180644|ENSG00000155093	http://www.genome.jp/kegg-bin/show_pathway?hsa04940/hsa:5799%09red/hsa:5551%09red/hsa:3592%09red
Basal transcription factors	KEGG PATHWAY	hsa03022	3	45	0.984063775131	1.0	ENSG00000130699|ENSG00000267369|ENSG00000006704	http://www.genome.jp/kegg-bin/show_pathway?hsa03022/hsa:27097%09red/hsa:6874%09red/hsa:9569%09red
Legionellosis	KEGG PATHWAY	hsa05134	4	55	0.985723232073	1.0	ENSG00000168811|ENSG00000100906|ENSG00000173110|ENSG00000125730	http://www.genome.jp/kegg-bin/show_pathway?hsa05134/hsa:718%09red/hsa:3310%09red/hsa:4792%09red/hsa:3592%09red
Cytosolic DNA-sensing pathway	KEGG PATHWAY	hsa04623	5	64	0.986204595399	1.0	ENSG00000257545|ENSG00000100142|ENSG00000100906|ENSG00000258973|ENSG00000163568	http://www.genome.jp/kegg-bin/show_pathway?hsa04623/hsa:55703%09red/hsa:5435%09red/hsa:9447%09red/hsa:4792%09red/hsa:11035%09red
Maturity onset diabetes of the young	KEGG PATHWAY	hsa04950	1	25	0.986727066344	1.0	ENSG00000152804	http://www.genome.jp/kegg-bin/show_pathway?hsa04950/hsa:3087%09red
Glycosylphosphatidylinositol(GPI)-anchor biosynthesis	KEGG PATHWAY	hsa00563	1	25	0.986727066344	1.0	ENSG00000100564	http://www.genome.jp/kegg-bin/show_pathway?hsa00563/hsa:5283%09red
Alcoholism	KEGG PATHWAY	hsa05034	20	180	0.989161152472	1.0	ENSG00000105464|ENSG00000242387|ENSG00000110931|ENSG00000164032|ENSG00000183454|ENSG00000100030|ENSG00000161509|ENSG00000227193|ENSG00000273213|ENSG00000213244|ENSG00000061273|ENSG00000143578|ENSG00000068024|ENSG00000168243|ENSG00000087460|ENSG00000172531|ENSG00000240929|ENSG00000114353|ENSG00000095794|ENSG00000196591	http://www.genome.jp/kegg-bin/show_pathway?hsa05034/hsa:10645%09red/hsa:5594%09red/hsa:653604%09red/hsa:51564%09red/hsa:440689%09red/hsa:148327%09red/hsa:2778%09red/hsa:1385%09red/hsa:3015%09red/hsa:2786%09red/hsa:3020%09red/hsa:2906%09red/hsa:9759%09red/hsa:5499%09red/hsa:3066%09red/hsa:2905%09red/hsa:8969%09red/hsa:2771%09red/hsa:2903%09red
Ribosome biogenesis in eukaryotes	KEGG PATHWAY	hsa03008	7	84	0.990334216023	1.0	ENSG00000267293|ENSG00000262136|ENSG00000114127|ENSG00000162231|ENSG00000224727|ENSG00000183751|ENSG00000177971	http://www.genome.jp/kegg-bin/show_pathway?hsa03008/hsa:51096%09red/hsa:54464%09red/hsa:51077%09red/hsa:28987%09red/hsa:10607%09red/hsa:10482%09red/hsa:55272%09red
Allograft rejection	KEGG PATHWAY	hsa05330	2	39	0.990780906895	1.0	ENSG00000168811|ENSG00000180644	http://www.genome.jp/kegg-bin/show_pathway?hsa05330/hsa:5551%09red/hsa:3592%09red
RNA transport	KEGG PATHWAY	hsa03013	17	163	0.992310586633	1.0	ENSG00000074201|ENSG00000236698|ENSG00000153201|ENSG00000107581|ENSG00000110713|ENSG00000196313|ENSG00000197258|ENSG00000269179|ENSG00000139496|ENSG00000228753|ENSG00000162231|ENSG00000179409|ENSG00000101146|ENSG00000213024|ENSG00000070756|ENSG00000272391|ENSG00000259496	http://www.genome.jp/kegg-bin/show_pathway?hsa03013/hsa:9883%09red/hsa:9818%09red/hsa:5903%09red/hsa:54960%09red/hsa:8661%09red/hsa:1207%09red/hsa:100101267%09red/hsa:1975%09red/hsa:26986%09red/hsa:23636%09red/hsa:1964%09red/hsa:4928%09red/hsa:8480%09red/hsa:10482%09red/hsa:50628%09red
Parkinson's disease	KEGG PATHWAY	hsa05012	14	143	0.993586119103	1.0	ENSG00000237352|ENSG00000141404|ENSG00000131055|ENSG00000227999|ENSG00000147684|ENSG00000259205|ENSG00000110717|ENSG00000185986|ENSG00000249209|ENSG00000185651|ENSG00000119013|ENSG00000185345|ENSG00000114353|ENSG00000130414	http://www.genome.jp/kegg-bin/show_pathway?hsa05012/hsa:4709%09red/hsa:2771%09red/hsa:5071%09red/hsa:2774%09red/hsa:6389%09red/hsa:7332%09red/hsa:4705%09red/hsa:126328%09red/hsa:5613%09red/hsa:4715%09red/hsa:84701%09red/hsa:4540%09red/hsa:539%09red/hsa:4728%09red
Graft-versus-host disease	KEGG PATHWAY	hsa05332	2	43	0.994854040904	1.0	ENSG00000180644|ENSG00000134539	http://www.genome.jp/kegg-bin/show_pathway?hsa05332/hsa:3824%09red/hsa:5551%09red
Cell cycle	KEGG PATHWAY	hsa04110	11	124	0.995567702662	1.0	ENSG00000139687|ENSG00000097007|ENSG00000080839|ENSG00000258210|ENSG00000002822|ENSG00000232754|ENSG00000118971|ENSG00000253729|ENSG00000116670|ENSG00000118007|ENSG00000196591	http://www.genome.jp/kegg-bin/show_pathway?hsa04110/hsa:894%09red/hsa:5925%09red/hsa:10274%09red/hsa:5591%09red/hsa:25%09red/hsa:2033%09red/hsa:51434%09red/hsa:10459%09red/hsa:3066%09red/hsa:5933%09red/hsa:8379%09red
Steroid hormone biosynthesis	KEGG PATHWAY	hsa00140	3	57	0.996760604392	1.0	ENSG00000088002|ENSG00000176387|ENSG00000130649	http://www.genome.jp/kegg-bin/show_pathway?hsa00140/hsa:3291%09red/hsa:1571%09red/hsa:6820%09red
Systemic lupus erythematosus	KEGG PATHWAY	hsa05322	12	136	0.996992517546	1.0	ENSG00000242387|ENSG00000100028|ENSG00000164032|ENSG00000273112|ENSG00000183454|ENSG00000227193|ENSG00000273213|ENSG00000213244|ENSG00000197561|ENSG00000130402|ENSG00000125730|ENSG00000240929	http://www.genome.jp/kegg-bin/show_pathway?hsa05322/hsa:653604%09red/hsa:1991%09red/hsa:440689%09red/hsa:6634%09red/hsa:3020%09red/hsa:3015%09red/hsa:2212%09red/hsa:81%09red/hsa:718%09red/hsa:8969%09red/hsa:2903%09red
Metabolic pathways	KEGG PATHWAY	hsa01100	178	1213	0.997119402788	1.0	ENSG00000087157|ENSG00000243678|ENSG00000080819|ENSG00000156515|ENSG00000006695|ENSG00000256514|ENSG00000141401|ENSG00000131055|ENSG00000111058|ENSG00000139629|ENSG00000112294|ENSG00000011052|ENSG00000062282|ENSG00000228695|ENSG00000115652|ENSG00000232656|ENSG00000135069|ENSG00000147813|ENSG00000076685|ENSG00000161267|ENSG00000177084|ENSG00000111674|ENSG00000182621|ENSG00000060982|ENSG00000100412…	http://www.genome.jp/kegg-bin/show_pathway?hsa01100/hsa:2530%09red/hsa:8399%09red/hsa:8704%09red/hsa:8310%09red/hsa:79087%09red/hsa:3990%09red/hsa:2026%09red/hsa:4249%09red/hsa:84649%09red/hsa:5435%09red/hsa:55191%09red/hsa:128%09red/hsa:5095%09red/hsa:57804%09red/hsa:9791%09red/hsa:112817%09red/hsa:9365%09red/hsa:4833%09red/hsa:22929%09red/hsa:4831%09red/hsa:79695%09red/hsa:2526%09red/hsa:549%09…
Spliceosome	KEGG PATHWAY	hsa03040	11	130	0.997513864947	1.0	ENSG00000084072|ENSG00000100028|ENSG00000161547|ENSG00000174231|ENSG00000132792|ENSG00000115875|ENSG00000233780|ENSG00000144028|ENSG00000214754|ENSG00000173110|ENSG00000160799	http://www.genome.jp/kegg-bin/show_pathway?hsa03040/hsa:10594%09red/hsa:6634%09red/hsa:10929%09red/hsa:6432%09red/hsa:6427%09red/hsa:23020%09red/hsa:3310%09red/hsa:56259%09red/hsa:151903%09red/hsa:10450%09red/hsa:3178%09red
Glutathione metabolism	KEGG PATHWAY	hsa00480	2	49	0.997878924417	1.0	ENSG00000115758|ENSG00000142657	http://www.genome.jp/kegg-bin/show_pathway?hsa00480/hsa:4953%09red/hsa:5226%09red
Chemical carcinogenesis	KEGG PATHWAY	hsa05204	5	80	0.997907672342	1.0	ENSG00000248874|ENSG00000196502|ENSG00000213908|ENSG00000130649|ENSG00000213599	http://www.genome.jp/kegg-bin/show_pathway?hsa05204/hsa:1553%09red/hsa:128%09red/hsa:6817%09red/hsa:1571%09red/hsa:445329%09red
MicroRNAs in cancer	KEGG PATHWAY	hsa05206	33	297	0.998203336321	1.0	ENSG00000171791|ENSG00000232754|ENSG00000206075|ENSG00000166501|ENSG00000100985|ENSG00000268173|ENSG00000148400|ENSG00000097007|ENSG00000026508|ENSG00000100030|ENSG00000108379|ENSG00000112715|ENSG00000088305|ENSG00000115266|ENSG00000100311|ENSG00000068024|ENSG00000141564|ENSG00000130816|ENSG00000141736|ENSG00000168477|ENSG00000185950|ENSG00000124181|ENSG00000073282|ENSG00000105647|ENSG00000012048…	http://www.genome.jp/kegg-bin/show_pathway?hsa05206/hsa:599%09red/hsa:596%09red/hsa:10297%09red/hsa:5155%09red/hsa:5579%09red/hsa:5578%09red/hsa:1788%09red/hsa:1789%09red/hsa:7473%09red/hsa:25%09red/hsa:1786%09red/hsa:5605%09red/hsa:960%09red/hsa:2064%09red/hsa:8626%09red/hsa:4363%09red/hsa:4851%09red/hsa:7148%09red/hsa:5156%09red/hsa:894%09red/hsa:5594%09red/hsa:8660%09red/hsa:672%09red/hsa:5752…
Retinol metabolism	KEGG PATHWAY	hsa00830	3	64	0.998762636403	1.0	ENSG00000248874|ENSG00000185000|ENSG00000128918	http://www.genome.jp/kegg-bin/show_pathway?hsa00830/hsa:128%09red/hsa:8694%09red/hsa:8854%09red
Metabolism of xenobiotics by cytochrome P450	KEGG PATHWAY	hsa00980	3	74	0.999696951582	1.0	ENSG00000248874|ENSG00000130649|ENSG00000213908	http://www.genome.jp/kegg-bin/show_pathway?hsa00980/hsa:1553%09red/hsa:128%09red/hsa:1571%09red
Drug metabolism - cytochrome P450	KEGG PATHWAY	hsa00982	2	68	0.999880175344	1.0	ENSG00000248874|ENSG00000130649	http://www.genome.jp/kegg-bin/show_pathway?hsa00982/hsa:128%09red/hsa:1571%09red
Olfactory transduction	KEGG PATHWAY	hsa04740	7	405	1.0	1.0	ENSG00000141404|ENSG00000259205|ENSG00000243729|ENSG00000138031|ENSG00000154678|ENSG00000185532|ENSG00000148660	http://www.genome.jp/kegg-bin/show_pathway?hsa04740/hsa:81696%09red/hsa:818%09red/hsa:2774%09red/hsa:5137%09red/hsa:5613%09red/hsa:109%09red/hsa:5592%09red
--------------------
#Term	Database	ID	Input number	Background number	P-Value	Corrected P-Value	Input	Hyperlink
--------------------
#Term	Database	ID	Input number	Background number	P-Value	Corrected P-Value	Input	Hyperlink
--------------------
