# Supplementary material for: Integrative epigenome profiling of 47XXY provides insights into whole genomic DNA hypermethylation and active chromatin accessibility
Source: Front Mol Biosci. 2023 Mar 27;10:1128739. doi: 10.3389/fmolb.2023.1128739 (PMC10083376; doi:10.3389/fmolb.2023.1128739)
Supplement: Supplementary file 4 [file Table3.XLSX]

## Sheet: genome_covg_summary
Samples	sites_num	sites_covgMean	sites_numCovg1(%)	sites_numCovg5(%)	sites_numCovg10(%)
NM_1	2883063925	18.96	93.01	90.21	82.72
NM_2	2885917395	21.25	93.1	90.66	84.9
KS_1	2883792190	20.32	93.03	90.6	85.02
KS_2	2884266261	21.32	93.05	90.85	86.26
NF_1	2870426273	21.8	92.6	90.41	86.01
NF_2	2867951060	20.45	92.52	90.42	86.04
KS_3	2881752136	18.67	92.97	90.47	84.13
NF_3	2868717596	22.14	92.55	90.49	86.6
