# Supplementary material for: Integrative epigenome profiling of 47XXY provides insights into whole genomic DNA hypermethylation and active chromatin accessibility
Source: Front Mol Biosci. 2023 Mar 27;10:1128739. doi: 10.3389/fmolb.2023.1128739 (PMC10083376; doi:10.3389/fmolb.2023.1128739)
Supplement: Supplementary file 5 [file Table18.XLS]

GO_accession	Description	Term_type	Over_represented_pValue	Corrected_pValue	DMR_item	DMR_list	Bg_item	Bg_list	DMR genes
GO:0007399	nervous system development	biological_process	5.50E-19	1.15E-14	436	2537	2211	18948	"ENSG00000102935,ENSG00000154229,ENSG00000115310,ENSG00000175505,ENSG00000149654,ENSG00000142599,ENSG00000187498,ENSG00000085721,ENSG00000148482,ENSG00000047579,ENSG00000152894,ENSG00000166148,ENSG00000104728,ENSG00000168621,ENSG00000081853,ENSG00000135503,ENSG00000107263,ENSG00000261934,ENSG00000167658,ENSG00000148948,ENSG00000160145,ENSG00000107954,ENSG00000204965,ENSG00000149256,ENSG00000163697,ENSG00000198399,ENSG00000117020,ENSG00000172264,ENSG00000175544,ENSG00000064393,ENSG00000215474,ENSG00000172232,ENSG00000114279,ENSG00000144290,ENSG00000163909,ENSG00000102606,ENSG00000188064,ENSG00000077063,ENSG00000253767,ENSG00000183638,ENSG00000149557,ENSG00000137825,ENSG00000178950,ENSG00000058866,ENSG00000007237,ENSG00000120949,ENSG00000115414,ENSG00000084112,ENSG00000174238,ENSG00000105997,ENSG00000120899,ENSG00000120910,ENSG00000172554,ENSG00000148400,ENSG00000084676,ENSG00000157193,ENSG00000150672,ENSG00000141644,ENSG00000186472,ENSG00000182621,ENSG00000156687,ENSG00000106070,ENSG00000278570,ENSG00000116584,ENSG00000188219,ENSG00000058668,ENSG00000198121,ENSG00000157404,ENSG00000179526,ENSG00000169071,ENSG00000143126,ENSG00000185345,ENSG00000184347,ENSG00000100888,ENSG00000204138,ENSG00000069188,ENSG00000169258,ENSG00000159720,ENSG00000198743,ENSG00000104375,ENSG00000132671,ENSG00000152784,ENSG00000186297,ENSG00000111783,ENSG00000147316,ENSG00000111962,ENSG00000186487,ENSG00000180914,ENSG00000103197,ENSG00000010361,ENSG00000008083,ENSG00000101346,ENSG00000143434,ENSG00000054282,ENSG00000254221,ENSG00000196591,ENSG00000143816,ENSG00000204970,ENSG00000169862,ENSG00000147408,ENSG00000112715,ENSG00000020129,ENSG00000053438,ENSG00000124302,ENSG00000204969,ENSG00000165091,ENSG00000132359,ENSG00000162951,ENSG00000081842,ENSG00000105711,ENSG00000138071,ENSG00000041515,ENSG00000185950,ENSG00000035862,ENSG00000254122,ENSG00000276547,ENSG00000100030,ENSG00000214960,ENSG00000135144,ENSG00000179915,ENSG00000136877,ENSG00000084093,ENSG00000065320,ENSG00000144619,ENSG00000167680,ENSG00000136160,ENSG00000163251,ENSG00000133895,ENSG00000088305,ENSG00000049618,ENSG00000170525,ENSG00000071564,ENSG00000183049,ENSG00000134470,ENSG00000103126,ENSG00000174672,ENSG00000076826,ENSG00000154975,ENSG00000170759,ENSG00000117245,ENSG00000156052,ENSG00000112038,ENSG00000160360,ENSG00000167281,ENSG00000138798,ENSG00000169282,ENSG00000067606,ENSG00000078328,ENSG00000073282,ENSG00000089094,ENSG00000066032,ENSG00000119866,ENSG00000166313,ENSG00000183454,ENSG00000257923,ENSG00000183340,ENSG00000243678,ENSG00000145242,ENSG00000138772,ENSG00000168036,ENSG00000154380,ENSG00000164588,ENSG00000073910,ENSG00000008710,ENSG00000196588,ENSG00000137642,ENSG00000235718,ENSG00000130558,ENSG00000086598,ENSG00000109339,ENSG00000140279,ENSG00000004139,ENSG00000253731,ENSG00000078725,ENSG00000020181,ENSG00000189403,ENSG00000157216,ENSG00000078900,ENSG00000197753,ENSG00000133104,ENSG00000183715,ENSG00000097007,ENSG00000143032,ENSG00000167601,ENSG00000043355,ENSG00000003402,ENSG00000163558,ENSG00000253953,ENSG00000197892,ENSG00000146425,ENSG00000173786,ENSG00000061455,ENSG00000157240,ENSG00000169992,ENSG00000180900,ENSG00000144579,ENSG00000091129,ENSG00000136279,ENSG00000128918,ENSG00000072864,ENSG00000170989,ENSG00000170365,ENSG00000120093,ENSG00000253537,ENSG00000168214,ENSG00000171723,ENSG00000204120,ENSG00000007866,ENSG00000204961,ENSG00000130939,ENSG00000171316,ENSG00000134198,ENSG00000187535,ENSG00000153317,ENSG00000134954,ENSG00000049759,ENSG00000061337,ENSG00000171840,ENSG00000114349,ENSG00000176658,ENSG00000065675,ENSG00000254245,ENSG00000163913,ENSG00000255408,ENSG00000042832,ENSG00000148660,ENSG00000187094,ENSG00000141837,ENSG00000100697,ENSG00000127152,ENSG00000130638,ENSG00000114948,ENSG00000144771,ENSG00000167632,ENSG00000198597,ENSG00000130940,ENSG00000105695,ENSG00000136535,ENSG00000101109,ENSG00000101544,ENSG00000163110,ENSG00000168546,ENSG00000021645,ENSG00000084674,ENSG00000204962,ENSG00000015475,ENSG00000171189,ENSG00000082684,ENSG00000154856,ENSG00000117411,ENSG00000162624,ENSG00000124126,ENSG00000188157,ENSG00000106852,ENSG00000204956,ENSG00000105426,ENSG00000142208,ENSG00000166206,ENSG00000164535,ENSG00000204967,ENSG00000128011,ENSG00000108684,ENSG00000197405,ENSG00000136717,ENSG00000103257,ENSG00000188290,ENSG00000083307,ENSG00000134369,ENSG00000151892,ENSG00000103769,ENSG00000185551,ENSG00000143869,ENSG00000004399,ENSG00000177103,ENSG00000128656,ENSG00000204060,ENSG00000111186,ENSG00000020633,ENSG00000104332,ENSG00000131697,ENSG00000253485,ENSG00000185650,ENSG00000082397,ENSG00000154928,ENSG00000133243,ENSG00000179388,ENSG00000116729,ENSG00000127616,ENSG00000185532,ENSG00000253910,ENSG00000162105,ENSG00000171540,ENSG00000124181,ENSG00000138386,ENSG00000167740,ENSG00000183087,ENSG00000111707,ENSG00000156299,ENSG00000141736,ENSG00000119772,ENSG00000112096,ENSG00000009709,ENSG00000253305,ENSG00000150275,ENSG00000139687,ENSG00000136040,ENSG00000159842,ENSG00000064999,ENSG00000075275,ENSG00000164300,ENSG00000171798,ENSG00000128886,ENSG00000118257,ENSG00000133019,ENSG00000180340,ENSG00000021574,ENSG00000221823,ENSG00000196358,ENSG00000050555,ENSG00000176406,ENSG00000168314,ENSG00000171617,ENSG00000197603,ENSG00000160460,ENSG00000112139,ENSG00000106615,ENSG00000187664,ENSG00000118046,ENSG00000125618,ENSG00000100714,ENSG00000068305,ENSG00000172037,ENSG00000283208,ENSG00000169174,ENSG00000162065,ENSG00000143995,ENSG00000105221,ENSG00000253846,ENSG00000157168,ENSG00000079805,ENSG00000099250,ENSG00000168874,ENSG00000196628,ENSG00000080854,ENSG00000187764,ENSG00000148180,ENSG00000088812,ENSG00000118515,ENSG00000116254,ENSG00000150938,ENSG00000171791,ENSG00000136099,ENSG00000013297,ENSG00000154134,ENSG00000138162,ENSG00000171608,ENSG00000158815,ENSG00000162433,ENSG00000157087,ENSG00000107736,ENSG00000182580,ENSG00000106991,ENSG00000152804,ENSG00000099956,ENSG00000006652,ENSG00000112294,ENSG00000107882,ENSG00000196569,ENSG00000185630,ENSG00000034053,ENSG00000141433,ENSG00000159674,ENSG00000131669,ENSG00000022840,ENSG00000108352,ENSG00000148498,ENSG00000157933,ENSG00000068024,ENSG00000160113,ENSG00000181555,ENSG00000072415,ENSG00000162407,ENSG00000010278,ENSG00000110076,ENSG00000262209,ENSG00000039068,ENSG00000064961,ENSG00000160999,ENSG00000069667,ENSG00000170558,ENSG00000131759,ENSG00000047849,ENSG00000159216,ENSG00000142611,ENSG00000135903,ENSG00000149948,ENSG00000145147,ENSG00000110367,ENSG00000077549,ENSG00000197122,ENSG00000008294,ENSG00000159200,ENSG00000177030,ENSG00000204963,ENSG00000188730,ENSG00000139767,ENSG00000185008,ENSG00000139083,ENSG00000170482,ENSG00000074047,ENSG00000186716,ENSG00000153707,ENSG00000109099,ENSG00000107104,ENSG00000108379,ENSG00000179242,ENSG00000165409,ENSG00000187391,ENSG00000132535,ENSG00000171055,ENSG00000075043,ENSG00000172201,ENSG00000122691,ENSG00000011332,ENSG00000071051,ENSG00000137474,ENSG00000164061,ENSG00000197971,ENSG00000169247,ENSG00000110047,ENSG00000124813,ENSG00000253729,ENSG00000116984,ENSG00000175928,ENSG00000081059,ENSG00000007047"
GO:0007275	multicellular organismal development	biological_process	4.52E-18	4.73E-14	855	2537	5025	18948	"ENSG00000073910,ENSG00000162909,ENSG00000100105,ENSG00000173020,ENSG00000026508,ENSG00000197386,ENSG00000143772,ENSG00000144791,ENSG00000151702,ENSG00000145242,ENSG00000138772,ENSG00000167157,ENSG00000183340,ENSG00000160293,ENSG00000116731,ENSG00000204889,ENSG00000183454,ENSG00000021300,ENSG00000119866,ENSG00000108001,ENSG00000089094,ENSG00000073282,ENSG00000160360,ENSG00000181666,ENSG00000153551,ENSG00000133256,ENSG00000112038,ENSG00000117245,ENSG00000156052,ENSG00000002933,ENSG00000174672,ENSG00000083168,ENSG00000103126,ENSG00000183020,ENSG00000120149,ENSG00000155011,ENSG00000153291,ENSG00000071564,ENSG00000167664,ENSG00000155657,ENSG00000116062,ENSG00000049618,ENSG00000133895,ENSG00000088305,ENSG00000165891,ENSG00000117298,ENSG00000114861,ENSG00000167680,ENSG00000092529,ENSG00000144619,ENSG00000065320,ENSG00000133454,ENSG00000135363,ENSG00000212657,ENSG00000179915,ENSG00000143061,ENSG00000162711,ENSG00000130816,ENSG00000107957,ENSG00000135144,ENSG00000276547,ENSG00000198453,ENSG00000139193,ENSG00000135374,ENSG00000171723,ENSG00000168214,ENSG00000198363,ENSG00000253537,ENSG00000127124,ENSG00000120093,ENSG00000197905,ENSG00000168421,ENSG00000170989,ENSG00000091129,ENSG00000180900,ENSG00000144579,ENSG00000107821,ENSG00000157240,ENSG00000061455,ENSG00000146425,ENSG00000173786,ENSG00000117450,ENSG00000253953,ENSG00000121570,ENSG00000163558,ENSG00000168685,ENSG00000143032,ENSG00000183715,ENSG00000109685,ENSG00000133104,ENSG00000122965,ENSG00000198945,ENSG00000078900,ENSG00000144357,ENSG00000154227,ENSG00000157216,ENSG00000189403,ENSG00000020181,ENSG00000078725,ENSG00000070404,ENSG00000140279,ENSG00000162551,ENSG00000171310,ENSG00000086598,ENSG00000071242,ENSG00000235718,ENSG00000162849,ENSG00000196588,ENSG00000008710,ENSG00000137642,ENSG00000157193,ENSG00000172554,ENSG00000120910,ENSG00000174238,ENSG00000121210,ENSG00000197410,ENSG00000084112,ENSG00000159307,ENSG00000126353,ENSG00000115414,ENSG00000132749,ENSG00000007237,ENSG00000178950,ENSG00000137825,ENSG00000198851,ENSG00000183638,ENSG00000113083,ENSG00000253767,ENSG00000188064,ENSG00000140945,ENSG00000163909,ENSG00000235568,ENSG00000152818,ENSG00000102606,ENSG00000144290,ENSG00000172232,ENSG00000157637,ENSG00000164176,ENSG00000185513,ENSG00000054796,ENSG00000244588,ENSG00000181408,ENSG00000172264,ENSG00000175544,ENSG00000064666,ENSG00000117020,ENSG00000240065,ENSG00000204965,ENSG00000149256,ENSG00000140718,ENSG00000107954,ENSG00000261934,ENSG00000101445,ENSG00000107263,ENSG00000179588,ENSG00000135503,ENSG00000081853,ENSG00000152894,ENSG00000166148,ENSG00000143195,ENSG00000100280,ENSG00000085721,ENSG00000187498,ENSG00000142599,ENSG00000175505,ENSG00000100906,ENSG00000115310,ENSG00000075426,ENSG00000086300,ENSG00000148737,ENSG00000154229,ENSG00000105738,ENSG00000035862,ENSG00000185950,ENSG00000041515,ENSG00000138071,ENSG00000072195,ENSG00000162951,ENSG00000182533,ENSG00000132359,ENSG00000115159,ENSG00000165091,ENSG00000115705,ENSG00000124302,ENSG00000147408,ENSG00000138829,ENSG00000204970,ENSG00000142798,ENSG00000196591,ENSG00000254221,ENSG00000054282,ENSG00000124496,ENSG00000180914,ENSG00000126226,ENSG00000186487,ENSG00000117597,ENSG00000111962,ENSG00000170776,ENSG00000081052,ENSG00000111783,ENSG00000186297,ENSG00000189337,ENSG00000104375,ENSG00000156427,ENSG00000204138,ENSG00000092345,ENSG00000276644,ENSG00000184347,ENSG00000100888,ENSG00000018408,ENSG00000143126,ENSG00000185345,ENSG00000118503,ENSG00000203867,ENSG00000182866,ENSG00000157404,ENSG00000133816,ENSG00000198121,ENSG00000169131,ENSG00000058668,ENSG00000188219,ENSG00000116584,ENSG00000278570,ENSG00000156687,ENSG00000106070,ENSG00000182621,ENSG00000069667,ENSG00000160999,ENSG00000172530,ENSG00000010278,ENSG00000162407,ENSG00000072415,ENSG00000068024,ENSG00000148498,ENSG00000177238,ENSG00000159674,ENSG00000141433,ENSG00000006652,ENSG00000099956,ENSG00000168675,ENSG00000127863,ENSG00000152804,ENSG00000182580,ENSG00000106991,ENSG00000164916,ENSG00000112679,ENSG00000162433,ENSG00000054267,ENSG00000013297,ENSG00000104899,ENSG00000150938,ENSG00000127948,ENSG00000196628,ENSG00000079805,ENSG00000157168,ENSG00000105221,ENSG00000154127,ENSG00000162065,ENSG00000283208,ENSG00000169174,ENSG00000172037,ENSG00000068305,ENSG00000118046,ENSG00000106615,ENSG00000160460,ENSG00000112139,ENSG00000007047,ENSG00000108821,ENSG00000081059,ENSG00000124813,ENSG00000169247,ENSG00000164061,ENSG00000137474,ENSG00000071051,ENSG00000011332,ENSG00000177706,ENSG00000036828,ENSG00000075043,ENSG00000171055,ENSG00000099139,ENSG00000179954,ENSG00000105656,ENSG00000132535,ENSG00000187391,ENSG00000114439,ENSG00000033170,ENSG00000197321,ENSG00000106723,ENSG00000179242,ENSG00000140090,ENSG00000109099,ENSG00000107104,ENSG00000233608,ENSG00000130023,ENSG00000142546,ENSG00000172531,ENSG00000136205,ENSG00000074047,ENSG00000198807,ENSG00000105697,ENSG00000185008,ENSG00000170482,ENSG00000135439,ENSG00000019144,ENSG00000204963,ENSG00000188730,ENSG00000105538,ENSG00000008294,ENSG00000197122,ENSG00000110367,ENSG00000087460,ENSG00000111961,ENSG00000167522,ENSG00000124882,ENSG00000069424,ENSG00000135903,ENSG00000159216,ENSG00000142611,ENSG00000076554,ENSG00000170558,ENSG00000047849,ENSG00000131759,ENSG00000166206,ENSG00000105426,ENSG00000160796,ENSG00000142208,ENSG00000010818,ENSG00000053254,ENSG00000124126,ENSG00000188157,ENSG00000092067,ENSG00000117411,ENSG00000162624,ENSG00000136930,ENSG00000154856,ENSG00000141002,ENSG00000082684,ENSG00000112406,ENSG00000015475,ENSG00000223953,ENSG00000198909,ENSG00000021645,ENSG00000267534,ENSG00000168546,ENSG00000009954,ENSG00000105695,ENSG00000161955,ENSG00000119185,ENSG00000198597,ENSG00000167632,ENSG00000114948,ENSG00000101331,ENSG00000100697,ENSG00000141837,ENSG00000115053,ENSG00000187094,ENSG00000255408,ENSG00000163913,ENSG00000090020,ENSG00000130635,ENSG00000176658,ENSG00000171840,ENSG00000114349,ENSG00000170873,ENSG00000164087,ENSG00000134954,ENSG00000153317,ENSG00000187535,ENSG00000150457,ENSG00000181090,ENSG00000171316,ENSG00000067066,ENSG00000130939,ENSG00000087245,ENSG00000036672,ENSG00000185811,ENSG00000124203,ENSG00000197576,ENSG00000166501,ENSG00000176406,ENSG00000146463,ENSG00000116016,ENSG00000021574,ENSG00000111321,ENSG00000061273,ENSG00000118257,ENSG00000128886,ENSG00000197063,ENSG00000064999,ENSG00000159842,ENSG00000136040,ENSG00000103196,ENSG00000253305,ENSG00000150275,ENSG00000184557,ENSG00000139687,ENSG00000112096,ENSG00000161594,ENSG00000141736,ENSG00000112486,ENSG00000112320,ENSG00000091879,ENSG00000107338,ENSG00000156299,ENSG00000111707,ENSG00000251493,ENSG00000101190,ENSG00000167740,ENSG00000178882,ENSG00000175354,ENSG00000183733,ENSG00000196961,ENSG00000162105,ENSG00000253910,ENSG00000185532,ENSG00000186350,ENSG00000204644,ENSG00000006704,ENSG00000116729,ENSG00000109814,ENSG00000136931,ENSG00000154928,ENSG00000108175,ENSG00000057593,ENSG00000095794,ENSG00000116985,ENSG00000253485,ENSG00000131697,ENSG00000134627,ENSG00000122862,ENSG00000111186,ENSG00000020633,ENSG00000140479,ENSG00000002822,ENSG00000261371,ENSG00000198353,ENSG00000143869,ENSG00000083307,ENSG00000188290,ENSG00000197757,ENSG00000103257,ENSG00000197405,ENSG00000182742,ENSG00000136717,ENSG00000178093,ENSG00000108684,ENSG00000204967,ENSG00000173253,ENSG00000135250,ENSG00000164588,ENSG00000215612,ENSG00000196781,ENSG00000154380,ENSG00000168036,ENSG00000243678,ENSG00000257923,ENSG00000166313,ENSG00000066032,ENSG00000037280,ENSG00000177374,ENSG00000078328,ENSG00000067606,ENSG00000185453,ENSG00000169282,ENSG00000138798,ENSG00000120742,ENSG00000101493,ENSG00000167281,ENSG00000197081,ENSG00000151650,ENSG00000173511,ENSG00000170759,ENSG00000136110,ENSG00000179922,ENSG00000154975,ENSG00000076826,ENSG00000158806,ENSG00000183098,ENSG00000105549,ENSG00000133116,ENSG00000134470,ENSG00000108511,ENSG00000183049,ENSG00000158683,ENSG00000258484,ENSG00000177565,ENSG00000170525,ENSG00000196498,ENSG00000162889,ENSG00000163251,ENSG00000151067,ENSG00000136160,ENSG00000084093,ENSG00000197859,ENSG00000136877,ENSG00000214960,ENSG00000100030,ENSG00000196415,ENSG00000254122,ENSG00000204120,ENSG00000150995,ENSG00000125730,ENSG00000163636,ENSG00000095002,ENSG00000136378,ENSG00000170365,ENSG00000133962,ENSG00000136273,ENSG00000088992,ENSG00000072864,ENSG00000161021,ENSG00000101489,ENSG00000128918,ENSG00000134871,ENSG00000136279,ENSG00000169992,ENSG00000062282,ENSG00000173262,ENSG00000182463,ENSG00000197892,ENSG00000215475,ENSG00000141655,ENSG00000003402,ENSG00000043355,ENSG00000167601,ENSG00000170561,ENSG00000177045,ENSG00000097007,ENSG00000127528,ENSG00000197753,ENSG00000077238,ENSG00000196182,ENSG00000036448,ENSG00000253731,ENSG00000165887,ENSG00000004139,ENSG00000109339,ENSG00000055208,ENSG00000130558,ENSG00000141933,ENSG00000153563,ENSG00000084676,ENSG00000148400,ENSG00000105997,ENSG00000162739,ENSG00000120899,ENSG00000139292,ENSG00000145715,ENSG00000120949,ENSG00000058866,ENSG00000159399,ENSG00000149557,ENSG00000185215,ENSG00000077063,ENSG00000182871,ENSG00000205213,ENSG00000114279,ENSG00000167487,ENSG00000111252,ENSG00000103510,ENSG00000215474,ENSG00000117595,ENSG00000064393,ENSG00000170430,ENSG00000117425,ENSG00000157927,ENSG00000198399,ENSG00000064270,ENSG00000163697,ENSG00000144476,ENSG00000160145,ENSG00000148948,ENSG00000203883,ENSG00000167658,ENSG00000104728,ENSG00000168621,ENSG00000206075,ENSG00000047579,ENSG00000148482,ENSG00000149654,ENSG00000168811,ENSG00000169231,ENSG00000102935,ENSG00000157554,ENSG00000133808,ENSG00000134318,ENSG00000105711,ENSG00000081842,ENSG00000134215,ENSG00000204969,ENSG00000171476,ENSG00000142784,ENSG00000053438,ENSG00000162337,ENSG00000020129,ENSG00000169862,ENSG00000112715,ENSG00000130699,ENSG00000143816,ENSG00000150455,ENSG00000125816,ENSG00000101346,ENSG00000143434,ENSG00000008083,ENSG00000103197,ENSG00000010361,ENSG00000112053,ENSG00000196218,ENSG00000147316,ENSG00000092758,ENSG00000053918,ENSG00000152784,ENSG00000132671,ENSG00000116670,ENSG00000121075,ENSG00000198743,ENSG00000159720,ENSG00000169258,ENSG00000069188,ENSG00000126870,ENSG00000153208,ENSG00000113262,ENSG00000004776,ENSG00000169071,ENSG00000179526,ENSG00000113140,ENSG00000157450,ENSG00000142197,ENSG00000173821,ENSG00000164466,ENSG00000086232,ENSG00000151014,ENSG00000078399,ENSG00000186472,ENSG00000060069,ENSG00000141644,ENSG00000150672,ENSG00000064961,ENSG00000039068,ENSG00000085511,ENSG00000262209,ENSG00000115758,ENSG00000107872,ENSG00000110076,ENSG00000008394,ENSG00000137491,ENSG00000129473,ENSG00000160113,ENSG00000181555,ENSG00000157933,ENSG00000156535,ENSG00000153395,ENSG00000108352,ENSG00000022840,ENSG00000131669,ENSG00000128805,ENSG00000034053,ENSG00000196569,ENSG00000185630,ENSG00000187555,ENSG00000071626,ENSG00000113263,ENSG00000112294,ENSG00000107882,ENSG00000143632,ENSG00000158815,ENSG00000157087,ENSG00000107736,ENSG00000171608,ENSG00000138162,ENSG00000130584,ENSG00000154134,ENSG00000161714,ENSG00000136099,ENSG00000171791,ENSG00000116254,ENSG00000104369,ENSG00000213626,ENSG00000118515,ENSG00000197380,ENSG00000146535,ENSG00000088812,ENSG00000148180,ENSG00000081913,ENSG00000187764,ENSG00000080854,ENSG00000168874,ENSG00000253846,ENSG00000185022,ENSG00000099250,ENSG00000177084,ENSG00000143995,ENSG00000123407,ENSG00000186480,ENSG00000187664,ENSG00000163600,ENSG00000100714,ENSG00000125618,ENSG00000197603,ENSG00000110958,ENSG00000106004,ENSG00000057294,ENSG00000175928,ENSG00000166250,ENSG00000116984,ENSG00000253729,ENSG00000197971,ENSG00000110047,ENSG00000163806,ENSG00000122691,ENSG00000105287,ENSG00000172201,ENSG00000071246,ENSG00000184937,ENSG00000173714,ENSG00000161031,ENSG00000276045,ENSG00000163694,ENSG00000136383,ENSG00000173531,ENSG00000165409,ENSG00000160472,ENSG00000143570,ENSG00000134516,ENSG00000108379,ENSG00000153707,ENSG00000186716,ENSG00000105220,ENSG00000068724,ENSG00000139083,ENSG00000139767,ENSG00000118156,ENSG00000177030,ENSG00000159200,ENSG00000105676,ENSG00000105516,ENSG00000183145,ENSG00000077549,ENSG00000105971,ENSG00000122085,ENSG00000145147,ENSG00000149948,ENSG00000134775,ENSG00000137497,ENSG00000188782,ENSG00000217128,ENSG00000204956,ENSG00000111203,ENSG00000106852,ENSG00000173320,ENSG00000107371,ENSG00000100311,ENSG00000180875,ENSG00000171189,ENSG00000169926,ENSG00000204962,ENSG00000084674,ENSG00000122025,ENSG00000106565,ENSG00000163110,ENSG00000119919,ENSG00000136068,ENSG00000101544,ENSG00000101109,ENSG00000136535,ENSG00000130940,ENSG00000144771,ENSG00000130638,ENSG00000023191,ENSG00000140563,ENSG00000127152,ENSG00000148660,ENSG00000188766,ENSG00000181192,ENSG00000042832,ENSG00000196878,ENSG00000254245,ENSG00000100985,ENSG00000065675,ENSG00000012048,ENSG00000137834,ENSG00000061337,ENSG00000049759,ENSG00000154485,ENSG00000129993,ENSG00000134198,ENSG00000129038,ENSG00000140682,ENSG00000100412,ENSG00000078114,ENSG00000204961,ENSG00000117676,ENSG00000131634,ENSG00000007866,ENSG00000171617,ENSG00000168314,ENSG00000050555,ENSG00000059728,ENSG00000196358,ENSG00000073861,ENSG00000173334,ENSG00000221823,ENSG00000144057,ENSG00000087494,ENSG00000180340,ENSG00000133019,ENSG00000139908,ENSG00000142185,ENSG00000171798,ENSG00000164300,ENSG00000075275,ENSG00000110148,ENSG00000129116,ENSG00000187608,ENSG00000137764,ENSG00000077942,ENSG00000009709,ENSG00000134324,ENSG00000119772,ENSG00000113739,ENSG00000115598,ENSG00000183087,ENSG00000138386,ENSG00000124181,ENSG00000171540,ENSG00000173575,ENSG00000118004,ENSG00000127616,ENSG00000179388,ENSG00000133243,ENSG00000260027,ENSG00000225663,ENSG00000100628,ENSG00000108557,ENSG00000082397,ENSG00000185650,ENSG00000104332,ENSG00000204060,ENSG00000107798,ENSG00000184363,ENSG00000128656,ENSG00000177103,ENSG00000090316,ENSG00000132792,ENSG00000187605,ENSG00000004399,ENSG00000185551,ENSG00000103769,ENSG00000171456,ENSG00000144824,ENSG00000134369,ENSG00000151892,ENSG00000140992,ENSG00000128011,ENSG00000164535"
GO:0032502	developmental process	biological_process	3.21E-17	2.24E-13	989	2537	5999	18948	"ENSG00000157193,ENSG00000172554,ENSG00000120910,ENSG00000121210,ENSG00000174238,ENSG00000084112,ENSG00000197410,ENSG00000159307,ENSG00000115414,ENSG00000126353,ENSG00000132749,ENSG00000007237,ENSG00000078043,ENSG00000178950,ENSG00000137825,ENSG00000198851,ENSG00000011304,ENSG00000183638,ENSG00000113083,ENSG00000253767,ENSG00000188064,ENSG00000140945,ENSG00000163909,ENSG00000235568,ENSG00000152818,ENSG00000102606,ENSG00000144290,ENSG00000168056,ENSG00000172232,ENSG00000157637,ENSG00000164176,ENSG00000185513,ENSG00000054796,ENSG00000244588,ENSG00000144468,ENSG00000181408,ENSG00000184640,ENSG00000175544,ENSG00000064666,ENSG00000172264,ENSG00000117020,ENSG00000240065,ENSG00000204965,ENSG00000149256,ENSG00000140718,ENSG00000107954,ENSG00000261934,ENSG00000101445,ENSG00000179588,ENSG00000107263,ENSG00000135503,ENSG00000081853,ENSG00000143195,ENSG00000166148,ENSG00000152894,ENSG00000085721,ENSG00000100280,ENSG00000142599,ENSG00000187498,ENSG00000175505,ENSG00000115310,ENSG00000100906,ENSG00000075426,ENSG00000086300,ENSG00000148737,ENSG00000105738,ENSG00000154229,ENSG00000035862,ENSG00000185950,ENSG00000041515,ENSG00000138071,ENSG00000072195,ENSG00000144028,ENSG00000105397,ENSG00000182533,ENSG00000162951,ENSG00000132359,ENSG00000115705,ENSG00000165091,ENSG00000115159,ENSG00000197442,ENSG00000124302,ENSG00000147408,ENSG00000138829,ENSG00000204970,ENSG00000142798,ENSG00000196591,ENSG00000254221,ENSG00000054282,ENSG00000124496,ENSG00000180914,ENSG00000126226,ENSG00000117597,ENSG00000186487,ENSG00000111962,ENSG00000170776,ENSG00000111783,ENSG00000081052,ENSG00000186297,ENSG00000189337,ENSG00000204977,ENSG00000104375,ENSG00000156427,ENSG00000204138,ENSG00000092345,ENSG00000276644,ENSG00000184347,ENSG00000100888,ENSG00000018408,ENSG00000185345,ENSG00000143126,ENSG00000129559,ENSG00000135829,ENSG00000118503,ENSG00000100142,ENSG00000203867,ENSG00000182866,ENSG00000133816,ENSG00000157404,ENSG00000005381,ENSG00000198121,ENSG00000169131,ENSG00000058668,ENSG00000188219,ENSG00000116584,ENSG00000278570,ENSG00000106070,ENSG00000156687,ENSG00000182621,ENSG00000162909,ENSG00000073910,ENSG00000173020,ENSG00000100105,ENSG00000026508,ENSG00000197386,ENSG00000143772,ENSG00000144791,ENSG00000151702,ENSG00000138772,ENSG00000145242,ENSG00000167157,ENSG00000183340,ENSG00000116731,ENSG00000160293,ENSG00000204889,ENSG00000183454,ENSG00000021300,ENSG00000108001,ENSG00000119866,ENSG00000089094,ENSG00000073282,ENSG00000160360,ENSG00000181666,ENSG00000153551,ENSG00000133256,ENSG00000112038,ENSG00000156052,ENSG00000117245,ENSG00000002933,ENSG00000174672,ENSG00000103126,ENSG00000083168,ENSG00000183020,ENSG00000120149,ENSG00000155011,ENSG00000243444,ENSG00000071564,ENSG00000153291,ENSG00000155657,ENSG00000167664,ENSG00000049618,ENSG00000116062,ENSG00000161011,ENSG00000125741,ENSG00000133895,ENSG00000088305,ENSG00000161609,ENSG00000165891,ENSG00000181163,ENSG00000114861,ENSG00000117298,ENSG00000167680,ENSG00000092529,ENSG00000133454,ENSG00000144619,ENSG00000065320,ENSG00000135363,ENSG00000212657,ENSG00000162711,ENSG00000179915,ENSG00000130816,ENSG00000143061,ENSG00000107957,ENSG00000135144,ENSG00000276547,ENSG00000125257,ENSG00000198453,ENSG00000139626,ENSG00000139193,ENSG00000168214,ENSG00000171723,ENSG00000135374,ENSG00000120963,ENSG00000253537,ENSG00000198363,ENSG00000127124,ENSG00000117602,ENSG00000120093,ENSG00000197905,ENSG00000168421,ENSG00000170989,ENSG00000144848,ENSG00000091129,ENSG00000180900,ENSG00000144579,ENSG00000157240,ENSG00000107821,ENSG00000061455,ENSG00000173786,ENSG00000146425,ENSG00000102802,ENSG00000117450,ENSG00000253953,ENSG00000121570,ENSG00000163558,ENSG00000160563,ENSG00000168685,ENSG00000143032,ENSG00000179051,ENSG00000183715,ENSG00000122965,ENSG00000133104,ENSG00000109685,ENSG00000198945,ENSG00000078900,ENSG00000144357,ENSG00000154227,ENSG00000189403,ENSG00000157216,ENSG00000020181,ENSG00000078725,ENSG00000269404,ENSG00000070404,ENSG00000137709,ENSG00000162551,ENSG00000140279,ENSG00000171310,ENSG00000086598,ENSG00000071242,ENSG00000235718,ENSG00000162849,ENSG00000163975,ENSG00000196588,ENSG00000008710,ENSG00000137642,ENSG00000131236,ENSG00000166206,ENSG00000160796,ENSG00000105426,ENSG00000142208,ENSG00000010818,ENSG00000053254,ENSG00000188157,ENSG00000124126,ENSG00000092067,ENSG00000162624,ENSG00000117411,ENSG00000136930,ENSG00000154856,ENSG00000151876,ENSG00000141002,ENSG00000082684,ENSG00000112406,ENSG00000015475,ENSG00000223953,ENSG00000104936,ENSG00000140526,ENSG00000198909,ENSG00000021645,ENSG00000267534,ENSG00000168546,ENSG00000009954,ENSG00000105695,ENSG00000161955,ENSG00000115457,ENSG00000119185,ENSG00000167632,ENSG00000198597,ENSG00000114948,ENSG00000101331,ENSG00000141551,ENSG00000100697,ENSG00000115053,ENSG00000141837,ENSG00000187094,ENSG00000255408,ENSG00000090020,ENSG00000163913,ENSG00000087903,ENSG00000179862,ENSG00000176658,ENSG00000130635,ENSG00000171840,ENSG00000114349,ENSG00000164087,ENSG00000170873,ENSG00000134954,ENSG00000153317,ENSG00000187535,ENSG00000150457,ENSG00000171316,ENSG00000181090,ENSG00000067066,ENSG00000130939,ENSG00000087245,ENSG00000036672,ENSG00000185811,ENSG00000124203,ENSG00000197576,ENSG00000166501,ENSG00000176406,ENSG00000146463,ENSG00000116016,ENSG00000135828,ENSG00000174437,ENSG00000021574,ENSG00000111321,ENSG00000061273,ENSG00000118257,ENSG00000128886,ENSG00000197063,ENSG00000064999,ENSG00000136040,ENSG00000159842,ENSG00000103196,ENSG00000253305,ENSG00000184557,ENSG00000150275,ENSG00000139687,ENSG00000112096,ENSG00000161594,ENSG00000112486,ENSG00000141736,ENSG00000112320,ENSG00000107338,ENSG00000091879,ENSG00000156299,ENSG00000111707,ENSG00000251493,ENSG00000101190,ENSG00000167740,ENSG00000178882,ENSG00000175354,ENSG00000183733,ENSG00000196961,ENSG00000162105,ENSG00000253910,ENSG00000186350,ENSG00000185532,ENSG00000204644,ENSG00000008838,ENSG00000116729,ENSG00000109814,ENSG00000006704,ENSG00000136931,ENSG00000154928,ENSG00000108175,ENSG00000057593,ENSG00000095794,ENSG00000116985,ENSG00000159753,ENSG00000253485,ENSG00000131697,ENSG00000122862,ENSG00000134627,ENSG00000111186,ENSG00000020633,ENSG00000140479,ENSG00000002822,ENSG00000261371,ENSG00000198353,ENSG00000143869,ENSG00000142449,ENSG00000083307,ENSG00000022277,ENSG00000188290,ENSG00000197757,ENSG00000103257,ENSG00000197405,ENSG00000182742,ENSG00000136717,ENSG00000130402,ENSG00000178093,ENSG00000108684,ENSG00000204967,ENSG00000173253,ENSG00000069667,ENSG00000160999,ENSG00000172530,ENSG00000010278,ENSG00000072415,ENSG00000162407,ENSG00000068024,ENSG00000148498,ENSG00000177238,ENSG00000159674,ENSG00000141433,ENSG00000187726,ENSG00000100351,ENSG00000006652,ENSG00000099956,ENSG00000168675,ENSG00000127863,ENSG00000152804,ENSG00000182580,ENSG00000156475,ENSG00000106991,ENSG00000164916,ENSG00000162433,ENSG00000112679,ENSG00000054267,ENSG00000013297,ENSG00000104899,ENSG00000150938,ENSG00000127948,ENSG00000196628,ENSG00000079805,ENSG00000157168,ENSG00000105221,ENSG00000154127,ENSG00000168778,ENSG00000162065,ENSG00000151746,ENSG00000138794,ENSG00000169174,ENSG00000283208,ENSG00000172037,ENSG00000068305,ENSG00000118046,ENSG00000106615,ENSG00000141574,ENSG00000112139,ENSG00000160460,ENSG00000007047,ENSG00000101096,ENSG00000108821,ENSG00000081059,ENSG00000124813,ENSG00000169247,ENSG00000172725,ENSG00000164061,ENSG00000137474,ENSG00000071051,ENSG00000011332,ENSG00000177706,ENSG00000075043,ENSG00000036828,ENSG00000171055,ENSG00000099139,ENSG00000105656,ENSG00000179954,ENSG00000132535,ENSG00000187391,ENSG00000114439,ENSG00000064932,ENSG00000033170,ENSG00000197321,ENSG00000106723,ENSG00000160097,ENSG00000179242,ENSG00000074211,ENSG00000107104,ENSG00000140090,ENSG00000109099,ENSG00000233608,ENSG00000130023,ENSG00000142546,ENSG00000172531,ENSG00000136205,ENSG00000074047,ENSG00000198807,ENSG00000105697,ENSG00000185008,ENSG00000170482,ENSG00000135439,ENSG00000019144,ENSG00000188730,ENSG00000204963,ENSG00000105538,ENSG00000008294,ENSG00000197122,ENSG00000079102,ENSG00000110367,ENSG00000087460,ENSG00000188026,ENSG00000111961,ENSG00000167522,ENSG00000142279,ENSG00000069424,ENSG00000124882,ENSG00000135903,ENSG00000159216,ENSG00000142611,ENSG00000076554,ENSG00000131759,ENSG00000170558,ENSG00000047849,ENSG00000084676,ENSG00000148400,ENSG00000120899,ENSG00000162739,ENSG00000105997,ENSG00000145715,ENSG00000139292,ENSG00000120949,ENSG00000058866,ENSG00000159399,ENSG00000149557,ENSG00000114473,ENSG00000185215,ENSG00000077063,ENSG00000182871,ENSG00000205213,ENSG00000114279,ENSG00000073792,ENSG00000167487,ENSG00000111252,ENSG00000103510,ENSG00000215474,ENSG00000058453,ENSG00000064393,ENSG00000117595,ENSG00000117425,ENSG00000170430,ENSG00000157927,ENSG00000198399,ENSG00000064270,ENSG00000163697,ENSG00000144476,ENSG00000160145,ENSG00000148948,ENSG00000203883,ENSG00000167658,ENSG00000100106,ENSG00000104728,ENSG00000168621,ENSG00000206075,ENSG00000047579,ENSG00000148482,ENSG00000149654,ENSG00000147459,ENSG00000168811,ENSG00000197548,ENSG00000169231,ENSG00000102935,ENSG00000148655,ENSG00000157554,ENSG00000133808,ENSG00000134318,ENSG00000105711,ENSG00000081842,ENSG00000134215,ENSG00000171476,ENSG00000204969,ENSG00000142784,ENSG00000053438,ENSG00000162337,ENSG00000020129,ENSG00000169862,ENSG00000112715,ENSG00000130699,ENSG00000156831,ENSG00000153944,ENSG00000083857,ENSG00000143816,ENSG00000150455,ENSG00000125816,ENSG00000101346,ENSG00000143434,ENSG00000008083,ENSG00000103197,ENSG00000010361,ENSG00000112053,ENSG00000196218,ENSG00000147316,ENSG00000092758,ENSG00000053918,ENSG00000152784,ENSG00000132671,ENSG00000116670,ENSG00000121075,ENSG00000159720,ENSG00000198743,ENSG00000069188,ENSG00000169258,ENSG00000126870,ENSG00000153208,ENSG00000113262,ENSG00000004776,ENSG00000096063,ENSG00000169071,ENSG00000179526,ENSG00000130283,ENSG00000105146,ENSG00000113140,ENSG00000157450,ENSG00000109861,ENSG00000142197,ENSG00000173821,ENSG00000151014,ENSG00000164466,ENSG00000086232,ENSG00000135605,ENSG00000186472,ENSG00000078399,ENSG00000060069,ENSG00000150672,ENSG00000141644,ENSG00000119650,ENSG00000111224,ENSG00000135250,ENSG00000164588,ENSG00000215612,ENSG00000196781,ENSG00000168036,ENSG00000154380,ENSG00000243678,ENSG00000257923,ENSG00000166313,ENSG00000066032,ENSG00000037280,ENSG00000177374,ENSG00000078328,ENSG00000067606,ENSG00000185453,ENSG00000169282,ENSG00000138798,ENSG00000120742,ENSG00000167281,ENSG00000101493,ENSG00000137713,ENSG00000197081,ENSG00000151650,ENSG00000173511,ENSG00000136110,ENSG00000170759,ENSG00000105479,ENSG00000179922,ENSG00000176293,ENSG00000135404,ENSG00000154975,ENSG00000112146,ENSG00000076826,ENSG00000119636,ENSG00000158806,ENSG00000183098,ENSG00000105549,ENSG00000133116,ENSG00000108511,ENSG00000134470,ENSG00000183049,ENSG00000158683,ENSG00000258484,ENSG00000170525,ENSG00000177565,ENSG00000196498,ENSG00000162889,ENSG00000151067,ENSG00000163251,ENSG00000136160,ENSG00000115762,ENSG00000084093,ENSG00000197859,ENSG00000136877,ENSG00000214960,ENSG00000142459,ENSG00000100030,ENSG00000134744,ENSG00000196415,ENSG00000254122,ENSG00000204120,ENSG00000150995,ENSG00000095002,ENSG00000163636,ENSG00000125730,ENSG00000136378,ENSG00000024422,ENSG00000136273,ENSG00000170365,ENSG00000133962,ENSG00000088992,ENSG00000072864,ENSG00000161021,ENSG00000101489,ENSG00000128918,ENSG00000134871,ENSG00000136279,ENSG00000138735,ENSG00000169992,ENSG00000062282,ENSG00000173262,ENSG00000197892,ENSG00000182463,ENSG00000176845,ENSG00000141655,ENSG00000215475,ENSG00000003402,ENSG00000043355,ENSG00000167601,ENSG00000170561,ENSG00000160299,ENSG00000177045,ENSG00000127528,ENSG00000097007,ENSG00000197753,ENSG00000077238,ENSG00000196182,ENSG00000036448,ENSG00000253731,ENSG00000165887,ENSG00000004139,ENSG00000109339,ENSG00000055208,ENSG00000130558,ENSG00000106484,ENSG00000153563,ENSG00000141933,ENSG00000134775,ENSG00000175029,ENSG00000137497,ENSG00000118495,ENSG00000188782,ENSG00000217128,ENSG00000204956,ENSG00000111203,ENSG00000106852,ENSG00000078902,ENSG00000173320,ENSG00000107371,ENSG00000100311,ENSG00000180875,ENSG00000171189,ENSG00000151322,ENSG00000204962,ENSG00000169926,ENSG00000084674,ENSG00000171811,ENSG00000122025,ENSG00000106565,ENSG00000163110,ENSG00000136068,ENSG00000119919,ENSG00000101544,ENSG00000179604,ENSG00000101109,ENSG00000136535,ENSG00000115548,ENSG00000157654,ENSG00000130940,ENSG00000144771,ENSG00000130638,ENSG00000023191,ENSG00000140563,ENSG00000127152,ENSG00000042832,ENSG00000188766,ENSG00000181192,ENSG00000148660,ENSG00000196878,ENSG00000254245,ENSG00000100985,ENSG00000065675,ENSG00000012048,ENSG00000137834,ENSG00000061337,ENSG00000049759,ENSG00000154485,ENSG00000129993,ENSG00000129038,ENSG00000134198,ENSG00000140682,ENSG00000186854,ENSG00000100412,ENSG00000061938,ENSG00000204961,ENSG00000078114,ENSG00000117676,ENSG00000131634,ENSG00000007866,ENSG00000171617,ENSG00000050555,ENSG00000168314,ENSG00000059728,ENSG00000141579,ENSG00000196358,ENSG00000073861,ENSG00000173334,ENSG00000119408,ENSG00000221823,ENSG00000087494,ENSG00000144057,ENSG00000139908,ENSG00000180340,ENSG00000133019,ENSG00000142185,ENSG00000171798,ENSG00000164300,ENSG00000075275,ENSG00000110148,ENSG00000187608,ENSG00000129116,ENSG00000137764,ENSG00000077942,ENSG00000009709,ENSG00000134324,ENSG00000119772,ENSG00000113739,ENSG00000115598,ENSG00000183087,ENSG00000138386,ENSG00000124181,ENSG00000171540,ENSG00000173575,ENSG00000118004,ENSG00000127616,ENSG00000112530,ENSG00000179388,ENSG00000106346,ENSG00000260027,ENSG00000225663,ENSG00000108557,ENSG00000100628,ENSG00000133243,ENSG00000082397,ENSG00000185650,ENSG00000188677,ENSG00000104332,ENSG00000213186,ENSG00000204060,ENSG00000198873,ENSG00000184363,ENSG00000107798,ENSG00000128656,ENSG00000177103,ENSG00000090316,ENSG00000075884,ENSG00000187605,ENSG00000127946,ENSG00000132792,ENSG00000004399,ENSG00000103769,ENSG00000185551,ENSG00000144824,ENSG00000171456,ENSG00000151892,ENSG00000032742,ENSG00000134369,ENSG00000140992,ENSG00000128011,ENSG00000164535,ENSG00000064961,ENSG00000039068,ENSG00000085511,ENSG00000139926,ENSG00000262209,ENSG00000110076,ENSG00000107872,ENSG00000008394,ENSG00000115758,ENSG00000137491,ENSG00000129473,ENSG00000006611,ENSG00000013016,ENSG00000181555,ENSG00000160113,ENSG00000156535,ENSG00000157933,ENSG00000153395,ENSG00000108352,ENSG00000022840,ENSG00000131669,ENSG00000128805,ENSG00000034053,ENSG00000185630,ENSG00000196569,ENSG00000130723,ENSG00000187555,ENSG00000113263,ENSG00000071626,ENSG00000112294,ENSG00000107882,ENSG00000145555,ENSG00000160310,ENSG00000143632,ENSG00000114650,ENSG00000086015,ENSG00000107736,ENSG00000158815,ENSG00000157087,ENSG00000171608,ENSG00000138162,ENSG00000130584,ENSG00000154134,ENSG00000161714,ENSG00000173421,ENSG00000136099,ENSG00000171791,ENSG00000116254,ENSG00000104369,ENSG00000213626,ENSG00000118515,ENSG00000165215,ENSG00000146535,ENSG00000197380,ENSG00000088812,ENSG00000148180,ENSG00000081913,ENSG00000080854,ENSG00000187764,ENSG00000168874,ENSG00000099250,ENSG00000253846,ENSG00000185022,ENSG00000177084,ENSG00000143995,ENSG00000028528,ENSG00000123407,ENSG00000186480,ENSG00000187664,ENSG00000125618,ENSG00000163600,ENSG00000100714,ENSG00000197603,ENSG00000113448,ENSG00000110958,ENSG00000106004,ENSG00000057294,ENSG00000166250,ENSG00000175928,ENSG00000116984,ENSG00000253729,ENSG00000110047,ENSG00000197971,ENSG00000163806,ENSG00000122691,ENSG00000105287,ENSG00000140044,ENSG00000172201,ENSG00000148634,ENSG00000071246,ENSG00000184937,ENSG00000173714,ENSG00000134086,ENSG00000276045,ENSG00000161031,ENSG00000145287,ENSG00000205302,ENSG00000163694,ENSG00000173531,ENSG00000136383,ENSG00000165409,ENSG00000160472,ENSG00000143570,ENSG00000134516,ENSG00000108379,ENSG00000213024,ENSG00000153707,ENSG00000186716,ENSG00000127022,ENSG00000165029,ENSG00000068724,ENSG00000105220,ENSG00000139083,ENSG00000139767,ENSG00000188596,ENSG00000118156,ENSG00000177030,ENSG00000159200,ENSG00000105516,ENSG00000105676,ENSG00000183145,ENSG00000142539,ENSG00000077549,ENSG00000105971,ENSG00000122085,ENSG00000134644,ENSG00000189067,ENSG00000145147,ENSG00000149948"
GO:0048731	system development	biological_process	5.19E-17	2.72E-13	769	2537	4474	18948	"ENSG00000159307,ENSG00000115414,ENSG00000126353,ENSG00000007237,ENSG00000178950,ENSG00000137825,ENSG00000157193,ENSG00000120910,ENSG00000172554,ENSG00000174238,ENSG00000121210,ENSG00000084112,ENSG00000197410,ENSG00000144290,ENSG00000157637,ENSG00000172232,ENSG00000185513,ENSG00000244588,ENSG00000054796,ENSG00000181408,ENSG00000198851,ENSG00000183638,ENSG00000113083,ENSG00000253767,ENSG00000140945,ENSG00000188064,ENSG00000152818,ENSG00000235568,ENSG00000163909,ENSG00000102606,ENSG00000261934,ENSG00000101445,ENSG00000107263,ENSG00000179588,ENSG00000135503,ENSG00000081853,ENSG00000166148,ENSG00000152894,ENSG00000143195,ENSG00000172264,ENSG00000175544,ENSG00000064666,ENSG00000117020,ENSG00000240065,ENSG00000149256,ENSG00000204965,ENSG00000140718,ENSG00000107954,ENSG00000086300,ENSG00000148737,ENSG00000154229,ENSG00000105738,ENSG00000085721,ENSG00000100280,ENSG00000142599,ENSG00000187498,ENSG00000175505,ENSG00000115310,ENSG00000100906,ENSG00000075426,ENSG00000162951,ENSG00000182533,ENSG00000132359,ENSG00000165091,ENSG00000115705,ENSG00000115159,ENSG00000124302,ENSG00000147408,ENSG00000035862,ENSG00000185950,ENSG00000041515,ENSG00000138071,ENSG00000072195,ENSG00000054282,ENSG00000126226,ENSG00000180914,ENSG00000186487,ENSG00000138829,ENSG00000204970,ENSG00000142798,ENSG00000196591,ENSG00000254221,ENSG00000104375,ENSG00000156427,ENSG00000204138,ENSG00000184347,ENSG00000100888,ENSG00000111962,ENSG00000081052,ENSG00000170776,ENSG00000111783,ENSG00000186297,ENSG00000189337,ENSG00000169131,ENSG00000058668,ENSG00000188219,ENSG00000116584,ENSG00000278570,ENSG00000156687,ENSG00000106070,ENSG00000182621,ENSG00000018408,ENSG00000185345,ENSG00000143126,ENSG00000118503,ENSG00000203867,ENSG00000182866,ENSG00000133816,ENSG00000157404,ENSG00000198121,ENSG00000145242,ENSG00000138772,ENSG00000183340,ENSG00000160293,ENSG00000204889,ENSG00000183454,ENSG00000119866,ENSG00000089094,ENSG00000073282,ENSG00000073910,ENSG00000100105,ENSG00000173020,ENSG00000026508,ENSG00000197386,ENSG00000143772,ENSG00000151702,ENSG00000153551,ENSG00000133256,ENSG00000112038,ENSG00000156052,ENSG00000117245,ENSG00000002933,ENSG00000160360,ENSG00000153291,ENSG00000071564,ENSG00000167664,ENSG00000116062,ENSG00000155657,ENSG00000049618,ENSG00000088305,ENSG00000133895,ENSG00000174672,ENSG00000083168,ENSG00000103126,ENSG00000183020,ENSG00000120149,ENSG00000212657,ENSG00000179915,ENSG00000162711,ENSG00000143061,ENSG00000107957,ENSG00000135144,ENSG00000276547,ENSG00000165891,ENSG00000117298,ENSG00000114861,ENSG00000167680,ENSG00000092529,ENSG00000065320,ENSG00000144619,ENSG00000133454,ENSG00000197905,ENSG00000168421,ENSG00000170989,ENSG00000139193,ENSG00000135374,ENSG00000171723,ENSG00000168214,ENSG00000253537,ENSG00000127124,ENSG00000120093,ENSG00000061455,ENSG00000146425,ENSG00000173786,ENSG00000117450,ENSG00000253953,ENSG00000121570,ENSG00000163558,ENSG00000091129,ENSG00000144579,ENSG00000180900,ENSG00000157240,ENSG00000078900,ENSG00000198945,ENSG00000154227,ENSG00000157216,ENSG00000189403,ENSG00000168685,ENSG00000143032,ENSG00000183715,ENSG00000109685,ENSG00000133104,ENSG00000171310,ENSG00000086598,ENSG00000071242,ENSG00000235718,ENSG00000162849,ENSG00000008710,ENSG00000196588,ENSG00000137642,ENSG00000020181,ENSG00000078725,ENSG00000070404,ENSG00000162551,ENSG00000140279,ENSG00000124126,ENSG00000188157,ENSG00000092067,ENSG00000162624,ENSG00000117411,ENSG00000136930,ENSG00000154856,ENSG00000082684,ENSG00000141002,ENSG00000166206,ENSG00000160796,ENSG00000105426,ENSG00000142208,ENSG00000053254,ENSG00000105695,ENSG00000161955,ENSG00000119185,ENSG00000198597,ENSG00000167632,ENSG00000114948,ENSG00000015475,ENSG00000112406,ENSG00000223953,ENSG00000198909,ENSG00000021645,ENSG00000009954,ENSG00000168546,ENSG00000130635,ENSG00000176658,ENSG00000114349,ENSG00000171840,ENSG00000170873,ENSG00000164087,ENSG00000134954,ENSG00000101331,ENSG00000100697,ENSG00000115053,ENSG00000141837,ENSG00000187094,ENSG00000255408,ENSG00000090020,ENSG00000163913,ENSG00000067066,ENSG00000036672,ENSG00000130939,ENSG00000087245,ENSG00000185811,ENSG00000166501,ENSG00000153317,ENSG00000187535,ENSG00000150457,ENSG00000171316,ENSG00000021574,ENSG00000111321,ENSG00000061273,ENSG00000118257,ENSG00000128886,ENSG00000064999,ENSG00000176406,ENSG00000116016,ENSG00000091879,ENSG00000112320,ENSG00000107338,ENSG00000156299,ENSG00000251493,ENSG00000111707,ENSG00000167740,ENSG00000178882,ENSG00000175354,ENSG00000159842,ENSG00000136040,ENSG00000103196,ENSG00000253305,ENSG00000150275,ENSG00000184557,ENSG00000139687,ENSG00000112096,ENSG00000161594,ENSG00000141736,ENSG00000112486,ENSG00000136931,ENSG00000154928,ENSG00000108175,ENSG00000057593,ENSG00000116985,ENSG00000253485,ENSG00000131697,ENSG00000111186,ENSG00000122862,ENSG00000020633,ENSG00000162105,ENSG00000196961,ENSG00000185532,ENSG00000253910,ENSG00000186350,ENSG00000116729,ENSG00000083307,ENSG00000197757,ENSG00000188290,ENSG00000197405,ENSG00000182742,ENSG00000103257,ENSG00000136717,ENSG00000108684,ENSG00000204967,ENSG00000173253,ENSG00000140479,ENSG00000002822,ENSG00000261371,ENSG00000198353,ENSG00000143869,ENSG00000068024,ENSG00000148498,ENSG00000177238,ENSG00000069667,ENSG00000160999,ENSG00000010278,ENSG00000072415,ENSG00000162407,ENSG00000099956,ENSG00000168675,ENSG00000127863,ENSG00000152804,ENSG00000106991,ENSG00000182580,ENSG00000164916,ENSG00000159674,ENSG00000141433,ENSG00000006652,ENSG00000127948,ENSG00000162433,ENSG00000054267,ENSG00000013297,ENSG00000104899,ENSG00000150938,ENSG00000162065,ENSG00000283208,ENSG00000169174,ENSG00000172037,ENSG00000068305,ENSG00000118046,ENSG00000106615,ENSG00000160460,ENSG00000112139,ENSG00000196628,ENSG00000079805,ENSG00000157168,ENSG00000105221,ENSG00000154127,ENSG00000124813,ENSG00000169247,ENSG00000164061,ENSG00000137474,ENSG00000071051,ENSG00000011332,ENSG00000177706,ENSG00000075043,ENSG00000036828,ENSG00000007047,ENSG00000108821,ENSG00000081059,ENSG00000197321,ENSG00000179242,ENSG00000171055,ENSG00000099139,ENSG00000187391,ENSG00000132535,ENSG00000114439,ENSG00000135439,ENSG00000198807,ENSG00000185008,ENSG00000170482,ENSG00000105697,ENSG00000019144,ENSG00000188730,ENSG00000204963,ENSG00000105538,ENSG00000140090,ENSG00000109099,ENSG00000107104,ENSG00000172531,ENSG00000136205,ENSG00000074047,ENSG00000124882,ENSG00000069424,ENSG00000135903,ENSG00000159216,ENSG00000142611,ENSG00000076554,ENSG00000131759,ENSG00000170558,ENSG00000047849,ENSG00000008294,ENSG00000197122,ENSG00000110367,ENSG00000087460,ENSG00000111961,ENSG00000167522,ENSG00000145715,ENSG00000139292,ENSG00000120949,ENSG00000058866,ENSG00000159399,ENSG00000084676,ENSG00000148400,ENSG00000105997,ENSG00000120899,ENSG00000162739,ENSG00000114279,ENSG00000103510,ENSG00000167487,ENSG00000111252,ENSG00000215474,ENSG00000149557,ENSG00000185215,ENSG00000077063,ENSG00000182871,ENSG00000205213,ENSG00000148948,ENSG00000203883,ENSG00000167658,ENSG00000104728,ENSG00000168621,ENSG00000117595,ENSG00000064393,ENSG00000170430,ENSG00000117425,ENSG00000064270,ENSG00000198399,ENSG00000163697,ENSG00000144476,ENSG00000160145,ENSG00000169231,ENSG00000102935,ENSG00000157554,ENSG00000206075,ENSG00000047579,ENSG00000148482,ENSG00000149654,ENSG00000168811,ENSG00000134215,ENSG00000204969,ENSG00000053438,ENSG00000162337,ENSG00000020129,ENSG00000169862,ENSG00000112715,ENSG00000134318,ENSG00000105711,ENSG00000081842,ENSG00000101346,ENSG00000143434,ENSG00000008083,ENSG00000103197,ENSG00000010361,ENSG00000130699,ENSG00000143816,ENSG00000150455,ENSG00000121075,ENSG00000198743,ENSG00000159720,ENSG00000069188,ENSG00000169258,ENSG00000126870,ENSG00000153208,ENSG00000004776,ENSG00000113262,ENSG00000196218,ENSG00000147316,ENSG00000092758,ENSG00000053918,ENSG00000152784,ENSG00000132671,ENSG00000116670,ENSG00000173821,ENSG00000086232,ENSG00000164466,ENSG00000186472,ENSG00000078399,ENSG00000060069,ENSG00000141644,ENSG00000150672,ENSG00000169071,ENSG00000179526,ENSG00000113140,ENSG00000243678,ENSG00000257923,ENSG00000166313,ENSG00000066032,ENSG00000037280,ENSG00000078328,ENSG00000135250,ENSG00000164588,ENSG00000196781,ENSG00000168036,ENSG00000154380,ENSG00000173511,ENSG00000136110,ENSG00000170759,ENSG00000154975,ENSG00000179922,ENSG00000076826,ENSG00000067606,ENSG00000169282,ENSG00000120742,ENSG00000138798,ENSG00000101493,ENSG00000167281,ENSG00000197081,ENSG00000170525,ENSG00000177565,ENSG00000196498,ENSG00000162889,ENSG00000183098,ENSG00000133116,ENSG00000108511,ENSG00000134470,ENSG00000183049,ENSG00000214960,ENSG00000100030,ENSG00000196415,ENSG00000254122,ENSG00000151067,ENSG00000163251,ENSG00000136160,ENSG00000197859,ENSG00000084093,ENSG00000136877,ENSG00000170365,ENSG00000088992,ENSG00000072864,ENSG00000161021,ENSG00000204120,ENSG00000163636,ENSG00000125730,ENSG00000095002,ENSG00000136378,ENSG00000197892,ENSG00000141655,ENSG00000101489,ENSG00000128918,ENSG00000134871,ENSG00000136279,ENSG00000169992,ENSG00000062282,ENSG00000077238,ENSG00000196182,ENSG00000036448,ENSG00000003402,ENSG00000043355,ENSG00000167601,ENSG00000170561,ENSG00000097007,ENSG00000177045,ENSG00000127528,ENSG00000197753,ENSG00000130558,ENSG00000153563,ENSG00000253731,ENSG00000165887,ENSG00000004139,ENSG00000109339,ENSG00000055208,ENSG00000173320,ENSG00000107371,ENSG00000100311,ENSG00000171189,ENSG00000134775,ENSG00000137497,ENSG00000217128,ENSG00000204956,ENSG00000111203,ENSG00000106852,ENSG00000130940,ENSG00000144771,ENSG00000130638,ENSG00000023191,ENSG00000169926,ENSG00000204962,ENSG00000084674,ENSG00000106565,ENSG00000122025,ENSG00000163110,ENSG00000136068,ENSG00000119919,ENSG00000101544,ENSG00000101109,ENSG00000136535,ENSG00000254245,ENSG00000100985,ENSG00000065675,ENSG00000012048,ENSG00000137834,ENSG00000061337,ENSG00000049759,ENSG00000127152,ENSG00000181192,ENSG00000148660,ENSG00000042832,ENSG00000100412,ENSG00000204961,ENSG00000078114,ENSG00000117676,ENSG00000131634,ENSG00000007866,ENSG00000154485,ENSG00000129993,ENSG00000129038,ENSG00000134198,ENSG00000140682,ENSG00000221823,ENSG00000087494,ENSG00000133019,ENSG00000180340,ENSG00000142185,ENSG00000171798,ENSG00000075275,ENSG00000164300,ENSG00000110148,ENSG00000171617,ENSG00000050555,ENSG00000168314,ENSG00000196358,ENSG00000073861,ENSG00000173334,ENSG00000113739,ENSG00000115598,ENSG00000183087,ENSG00000138386,ENSG00000124181,ENSG00000129116,ENSG00000187608,ENSG00000137764,ENSG00000009709,ENSG00000134324,ENSG00000119772,ENSG00000260027,ENSG00000225663,ENSG00000108557,ENSG00000100628,ENSG00000133243,ENSG00000082397,ENSG00000185650,ENSG00000104332,ENSG00000171540,ENSG00000173575,ENSG00000127616,ENSG00000179388,ENSG00000144824,ENSG00000171456,ENSG00000134369,ENSG00000151892,ENSG00000140992,ENSG00000128011,ENSG00000164535,ENSG00000204060,ENSG00000184363,ENSG00000107798,ENSG00000128656,ENSG00000177103,ENSG00000090316,ENSG00000132792,ENSG00000004399,ENSG00000103769,ENSG00000185551,ENSG00000181555,ENSG00000160113,ENSG00000153395,ENSG00000157933,ENSG00000156535,ENSG00000108352,ENSG00000022840,ENSG00000131669,ENSG00000064961,ENSG00000085511,ENSG00000039068,ENSG00000008394,ENSG00000262209,ENSG00000107872,ENSG00000110076,ENSG00000115758,ENSG00000137491,ENSG00000129473,ENSG00000034053,ENSG00000128805,ENSG00000196569,ENSG00000185630,ENSG00000113263,ENSG00000071626,ENSG00000107882,ENSG00000112294,ENSG00000118515,ENSG00000197380,ENSG00000148180,ENSG00000088812,ENSG00000081913,ENSG00000143632,ENSG00000158815,ENSG00000157087,ENSG00000107736,ENSG00000171608,ENSG00000138162,ENSG00000130584,ENSG00000154134,ENSG00000161714,ENSG00000136099,ENSG00000171791,ENSG00000104369,ENSG00000116254,ENSG00000186480,ENSG00000187664,ENSG00000163600,ENSG00000125618,ENSG00000100714,ENSG00000197603,ENSG00000110958,ENSG00000187764,ENSG00000080854,ENSG00000168874,ENSG00000099250,ENSG00000253846,ENSG00000185022,ENSG00000177084,ENSG00000143995,ENSG00000110047,ENSG00000197971,ENSG00000122691,ENSG00000105287,ENSG00000172201,ENSG00000106004,ENSG00000057294,ENSG00000166250,ENSG00000175928,ENSG00000116984,ENSG00000253729,ENSG00000136383,ENSG00000173531,ENSG00000165409,ENSG00000160472,ENSG00000143570,ENSG00000134516,ENSG00000108379,ENSG00000071246,ENSG00000184937,ENSG00000173714,ENSG00000276045,ENSG00000161031,ENSG00000163694,ENSG00000139083,ENSG00000139767,ENSG00000177030,ENSG00000153707,ENSG00000186716,ENSG00000105220,ENSG00000068724,ENSG00000149948,ENSG00000159200,ENSG00000105676,ENSG00000105516,ENSG00000183145,ENSG00000077549,ENSG00000122085,ENSG00000105971,ENSG00000145147"
GO:0044767	single-organism developmental process	biological_process	6.79E-17	2.84E-13	975	2537	5914	18948	"ENSG00000181408,ENSG00000244588,ENSG00000144468,ENSG00000054796,ENSG00000172232,ENSG00000157637,ENSG00000168056,ENSG00000164176,ENSG00000185513,ENSG00000144290,ENSG00000102606,ENSG00000235568,ENSG00000163909,ENSG00000152818,ENSG00000140945,ENSG00000188064,ENSG00000113083,ENSG00000253767,ENSG00000198851,ENSG00000011304,ENSG00000183638,ENSG00000178950,ENSG00000137825,ENSG00000007237,ENSG00000132749,ENSG00000078043,ENSG00000115414,ENSG00000126353,ENSG00000159307,ENSG00000084112,ENSG00000197410,ENSG00000121210,ENSG00000174238,ENSG00000120910,ENSG00000172554,ENSG00000157193,ENSG00000148737,ENSG00000154229,ENSG00000105738,ENSG00000086300,ENSG00000100906,ENSG00000115310,ENSG00000075426,ENSG00000175505,ENSG00000142599,ENSG00000187498,ENSG00000100280,ENSG00000085721,ENSG00000166148,ENSG00000152894,ENSG00000143195,ENSG00000135503,ENSG00000081853,ENSG00000179588,ENSG00000107263,ENSG00000261934,ENSG00000101445,ENSG00000107954,ENSG00000240065,ENSG00000204965,ENSG00000140718,ENSG00000149256,ENSG00000117020,ENSG00000184640,ENSG00000064666,ENSG00000175544,ENSG00000172264,ENSG00000180914,ENSG00000126226,ENSG00000186487,ENSG00000117597,ENSG00000124496,ENSG00000054282,ENSG00000196591,ENSG00000254221,ENSG00000142798,ENSG00000204970,ENSG00000138829,ENSG00000147408,ENSG00000124302,ENSG00000165091,ENSG00000115159,ENSG00000115705,ENSG00000197442,ENSG00000182533,ENSG00000105397,ENSG00000162951,ENSG00000132359,ENSG00000144028,ENSG00000072195,ENSG00000041515,ENSG00000138071,ENSG00000035862,ENSG00000185950,ENSG00000182621,ENSG00000278570,ENSG00000106070,ENSG00000156687,ENSG00000188219,ENSG00000116584,ENSG00000169131,ENSG00000058668,ENSG00000133816,ENSG00000157404,ENSG00000005381,ENSG00000198121,ENSG00000100142,ENSG00000182866,ENSG00000203867,ENSG00000118503,ENSG00000135829,ENSG00000018408,ENSG00000143126,ENSG00000185345,ENSG00000276644,ENSG00000100888,ENSG00000184347,ENSG00000092345,ENSG00000204138,ENSG00000104375,ENSG00000156427,ENSG00000189337,ENSG00000170776,ENSG00000111783,ENSG00000081052,ENSG00000186297,ENSG00000111962,ENSG00000002933,ENSG00000133256,ENSG00000112038,ENSG00000156052,ENSG00000117245,ENSG00000181666,ENSG00000153551,ENSG00000160360,ENSG00000073282,ENSG00000089094,ENSG00000119866,ENSG00000108001,ENSG00000116731,ENSG00000160293,ENSG00000204889,ENSG00000183454,ENSG00000021300,ENSG00000145242,ENSG00000138772,ENSG00000167157,ENSG00000183340,ENSG00000144791,ENSG00000151702,ENSG00000143772,ENSG00000197386,ENSG00000026508,ENSG00000073910,ENSG00000162909,ENSG00000173020,ENSG00000100105,ENSG00000139626,ENSG00000198453,ENSG00000276547,ENSG00000125257,ENSG00000135144,ENSG00000107957,ENSG00000212657,ENSG00000179915,ENSG00000162711,ENSG00000143061,ENSG00000130816,ENSG00000135363,ENSG00000092529,ENSG00000133454,ENSG00000144619,ENSG00000065320,ENSG00000114861,ENSG00000117298,ENSG00000167680,ENSG00000181163,ENSG00000165891,ENSG00000161011,ENSG00000133895,ENSG00000088305,ENSG00000125741,ENSG00000161609,ENSG00000167664,ENSG00000155657,ENSG00000049618,ENSG00000116062,ENSG00000071564,ENSG00000243444,ENSG00000153291,ENSG00000155011,ENSG00000120149,ENSG00000183020,ENSG00000174672,ENSG00000083168,ENSG00000103126,ENSG00000121570,ENSG00000163558,ENSG00000253953,ENSG00000102802,ENSG00000117450,ENSG00000061455,ENSG00000146425,ENSG00000173786,ENSG00000144579,ENSG00000180900,ENSG00000107821,ENSG00000157240,ENSG00000091129,ENSG00000144848,ENSG00000170989,ENSG00000197905,ENSG00000168421,ENSG00000120093,ENSG00000127124,ENSG00000171723,ENSG00000168214,ENSG00000135374,ENSG00000120963,ENSG00000253537,ENSG00000198363,ENSG00000139193,ENSG00000196588,ENSG00000137642,ENSG00000163975,ENSG00000008710,ENSG00000235718,ENSG00000162849,ENSG00000086598,ENSG00000071242,ENSG00000171310,ENSG00000162551,ENSG00000140279,ENSG00000269404,ENSG00000078725,ENSG00000070404,ENSG00000020181,ENSG00000157216,ENSG00000189403,ENSG00000154227,ENSG00000144357,ENSG00000198945,ENSG00000078900,ENSG00000133104,ENSG00000109685,ENSG00000122965,ENSG00000179051,ENSG00000183715,ENSG00000168685,ENSG00000143032,ENSG00000160563,ENSG00000114948,ENSG00000198597,ENSG00000167632,ENSG00000115457,ENSG00000119185,ENSG00000161955,ENSG00000105695,ENSG00000009954,ENSG00000168546,ENSG00000198909,ENSG00000021645,ENSG00000267534,ENSG00000112406,ENSG00000015475,ENSG00000223953,ENSG00000104936,ENSG00000140526,ENSG00000151876,ENSG00000154856,ENSG00000141002,ENSG00000082684,ENSG00000136930,ENSG00000162624,ENSG00000117411,ENSG00000124126,ENSG00000188157,ENSG00000092067,ENSG00000053254,ENSG00000010818,ENSG00000160796,ENSG00000105426,ENSG00000142208,ENSG00000131236,ENSG00000166206,ENSG00000166501,ENSG00000124203,ENSG00000197576,ENSG00000185811,ENSG00000067066,ENSG00000130939,ENSG00000087245,ENSG00000036672,ENSG00000150457,ENSG00000171316,ENSG00000181090,ENSG00000153317,ENSG00000187535,ENSG00000164087,ENSG00000170873,ENSG00000134954,ENSG00000171840,ENSG00000114349,ENSG00000130635,ENSG00000176658,ENSG00000087903,ENSG00000255408,ENSG00000163913,ENSG00000090020,ENSG00000115053,ENSG00000141837,ENSG00000187094,ENSG00000101331,ENSG00000141551,ENSG00000100697,ENSG00000178882,ENSG00000175354,ENSG00000167740,ENSG00000101190,ENSG00000251493,ENSG00000111707,ENSG00000112320,ENSG00000091879,ENSG00000107338,ENSG00000156299,ENSG00000112486,ENSG00000141736,ENSG00000161594,ENSG00000253305,ENSG00000184557,ENSG00000139687,ENSG00000150275,ENSG00000112096,ENSG00000159842,ENSG00000136040,ENSG00000103196,ENSG00000064999,ENSG00000197063,ENSG00000061273,ENSG00000128886,ENSG00000118257,ENSG00000111321,ENSG00000021574,ENSG00000174437,ENSG00000135828,ENSG00000146463,ENSG00000116016,ENSG00000176406,ENSG00000204967,ENSG00000173253,ENSG00000197405,ENSG00000136717,ENSG00000182742,ENSG00000103257,ENSG00000130402,ENSG00000178093,ENSG00000108684,ENSG00000022277,ENSG00000188290,ENSG00000197757,ENSG00000083307,ENSG00000143869,ENSG00000198353,ENSG00000261371,ENSG00000140479,ENSG00000002822,ENSG00000131697,ENSG00000134627,ENSG00000122862,ENSG00000111186,ENSG00000020633,ENSG00000159753,ENSG00000116985,ENSG00000253485,ENSG00000057593,ENSG00000095794,ENSG00000136931,ENSG00000108175,ENSG00000154928,ENSG00000204644,ENSG00000116729,ENSG00000109814,ENSG00000008838,ENSG00000006704,ENSG00000196961,ENSG00000162105,ENSG00000186350,ENSG00000253910,ENSG00000185532,ENSG00000183733,ENSG00000164916,ENSG00000106991,ENSG00000182580,ENSG00000127863,ENSG00000152804,ENSG00000099956,ENSG00000168675,ENSG00000006652,ENSG00000100351,ENSG00000187726,ENSG00000159674,ENSG00000141433,ENSG00000177238,ENSG00000148498,ENSG00000068024,ENSG00000072415,ENSG00000162407,ENSG00000010278,ENSG00000172530,ENSG00000069667,ENSG00000160999,ENSG00000106615,ENSG00000112139,ENSG00000160460,ENSG00000118046,ENSG00000169174,ENSG00000283208,ENSG00000172037,ENSG00000068305,ENSG00000138794,ENSG00000162065,ENSG00000154127,ENSG00000168778,ENSG00000105221,ENSG00000157168,ENSG00000079805,ENSG00000196628,ENSG00000127948,ENSG00000104899,ENSG00000150938,ENSG00000054267,ENSG00000013297,ENSG00000162433,ENSG00000112679,ENSG00000179242,ENSG00000106723,ENSG00000160097,ENSG00000197321,ENSG00000114439,ENSG00000064932,ENSG00000033170,ENSG00000105656,ENSG00000179954,ENSG00000132535,ENSG00000187391,ENSG00000099139,ENSG00000171055,ENSG00000011332,ENSG00000071051,ENSG00000177706,ENSG00000036828,ENSG00000075043,ENSG00000137474,ENSG00000172725,ENSG00000164061,ENSG00000124813,ENSG00000169247,ENSG00000108821,ENSG00000081059,ENSG00000007047,ENSG00000101096,ENSG00000076554,ENSG00000170558,ENSG00000047849,ENSG00000131759,ENSG00000142611,ENSG00000159216,ENSG00000135903,ENSG00000124882,ENSG00000142279,ENSG00000069424,ENSG00000188026,ENSG00000111961,ENSG00000167522,ENSG00000110367,ENSG00000087460,ENSG00000079102,ENSG00000197122,ENSG00000008294,ENSG00000105538,ENSG00000019144,ENSG00000204963,ENSG00000188730,ENSG00000170482,ENSG00000198807,ENSG00000185008,ENSG00000105697,ENSG00000135439,ENSG00000142546,ENSG00000172531,ENSG00000136205,ENSG00000074047,ENSG00000130023,ENSG00000233608,ENSG00000140090,ENSG00000109099,ENSG00000107104,ENSG00000058453,ENSG00000215474,ENSG00000167487,ENSG00000111252,ENSG00000103510,ENSG00000114279,ENSG00000205213,ENSG00000182871,ENSG00000185215,ENSG00000114473,ENSG00000077063,ENSG00000149557,ENSG00000159399,ENSG00000058866,ENSG00000139292,ENSG00000145715,ENSG00000120949,ENSG00000162739,ENSG00000105997,ENSG00000120899,ENSG00000148400,ENSG00000084676,ENSG00000102935,ENSG00000157554,ENSG00000148655,ENSG00000169231,ENSG00000197548,ENSG00000147459,ENSG00000168811,ENSG00000149654,ENSG00000206075,ENSG00000047579,ENSG00000148482,ENSG00000104728,ENSG00000168621,ENSG00000167658,ENSG00000203883,ENSG00000148948,ENSG00000100106,ENSG00000160145,ENSG00000198399,ENSG00000064270,ENSG00000163697,ENSG00000144476,ENSG00000157927,ENSG00000117595,ENSG00000064393,ENSG00000170430,ENSG00000117425,ENSG00000008083,ENSG00000010361,ENSG00000112053,ENSG00000103197,ENSG00000101346,ENSG00000143434,ENSG00000125816,ENSG00000153944,ENSG00000143816,ENSG00000150455,ENSG00000130699,ENSG00000156831,ENSG00000162337,ENSG00000169862,ENSG00000020129,ENSG00000112715,ENSG00000053438,ENSG00000204969,ENSG00000142784,ENSG00000171476,ENSG00000134215,ENSG00000081842,ENSG00000105711,ENSG00000133808,ENSG00000134318,ENSG00000060069,ENSG00000186472,ENSG00000078399,ENSG00000150672,ENSG00000141644,ENSG00000173821,ENSG00000164466,ENSG00000086232,ENSG00000151014,ENSG00000135605,ENSG00000142197,ENSG00000109861,ENSG00000113140,ENSG00000157450,ENSG00000130283,ENSG00000105146,ENSG00000169071,ENSG00000179526,ENSG00000096063,ENSG00000004776,ENSG00000113262,ENSG00000153208,ENSG00000069188,ENSG00000169258,ENSG00000126870,ENSG00000121075,ENSG00000198743,ENSG00000159720,ENSG00000132671,ENSG00000116670,ENSG00000053918,ENSG00000152784,ENSG00000147316,ENSG00000092758,ENSG00000196218,ENSG00000076826,ENSG00000119636,ENSG00000112146,ENSG00000105479,ENSG00000179922,ENSG00000176293,ENSG00000154975,ENSG00000135404,ENSG00000173511,ENSG00000136110,ENSG00000170759,ENSG00000151650,ENSG00000197081,ENSG00000137713,ENSG00000120742,ENSG00000138798,ENSG00000101493,ENSG00000167281,ENSG00000169282,ENSG00000185453,ENSG00000067606,ENSG00000177374,ENSG00000078328,ENSG00000166313,ENSG00000066032,ENSG00000037280,ENSG00000257923,ENSG00000243678,ENSG00000196781,ENSG00000168036,ENSG00000154380,ENSG00000164588,ENSG00000215612,ENSG00000111224,ENSG00000135250,ENSG00000119650,ENSG00000254122,ENSG00000196415,ENSG00000142459,ENSG00000214960,ENSG00000100030,ENSG00000134744,ENSG00000084093,ENSG00000197859,ENSG00000136877,ENSG00000115762,ENSG00000151067,ENSG00000163251,ENSG00000136160,ENSG00000162889,ENSG00000196498,ENSG00000177565,ENSG00000170525,ENSG00000183049,ENSG00000258484,ENSG00000158683,ENSG00000108511,ENSG00000134470,ENSG00000183098,ENSG00000105549,ENSG00000133116,ENSG00000158806,ENSG00000141655,ENSG00000215475,ENSG00000176845,ENSG00000197892,ENSG00000182463,ENSG00000062282,ENSG00000169992,ENSG00000173262,ENSG00000138735,ENSG00000128918,ENSG00000136279,ENSG00000134871,ENSG00000101489,ENSG00000072864,ENSG00000161021,ENSG00000088992,ENSG00000024422,ENSG00000136273,ENSG00000170365,ENSG00000133962,ENSG00000136378,ENSG00000095002,ENSG00000163636,ENSG00000125730,ENSG00000150995,ENSG00000204120,ENSG00000153563,ENSG00000141933,ENSG00000130558,ENSG00000109339,ENSG00000055208,ENSG00000004139,ENSG00000165887,ENSG00000253731,ENSG00000196182,ENSG00000036448,ENSG00000077238,ENSG00000197753,ENSG00000160299,ENSG00000177045,ENSG00000097007,ENSG00000127528,ENSG00000167601,ENSG00000170561,ENSG00000003402,ENSG00000043355,ENSG00000130638,ENSG00000023191,ENSG00000140563,ENSG00000144771,ENSG00000157654,ENSG00000130940,ENSG00000115548,ENSG00000101109,ENSG00000136535,ENSG00000163110,ENSG00000119919,ENSG00000136068,ENSG00000101544,ENSG00000179604,ENSG00000171811,ENSG00000084674,ENSG00000122025,ENSG00000106565,ENSG00000169926,ENSG00000204962,ENSG00000180875,ENSG00000171189,ENSG00000100311,ENSG00000107371,ENSG00000078902,ENSG00000173320,ENSG00000111203,ENSG00000106852,ENSG00000217128,ENSG00000204956,ENSG00000118495,ENSG00000188782,ENSG00000134775,ENSG00000175029,ENSG00000137497,ENSG00000131634,ENSG00000007866,ENSG00000078114,ENSG00000204961,ENSG00000117676,ENSG00000061938,ENSG00000186854,ENSG00000100412,ENSG00000140682,ENSG00000129038,ENSG00000134198,ENSG00000154485,ENSG00000129993,ENSG00000049759,ENSG00000137834,ENSG00000061337,ENSG00000012048,ENSG00000254245,ENSG00000100985,ENSG00000065675,ENSG00000196878,ENSG00000188766,ENSG00000181192,ENSG00000042832,ENSG00000148660,ENSG00000127152,ENSG00000124181,ENSG00000138386,ENSG00000115598,ENSG00000183087,ENSG00000113739,ENSG00000134324,ENSG00000119772,ENSG00000009709,ENSG00000129116,ENSG00000187608,ENSG00000137764,ENSG00000077942,ENSG00000075275,ENSG00000164300,ENSG00000110148,ENSG00000142185,ENSG00000171798,ENSG00000133019,ENSG00000180340,ENSG00000139908,ENSG00000221823,ENSG00000119408,ENSG00000087494,ENSG00000144057,ENSG00000073861,ENSG00000173334,ENSG00000141579,ENSG00000196358,ENSG00000168314,ENSG00000050555,ENSG00000059728,ENSG00000171617,ENSG00000164535,ENSG00000140992,ENSG00000128011,ENSG00000151892,ENSG00000171456,ENSG00000144824,ENSG00000032742,ENSG00000134369,ENSG00000004399,ENSG00000185551,ENSG00000103769,ENSG00000177103,ENSG00000075884,ENSG00000090316,ENSG00000127946,ENSG00000187605,ENSG00000132792,ENSG00000198873,ENSG00000128656,ENSG00000184363,ENSG00000107798,ENSG00000204060,ENSG00000104332,ENSG00000213186,ENSG00000188677,ENSG00000082397,ENSG00000185650,ENSG00000260027,ENSG00000100628,ENSG00000225663,ENSG00000108557,ENSG00000133243,ENSG00000112530,ENSG00000106346,ENSG00000179388,ENSG00000173575,ENSG00000127616,ENSG00000118004,ENSG00000171540,ENSG00000145555,ENSG00000071626,ENSG00000113263,ENSG00000112294,ENSG00000107882,ENSG00000130723,ENSG00000187555,ENSG00000196569,ENSG00000185630,ENSG00000034053,ENSG00000128805,ENSG00000108352,ENSG00000022840,ENSG00000131669,ENSG00000153395,ENSG00000157933,ENSG00000156535,ENSG00000181555,ENSG00000160113,ENSG00000013016,ENSG00000129473,ENSG00000006611,ENSG00000107872,ENSG00000262209,ENSG00000008394,ENSG00000110076,ENSG00000115758,ENSG00000137491,ENSG00000085511,ENSG00000039068,ENSG00000139926,ENSG00000064961,ENSG00000113448,ENSG00000197603,ENSG00000110958,ENSG00000125618,ENSG00000187664,ENSG00000163600,ENSG00000100714,ENSG00000123407,ENSG00000028528,ENSG00000186480,ENSG00000143995,ENSG00000177084,ENSG00000185022,ENSG00000253846,ENSG00000099250,ENSG00000187764,ENSG00000080854,ENSG00000168874,ENSG00000081913,ENSG00000148180,ENSG00000088812,ENSG00000165215,ENSG00000197380,ENSG00000146535,ENSG00000213626,ENSG00000118515,ENSG00000171791,ENSG00000116254,ENSG00000104369,ENSG00000161714,ENSG00000154134,ENSG00000136099,ENSG00000173421,ENSG00000158815,ENSG00000157087,ENSG00000107736,ENSG00000171608,ENSG00000130584,ENSG00000138162,ENSG00000160310,ENSG00000114650,ENSG00000143632,ENSG00000086015,ENSG00000108379,ENSG00000143570,ENSG00000134516,ENSG00000165409,ENSG00000160472,ENSG00000173531,ENSG00000136383,ENSG00000163694,ENSG00000205302,ENSG00000145287,ENSG00000134086,ENSG00000276045,ENSG00000161031,ENSG00000184937,ENSG00000173714,ENSG00000071246,ENSG00000148634,ENSG00000105287,ENSG00000140044,ENSG00000122691,ENSG00000172201,ENSG00000163806,ENSG00000110047,ENSG00000197971,ENSG00000116984,ENSG00000253729,ENSG00000175928,ENSG00000166250,ENSG00000057294,ENSG00000106004,ENSG00000149948,ENSG00000122085,ENSG00000105971,ENSG00000134644,ENSG00000189067,ENSG00000145147,ENSG00000183145,ENSG00000142539,ENSG00000077549,ENSG00000159200,ENSG00000105676,ENSG00000105516,ENSG00000177030,ENSG00000188596,ENSG00000118156,ENSG00000139767,ENSG00000139083,ENSG00000068724,ENSG00000165029,ENSG00000105220,ENSG00000127022,ENSG00000186716,ENSG00000153707,ENSG00000213024"
GO:0048856	anatomical structure development	biological_process	4.66E-16	1.63E-12	880	2537	5282	18948	"ENSG00000164061,ENSG00000172725,ENSG00000169247,ENSG00000124813,ENSG00000177706,ENSG00000075043,ENSG00000036828,ENSG00000071051,ENSG00000011332,ENSG00000137474,ENSG00000101096,ENSG00000007047,ENSG00000081059,ENSG00000108821,ENSG00000197321,ENSG00000179242,ENSG00000099139,ENSG00000171055,ENSG00000033170,ENSG00000114439,ENSG00000132535,ENSG00000187391,ENSG00000105656,ENSG00000204963,ENSG00000188730,ENSG00000019144,ENSG00000185008,ENSG00000198807,ENSG00000170482,ENSG00000135439,ENSG00000105697,ENSG00000105538,ENSG00000140090,ENSG00000109099,ENSG00000107104,ENSG00000136205,ENSG00000074047,ENSG00000172531,ENSG00000135903,ENSG00000069424,ENSG00000142279,ENSG00000124882,ENSG00000170558,ENSG00000131759,ENSG00000047849,ENSG00000076554,ENSG00000142611,ENSG00000159216,ENSG00000197122,ENSG00000008294,ENSG00000167522,ENSG00000188026,ENSG00000111961,ENSG00000087460,ENSG00000110367,ENSG00000148498,ENSG00000068024,ENSG00000177238,ENSG00000160999,ENSG00000069667,ENSG00000072415,ENSG00000162407,ENSG00000010278,ENSG00000127863,ENSG00000152804,ENSG00000168675,ENSG00000099956,ENSG00000164916,ENSG00000106991,ENSG00000182580,ENSG00000141433,ENSG00000159674,ENSG00000006652,ENSG00000187726,ENSG00000127948,ENSG00000162433,ENSG00000150938,ENSG00000104899,ENSG00000013297,ENSG00000054267,ENSG00000068305,ENSG00000172037,ENSG00000283208,ENSG00000169174,ENSG00000162065,ENSG00000151746,ENSG00000138794,ENSG00000160460,ENSG00000112139,ENSG00000141574,ENSG00000106615,ENSG00000118046,ENSG00000079805,ENSG00000157168,ENSG00000196628,ENSG00000168778,ENSG00000154127,ENSG00000105221,ENSG00000111321,ENSG00000021574,ENSG00000174437,ENSG00000064999,ENSG00000197063,ENSG00000118257,ENSG00000128886,ENSG00000061273,ENSG00000176406,ENSG00000116016,ENSG00000146463,ENSG00000251493,ENSG00000111707,ENSG00000156299,ENSG00000112320,ENSG00000107338,ENSG00000091879,ENSG00000175354,ENSG00000178882,ENSG00000167740,ENSG00000112096,ENSG00000150275,ENSG00000253305,ENSG00000184557,ENSG00000139687,ENSG00000103196,ENSG00000136040,ENSG00000159842,ENSG00000112486,ENSG00000141736,ENSG00000161594,ENSG00000057593,ENSG00000108175,ENSG00000154928,ENSG00000136931,ENSG00000111186,ENSG00000122862,ENSG00000020633,ENSG00000131697,ENSG00000253485,ENSG00000159753,ENSG00000116985,ENSG00000185532,ENSG00000253910,ENSG00000186350,ENSG00000196961,ENSG00000162105,ENSG00000183733,ENSG00000109814,ENSG00000116729,ENSG00000204644,ENSG00000188290,ENSG00000197757,ENSG00000083307,ENSG00000142449,ENSG00000173253,ENSG00000204967,ENSG00000178093,ENSG00000108684,ENSG00000182742,ENSG00000197405,ENSG00000136717,ENSG00000130402,ENSG00000103257,ENSG00000261371,ENSG00000140479,ENSG00000002822,ENSG00000143869,ENSG00000198353,ENSG00000162624,ENSG00000117411,ENSG00000124126,ENSG00000188157,ENSG00000092067,ENSG00000154856,ENSG00000082684,ENSG00000141002,ENSG00000136930,ENSG00000105426,ENSG00000160796,ENSG00000142208,ENSG00000131236,ENSG00000166206,ENSG00000053254,ENSG00000119185,ENSG00000105695,ENSG00000161955,ENSG00000114948,ENSG00000198597,ENSG00000167632,ENSG00000021645,ENSG00000267534,ENSG00000198909,ENSG00000223953,ENSG00000104936,ENSG00000140526,ENSG00000112406,ENSG00000015475,ENSG00000009954,ENSG00000168546,ENSG00000130635,ENSG00000176658,ENSG00000134954,ENSG00000170873,ENSG00000164087,ENSG00000114349,ENSG00000171840,ENSG00000187094,ENSG00000115053,ENSG00000141837,ENSG00000100697,ENSG00000101331,ENSG00000141551,ENSG00000087903,ENSG00000090020,ENSG00000163913,ENSG00000255408,ENSG00000185811,ENSG00000130939,ENSG00000087245,ENSG00000036672,ENSG00000067066,ENSG00000166501,ENSG00000197576,ENSG00000187535,ENSG00000153317,ENSG00000181090,ENSG00000171316,ENSG00000150457,ENSG00000170989,ENSG00000168421,ENSG00000197905,ENSG00000198363,ENSG00000253537,ENSG00000135374,ENSG00000171723,ENSG00000168214,ENSG00000120963,ENSG00000139193,ENSG00000120093,ENSG00000117602,ENSG00000127124,ENSG00000117450,ENSG00000173786,ENSG00000146425,ENSG00000061455,ENSG00000121570,ENSG00000163558,ENSG00000253953,ENSG00000157240,ENSG00000144579,ENSG00000180900,ENSG00000144848,ENSG00000091129,ENSG00000144357,ENSG00000198945,ENSG00000078900,ENSG00000189403,ENSG00000157216,ENSG00000154227,ENSG00000143032,ENSG00000168685,ENSG00000133104,ENSG00000109685,ENSG00000122965,ENSG00000183715,ENSG00000179051,ENSG00000071242,ENSG00000086598,ENSG00000171310,ENSG00000196588,ENSG00000137642,ENSG00000163975,ENSG00000008710,ENSG00000235718,ENSG00000162849,ENSG00000070404,ENSG00000137709,ENSG00000078725,ENSG00000020181,ENSG00000162551,ENSG00000140279,ENSG00000183454,ENSG00000204889,ENSG00000160293,ENSG00000183340,ENSG00000145242,ENSG00000138772,ENSG00000089094,ENSG00000073282,ENSG00000119866,ENSG00000197386,ENSG00000026508,ENSG00000173020,ENSG00000100105,ENSG00000162909,ENSG00000073910,ENSG00000151702,ENSG00000144791,ENSG00000143772,ENSG00000117245,ENSG00000156052,ENSG00000112038,ENSG00000133256,ENSG00000153551,ENSG00000002933,ENSG00000160360,ENSG00000167664,ENSG00000155657,ENSG00000116062,ENSG00000049618,ENSG00000243444,ENSG00000071564,ENSG00000153291,ENSG00000161609,ENSG00000125741,ENSG00000133895,ENSG00000088305,ENSG00000183020,ENSG00000083168,ENSG00000103126,ENSG00000174672,ENSG00000120149,ENSG00000135144,ENSG00000107957,ENSG00000179915,ENSG00000162711,ENSG00000130816,ENSG00000143061,ENSG00000212657,ENSG00000139626,ENSG00000125257,ENSG00000276547,ENSG00000167680,ENSG00000117298,ENSG00000114861,ENSG00000165891,ENSG00000133454,ENSG00000144619,ENSG00000065320,ENSG00000092529,ENSG00000197442,ENSG00000165091,ENSG00000115159,ENSG00000115705,ENSG00000132359,ENSG00000182533,ENSG00000162951,ENSG00000147408,ENSG00000124302,ENSG00000138071,ENSG00000041515,ENSG00000185950,ENSG00000035862,ENSG00000072195,ENSG00000054282,ENSG00000186487,ENSG00000126226,ENSG00000180914,ENSG00000204970,ENSG00000138829,ENSG00000254221,ENSG00000196591,ENSG00000142798,ENSG00000204138,ENSG00000156427,ENSG00000104375,ENSG00000092345,ENSG00000184347,ENSG00000100888,ENSG00000186297,ENSG00000170776,ENSG00000081052,ENSG00000111783,ENSG00000111962,ENSG00000204977,ENSG00000189337,ENSG00000116584,ENSG00000188219,ENSG00000058668,ENSG00000169131,ENSG00000182621,ENSG00000106070,ENSG00000156687,ENSG00000278570,ENSG00000129559,ENSG00000118503,ENSG00000185345,ENSG00000143126,ENSG00000018408,ENSG00000198121,ENSG00000133816,ENSG00000157404,ENSG00000203867,ENSG00000182866,ENSG00000115414,ENSG00000126353,ENSG00000159307,ENSG00000137825,ENSG00000178950,ENSG00000007237,ENSG00000172554,ENSG00000120910,ENSG00000157193,ENSG00000197410,ENSG00000084112,ENSG00000174238,ENSG00000121210,ENSG00000185513,ENSG00000157637,ENSG00000172232,ENSG00000144290,ENSG00000181408,ENSG00000244588,ENSG00000054796,ENSG00000253767,ENSG00000113083,ENSG00000183638,ENSG00000198851,ENSG00000011304,ENSG00000163909,ENSG00000235568,ENSG00000152818,ENSG00000102606,ENSG00000140945,ENSG00000188064,ENSG00000107263,ENSG00000179588,ENSG00000101445,ENSG00000261934,ENSG00000166148,ENSG00000152894,ENSG00000143195,ENSG00000135503,ENSG00000081853,ENSG00000117020,ENSG00000175544,ENSG00000064666,ENSG00000172264,ENSG00000184640,ENSG00000107954,ENSG00000149256,ENSG00000204965,ENSG00000140718,ENSG00000240065,ENSG00000086300,ENSG00000105738,ENSG00000154229,ENSG00000148737,ENSG00000142599,ENSG00000187498,ENSG00000100280,ENSG00000085721,ENSG00000075426,ENSG00000115310,ENSG00000100906,ENSG00000175505,ENSG00000197971,ENSG00000110047,ENSG00000172201,ENSG00000105287,ENSG00000122691,ENSG00000057294,ENSG00000106004,ENSG00000253729,ENSG00000116984,ENSG00000166250,ENSG00000175928,ENSG00000160472,ENSG00000165409,ENSG00000173531,ENSG00000136383,ENSG00000108379,ENSG00000134516,ENSG00000143570,ENSG00000173714,ENSG00000184937,ENSG00000071246,ENSG00000205302,ENSG00000163694,ENSG00000276045,ENSG00000161031,ENSG00000134086,ENSG00000139767,ENSG00000139083,ENSG00000177030,ENSG00000188596,ENSG00000153707,ENSG00000105220,ENSG00000068724,ENSG00000186716,ENSG00000149948,ENSG00000077549,ENSG00000183145,ENSG00000105676,ENSG00000105516,ENSG00000159200,ENSG00000145147,ENSG00000122085,ENSG00000105971,ENSG00000153395,ENSG00000157933,ENSG00000156535,ENSG00000181555,ENSG00000013016,ENSG00000160113,ENSG00000022840,ENSG00000131669,ENSG00000108352,ENSG00000085511,ENSG00000139926,ENSG00000039068,ENSG00000064961,ENSG00000129473,ENSG00000137491,ENSG00000008394,ENSG00000262209,ENSG00000107872,ENSG00000110076,ENSG00000115758,ENSG00000145555,ENSG00000185630,ENSG00000196569,ENSG00000128805,ENSG00000034053,ENSG00000112294,ENSG00000107882,ENSG00000113263,ENSG00000071626,ENSG00000197380,ENSG00000146535,ENSG00000165215,ENSG00000118515,ENSG00000081913,ENSG00000148180,ENSG00000088812,ENSG00000138162,ENSG00000171608,ENSG00000130584,ENSG00000107736,ENSG00000158815,ENSG00000157087,ENSG00000143632,ENSG00000160310,ENSG00000104369,ENSG00000116254,ENSG00000171791,ENSG00000173421,ENSG00000136099,ENSG00000154134,ENSG00000161714,ENSG00000186480,ENSG00000028528,ENSG00000113448,ENSG00000197603,ENSG00000110958,ENSG00000163600,ENSG00000187664,ENSG00000125618,ENSG00000100714,ENSG00000185022,ENSG00000253846,ENSG00000099250,ENSG00000168874,ENSG00000080854,ENSG00000187764,ENSG00000143995,ENSG00000177084,ENSG00000133019,ENSG00000180340,ENSG00000087494,ENSG00000221823,ENSG00000110148,ENSG00000075275,ENSG00000164300,ENSG00000171798,ENSG00000142185,ENSG00000168314,ENSG00000050555,ENSG00000171617,ENSG00000173334,ENSG00000073861,ENSG00000196358,ENSG00000141579,ENSG00000183087,ENSG00000115598,ENSG00000113739,ENSG00000124181,ENSG00000138386,ENSG00000009709,ENSG00000077942,ENSG00000129116,ENSG00000187608,ENSG00000137764,ENSG00000119772,ENSG00000134324,ENSG00000185650,ENSG00000082397,ENSG00000225663,ENSG00000260027,ENSG00000100628,ENSG00000133243,ENSG00000108557,ENSG00000213186,ENSG00000104332,ENSG00000188677,ENSG00000171540,ENSG00000179388,ENSG00000112530,ENSG00000173575,ENSG00000127616,ENSG00000171456,ENSG00000144824,ENSG00000151892,ENSG00000134369,ENSG00000032742,ENSG00000164535,ENSG00000140992,ENSG00000128011,ENSG00000184363,ENSG00000107798,ENSG00000128656,ENSG00000204060,ENSG00000185551,ENSG00000103769,ENSG00000004399,ENSG00000187605,ENSG00000132792,ENSG00000075884,ENSG00000177103,ENSG00000090316,ENSG00000107371,ENSG00000173320,ENSG00000078902,ENSG00000171189,ENSG00000180875,ENSG00000100311,ENSG00000188782,ENSG00000137497,ENSG00000134775,ENSG00000106852,ENSG00000111203,ENSG00000204956,ENSG00000217128,ENSG00000130940,ENSG00000157654,ENSG00000115548,ENSG00000023191,ENSG00000130638,ENSG00000144771,ENSG00000106565,ENSG00000122025,ENSG00000084674,ENSG00000171811,ENSG00000204962,ENSG00000169926,ENSG00000136535,ENSG00000101109,ENSG00000101544,ENSG00000179604,ENSG00000119919,ENSG00000163110,ENSG00000136068,ENSG00000012048,ENSG00000065675,ENSG00000100985,ENSG00000254245,ENSG00000049759,ENSG00000061337,ENSG00000137834,ENSG00000127152,ENSG00000196878,ENSG00000148660,ENSG00000181192,ENSG00000042832,ENSG00000100412,ENSG00000186854,ENSG00000007866,ENSG00000131634,ENSG00000117676,ENSG00000078114,ENSG00000204961,ENSG00000129993,ENSG00000154485,ENSG00000140682,ENSG00000129038,ENSG00000134198,ENSG00000170365,ENSG00000136273,ENSG00000024422,ENSG00000161021,ENSG00000072864,ENSG00000088992,ENSG00000204120,ENSG00000136378,ENSG00000125730,ENSG00000163636,ENSG00000095002,ENSG00000197892,ENSG00000141655,ENSG00000136279,ENSG00000134871,ENSG00000128918,ENSG00000101489,ENSG00000062282,ENSG00000169992,ENSG00000138735,ENSG00000077238,ENSG00000036448,ENSG00000196182,ENSG00000170561,ENSG00000167601,ENSG00000043355,ENSG00000003402,ENSG00000197753,ENSG00000177045,ENSG00000097007,ENSG00000127528,ENSG00000160299,ENSG00000130558,ENSG00000106484,ENSG00000153563,ENSG00000141933,ENSG00000253731,ENSG00000055208,ENSG00000109339,ENSG00000004139,ENSG00000165887,ENSG00000257923,ENSG00000243678,ENSG00000078328,ENSG00000037280,ENSG00000066032,ENSG00000166313,ENSG00000135250,ENSG00000119650,ENSG00000168036,ENSG00000154380,ENSG00000196781,ENSG00000164588,ENSG00000170759,ENSG00000136110,ENSG00000173511,ENSG00000076826,ENSG00000119636,ENSG00000179922,ENSG00000176293,ENSG00000154975,ENSG00000105479,ENSG00000101493,ENSG00000167281,ENSG00000138798,ENSG00000120742,ENSG00000067606,ENSG00000169282,ENSG00000197081,ENSG00000137713,ENSG00000177565,ENSG00000170525,ENSG00000162889,ENSG00000196498,ENSG00000133116,ENSG00000183098,ENSG00000158806,ENSG00000183049,ENSG00000108511,ENSG00000134470,ENSG00000214960,ENSG00000142459,ENSG00000100030,ENSG00000254122,ENSG00000196415,ENSG00000136160,ENSG00000151067,ENSG00000163251,ENSG00000136877,ENSG00000197859,ENSG00000084093,ENSG00000142784,ENSG00000204969,ENSG00000171476,ENSG00000134215,ENSG00000112715,ENSG00000169862,ENSG00000020129,ENSG00000162337,ENSG00000053438,ENSG00000134318,ENSG00000081842,ENSG00000105711,ENSG00000010361,ENSG00000103197,ENSG00000112053,ENSG00000008083,ENSG00000101346,ENSG00000143434,ENSG00000130699,ENSG00000150455,ENSG00000153944,ENSG00000143816,ENSG00000083857,ENSG00000126870,ENSG00000069188,ENSG00000169258,ENSG00000159720,ENSG00000198743,ENSG00000121075,ENSG00000004776,ENSG00000113262,ENSG00000153208,ENSG00000092758,ENSG00000147316,ENSG00000196218,ENSG00000116670,ENSG00000132671,ENSG00000152784,ENSG00000053918,ENSG00000150672,ENSG00000141644,ENSG00000078399,ENSG00000186472,ENSG00000060069,ENSG00000164466,ENSG00000086232,ENSG00000135605,ENSG00000151014,ENSG00000173821,ENSG00000179526,ENSG00000169071,ENSG00000096063,ENSG00000113140,ENSG00000105146,ENSG00000130283,ENSG00000120949,ENSG00000139292,ENSG00000145715,ENSG00000159399,ENSG00000058866,ENSG00000148400,ENSG00000084676,ENSG00000120899,ENSG00000162739,ENSG00000105997,ENSG00000103510,ENSG00000167487,ENSG00000111252,ENSG00000114279,ENSG00000073792,ENSG00000215474,ENSG00000058453,ENSG00000077063,ENSG00000185215,ENSG00000114473,ENSG00000149557,ENSG00000205213,ENSG00000182871,ENSG00000100106,ENSG00000203883,ENSG00000167658,ENSG00000148948,ENSG00000104728,ENSG00000168621,ENSG00000157927,ENSG00000170430,ENSG00000117425,ENSG00000117595,ENSG00000064393,ENSG00000160145,ENSG00000144476,ENSG00000163697,ENSG00000064270,ENSG00000198399,ENSG00000169231,ENSG00000157554,ENSG00000148655,ENSG00000102935,ENSG00000047579,ENSG00000148482,ENSG00000206075,ENSG00000168811,ENSG00000147459,ENSG00000149654"
GO:0009893	positive regulation of metabolic process	biological_process	3.52E-15	1.05E-11	646	2537	3708	18948	"ENSG00000141556,ENSG00000197561,ENSG00000118971,ENSG00000167291,ENSG00000132671,ENSG00000116670,ENSG00000105339,ENSG00000090924,ENSG00000182732,ENSG00000186815,ENSG00000171435,ENSG00000105939,ENSG00000169071,ENSG00000124191,ENSG00000130283,ENSG00000107099,ENSG00000157450,ENSG00000109861,ENSG00000171596,ENSG00000139579,ENSG00000135605,ENSG00000060069,ENSG00000075399,ENSG00000134318,ENSG00000133612,ENSG00000166848,ENSG00000126217,ENSG00000134215,ENSG00000162337,ENSG00000112715,ENSG00000130699,ENSG00000156831,ENSG00000150455,ENSG00000065970,ENSG00000105464,ENSG00000008083,ENSG00000103197,ENSG00000117595,ENSG00000064393,ENSG00000164808,ENSG00000170430,ENSG00000138835,ENSG00000196482,ENSG00000198399,ENSG00000144476,ENSG00000160145,ENSG00000167658,ENSG00000203883,ENSG00000187510,ENSG00000104728,ENSG00000168621,ENSG00000107968,ENSG00000073060,ENSG00000047579,ENSG00000147459,ENSG00000168811,ENSG00000197548,ENSG00000155508,ENSG00000102935,ENSG00000188827,ENSG00000157554,ENSG00000084676,ENSG00000148400,ENSG00000120899,ENSG00000179833,ENSG00000145715,ENSG00000120949,ENSG00000205213,ENSG00000103510,ENSG00000139946,ENSG00000003402,ENSG00000043355,ENSG00000097007,ENSG00000177045,ENSG00000127528,ENSG00000143578,ENSG00000112078,ENSG00000109339,ENSG00000073803,ENSG00000055208,ENSG00000163219,ENSG00000130558,ENSG00000125447,ENSG00000141027,ENSG00000196743,ENSG00000163636,ENSG00000095002,ENSG00000125730,ENSG00000072803,ENSG00000170365,ENSG00000168502,ENSG00000156802,ENSG00000144895,ENSG00000088992,ENSG00000161021,ENSG00000101489,ENSG00000141867,ENSG00000071205,ENSG00000128918,ENSG00000136279,ENSG00000138735,ENSG00000062282,ENSG00000141655,ENSG00000158806,ENSG00000179271,ENSG00000133116,ENSG00000025293,ENSG00000126822,ENSG00000183049,ENSG00000185651,ENSG00000105647,ENSG00000177565,ENSG00000196498,ENSG00000100599,ENSG00000162889,ENSG00000163251,ENSG00000136160,ENSG00000084093,ENSG00000126070,ENSG00000142459,ENSG00000100030,ENSG00000114353,ENSG00000136828,ENSG00000135250,ENSG00000196781,ENSG00000103227,ENSG00000168036,ENSG00000243678,ENSG00000166313,ENSG00000037280,ENSG00000067606,ENSG00000120742,ENSG00000138798,ENSG00000101493,ENSG00000137841,ENSG00000135404,ENSG00000172766,ENSG00000146090,ENSG00000127616,ENSG00000188215,ENSG00000131196,ENSG00000183155,ENSG00000170142,ENSG00000186654,ENSG00000108557,ENSG00000260027,ENSG00000184384,ENSG00000185650,ENSG00000127191,ENSG00000104332,ENSG00000072818,ENSG00000128656,ENSG00000075884,ENSG00000187605,ENSG00000127946,ENSG00000185551,ENSG00000151892,ENSG00000171456,ENSG00000173548,ENSG00000140992,ENSG00000170542,ENSG00000141579,ENSG00000073861,ENSG00000173334,ENSG00000221823,ENSG00000087494,ENSG00000139908,ENSG00000180340,ENSG00000108405,ENSG00000171798,ENSG00000164300,ENSG00000137764,ENSG00000077942,ENSG00000009709,ENSG00000134324,ENSG00000156735,ENSG00000136161,ENSG00000183087,ENSG00000124181,ENSG00000171735,ENSG00000127152,ENSG00000148660,ENSG00000114166,ENSG00000100985,ENSG00000065675,ENSG00000012048,ENSG00000137834,ENSG00000049759,ENSG00000129993,ENSG00000120645,ENSG00000140682,ENSG00000131037,ENSG00000153531,ENSG00000181220,ENSG00000061938,ENSG00000078403,ENSG00000117676,ENSG00000007866,ENSG00000070476,ENSG00000175029,ENSG00000118495,ENSG00000217128,ENSG00000128512,ENSG00000104765,ENSG00000078902,ENSG00000008441,ENSG00000107371,ENSG00000100311,ENSG00000151322,ENSG00000100354,ENSG00000169926,ENSG00000084674,ENSG00000122025,ENSG00000119919,ENSG00000173011,ENSG00000179604,ENSG00000101109,ENSG00000136535,ENSG00000184047,ENSG00000115548,ENSG00000130940,ENSG00000145214,ENSG00000188191,ENSG00000213024,ENSG00000186716,ENSG00000161010,ENSG00000165029,ENSG00000139083,ENSG00000163468,ENSG00000177030,ENSG00000105516,ENSG00000105971,ENSG00000157110,ENSG00000088538,ENSG00000149948,ENSG00000163820,ENSG00000178607,ENSG00000174485,ENSG00000140443,ENSG00000106004,ENSG00000253729,ENSG00000176390,ENSG00000163806,ENSG00000105287,ENSG00000140044,ENSG00000122691,ENSG00000172201,ENSG00000136002,ENSG00000184937,ENSG00000134086,ENSG00000145287,ENSG00000188559,ENSG00000104885,ENSG00000145506,ENSG00000173531,ENSG00000060558,ENSG00000137727,ENSG00000165409,ENSG00000134516,ENSG00000108379,ENSG00000160310,ENSG00000114650,ENSG00000143632,ENSG00000158815,ENSG00000171608,ENSG00000116017,ENSG00000095787,ENSG00000151692,ENSG00000171791,ENSG00000213626,ENSG00000031823,ENSG00000148180,ENSG00000187764,ENSG00000168874,ENSG00000099250,ENSG00000141568,ENSG00000129521,ENSG00000143995,ENSG00000028528,ENSG00000186480,ENSG00000125618,ENSG00000058272,ENSG00000110958,ENSG00000085511,ENSG00000039068,ENSG00000156265,ENSG00000141569,ENSG00000157933,ENSG00000153395,ENSG00000124232,ENSG00000108352,ENSG00000022840,ENSG00000128805,ENSG00000185630,ENSG00000113263,ENSG00000071626,ENSG00000105963,ENSG00000198300,ENSG00000070756,ENSG00000170776,ENSG00000111783,ENSG00000204977,ENSG00000155849,ENSG00000140853,ENSG00000104375,ENSG00000156427,ENSG00000204138,ENSG00000166289,ENSG00000100888,ENSG00000091181,ENSG00000092345,ENSG00000018408,ENSG00000185345,ENSG00000118503,ENSG00000153201,ENSG00000100142,ENSG00000182866,ENSG00000203867,ENSG00000177311,ENSG00000157404,ENSG00000133816,ENSG00000198121,ENSG00000058668,ENSG00000221978,ENSG00000116584,ENSG00000062194,ENSG00000278570,ENSG00000053524,ENSG00000078140,ENSG00000182621,ENSG00000035862,ENSG00000185950,ENSG00000134398,ENSG00000144711,ENSG00000125637,ENSG00000182533,ENSG00000132359,ENSG00000197442,ENSG00000132669,ENSG00000173163,ENSG00000256053,ENSG00000122386,ENSG00000185359,ENSG00000196591,ENSG00000124496,ENSG00000126226,ENSG00000064666,ENSG00000147799,ENSG00000240065,ENSG00000107954,ENSG00000105808,ENSG00000115266,ENSG00000101445,ENSG00000179588,ENSG00000107263,ENSG00000135503,ENSG00000166148,ENSG00000141527,ENSG00000085721,ENSG00000142599,ENSG00000105717,ENSG00000099326,ENSG00000175505,ENSG00000075426,ENSG00000100906,ENSG00000054611,ENSG00000148737,ENSG00000105738,ENSG00000154229,ENSG00000157193,ENSG00000138031,ENSG00000126353,ENSG00000115414,ENSG00000078043,ENSG00000159788,ENSG00000141404,ENSG00000080839,ENSG00000198851,ENSG00000186184,ENSG00000188064,ENSG00000140945,ENSG00000235568,ENSG00000163909,ENSG00000196782,ENSG00000102606,ENSG00000172232,ENSG00000106617,ENSG00000144468,ENSG00000072609,ENSG00000144746,ENSG00000168685,ENSG00000064489,ENSG00000099622,ENSG00000143032,ENSG00000179051,ENSG00000109685,ENSG00000166407,ENSG00000078900,ENSG00000132554,ENSG00000157216,ENSG00000189403,ENSG00000197019,ENSG00000269404,ENSG00000104946,ENSG00000137709,ENSG00000070404,ENSG00000075785,ENSG00000086598,ENSG00000071242,ENSG00000111452,ENSG00000188186,ENSG00000196588,ENSG00000137642,ENSG00000163975,ENSG00000008710,ENSG00000139193,ENSG00000186660,ENSG00000135374,ENSG00000168214,ENSG00000198363,ENSG00000127124,ENSG00000185522,ENSG00000120093,ENSG00000197905,ENSG00000110651,ENSG00000170989,ENSG00000143543,ENSG00000138670,ENSG00000101188,ENSG00000151693,ENSG00000164032,ENSG00000180900,ENSG00000157240,ENSG00000175634,ENSG00000018280,ENSG00000196408,ENSG00000163558,ENSG00000141564,ENSG00000083168,ENSG00000103126,ENSG00000101440,ENSG00000095370,ENSG00000124831,ENSG00000109184,ENSG00000273734,ENSG00000178996,ENSG00000071564,ENSG00000080824,ENSG00000116062,ENSG00000049618,ENSG00000161011,ENSG00000133895,ENSG00000088305,ENSG00000148484,ENSG00000181163,ENSG00000165891,ENSG00000117298,ENSG00000134830,ENSG00000092529,ENSG00000135363,ENSG00000130816,ENSG00000162711,ENSG00000185989,ENSG00000107957,ENSG00000056558,ENSG00000100105,ENSG00000197386,ENSG00000026508,ENSG00000205726,ENSG00000157985,ENSG00000129518,ENSG00000151702,ENSG00000144893,ENSG00000145242,ENSG00000138772,ENSG00000116731,ENSG00000160293,ENSG00000183454,ENSG00000119866,ENSG00000108001,ENSG00000073282,ENSG00000187446,ENSG00000112038,ENSG00000156052,ENSG00000183733,ENSG00000186350,ENSG00000008838,ENSG00000136931,ENSG00000108175,ENSG00000095794,ENSG00000116985,ENSG00000147509,ENSG00000020633,ENSG00000261371,ENSG00000038382,ENSG00000162104,ENSG00000143869,ENSG00000083307,ENSG00000132002,ENSG00000135324,ENSG00000197405,ENSG00000182742,ENSG00000173253,ENSG00000100083,ENSG00000176406,ENSG00000196730,ENSG00000116016,ENSG00000135828,ENSG00000111321,ENSG00000181029,ENSG00000128886,ENSG00000197063,ENSG00000159842,ENSG00000184557,ENSG00000139687,ENSG00000112096,ENSG00000105993,ENSG00000141736,ENSG00000175463,ENSG00000100596,ENSG00000156299,ENSG00000251493,ENSG00000175354,ENSG00000141551,ENSG00000123240,ENSG00000115053,ENSG00000187094,ENSG00000090020,ENSG00000087903,ENSG00000179862,ENSG00000114349,ENSG00000077684,ENSG00000134954,ENSG00000153317,ENSG00000130147,ENSG00000137962,ENSG00000198373,ENSG00000106018,ENSG00000171316,ENSG00000137818,ENSG00000067066,ENSG00000169218,ENSG00000158321,ENSG00000185811,ENSG00000118007,ENSG00000100034,ENSG00000132207,ENSG00000110931,ENSG00000166501,ENSG00000131236,ENSG00000142208,ENSG00000155893,ENSG00000053254,ENSG00000188157,ENSG00000124126,ENSG00000092067,ENSG00000167202,ENSG00000101200,ENSG00000151465,ENSG00000136930,ENSG00000151876,ENSG00000015475,ENSG00000170890,ENSG00000198909,ENSG00000267534,ENSG00000009954,ENSG00000168546,ENSG00000161955,ENSG00000119185,ENSG00000167632,ENSG00000132965,ENSG00000074047,ENSG00000198807,ENSG00000135439,ENSG00000129467,ENSG00000111328,ENSG00000008294,ENSG00000029153,ENSG00000197122,ENSG00000175221,ENSG00000087460,ENSG00000111961,ENSG00000196935,ENSG00000136305,ENSG00000197879,ENSG00000124882,ENSG00000135903,ENSG00000142611,ENSG00000159216,ENSG00000124588,ENSG00000170558,ENSG00000131759,ENSG00000101096,ENSG00000108821,ENSG00000196284,ENSG00000124813,ENSG00000001629,ENSG00000276043,ENSG00000071051,ENSG00000036828,ENSG00000034677,ENSG00000105656,ENSG00000132535,ENSG00000187391,ENSG00000132405,ENSG00000133027,ENSG00000112679,ENSG00000054267,ENSG00000104899,ENSG00000151726,ENSG00000127948,ENSG00000164938,ENSG00000161509,ENSG00000054523,ENSG00000196628,ENSG00000157168,ENSG00000079805,ENSG00000105221,ENSG00000130304,ENSG00000162065,ENSG00000128310,ENSG00000169174,ENSG00000068305,ENSG00000118046,ENSG00000160460,ENSG00000069667,ENSG00000172530,ENSG00000107249,ENSG00000162407,ENSG00000197024,ENSG00000159314,ENSG00000068024,ENSG00000141068,ENSG00000273217,ENSG00000099331,ENSG00000141433,ENSG00000163568,ENSG00000099956,ENSG00000150401,ENSG00000100604,ENSG00000127863,ENSG00000152804,ENSG00000170889,ENSG00000106991,ENSG00000100055,ENSG00000164916"
GO:0048518	positive regulation of biological process	biological_process	1.28E-13	3.32E-10	924	2537	5703	18948	"ENSG00000171435,ENSG00000153208,ENSG00000105939,ENSG00000113262,ENSG00000004776,ENSG00000105339,ENSG00000182732,ENSG00000090924,ENSG00000186815,ENSG00000181031,ENSG00000053918,ENSG00000132671,ENSG00000116670,ENSG00000141556,ENSG00000197561,ENSG00000118971,ENSG00000167291,ENSG00000151014,ENSG00000135605,ENSG00000139579,ENSG00000060069,ENSG00000075399,ENSG00000109861,ENSG00000171596,ENSG00000077420,ENSG00000088808,ENSG00000130283,ENSG00000105146,ENSG00000087266,ENSG00000113140,ENSG00000157450,ENSG00000107099,ENSG00000101421,ENSG00000096063,ENSG00000169071,ENSG00000179526,ENSG00000124191,ENSG00000053438,ENSG00000162337,ENSG00000112715,ENSG00000149177,ENSG00000166848,ENSG00000126217,ENSG00000134215,ENSG00000173080,ENSG00000105711,ENSG00000133612,ENSG00000134318,ENSG00000065970,ENSG00000105464,ENSG00000008083,ENSG00000010361,ENSG00000103197,ENSG00000143816,ENSG00000150455,ENSG00000156831,ENSG00000130699,ENSG00000104728,ENSG00000168621,ENSG00000107968,ENSG00000203883,ENSG00000167658,ENSG00000100106,ENSG00000187510,ENSG00000064270,ENSG00000198399,ENSG00000144476,ENSG00000163697,ENSG00000160145,ENSG00000064393,ENSG00000164808,ENSG00000117595,ENSG00000170430,ENSG00000117425,ENSG00000196482,ENSG00000138835,ENSG00000102935,ENSG00000157554,ENSG00000188827,ENSG00000197548,ENSG00000155508,ENSG00000185745,ENSG00000147459,ENSG00000185104,ENSG00000168811,ENSG00000073060,ENSG00000047579,ENSG00000172667,ENSG00000179833,ENSG00000145715,ENSG00000139292,ENSG00000120949,ENSG00000205846,ENSG00000184350,ENSG00000162739,ENSG00000105997,ENSG00000120899,ENSG00000084676,ENSG00000148400,ENSG00000058453,ENSG00000215474,ENSG00000172613,ENSG00000139946,ENSG00000114279,ENSG00000133627,ENSG00000103510,ENSG00000111252,ENSG00000182871,ENSG00000205213,ENSG00000149557,ENSG00000148411,ENSG00000077238,ENSG00000143578,ENSG00000145703,ENSG00000160299,ENSG00000127528,ENSG00000177045,ENSG00000097007,ENSG00000003402,ENSG00000043355,ENSG00000167601,ENSG00000125447,ENSG00000141027,ENSG00000196743,ENSG00000153563,ENSG00000163219,ENSG00000130558,ENSG00000004139,ENSG00000073803,ENSG00000109339,ENSG00000055208,ENSG00000112078,ENSG00000144895,ENSG00000156802,ENSG00000088992,ENSG00000161021,ENSG00000024422,ENSG00000072803,ENSG00000170365,ENSG00000168502,ENSG00000163636,ENSG00000095002,ENSG00000125730,ENSG00000176845,ENSG00000141655,ENSG00000273047,ENSG00000138735,ENSG00000062282,ENSG00000169992,ENSG00000141867,ENSG00000101489,ENSG00000160185,ENSG00000071205,ENSG00000128918,ENSG00000136279,ENSG00000196498,ENSG00000100599,ENSG00000162889,ENSG00000185651,ENSG00000105647,ENSG00000177565,ENSG00000103335,ENSG00000134470,ENSG00000126822,ENSG00000183049,ENSG00000174123,ENSG00000104518,ENSG00000158806,ENSG00000179271,ENSG00000133116,ENSG00000025293,ENSG00000114353,ENSG00000196415,ENSG00000126070,ENSG00000142459,ENSG00000134744,ENSG00000100030,ENSG00000084093,ENSG00000104228,ENSG00000163251,ENSG00000136160,ENSG00000166313,ENSG00000066032,ENSG00000037280,ENSG00000177374,ENSG00000100346,ENSG00000243678,ENSG00000257923,ENSG00000196781,ENSG00000103227,ENSG00000168036,ENSG00000136828,ENSG00000135250,ENSG00000135404,ENSG00000173511,ENSG00000170759,ENSG00000137713,ENSG00000197081,ENSG00000137841,ENSG00000067606,ENSG00000138798,ENSG00000120742,ENSG00000101493,ENSG00000127191,ENSG00000104332,ENSG00000170142,ENSG00000186654,ENSG00000260027,ENSG00000108557,ENSG00000184384,ENSG00000185650,ENSG00000146090,ENSG00000118004,ENSG00000127616,ENSG00000188215,ENSG00000179388,ENSG00000183155,ENSG00000131196,ENSG00000171540,ENSG00000172766,ENSG00000204599,ENSG00000173548,ENSG00000140992,ENSG00000170542,ENSG00000151892,ENSG00000171456,ENSG00000144824,ENSG00000075884,ENSG00000127946,ENSG00000187605,ENSG00000101049,ENSG00000132792,ENSG00000004399,ENSG00000103769,ENSG00000185551,ENSG00000204060,ENSG00000072818,ENSG00000198873,ENSG00000128656,ENSG00000184374,ENSG00000142185,ENSG00000182446,ENSG00000171798,ENSG00000164300,ENSG00000110148,ENSG00000119408,ENSG00000221823,ENSG00000087494,ENSG00000133019,ENSG00000180340,ENSG00000029534,ENSG00000139908,ENSG00000108405,ENSG00000141579,ENSG00000073861,ENSG00000173334,ENSG00000171617,ENSG00000171735,ENSG00000124181,ENSG00000115598,ENSG00000136161,ENSG00000183087,ENSG00000134324,ENSG00000119772,ENSG00000076641,ENSG00000156735,ENSG00000187608,ENSG00000137764,ENSG00000077942,ENSG00000009709,ENSG00000135452,ENSG00000137834,ENSG00000049759,ENSG00000100985,ENSG00000114166,ENSG00000065675,ENSG00000012048,ENSG00000148660,ENSG00000127152,ENSG00000117676,ENSG00000205221,ENSG00000007866,ENSG00000186854,ENSG00000181220,ENSG00000153531,ENSG00000061938,ENSG00000078403,ENSG00000140682,ENSG00000131037,ENSG00000120645,ENSG00000129993,ENSG00000100311,ENSG00000151322,ENSG00000078902,ENSG00000014164,ENSG00000008441,ENSG00000107371,ENSG00000217128,ENSG00000128512,ENSG00000104765,ENSG00000013725,ENSG00000070476,ENSG00000185624,ENSG00000175029,ENSG00000118495,ENSG00000144771,ENSG00000188191,ENSG00000145214,ENSG00000184047,ENSG00000115548,ENSG00000012232,ENSG00000130940,ENSG00000119919,ENSG00000179604,ENSG00000173011,ENSG00000101544,ENSG00000101109,ENSG00000136535,ENSG00000100354,ENSG00000169926,ENSG00000084674,ENSG00000122025,ENSG00000168071,ENSG00000163468,ENSG00000177030,ENSG00000126218,ENSG00000164054,ENSG00000139083,ENSG00000186716,ENSG00000112851,ENSG00000161010,ENSG00000165029,ENSG00000213024,ENSG00000153707,ENSG00000178607,ENSG00000163820,ENSG00000140443,ENSG00000174485,ENSG00000182185,ENSG00000025039,ENSG00000158270,ENSG00000149948,ENSG00000105971,ENSG00000189067,ENSG00000157110,ENSG00000134644,ENSG00000145147,ENSG00000088538,ENSG00000105516,ENSG00000163806,ENSG00000122691,ENSG00000105287,ENSG00000140044,ENSG00000172201,ENSG00000110047,ENSG00000179165,ENSG00000176390,ENSG00000101194,ENSG00000175928,ENSG00000115977,ENSG00000253729,ENSG00000106004,ENSG00000057294,ENSG00000134516,ENSG00000108379,ENSG00000173531,ENSG00000060558,ENSG00000145506,ENSG00000137727,ENSG00000204991,ENSG00000165409,ENSG00000172375,ENSG00000134086,ENSG00000161031,ENSG00000145287,ENSG00000188559,ENSG00000104885,ENSG00000185722,ENSG00000184937,ENSG00000136002,ENSG00000196570,ENSG00000148180,ENSG00000213626,ENSG00000118515,ENSG00000031823,ENSG00000116017,ENSG00000095787,ENSG00000151692,ENSG00000171791,ENSG00000116254,ENSG00000155629,ENSG00000160310,ENSG00000114650,ENSG00000143632,ENSG00000157087,ENSG00000158815,ENSG00000130584,ENSG00000171608,ENSG00000125618,ENSG00000163600,ENSG00000058272,ENSG00000198178,ENSG00000110958,ENSG00000113448,ENSG00000028528,ENSG00000186480,ENSG00000198821,ENSG00000141568,ENSG00000129521,ENSG00000143995,ENSG00000080854,ENSG00000187764,ENSG00000168874,ENSG00000099250,ENSG00000124232,ENSG00000108352,ENSG00000022840,ENSG00000131669,ENSG00000013016,ENSG00000141569,ENSG00000157933,ENSG00000153395,ENSG00000115758,ENSG00000107872,ENSG00000156265,ENSG00000064961,ENSG00000039068,ENSG00000085511,ENSG00000198300,ENSG00000145555,ENSG00000070756,ENSG00000105963,ENSG00000071626,ENSG00000113263,ENSG00000110057,ENSG00000128805,ENSG00000196569,ENSG00000185630,ENSG00000166289,ENSG00000092345,ENSG00000091181,ENSG00000100888,ENSG00000104375,ENSG00000156427,ENSG00000204138,ENSG00000204977,ENSG00000155849,ENSG00000140853,ENSG00000170776,ENSG00000111783,ENSG00000053524,ENSG00000278570,ENSG00000106070,ENSG00000182621,ENSG00000078140,ENSG00000164649,ENSG00000134899,ENSG00000058668,ENSG00000221978,ENSG00000062194,ENSG00000116584,ENSG00000153201,ENSG00000100142,ENSG00000177311,ENSG00000203867,ENSG00000182866,ENSG00000157404,ENSG00000133816,ENSG00000055118,ENSG00000198121,ENSG00000018408,ENSG00000185345,ENSG00000171612,ENSG00000138080,ENSG00000118503,ENSG00000135829,ENSG00000182533,ENSG00000162951,ENSG00000132359,ENSG00000197442,ENSG00000132669,ENSG00000173163,ENSG00000134398,ENSG00000144711,ENSG00000125637,ENSG00000035862,ENSG00000185950,ENSG00000138071,ENSG00000065243,ENSG00000180914,ENSG00000126226,ENSG00000188536,ENSG00000124496,ENSG00000122386,ENSG00000185359,ENSG00000196591,ENSG00000256053,ENSG00000138829,ENSG00000179262,ENSG00000135503,ENSG00000166148,ENSG00000115266,ENSG00000101445,ENSG00000179588,ENSG00000107263,ENSG00000240065,ENSG00000149256,ENSG00000105808,ENSG00000107954,ENSG00000112799,ENSG00000184640,ENSG00000064666,ENSG00000147799,ENSG00000117020,ENSG00000148737,ENSG00000105738,ENSG00000154229,ENSG00000124783,ENSG00000054611,ENSG00000099326,ENSG00000175505,ENSG00000150722,ENSG00000075426,ENSG00000100906,ENSG00000141527,ENSG00000085721,ENSG00000142599,ENSG00000105717,ENSG00000159788,ENSG00000078043,ENSG00000141404,ENSG00000137825,ENSG00000163520,ENSG00000080839,ENSG00000159307,ENSG00000115414,ENSG00000138031,ENSG00000126353,ENSG00000084112,ENSG00000157193,ENSG00000120910,ENSG00000144468,ENSG00000072609,ENSG00000181408,ENSG00000172232,ENSG00000164176,ENSG00000168056,ENSG00000106617,ENSG00000121067,ENSG00000188064,ENSG00000140945,ENSG00000235568,ENSG00000196782,ENSG00000102606,ENSG00000163909,ENSG00000152818,ENSG00000198851,ENSG00000186184,ENSG00000189403,ENSG00000157216,ENSG00000078900,ENSG00000132554,ENSG00000179051,ENSG00000109685,ENSG00000122965,ENSG00000166407,ENSG00000144746,ENSG00000064489,ENSG00000168685,ENSG00000099622,ENSG00000143032,ENSG00000162849,ENSG00000111452,ENSG00000076944,ENSG00000196588,ENSG00000137642,ENSG00000188186,ENSG00000163975,ENSG00000008710,ENSG00000086598,ENSG00000071242,ENSG00000075785,ENSG00000168785,ENSG00000197019,ENSG00000020181,ENSG00000104946,ENSG00000269404,ENSG00000078725,ENSG00000070404,ENSG00000137709,ENSG00000138670,ENSG00000101188,ENSG00000081985,ENSG00000197905,ENSG00000110651,ENSG00000170989,ENSG00000143543,ENSG00000127124,ENSG00000160191,ENSG00000120093,ENSG00000185522,ENSG00000139193,ENSG00000186660,ENSG00000135374,ENSG00000168214,ENSG00000198363,ENSG00000196408,ENSG00000163558,ENSG00000175634,ENSG00000102802,ENSG00000018280,ENSG00000055483,ENSG00000091129,ENSG00000180900,ENSG00000157240,ENSG00000151693,ENSG00000164032,ENSG00000161011,ENSG00000088305,ENSG00000133895,ENSG00000148484,ENSG00000178996,ENSG00000153291,ENSG00000071564,ENSG00000167664,ENSG00000116062,ENSG00000049618,ENSG00000080824,ENSG00000124831,ENSG00000120149,ENSG00000109184,ENSG00000273734,ENSG00000155011,ENSG00000141564,ENSG00000103126,ENSG00000083168,ENSG00000101440,ENSG00000095370,ENSG00000125257,ENSG00000145103,ENSG00000179915,ENSG00000162711,ENSG00000130816,ENSG00000185989,ENSG00000107957,ENSG00000056558,ENSG00000134830,ENSG00000082074,ENSG00000092529,ENSG00000065320,ENSG00000135363,ENSG00000181163,ENSG00000165891,ENSG00000114861,ENSG00000117298,ENSG00000119866,ENSG00000108001,ENSG00000089094,ENSG00000073282,ENSG00000145242,ENSG00000138772,ENSG00000116731,ENSG00000160293,ENSG00000183454,ENSG00000143772,ENSG00000205726,ENSG00000144791,ENSG00000144893,ENSG00000157985,ENSG00000151702,ENSG00000129518,ENSG00000182247,ENSG00000100105,ENSG00000173020,ENSG00000197386,ENSG00000026508,ENSG00000112038,ENSG00000156052,ENSG00000187446,ENSG00000116985,ENSG00000159753,ENSG00000131697,ENSG00000147509,ENSG00000020633,ENSG00000111186,ENSG00000136931,ENSG00000154928,ENSG00000108175,ENSG00000057593,ENSG00000095794,ENSG00000008838,ENSG00000116729,ENSG00000035664,ENSG00000183733,ENSG00000162105,ENSG00000186350,ENSG00000110448,ENSG00000197405,ENSG00000130402,ENSG00000182742,ENSG00000136717,ENSG00000108684,ENSG00000173253,ENSG00000083307,ENSG00000132002,ENSG00000135324,ENSG00000038382,ENSG00000162104,ENSG00000143869,ENSG00000137804,ENSG00000261371,ENSG00000061273,ENSG00000128886,ENSG00000118257,ENSG00000197063,ENSG00000021574,ENSG00000174437,ENSG00000172403,ENSG00000111321,ENSG00000181029,ENSG00000116016,ENSG00000135828,ENSG00000100083,ENSG00000176406,ENSG00000178623,ENSG00000196730,ENSG00000167740,ENSG00000062598,ENSG00000175354,ENSG00000124214,ENSG00000107338,ENSG00000100596,ENSG00000091879,ENSG00000156299,ENSG00000111707,ENSG00000251493,ENSG00000134574,ENSG00000105993,ENSG00000196814,ENSG00000175463,ENSG00000141736,ENSG00000112486,ENSG00000136040,ENSG00000159842,ENSG00000184557,ENSG00000139687,ENSG00000112096,ENSG00000114349,ENSG00000077684,ENSG00000164087,ENSG00000134954,ENSG00000179862,ENSG00000131508,ENSG00000090020,ENSG00000087903,ENSG00000141551,ENSG00000101331,ENSG00000100697,ENSG00000123240,ENSG00000115053,ENSG00000187094,ENSG00000118007,ENSG00000100034,ENSG00000132207,ENSG00000110931,ENSG00000166501,ENSG00000067066,ENSG00000169218,ENSG00000158321,ENSG00000036672,ENSG00000087245,ENSG00000185811,ENSG00000198373,ENSG00000106018,ENSG00000150457,ENSG00000171316,ENSG00000137818,ENSG00000153317,ENSG00000177663,ENSG00000130147,ENSG00000137962,ENSG00000136930,ENSG00000151465,ENSG00000151876,ENSG00000124126,ENSG00000188157,ENSG00000092067,ENSG00000167202,ENSG00000101200,ENSG00000053254,ENSG00000131236,ENSG00000142208,ENSG00000155893,ENSG00000105426,ENSG00000167632,ENSG00000156026,ENSG00000161955,ENSG00000105695,ENSG00000115457,ENSG00000119185,ENSG00000168546,ENSG00000009954,ENSG00000015475,ENSG00000170890,ENSG00000198909,ENSG00000021645,ENSG00000267534,ENSG00000002834,ENSG00000111328,ENSG00000136286,ENSG00000198807,ENSG00000163399,ENSG00000185008,ENSG00000135439,ENSG00000105697,ENSG00000019144,ENSG00000129467,ENSG00000188730,ENSG00000172531,ENSG00000074047,ENSG00000136205,ENSG00000084072,ENSG00000107104,ENSG00000132965,ENSG00000159216,ENSG00000142611,ENSG00000068745,ENSG00000124588,ENSG00000131759,ENSG00000170558,ENSG00000136305,ENSG00000197879,ENSG00000124882,ENSG00000142279,ENSG00000135903,ENSG00000175221,ENSG00000087460,ENSG00000196935,ENSG00000111961,ENSG00000008294,ENSG00000029153,ENSG00000197122,ENSG00000136504,ENSG00000276043,ENSG00000071051,ENSG00000177706,ENSG00000036828,ENSG00000124813,ENSG00000001629,ENSG00000196535,ENSG00000160877,ENSG00000172725,ENSG00000108821,ENSG00000109332,ENSG00000196284,ENSG00000007047,ENSG00000101096,ENSG00000129657,ENSG00000134278,ENSG00000179242,ENSG00000115464,ENSG00000133027,ENSG00000184588,ENSG00000197321,ENSG00000132405,ENSG00000106723,ENSG00000160097,ENSG00000105656,ENSG00000187391,ENSG00000132535,ENSG00000034677,ENSG00000161509,ENSG00000054523,ENSG00000127948,ENSG00000151726,ENSG00000164938,ENSG00000164463,ENSG00000054267,ENSG00000104899,ENSG00000112679,ENSG00000118046,ENSG00000141574,ENSG00000106615,ENSG00000160460,ENSG00000151746,ENSG00000162065,ENSG00000128310,ENSG00000169174,ENSG00000068305,ENSG00000105221,ENSG00000130304,ENSG00000104529,ENSG00000196628,ENSG00000157168,ENSG00000079805,ENSG00000099331,ENSG00000273217,ENSG00000197024,ENSG00000159314,ENSG00000068024,ENSG00000211970,ENSG00000141068,ENSG00000148498,ENSG00000107249,ENSG00000162407,ENSG00000069667,ENSG00000160999,ENSG00000172530,ENSG00000170889,ENSG00000182580,ENSG00000106991,ENSG00000100055,ENSG00000145113,ENSG00000164916,ENSG00000099956,ENSG00000150401,ENSG00000100604,ENSG00000152804,ENSG00000127863,ENSG00000163568,ENSG00000150637,ENSG00000100351,ENSG00000159674,ENSG00000141433"
GO:0048468	cell development	biological_process	1.43E-13	3.32E-10	376	2537	1986	18948	"ENSG00000137713,ENSG00000067606,ENSG00000076826,ENSG00000112038,ENSG00000170759,ENSG00000156052,ENSG00000144791,ENSG00000154380,ENSG00000168036,ENSG00000151702,ENSG00000164588,ENSG00000073910,ENSG00000089094,ENSG00000073282,ENSG00000166313,ENSG00000119866,ENSG00000066032,ENSG00000257923,ENSG00000145242,ENSG00000243678,ENSG00000084093,ENSG00000092529,ENSG00000065320,ENSG00000133454,ENSG00000144619,ENSG00000114861,ENSG00000163251,ENSG00000136160,ENSG00000139626,ENSG00000135144,ENSG00000100030,ENSG00000214960,ENSG00000179915,ENSG00000183049,ENSG00000120149,ENSG00000134470,ENSG00000174672,ENSG00000103126,ENSG00000158806,ENSG00000133895,ENSG00000088305,ENSG00000161609,ENSG00000049618,ENSG00000155657,ENSG00000071564,ENSG00000180900,ENSG00000144579,ENSG00000091129,ENSG00000138735,ENSG00000128918,ENSG00000136279,ENSG00000101489,ENSG00000163558,ENSG00000197892,ENSG00000173786,ENSG00000146425,ENSG00000120093,ENSG00000095002,ENSG00000168214,ENSG00000120963,ENSG00000161021,ENSG00000109339,ENSG00000004139,ENSG00000078725,ENSG00000020181,ENSG00000137642,ENSG00000196588,ENSG00000163975,ENSG00000141933,ENSG00000235718,ENSG00000130558,ENSG00000071242,ENSG00000171310,ENSG00000197753,ENSG00000133104,ENSG00000183715,ENSG00000179051,ENSG00000097007,ENSG00000177045,ENSG00000127528,ENSG00000167601,ENSG00000143032,ENSG00000003402,ENSG00000189403,ENSG00000036448,ENSG00000078900,ENSG00000198945,ENSG00000102606,ENSG00000163909,ENSG00000182871,ENSG00000188064,ENSG00000114473,ENSG00000183638,ENSG00000149557,ENSG00000054796,ENSG00000215474,ENSG00000167487,ENSG00000144290,ENSG00000084112,ENSG00000174238,ENSG00000120899,ENSG00000148400,ENSG00000084676,ENSG00000157193,ENSG00000178950,ENSG00000137825,ENSG00000058866,ENSG00000115414,ENSG00000139292,ENSG00000120949,ENSG00000147459,ENSG00000115310,ENSG00000075426,ENSG00000175505,ENSG00000142599,ENSG00000148482,ENSG00000085721,ENSG00000047579,ENSG00000157554,ENSG00000148737,ENSG00000105738,ENSG00000154229,ENSG00000160145,ENSG00000107954,ENSG00000198399,ENSG00000163697,ENSG00000149256,ENSG00000157927,ENSG00000117595,ENSG00000175544,ENSG00000152894,ENSG00000168621,ENSG00000104728,ENSG00000179588,ENSG00000107263,ENSG00000203883,ENSG00000148948,ENSG00000101445,ENSG00000100106,ENSG00000196591,ENSG00000153944,ENSG00000010361,ENSG00000112053,ENSG00000143434,ENSG00000105711,ENSG00000138071,ENSG00000035862,ENSG00000134318,ENSG00000185950,ENSG00000162337,ENSG00000169862,ENSG00000112715,ENSG00000020129,ENSG00000165091,ENSG00000182533,ENSG00000132359,ENSG00000157404,ENSG00000198121,ENSG00000130283,ENSG00000105146,ENSG00000169071,ENSG00000018408,ENSG00000096063,ENSG00000185345,ENSG00000143126,ENSG00000060069,ENSG00000141644,ENSG00000278570,ENSG00000106070,ENSG00000156687,ENSG00000116584,ENSG00000116670,ENSG00000152784,ENSG00000170776,ENSG00000186297,ENSG00000111962,ENSG00000196218,ENSG00000092345,ENSG00000184347,ENSG00000153208,ENSG00000204138,ENSG00000169258,ENSG00000156427,ENSG00000006652,ENSG00000196569,ENSG00000185630,ENSG00000159674,ENSG00000141433,ENSG00000106991,ENSG00000182580,ENSG00000168675,ENSG00000072415,ENSG00000010278,ENSG00000139926,ENSG00000039068,ENSG00000064961,ENSG00000022840,ENSG00000157933,ENSG00000148498,ENSG00000181555,ENSG00000160113,ENSG00000068024,ENSG00000143995,ENSG00000105221,ENSG00000157168,ENSG00000079805,ENSG00000099250,ENSG00000187764,ENSG00000196628,ENSG00000106615,ENSG00000160460,ENSG00000113448,ENSG00000118046,ENSG00000125618,ENSG00000172037,ENSG00000068305,ENSG00000162065,ENSG00000171791,ENSG00000104899,ENSG00000116254,ENSG00000154134,ENSG00000054267,ENSG00000173421,ENSG00000157087,ENSG00000107736,ENSG00000171608,ENSG00000160310,ENSG00000143632,ENSG00000148180,ENSG00000165215,ENSG00000197380,ENSG00000118515,ENSG00000132535,ENSG00000187391,ENSG00000184937,ENSG00000173714,ENSG00000171055,ENSG00000108379,ENSG00000179242,ENSG00000165409,ENSG00000116984,ENSG00000253729,ENSG00000108821,ENSG00000106004,ENSG00000101096,ENSG00000122691,ENSG00000071051,ENSG00000172201,ENSG00000177706,ENSG00000137474,ENSG00000124813,ENSG00000110047,ENSG00000169247,ENSG00000188026,ENSG00000105971,ENSG00000110367,ENSG00000145147,ENSG00000197122,ENSG00000077549,ENSG00000008294,ENSG00000131759,ENSG00000170558,ENSG00000047849,ENSG00000159216,ENSG00000135903,ENSG00000149948,ENSG00000124882,ENSG00000074047,ENSG00000153707,ENSG00000107104,ENSG00000109099,ENSG00000177030,ENSG00000019144,ENSG00000188730,ENSG00000185008,ENSG00000105697,ENSG00000136535,ENSG00000168546,ENSG00000163110,ENSG00000136068,ENSG00000267534,ENSG00000021645,ENSG00000140526,ENSG00000130638,ENSG00000198597,ENSG00000130940,ENSG00000119185,ENSG00000105695,ENSG00000115548,ENSG00000106852,ENSG00000160796,ENSG00000105426,ENSG00000142208,ENSG00000188782,ENSG00000134775,ENSG00000166206,ENSG00000082684,ENSG00000100311,ENSG00000162624,ENSG00000188157,ENSG00000124126,ENSG00000150457,ENSG00000140682,ENSG00000171316,ENSG00000134198,ENSG00000153317,ENSG00000187535,ENSG00000078114,ENSG00000130939,ENSG00000087903,ENSG00000141837,ENSG00000187094,ENSG00000100697,ENSG00000127152,ENSG00000049759,ENSG00000164087,ENSG00000114349,ENSG00000061337,ENSG00000065675,ENSG00000112486,ENSG00000141736,ENSG00000161594,ENSG00000150275,ENSG00000139687,ENSG00000112096,ENSG00000129116,ENSG00000136040,ENSG00000077942,ENSG00000178882,ENSG00000124181,ENSG00000167740,ENSG00000091879,ENSG00000156299,ENSG00000173334,ENSG00000116016,ENSG00000196358,ENSG00000050555,ENSG00000176406,ENSG00000171617,ENSG00000064999,ENSG00000128886,ENSG00000171798,ENSG00000118257,ENSG00000180340,ENSG00000221823,ENSG00000021574,ENSG00000174437,ENSG00000087494,ENSG00000004399,ENSG00000103769,ENSG00000143869,ENSG00000177103,ENSG00000090316,ENSG00000261371,ENSG00000128656,ENSG00000204060,ENSG00000130402,ENSG00000136717,ENSG00000178093,ENSG00000140992,ENSG00000128011,ENSG00000151892,ENSG00000144824,ENSG00000083307,ENSG00000112530,ENSG00000185532,ENSG00000171540,ENSG00000183733,ENSG00000131697,ENSG00000104332,ENSG00000111186,ENSG00000020633,ENSG00000116985,ENSG00000082397,ENSG00000154928,ENSG00000225663"
GO:0019222	regulation of metabolic process	biological_process	7.70E-13	1.61E-09	1079	2537	6852	18948	"ENSG00000008083,ENSG00000144560,ENSG00000105464,ENSG00000101346,ENSG00000143816,ENSG00000156831,ENSG00000179528,ENSG00000162337,ENSG00000149177,ENSG00000142784,ENSG00000171476,ENSG00000133612,ENSG00000060069,ENSG00000078399,ENSG00000141644,ENSG00000075399,ENSG00000135605,ENSG00000171596,ENSG00000170604,ENSG00000169071,ENSG00000101421,ENSG00000171435,ENSG00000105939,ENSG00000090924,ENSG00000121075,ENSG00000159720,ENSG00000152784,ENSG00000167291,ENSG00000118971,ENSG00000171988,ENSG00000139946,ENSG00000205213,ENSG00000148411,ENSG00000196277,ENSG00000182263,ENSG00000145715,ENSG00000196313,ENSG00000179833,ENSG00000105997,ENSG00000148400,ENSG00000139496,ENSG00000188827,ENSG00000147459,ENSG00000185745,ENSG00000080823,ENSG00000061936,ENSG00000107968,ENSG00000167658,ENSG00000148948,ENSG00000078304,ENSG00000144476,ENSG00000138835,ENSG00000196482,ENSG00000117595,ENSG00000064393,ENSG00000164808,ENSG00000170430,ENSG00000141655,ENSG00000062282,ENSG00000257184,ENSG00000128918,ENSG00000071205,ENSG00000140398,ENSG00000141867,ENSG00000161021,ENSG00000136273,ENSG00000156030,ENSG00000125730,ENSG00000155097,ENSG00000150995,ENSG00000126602,ENSG00000185290,ENSG00000204120,ENSG00000106829,ENSG00000196743,ENSG00000125447,ENSG00000130558,ENSG00000163219,ENSG00000055208,ENSG00000165887,ENSG00000143578,ENSG00000198046,ENSG00000145703,ENSG00000127528,ENSG00000170561,ENSG00000003402,ENSG00000043355,ENSG00000141956,ENSG00000176293,ENSG00000135404,ENSG00000151650,ENSG00000160094,ENSG00000137841,ENSG00000101493,ENSG00000067606,ENSG00000078328,ENSG00000166313,ENSG00000037280,ENSG00000103227,ENSG00000168036,ENSG00000135250,ENSG00000136828,ENSG00000134744,ENSG00000142459,ENSG00000126070,ENSG00000162889,ENSG00000155093,ENSG00000177565,ENSG00000108511,ENSG00000179271,ENSG00000158806,ENSG00000171735,ENSG00000124181,ENSG00000138386,ENSG00000183087,ENSG00000156735,ENSG00000119772,ENSG00000137764,ENSG00000077942,ENSG00000186918,ENSG00000110148,ENSG00000139908,ENSG00000002016,ENSG00000221823,ENSG00000087494,ENSG00000141579,ENSG00000059728,ENSG00000125967,ENSG00000170542,ENSG00000173548,ENSG00000032742,ENSG00000075884,ENSG00000133028,ENSG00000187605,ENSG00000128656,ENSG00000072818,ENSG00000132005,ENSG00000127191,ENSG00000119698,ENSG00000186654,ENSG00000170142,ENSG00000260027,ENSG00000108557,ENSG00000133243,ENSG00000179388,ENSG00000131196,ENSG00000173575,ENSG00000127616,ENSG00000146090,ENSG00000171540,ENSG00000145214,ENSG00000023191,ENSG00000184047,ENSG00000115548,ENSG00000136535,ENSG00000173011,ENSG00000101544,ENSG00000084674,ENSG00000122025,ENSG00000180875,ENSG00000100311,ENSG00000014164,ENSG00000107371,ENSG00000217128,ENSG00000128512,ENSG00000118495,ENSG00000007866,ENSG00000061938,ENSG00000078403,ENSG00000181220,ENSG00000120645,ENSG00000008128,ENSG00000049759,ENSG00000137834,ENSG00000061337,ENSG00000107581,ENSG00000012048,ENSG00000100985,ENSG00000065675,ENSG00000180035,ENSG00000108379,ENSG00000165409,ENSG00000145506,ENSG00000188559,ENSG00000104885,ENSG00000134086,ENSG00000184937,ENSG00000173714,ENSG00000140044,ENSG00000122691,ENSG00000163806,ENSG00000204859,ENSG00000253729,ENSG00000101194,ENSG00000140451,ENSG00000106004,ENSG00000110422,ENSG00000174485,ENSG00000124275,ENSG00000163820,ENSG00000149948,ENSG00000088538,ENSG00000132394,ENSG00000157110,ENSG00000183145,ENSG00000142539,ENSG00000105516,ENSG00000177030,ENSG00000118156,ENSG00000139083,ENSG00000161010,ENSG00000105220,ENSG00000122958,ENSG00000213024,ENSG00000107882,ENSG00000086827,ENSG00000185630,ENSG00000034053,ENSG00000128805,ENSG00000022840,ENSG00000146457,ENSG00000145779,ENSG00000156535,ENSG00000153395,ENSG00000157933,ENSG00000160113,ENSG00000141569,ENSG00000189190,ENSG00000115758,ENSG00000085511,ENSG00000058272,ENSG00000155313,ENSG00000123407,ENSG00000186480,ENSG00000143995,ENSG00000129521,ENSG00000099250,ENSG00000185022,ENSG00000187764,ENSG00000168874,ENSG00000081913,ENSG00000148180,ENSG00000031823,ENSG00000146535,ENSG00000118515,ENSG00000151136,ENSG00000160310,ENSG00000086015,ENSG00000065243,ENSG00000186487,ENSG00000124496,ENSG00000179262,ENSG00000269237,ENSG00000132669,ENSG00000269699,ENSG00000197442,ENSG00000182533,ENSG00000132359,ENSG00000144711,ENSG00000139697,ENSG00000182621,ENSG00000078140,ENSG00000106070,ENSG00000015133,ENSG00000139718,ENSG00000062194,ENSG00000169131,ENSG00000058668,ENSG00000182866,ENSG00000129559,ENSG00000143126,ENSG00000185345,ENSG00000184347,ENSG00000100888,ENSG00000204138,ENSG00000104375,ENSG00000156427,ENSG00000155849,ENSG00000170776,ENSG00000072609,ENSG00000106617,ENSG00000102606,ENSG00000196782,ENSG00000121067,ENSG00000099917,ENSG00000188064,ENSG00000214114,ENSG00000159788,ENSG00000078043,ENSG00000126353,ENSG00000115414,ENSG00000157193,ENSG00000185278,ENSG00000148737,ENSG00000150722,ENSG00000100906,ENSG00000099326,ENSG00000152894,ENSG00000166148,ENSG00000135503,ENSG00000240065,ENSG00000140718,ENSG00000147799,ENSG00000064666,ENSG00000175634,ENSG00000117450,ENSG00000110987,ENSG00000061455,ENSG00000136144,ENSG00000146425,ENSG00000180900,ENSG00000170989,ENSG00000197905,ENSG00000151612,ENSG00000168421,ENSG00000117602,ENSG00000120093,ENSG00000168214,ENSG00000198363,ENSG00000079257,ENSG00000008710,ENSG00000163975,ENSG00000196588,ENSG00000137642,ENSG00000111452,ENSG00000140534,ENSG00000269404,ENSG00000104946,ENSG00000070404,ENSG00000197019,ENSG00000189403,ENSG00000157216,ENSG00000132554,ENSG00000133104,ENSG00000179051,ENSG00000167470,ENSG00000099622,ENSG00000143032,ENSG00000144746,ENSG00000103326,ENSG00000133706,ENSG00000106479,ENSG00000112038,ENSG00000033627,ENSG00000156052,ENSG00000187446,ENSG00000115875,ENSG00000073282,ENSG00000119866,ENSG00000108001,ENSG00000116731,ENSG00000183454,ENSG00000138772,ENSG00000167157,ENSG00000197386,ENSG00000073910,ENSG00000100105,ENSG00000107957,ENSG00000133619,ENSG00000130816,ENSG00000162711,ENSG00000093167,ENSG00000074800,ENSG00000088305,ENSG00000125741,ENSG00000161011,ENSG00000049618,ENSG00000080824,ENSG00000155657,ENSG00000178996,ENSG00000071564,ENSG00000109184,ENSG00000273734,ENSG00000120149,ENSG00000124831,ENSG00000070366,ENSG00000101440,ENSG00000083168,ENSG00000223547,ENSG00000103126,ENSG00000111707,ENSG00000251493,ENSG00000100596,ENSG00000156299,ENSG00000175463,ENSG00000141736,ENSG00000139687,ENSG00000159842,ENSG00000111321,ENSG00000181029,ENSG00000135828,ENSG00000146463,ENSG00000116016,ENSG00000176406,ENSG00000196730,ENSG00000213906,ENSG00000100083,ENSG00000113742,ENSG00000173253,ENSG00000182742,ENSG00000130402,ENSG00000197013,ENSG00000108684,ENSG00000132002,ENSG00000022277,ENSG00000055609,ENSG00000188290,ENSG00000083307,ENSG00000038382,ENSG00000261787,ENSG00000198604,ENSG00000124570,ENSG00000130382,ENSG00000147509,ENSG00000020633,ENSG00000100767,ENSG00000095794,ENSG00000204644,ENSG00000035664,ENSG00000196961,ENSG00000186350,ENSG00000185344,ENSG00000161955,ENSG00000009954,ENSG00000198909,ENSG00000170890,ENSG00000151876,ENSG00000141002,ENSG00000151465,ENSG00000136930,ENSG00000197360,ENSG00000101200,ENSG00000167202,ENSG00000092067,ENSG00000188157,ENSG00000124126,ENSG00000123066,ENSG00000155893,ENSG00000134030,ENSG00000131236,ENSG00000110931,ENSG00000166501,ENSG00000118007,ENSG00000197576,ENSG00000101216,ENSG00000185811,ENSG00000067066,ENSG00000036672,ENSG00000150457,ENSG00000137818,ENSG00000171316,ENSG00000181090,ENSG00000153317,ENSG00000160972,ENSG00000077684,ENSG00000087903,ENSG00000157657,ENSG00000141837,ENSG00000187094,ENSG00000170448,ENSG00000141551,ENSG00000100697,ENSG00000123240,ENSG00000146285,ENSG00000132405,ENSG00000114439,ENSG00000132535,ENSG00000187391,ENSG00000171055,ENSG00000071051,ENSG00000160877,ENSG00000124813,ENSG00000001629,ENSG00000196284,ENSG00000081059,ENSG00000124588,ENSG00000131759,ENSG00000159216,ENSG00000135903,ENSG00000142279,ENSG00000111961,ENSG00000110367,ENSG00000175221,ENSG00000197122,ENSG00000074657,ENSG00000105538,ENSG00000236104,ENSG00000111328,ENSG00000129467,ENSG00000005810,ENSG00000188730,ENSG00000163399,ENSG00000101639,ENSG00000135439,ENSG00000105697,ENSG00000074047,ENSG00000273049,ENSG00000233608,ENSG00000107104,ENSG00000084072,ENSG00000156475,ENSG00000100604,ENSG00000127863,ENSG00000152804,ENSG00000099956,ENSG00000168675,ENSG00000160111,ENSG00000119725,ENSG00000163568,ENSG00000274944,ENSG00000099331,ENSG00000135052,ENSG00000136048,ENSG00000148498,ENSG00000068024,ENSG00000107249,ENSG00000172530,ENSG00000160999,ENSG00000160460,ENSG00000118046,ENSG00000169174,ENSG00000140939,ENSG00000154127,ENSG00000105221,ENSG00000157168,ENSG00000104529,ENSG00000196628,ENSG00000189283,ENSG00000151726,ENSG00000164463,ENSG00000086102,ENSG00000152467,ENSG00000112679,ENSG00000131370,ENSG00000103197,ENSG00000065970,ENSG00000125816,ENSG00000165066,ENSG00000153814,ENSG00000150455,ENSG00000130699,ENSG00000161542,ENSG00000169862,ENSG00000112715,ENSG00000166848,ENSG00000134215,ENSG00000126217,ENSG00000130856,ENSG00000185787,ENSG00000174586,ENSG00000134318,ENSG00000150672,ENSG00000151014,ENSG00000139579,ENSG00000086232,ENSG00000109861,ENSG00000157450,ENSG00000107099,ENSG00000130283,ENSG00000170100,ENSG00000124191,ENSG00000096063,ENSG00000182732,ENSG00000186815,ENSG00000105339,ENSG00000132671,ENSG00000116670,ENSG00000053918,ENSG00000147316,ENSG00000188822,ENSG00000141556,ENSG00000197561,ENSG00000215474,ENSG00000103510,ENSG00000073792,ENSG00000149557,ENSG00000159399,ENSG00000120949,ENSG00000005156,ENSG00000120899,ENSG00000227124,ENSG00000223802,ENSG00000084676,ENSG00000102935,ENSG00000164715,ENSG00000157554,ENSG00000155508,ENSG00000197548,ENSG00000168811,ENSG00000185104,ENSG00000142089,ENSG00000160352,ENSG00000131848,ENSG00000206075,ENSG00000047579,ENSG00000073060,ENSG00000104728,ENSG00000168621,ENSG00000187510,ENSG00000203883,ENSG00000258405,ENSG00000160145,ENSG00000198399,ENSG00000163697,ENSG00000182463,ENSG00000138735,ENSG00000136279,ENSG00000101489,ENSG00000072864,ENSG00000144895,ENSG00000156802,ENSG00000088992,ENSG00000168502,ENSG00000072803,ENSG00000170365,ENSG00000095002,ENSG00000163636,ENSG00000170801,ENSG00000141027,ENSG00000073803,ENSG00000109339,ENSG00000164684,ENSG00000155307,ENSG00000112078,ENSG00000196182,ENSG00000177045,ENSG00000097007,ENSG00000076826,ENSG00000179922,ENSG00000120742,ENSG00000138798,ENSG00000167281,ENSG00000177374,ENSG00000257923,ENSG00000243678,ENSG00000196781,ENSG00000215612,ENSG00000114353,ENSG00000242550,ENSG00000183570,ENSG00000100030,ENSG00000084093,ENSG00000178199,ENSG00000163251,ENSG00000136160,ENSG00000100599,ENSG00000196498,ENSG00000185651,ENSG00000105647,ENSG00000183049,ENSG00000126822,ENSG00000133116,ENSG00000025293,ENSG00000136161,ENSG00000113739,ENSG00000134324,ENSG00000009709,ENSG00000187608,ENSG00000273291,ENSG00000161547,ENSG00000164300,ENSG00000171798,ENSG00000180340,ENSG00000108405,ENSG00000119408,ENSG00000198467,ENSG00000114127,ENSG00000073861,ENSG00000173334,ENSG00000171617,ENSG00000182983,ENSG00000140992,ENSG00000178685,ENSG00000171456,ENSG00000151892,ENSG00000004399,ENSG00000185551,ENSG00000090316,ENSG00000127946,ENSG00000204060,ENSG00000104332,ENSG00000101146,ENSG00000184384,ENSG00000185650,ENSG00000183155,ENSG00000188215,ENSG00000172766,ENSG00000204599,ENSG00000188191,ENSG00000196417,ENSG00000144771,ENSG00000172493,ENSG00000130940,ENSG00000184984,ENSG00000102921,ENSG00000101109,ENSG00000119919,ENSG00000179604,ENSG00000125520,ENSG00000182473,ENSG00000100354,ENSG00000169926,ENSG00000151322,ENSG00000008441,ENSG00000078902,ENSG00000106852,ENSG00000104765,ENSG00000070476,ENSG00000175029,ENSG00000117676,ENSG00000153531,ENSG00000112208,ENSG00000006194,ENSG00000140682,ENSG00000131037,ENSG00000129993,ENSG00000169045,ENSG00000114166,ENSG00000184517,ENSG00000148660,ENSG00000162341,ENSG00000127152,ENSG00000134516,ENSG00000060558,ENSG00000173531,ENSG00000137727,ENSG00000145287,ENSG00000181135,ENSG00000136002,ENSG00000105287,ENSG00000172201,ENSG00000176390,ENSG00000140443,ENSG00000178607,ENSG00000122085,ENSG00000105971,ENSG00000134644,ENSG00000189067,ENSG00000145147,ENSG00000159200,ENSG00000255150,ENSG00000163468,ENSG00000139767,ENSG00000112851,ENSG00000165029,ENSG00000186716,ENSG00000198300,ENSG00000070756,ENSG00000105963,ENSG00000113263,ENSG00000071626,ENSG00000187555,ENSG00000198252,ENSG00000108352,ENSG00000124232,ENSG00000181555,ENSG00000156265,ENSG00000107872,ENSG00000039068,ENSG00000064961,ENSG00000110958,ENSG00000113448,ENSG00000125618,ENSG00000164708,ENSG00000028528,ENSG00000141568,ENSG00000198089,ENSG00000110713,ENSG00000213626,ENSG00000151692,ENSG00000171791,ENSG00000116254,ENSG00000116017,ENSG00000095787,ENSG00000158815,ENSG00000171608,ENSG00000130584,ENSG00000084234,ENSG00000143632,ENSG00000114650,ENSG00000126226,ENSG00000198879,ENSG00000196591,ENSG00000122386,ENSG00000185359,ENSG00000256053,ENSG00000235608,ENSG00000182606,ENSG00000173163,ENSG00000162951,ENSG00000134398,ENSG00000125637,ENSG00000129460,ENSG00000035862,ENSG00000185950,ENSG00000154655,ENSG00000164649,ENSG00000278570,ENSG00000053524,ENSG00000116584,ENSG00000221978,ENSG00000133816,ENSG00000157404,ENSG00000163946,ENSG00000198121,ENSG00000100142,ENSG00000153201,ENSG00000203867,ENSG00000177311,ENSG00000171612,ENSG00000135829,ENSG00000118503,ENSG00000018408,ENSG00000196367,ENSG00000091181,ENSG00000276644,ENSG00000092345,ENSG00000166289,ENSG00000127663,ENSG00000140853,ENSG00000204977,ENSG00000111783,ENSG00000144468,ENSG00000172232,ENSG00000185513,ENSG00000248405,ENSG00000163909,ENSG00000235568,ENSG00000140945,ENSG00000186184,ENSG00000011304,ENSG00000198851,ENSG00000080839,ENSG00000007237,ENSG00000141404,ENSG00000138031,ENSG00000165140,ENSG00000084112,ENSG00000128040,ENSG00000105738,ENSG00000154229,ENSG00000054611,ENSG00000075426,ENSG00000123136,ENSG00000175505,ENSG00000142599,ENSG00000105717,ENSG00000142655,ENSG00000085721,ENSG00000141527,ENSG00000179588,ENSG00000107263,ENSG00000115266,ENSG00000101445,ENSG00000127838,ENSG00000107954,ENSG00000105808,ENSG00000143420,ENSG00000167264,ENSG00000170054,ENSG00000121570,ENSG00000163558,ENSG00000196408,ENSG00000018280,ENSG00000055483,ENSG00000144579,ENSG00000157240,ENSG00000250571,ENSG00000151693,ENSG00000164032,ENSG00000101188,ENSG00000138670,ENSG00000213347,ENSG00000143543,ENSG00000130844,ENSG00000110651,ENSG00000185522,ENSG00000127124,ENSG00000120963,ENSG00000135374,ENSG00000139193,ENSG00000186660,ENSG00000188186,ENSG00000086598,ENSG00000071242,ENSG00000075785,ENSG00000137709,ENSG00000104129,ENSG00000078900,ENSG00000198945,ENSG00000171970,ENSG00000109685,ENSG00000166407,ENSG00000168685,ENSG00000064489,ENSG00000160563,ENSG00000215421,ENSG00000181666,ENSG00000160360,ENSG00000142235,ENSG00000136367,ENSG00000089094,ENSG00000160293,ENSG00000145242,ENSG00000144791,ENSG00000144893,ENSG00000157985,ENSG00000151702,ENSG00000129518,ENSG00000143772,ENSG00000205726,ENSG00000026508,ENSG00000198453,ENSG00000179988,ENSG00000185989,ENSG00000135144,ENSG00000103175,ENSG00000056558,ENSG00000103043,ENSG00000139154,ENSG00000135363,ENSG00000170325,ENSG00000214510,ENSG00000134830,ENSG00000092529,ENSG00000117298,ENSG00000114861,ENSG00000165891,ENSG00000181163,ENSG00000148484,ENSG00000133895,ENSG00000116062,ENSG00000148120,ENSG00000074317,ENSG00000095370,ENSG00000141564,ENSG00000174672,ENSG00000175354,ENSG00000148572,ENSG00000101190,ENSG00000261308,ENSG00000105993,ENSG00000184557,ENSG00000198670,ENSG00000138593,ENSG00000178404,ENSG00000112096,ENSG00000136040,ENSG00000197063,ENSG00000061273,ENSG00000128886,ENSG00000100325,ENSG00000011376,ENSG00000196418,ENSG00000197405,ENSG00000135324,ENSG00000197757,ENSG00000196946,ENSG00000143869,ENSG00000198353,ENSG00000162104,ENSG00000261371,ENSG00000002822,ENSG00000140479,ENSG00000240747,ENSG00000100207,ENSG00000134627,ENSG00000116985,ENSG00000173120,ENSG00000136931,ENSG00000154928,ENSG00000132740,ENSG00000108175,ENSG00000175691,ENSG00000183955,ENSG00000006704,ENSG00000008838,ENSG00000185532,ENSG00000183733,ENSG00000198597,ENSG00000167632,ENSG00000167984,ENSG00000104368,ENSG00000174255,ENSG00000119185,ENSG00000077984,ENSG00000168546,ENSG00000267534,ENSG00000015475,ENSG00000104936,ENSG00000162624,ENSG00000053254,ENSG00000010818,ENSG00000142208,ENSG00000124203,ENSG00000100034,ENSG00000132207,ENSG00000169218,ENSG00000158321,ENSG00000198373,ENSG00000106018,ENSG00000137962,ENSG00000130147,ENSG00000134954,ENSG00000114349,ENSG00000131508,ENSG00000179862,ENSG00000186766,ENSG00000176658,ENSG00000090020,ENSG00000065833,ENSG00000115053,ENSG00000133027,ENSG00000074211,ENSG00000033170,ENSG00000064932,ENSG00000105656,ENSG00000034677,ENSG00000021355,ENSG00000011332,ENSG00000036828,ENSG00000177706,ENSG00000276043,ENSG00000108821,ENSG00000147488,ENSG00000109332,ENSG00000101096,ENSG00000163162,ENSG00000170558,ENSG00000142611,ENSG00000055957,ENSG00000136305,ENSG00000197879,ENSG00000170004,ENSG00000124882,ENSG00000196935,ENSG00000087460,ENSG00000029153,ENSG00000079102,ENSG00000136504,ENSG00000008294,ENSG00000187837,ENSG00000196104,ENSG00000198807,ENSG00000142546,ENSG00000172531,ENSG00000132965,ENSG00000100055,ENSG00000164916,ENSG00000170889,ENSG00000182580,ENSG00000106991,ENSG00000168955,ENSG00000150401,ENSG00000141433,ENSG00000273217,ENSG00000083828,ENSG00000141068,ENSG00000197024,ENSG00000204740,ENSG00000159314,ENSG00000162407,ENSG00000069667,ENSG00000068305,ENSG00000162065,ENSG00000151746,ENSG00000130159,ENSG00000128310,ENSG00000130304,ENSG00000079805,ENSG00000161509,ENSG00000054523,ENSG00000164082,ENSG00000127948,ENSG00000140350,ENSG00000164938,ENSG00000104899,ENSG00000150938,ENSG00000054267"
GO:0010646	regulation of cell communication	biological_process	5.92E-12	1.13E-08	539	2537	3115	18948	"ENSG00000035664,ENSG00000116729,ENSG00000183955,ENSG00000185344,ENSG00000162105,ENSG00000169918,ENSG00000116985,ENSG00000131697,ENSG00000147509,ENSG00000111186,ENSG00000154928,ENSG00000108175,ENSG00000057593,ENSG00000038382,ENSG00000143869,ENSG00000140479,ENSG00000261371,ENSG00000197405,ENSG00000130402,ENSG00000198355,ENSG00000178623,ENSG00000176406,ENSG00000196730,ENSG00000061273,ENSG00000128886,ENSG00000064999,ENSG00000174437,ENSG00000111321,ENSG00000196814,ENSG00000175463,ENSG00000141736,ENSG00000159842,ENSG00000184557,ENSG00000139687,ENSG00000112096,ENSG00000175354,ENSG00000107338,ENSG00000124214,ENSG00000100596,ENSG00000156299,ENSG00000251493,ENSG00000163913,ENSG00000090020,ENSG00000141551,ENSG00000123240,ENSG00000141837,ENSG00000114349,ENSG00000077684,ENSG00000150457,ENSG00000181090,ENSG00000171316,ENSG00000143786,ENSG00000130147,ENSG00000187535,ENSG00000137962,ENSG00000166501,ENSG00000110931,ENSG00000067066,ENSG00000169218,ENSG00000142208,ENSG00000105426,ENSG00000136930,ENSG00000154856,ENSG00000124126,ENSG00000101200,ENSG00000168546,ENSG00000009954,ENSG00000015475,ENSG00000170890,ENSG00000104936,ENSG00000198909,ENSG00000267534,ENSG00000198597,ENSG00000167984,ENSG00000156026,ENSG00000115457,ENSG00000119185,ENSG00000172531,ENSG00000074047,ENSG00000107104,ENSG00000074416,ENSG00000002834,ENSG00000135439,ENSG00000188730,ENSG00000175221,ENSG00000087460,ENSG00000111961,ENSG00000196935,ENSG00000008294,ENSG00000092051,ENSG00000197122,ENSG00000142611,ENSG00000124588,ENSG00000170558,ENSG00000131759,ENSG00000197879,ENSG00000136305,ENSG00000170004,ENSG00000142279,ENSG00000124882,ENSG00000108821,ENSG00000163162,ENSG00000129657,ENSG00000071051,ENSG00000177706,ENSG00000036828,ENSG00000124813,ENSG00000169247,ENSG00000187391,ENSG00000132535,ENSG00000103942,ENSG00000171055,ENSG00000115464,ENSG00000132405,ENSG00000106723,ENSG00000112679,ENSG00000127948,ENSG00000164938,ENSG00000164463,ENSG00000164082,ENSG00000010322,ENSG00000154127,ENSG00000140939,ENSG00000104529,ENSG00000196628,ENSG00000079805,ENSG00000157168,ENSG00000118046,ENSG00000106615,ENSG00000141574,ENSG00000151746,ENSG00000169174,ENSG00000176973,ENSG00000162407,ENSG00000069667,ENSG00000160999,ENSG00000172530,ENSG00000099331,ENSG00000177238,ENSG00000141068,ENSG00000150637,ENSG00000100351,ENSG00000141433,ENSG00000106991,ENSG00000100055,ENSG00000099956,ENSG00000168675,ENSG00000100604,ENSG00000127863,ENSG00000152804,ENSG00000204977,ENSG00000140853,ENSG00000170776,ENSG00000111783,ENSG00000166289,ENSG00000184347,ENSG00000100888,ENSG00000104375,ENSG00000156427,ENSG00000204138,ENSG00000182866,ENSG00000157404,ENSG00000198121,ENSG00000018408,ENSG00000185345,ENSG00000156675,ENSG00000118503,ENSG00000053524,ENSG00000106070,ENSG00000078140,ENSG00000182621,ENSG00000058668,ENSG00000116584,ENSG00000144711,ENSG00000134398,ENSG00000125637,ENSG00000090565,ENSG00000035862,ENSG00000185950,ENSG00000164182,ENSG00000182533,ENSG00000105397,ENSG00000162951,ENSG00000132359,ENSG00000197442,ENSG00000122386,ENSG00000185359,ENSG00000196591,ENSG00000256053,ENSG00000138829,ENSG00000150551,ENSG00000180914,ENSG00000240065,ENSG00000105808,ENSG00000265491,ENSG00000127838,ENSG00000107954,ENSG00000143420,ENSG00000112799,ENSG00000147799,ENSG00000117020,ENSG00000135503,ENSG00000166148,ENSG00000115266,ENSG00000101445,ENSG00000177380,ENSG00000107263,ENSG00000175505,ENSG00000100906,ENSG00000085721,ENSG00000183783,ENSG00000141527,ENSG00000148737,ENSG00000154229,ENSG00000105738,ENSG00000121210,ENSG00000084112,ENSG00000157193,ENSG00000120910,ENSG00000159788,ENSG00000078043,ENSG00000137825,ENSG00000159307,ENSG00000126353,ENSG00000115414,ENSG00000187800,ENSG00000165140,ENSG00000121067,ENSG00000188064,ENSG00000140945,ENSG00000235568,ENSG00000102606,ENSG00000163909,ENSG00000198851,ENSG00000185513,ENSG00000106617,ENSG00000133104,ENSG00000144746,ENSG00000167470,ENSG00000189403,ENSG00000078900,ENSG00000132554,ENSG00000075785,ENSG00000168785,ENSG00000020181,ENSG00000070404,ENSG00000137642,ENSG00000196588,ENSG00000188186,ENSG00000171310,ENSG00000117602,ENSG00000139193,ENSG00000186660,ENSG00000168214,ENSG00000101188,ENSG00000110651,ENSG00000168421,ENSG00000102858,ENSG00000157240,ENSG00000146425,ENSG00000117450,ENSG00000055483,ENSG00000120149,ENSG00000155011,ENSG00000141564,ENSG00000174672,ENSG00000083168,ENSG00000103126,ENSG00000095370,ENSG00000133895,ENSG00000161011,ENSG00000134830,ENSG00000092529,ENSG00000144619,ENSG00000114861,ENSG00000132915,ENSG00000145103,ENSG00000162711,ENSG00000179915,ENSG00000125912,ENSG00000185989,ENSG00000135144,ENSG00000056558,ENSG00000143772,ENSG00000205726,ENSG00000144791,ENSG00000173020,ENSG00000197386,ENSG00000026508,ENSG00000073282,ENSG00000145242,ENSG00000160293,ENSG00000183454,ENSG00000160360,ENSG00000137831,ENSG00000187446,ENSG00000133256,ENSG00000112038,ENSG00000033627,ENSG00000127616,ENSG00000131196,ENSG00000204599,ENSG00000127191,ENSG00000104332,ENSG00000213186,ENSG00000186654,ENSG00000075884,ENSG00000127946,ENSG00000103769,ENSG00000198873,ENSG00000128656,ENSG00000140992,ENSG00000132334,ENSG00000032742,ENSG00000171456,ENSG00000173334,ENSG00000165233,ENSG00000182446,ENSG00000142185,ENSG00000221823,ENSG00000119408,ENSG00000076641,ENSG00000156735,ENSG00000137764,ENSG00000077942,ENSG00000163629,ENSG00000124181,ENSG00000183087,ENSG00000188766,ENSG00000137834,ENSG00000107581,ENSG00000061337,ENSG00000100985,ENSG00000065675,ENSG00000012048,ENSG00000140682,ENSG00000131037,ENSG00000120645,ENSG00000131634,ENSG00000186854,ENSG00000217128,ENSG00000104765,ENSG00000185624,ENSG00000175029,ENSG00000100311,ENSG00000180875,ENSG00000171189,ENSG00000014164,ENSG00000101109,ENSG00000185269,ENSG00000122025,ENSG00000182473,ENSG00000144771,ENSG00000145214,ENSG00000122958,ENSG00000186716,ENSG00000112851,ENSG00000165029,ENSG00000213024,ENSG00000126218,ENSG00000164054,ENSG00000105971,ENSG00000134644,ENSG00000145147,ENSG00000157110,ENSG00000189067,ENSG00000159200,ENSG00000077549,ENSG00000163820,ENSG00000178607,ENSG00000140443,ENSG00000149948,ENSG00000025039,ENSG00000101194,ENSG00000115977,ENSG00000110422,ENSG00000108389,ENSG00000105287,ENSG00000122691,ENSG00000176390,ENSG00000154118,ENSG00000104885,ENSG00000188559,ENSG00000178342,ENSG00000136002,ENSG00000108379,ENSG00000145506,ENSG00000173531,ENSG00000137727,ENSG00000172375,ENSG00000095787,ENSG00000171791,ENSG00000116254,ENSG00000155629,ENSG00000160310,ENSG00000157087,ENSG00000158815,ENSG00000171608,ENSG00000148180,ENSG00000081913,ENSG00000197380,ENSG00000146535,ENSG00000187764,ENSG00000080854,ENSG00000099250,ENSG00000163600,ENSG00000125618,ENSG00000113448,ENSG00000107872,ENSG00000156265,ENSG00000085511,ENSG00000156535,ENSG00000157933,ENSG00000107882,ENSG00000198252,ENSG00000128805,ENSG00000196569,ENSG00000181031,ENSG00000132671,ENSG00000116670,ENSG00000188822,ENSG00000197561,ENSG00000171435,ENSG00000113262,ENSG00000159720,ENSG00000090924,ENSG00000182732,ENSG00000088808,ENSG00000130283,ENSG00000087266,ENSG00000157450,ENSG00000101421,ENSG00000169071,ENSG00000179526,ENSG00000173821,ENSG00000109861,ENSG00000116396,ENSG00000053438,ENSG00000162337,ENSG00000112715,ENSG00000169862,ENSG00000149177,ENSG00000020129,ENSG00000166848,ENSG00000134215,ENSG00000126217,ENSG00000143816,ENSG00000150455,ENSG00000130699,ENSG00000103197,ENSG00000010361,ENSG00000078304,ENSG00000198399,ENSG00000144476,ENSG00000160145,ENSG00000064393,ENSG00000117425,ENSG00000138835,ENSG00000104728,ENSG00000168621,ENSG00000107968,ENSG00000148948,ENSG00000187510,ENSG00000168811,ENSG00000185104,ENSG00000047579,ENSG00000102935,ENSG00000120899,ENSG00000205846,ENSG00000084676,ENSG00000148400,ENSG00000139292,ENSG00000145715,ENSG00000205213,ENSG00000149557,ENSG00000148411,ENSG00000196277,ENSG00000215474,ENSG00000172613,ENSG00000139946,ENSG00000168243,ENSG00000114279,ENSG00000111252,ENSG00000097007,ENSG00000003402,ENSG00000167601,ENSG00000196182,ENSG00000004139,ENSG00000165887,ENSG00000073803,ENSG00000109339,ENSG00000055208,ENSG00000141027,ENSG00000153563,ENSG00000163219,ENSG00000163636,ENSG00000125730,ENSG00000155097,ENSG00000170801,ENSG00000150995,ENSG00000126602,ENSG00000144895,ENSG00000072803,ENSG00000136273,ENSG00000138735,ENSG00000169992,ENSG00000141867,ENSG00000101489,ENSG00000071205,ENSG00000160185,ENSG00000136279,ENSG00000141655,ENSG00000126822,ENSG00000133116,ENSG00000025293,ENSG00000162889,ENSG00000105647,ENSG00000176533,ENSG00000197859,ENSG00000084093,ENSG00000163251,ENSG00000151067,ENSG00000114353,ENSG00000126070,ENSG00000134744,ENSG00000100030,ENSG00000196781,ENSG00000168036,ENSG00000198055,ENSG00000136828,ENSG00000037280,ENSG00000177374,ENSG00000137713,ENSG00000067606,ENSG00000138798,ENSG00000120742,ENSG00000135404,ENSG00000112146,ENSG00000170759"
GO:0048522	positive regulation of cellular process	biological_process	6.95E-12	1.21E-08	784	2537	4802	18948	"ENSG00000014164,ENSG00000107371,ENSG00000008441,ENSG00000078902,ENSG00000151322,ENSG00000100311,ENSG00000118495,ENSG00000013725,ENSG00000070476,ENSG00000185624,ENSG00000175029,ENSG00000104765,ENSG00000217128,ENSG00000130940,ENSG00000184047,ENSG00000012232,ENSG00000115548,ENSG00000188191,ENSG00000145214,ENSG00000144771,ENSG00000084674,ENSG00000122025,ENSG00000169926,ENSG00000100354,ENSG00000101109,ENSG00000136535,ENSG00000119919,ENSG00000173011,ENSG00000179604,ENSG00000101544,ENSG00000012048,ENSG00000114166,ENSG00000100985,ENSG00000065675,ENSG00000049759,ENSG00000137834,ENSG00000127152,ENSG00000061938,ENSG00000078403,ENSG00000186854,ENSG00000181220,ENSG00000007866,ENSG00000205221,ENSG00000117676,ENSG00000129993,ENSG00000131037,ENSG00000140682,ENSG00000180340,ENSG00000029534,ENSG00000139908,ENSG00000108405,ENSG00000221823,ENSG00000119408,ENSG00000087494,ENSG00000110148,ENSG00000142185,ENSG00000171798,ENSG00000171617,ENSG00000073861,ENSG00000173334,ENSG00000141579,ENSG00000115598,ENSG00000183087,ENSG00000171735,ENSG00000124181,ENSG00000009709,ENSG00000135452,ENSG00000187608,ENSG00000137764,ENSG00000077942,ENSG00000076641,ENSG00000156735,ENSG00000134324,ENSG00000119772,ENSG00000184384,ENSG00000185650,ENSG00000170142,ENSG00000186654,ENSG00000108557,ENSG00000260027,ENSG00000127191,ENSG00000104332,ENSG00000172766,ENSG00000204599,ENSG00000171540,ENSG00000131196,ENSG00000188215,ENSG00000179388,ENSG00000127616,ENSG00000171456,ENSG00000144824,ENSG00000173548,ENSG00000140992,ENSG00000128656,ENSG00000198873,ENSG00000204060,ENSG00000004399,ENSG00000185551,ENSG00000103769,ENSG00000187605,ENSG00000132792,ENSG00000127946,ENSG00000157933,ENSG00000013016,ENSG00000141569,ENSG00000131669,ENSG00000022840,ENSG00000124232,ENSG00000085511,ENSG00000039068,ENSG00000064961,ENSG00000156265,ENSG00000107872,ENSG00000115758,ENSG00000145555,ENSG00000198300,ENSG00000070756,ENSG00000196569,ENSG00000185630,ENSG00000071626,ENSG00000031823,ENSG00000213626,ENSG00000148180,ENSG00000196570,ENSG00000158815,ENSG00000171608,ENSG00000130584,ENSG00000160310,ENSG00000155629,ENSG00000114650,ENSG00000171791,ENSG00000151692,ENSG00000116254,ENSG00000116017,ENSG00000095787,ENSG00000186480,ENSG00000110958,ENSG00000163600,ENSG00000058272,ENSG00000125618,ENSG00000099250,ENSG00000187764,ENSG00000080854,ENSG00000168874,ENSG00000143995,ENSG00000129521,ENSG00000198821,ENSG00000141568,ENSG00000179165,ENSG00000176390,ENSG00000110047,ENSG00000105287,ENSG00000122691,ENSG00000140044,ENSG00000172201,ENSG00000163806,ENSG00000106004,ENSG00000115977,ENSG00000253729,ENSG00000101194,ENSG00000175928,ENSG00000204991,ENSG00000165409,ENSG00000172375,ENSG00000145506,ENSG00000173531,ENSG00000108379,ENSG00000134516,ENSG00000136002,ENSG00000184937,ENSG00000185722,ENSG00000145287,ENSG00000104885,ENSG00000134086,ENSG00000164054,ENSG00000139083,ENSG00000177030,ENSG00000126218,ENSG00000168071,ENSG00000163468,ENSG00000153707,ENSG00000213024,ENSG00000165029,ENSG00000161010,ENSG00000186716,ENSG00000149948,ENSG00000158270,ENSG00000025039,ENSG00000140443,ENSG00000182185,ENSG00000178607,ENSG00000163820,ENSG00000105516,ENSG00000105971,ENSG00000189067,ENSG00000157110,ENSG00000134644,ENSG00000145147,ENSG00000139292,ENSG00000120949,ENSG00000179833,ENSG00000172667,ENSG00000148400,ENSG00000084676,ENSG00000205846,ENSG00000120899,ENSG00000184350,ENSG00000105997,ENSG00000103510,ENSG00000111252,ENSG00000133627,ENSG00000172613,ENSG00000215474,ENSG00000139946,ENSG00000058453,ENSG00000148411,ENSG00000149557,ENSG00000205213,ENSG00000182871,ENSG00000167658,ENSG00000203883,ENSG00000100106,ENSG00000107968,ENSG00000168621,ENSG00000104728,ENSG00000196482,ENSG00000064393,ENSG00000164808,ENSG00000117595,ENSG00000170430,ENSG00000117425,ENSG00000160145,ENSG00000064270,ENSG00000198399,ENSG00000163697,ENSG00000144476,ENSG00000155508,ENSG00000197548,ENSG00000102935,ENSG00000188827,ENSG00000157554,ENSG00000073060,ENSG00000047579,ENSG00000147459,ENSG00000185104,ENSG00000168811,ENSG00000185745,ENSG00000166848,ENSG00000126217,ENSG00000134215,ENSG00000162337,ENSG00000149177,ENSG00000112715,ENSG00000053438,ENSG00000134318,ENSG00000105711,ENSG00000008083,ENSG00000103197,ENSG00000010361,ENSG00000065970,ENSG00000130699,ENSG00000156831,ENSG00000143816,ENSG00000150455,ENSG00000090924,ENSG00000186815,ENSG00000113262,ENSG00000171435,ENSG00000153208,ENSG00000105939,ENSG00000118971,ENSG00000197561,ENSG00000132671,ENSG00000116670,ENSG00000053918,ENSG00000181031,ENSG00000077420,ENSG00000171596,ENSG00000109861,ENSG00000060069,ENSG00000151014,ENSG00000135605,ENSG00000139579,ENSG00000169071,ENSG00000179526,ENSG00000124191,ENSG00000101421,ENSG00000096063,ENSG00000113140,ENSG00000157450,ENSG00000130283,ENSG00000088808,ENSG00000105146,ENSG00000087266,ENSG00000257923,ENSG00000100346,ENSG00000243678,ENSG00000177374,ENSG00000166313,ENSG00000066032,ENSG00000037280,ENSG00000135250,ENSG00000168036,ENSG00000173511,ENSG00000170759,ENSG00000135404,ENSG00000120742,ENSG00000138798,ENSG00000101493,ENSG00000067606,ENSG00000197081,ENSG00000137713,ENSG00000177565,ENSG00000103335,ENSG00000105647,ENSG00000185651,ENSG00000162889,ENSG00000025293,ENSG00000179271,ENSG00000133116,ENSG00000104518,ENSG00000158806,ENSG00000183049,ENSG00000134470,ENSG00000100030,ENSG00000126070,ENSG00000196415,ENSG00000114353,ENSG00000163251,ENSG00000136160,ENSG00000084093,ENSG00000104228,ENSG00000168502,ENSG00000024422,ENSG00000072803,ENSG00000170365,ENSG00000161021,ENSG00000156802,ENSG00000144895,ENSG00000088992,ENSG00000163636,ENSG00000125730,ENSG00000141655,ENSG00000176845,ENSG00000128918,ENSG00000136279,ENSG00000141867,ENSG00000101489,ENSG00000062282,ENSG00000169992,ENSG00000138735,ENSG00000143578,ENSG00000077238,ENSG00000167601,ENSG00000003402,ENSG00000043355,ENSG00000145703,ENSG00000097007,ENSG00000177045,ENSG00000127528,ENSG00000130558,ENSG00000153563,ENSG00000112078,ENSG00000109339,ENSG00000073803,ENSG00000055208,ENSG00000101200,ENSG00000188157,ENSG00000124126,ENSG00000092067,ENSG00000151876,ENSG00000151465,ENSG00000136930,ENSG00000155893,ENSG00000142208,ENSG00000131236,ENSG00000053254,ENSG00000115457,ENSG00000119185,ENSG00000161955,ENSG00000105695,ENSG00000156026,ENSG00000167632,ENSG00000198909,ENSG00000267534,ENSG00000021645,ENSG00000015475,ENSG00000170890,ENSG00000168546,ENSG00000009954,ENSG00000179862,ENSG00000164087,ENSG00000134954,ENSG00000077684,ENSG00000115053,ENSG00000187094,ENSG00000141551,ENSG00000100697,ENSG00000123240,ENSG00000087903,ENSG00000090020,ENSG00000185811,ENSG00000067066,ENSG00000169218,ENSG00000158321,ENSG00000036672,ENSG00000166501,ENSG00000110931,ENSG00000118007,ENSG00000100034,ENSG00000132207,ENSG00000177663,ENSG00000153317,ENSG00000130147,ENSG00000150457,ENSG00000171316,ENSG00000137818,ENSG00000198373,ENSG00000106018,ENSG00000111321,ENSG00000172403,ENSG00000021574,ENSG00000061273,ENSG00000128886,ENSG00000118257,ENSG00000176406,ENSG00000178623,ENSG00000196730,ENSG00000135828,ENSG00000116016,ENSG00000111707,ENSG00000251493,ENSG00000134574,ENSG00000100596,ENSG00000124214,ENSG00000107338,ENSG00000156299,ENSG00000175354,ENSG00000167740,ENSG00000139687,ENSG00000184557,ENSG00000112096,ENSG00000159842,ENSG00000136040,ENSG00000141736,ENSG00000112486,ENSG00000196814,ENSG00000057593,ENSG00000095794,ENSG00000136931,ENSG00000154928,ENSG00000108175,ENSG00000131697,ENSG00000111186,ENSG00000020633,ENSG00000116985,ENSG00000159753,ENSG00000162105,ENSG00000110448,ENSG00000186350,ENSG00000183733,ENSG00000035664,ENSG00000116729,ENSG00000008838,ENSG00000135324,ENSG00000083307,ENSG00000173253,ENSG00000182742,ENSG00000197405,ENSG00000136717,ENSG00000130402,ENSG00000108684,ENSG00000261371,ENSG00000137804,ENSG00000143869,ENSG00000038382,ENSG00000162104,ENSG00000211970,ENSG00000141068,ENSG00000148498,ENSG00000197024,ENSG00000068024,ENSG00000172530,ENSG00000069667,ENSG00000160999,ENSG00000162407,ENSG00000107249,ENSG00000100604,ENSG00000152804,ENSG00000127863,ENSG00000099956,ENSG00000150401,ENSG00000164916,ENSG00000106991,ENSG00000182580,ENSG00000170889,ENSG00000141433,ENSG00000100351,ENSG00000163568,ENSG00000150637,ENSG00000151726,ENSG00000127948,ENSG00000164938,ENSG00000164463,ENSG00000112679,ENSG00000104899,ENSG00000054267,ENSG00000169174,ENSG00000068305,ENSG00000151746,ENSG00000128310,ENSG00000141574,ENSG00000106615,ENSG00000118046,ENSG00000157168,ENSG00000079805,ENSG00000104529,ENSG00000196628,ENSG00000130304,ENSG00000105221,ENSG00000172725,ENSG00000160877,ENSG00000124813,ENSG00000001629,ENSG00000196535,ENSG00000071051,ENSG00000177706,ENSG00000036828,ENSG00000276043,ENSG00000134278,ENSG00000007047,ENSG00000101096,ENSG00000196284,ENSG00000108821,ENSG00000109332,ENSG00000106723,ENSG00000160097,ENSG00000197321,ENSG00000115464,ENSG00000133027,ENSG00000179242,ENSG00000034677,ENSG00000105656,ENSG00000132535,ENSG00000187391,ENSG00000019144,ENSG00000129467,ENSG00000188730,ENSG00000105697,ENSG00000198807,ENSG00000185008,ENSG00000135439,ENSG00000002834,ENSG00000111328,ENSG00000107104,ENSG00000084072,ENSG00000172531,ENSG00000136205,ENSG00000074047,ENSG00000135903,ENSG00000197879,ENSG00000136305,ENSG00000142279,ENSG00000124882,ENSG00000124588,ENSG00000170558,ENSG00000131759,ENSG00000068745,ENSG00000159216,ENSG00000142611,ENSG00000029153,ENSG00000136504,ENSG00000197122,ENSG00000008294,ENSG00000111961,ENSG00000175221,ENSG00000087460,ENSG00000115414,ENSG00000138031,ENSG00000126353,ENSG00000159307,ENSG00000163520,ENSG00000080839,ENSG00000137825,ENSG00000141404,ENSG00000078043,ENSG00000120910,ENSG00000157193,ENSG00000084112,ENSG00000164176,ENSG00000172232,ENSG00000168056,ENSG00000106617,ENSG00000072609,ENSG00000181408,ENSG00000144468,ENSG00000198851,ENSG00000235568,ENSG00000102606,ENSG00000196782,ENSG00000163909,ENSG00000152818,ENSG00000121067,ENSG00000140945,ENSG00000188064,ENSG00000107263,ENSG00000179588,ENSG00000101445,ENSG00000166148,ENSG00000135503,ENSG00000117020,ENSG00000184640,ENSG00000107954,ENSG00000112799,ENSG00000240065,ENSG00000149256,ENSG00000124783,ENSG00000148737,ENSG00000154229,ENSG00000142599,ENSG00000105717,ENSG00000141527,ENSG00000085721,ENSG00000150722,ENSG00000075426,ENSG00000100906,ENSG00000099326,ENSG00000175505,ENSG00000173163,ENSG00000197442,ENSG00000182533,ENSG00000162951,ENSG00000138071,ENSG00000035862,ENSG00000185950,ENSG00000134398,ENSG00000124496,ENSG00000065243,ENSG00000180914,ENSG00000126226,ENSG00000188536,ENSG00000179262,ENSG00000256053,ENSG00000138829,ENSG00000196591,ENSG00000122386,ENSG00000185359,ENSG00000104375,ENSG00000156427,ENSG00000100888,ENSG00000092345,ENSG00000166289,ENSG00000111783,ENSG00000170776,ENSG00000204977,ENSG00000140853,ENSG00000116584,ENSG00000062194,ENSG00000134899,ENSG00000221978,ENSG00000058668,ENSG00000078140,ENSG00000182621,ENSG00000164649,ENSG00000278570,ENSG00000106070,ENSG00000171612,ENSG00000138080,ENSG00000118503,ENSG00000018408,ENSG00000185345,ENSG00000133816,ENSG00000157404,ENSG00000055118,ENSG00000198121,ENSG00000153201,ENSG00000100142,ENSG00000182866,ENSG00000203867,ENSG00000177311,ENSG00000160293,ENSG00000116731,ENSG00000183454,ENSG00000138772,ENSG00000145242,ENSG00000073282,ENSG00000089094,ENSG00000108001,ENSG00000026508,ENSG00000197386,ENSG00000182247,ENSG00000100105,ENSG00000173020,ENSG00000144791,ENSG00000144893,ENSG00000151702,ENSG00000129518,ENSG00000205726,ENSG00000143772,ENSG00000112038,ENSG00000187446,ENSG00000080824,ENSG00000167664,ENSG00000116062,ENSG00000049618,ENSG00000153291,ENSG00000071564,ENSG00000148484,ENSG00000088305,ENSG00000161011,ENSG00000133895,ENSG00000101440,ENSG00000095370,ENSG00000141564,ENSG00000103126,ENSG00000083168,ENSG00000109184,ENSG00000155011,ENSG00000120149,ENSG00000124831,ENSG00000056558,ENSG00000179915,ENSG00000162711,ENSG00000130816,ENSG00000125257,ENSG00000145103,ENSG00000114861,ENSG00000117298,ENSG00000181163,ENSG00000165891,ENSG00000135363,ENSG00000134830,ENSG00000092529,ENSG00000065320,ENSG00000143543,ENSG00000170989,ENSG00000197905,ENSG00000110651,ENSG00000101188,ENSG00000081985,ENSG00000135374,ENSG00000168214,ENSG00000198363,ENSG00000139193,ENSG00000186660,ENSG00000185522,ENSG00000120093,ENSG00000127124,ENSG00000175634,ENSG00000018280,ENSG00000102802,ENSG00000055483,ENSG00000163558,ENSG00000164032,ENSG00000180900,ENSG00000157240,ENSG00000091129,ENSG00000078900,ENSG00000157216,ENSG00000189403,ENSG00000064489,ENSG00000168685,ENSG00000143032,ENSG00000099622,ENSG00000144746,ENSG00000109685,ENSG00000166407,ENSG00000179051,ENSG00000071242,ENSG00000137642,ENSG00000196588,ENSG00000188186,ENSG00000163975,ENSG00000008710,ENSG00000162849,ENSG00000111452,ENSG00000269404,ENSG00000078725,ENSG00000070404,ENSG00000137709,ENSG00000197019,ENSG00000020181,ENSG00000075785,ENSG00000168785"
GO:0022008	neurogenesis	biological_process	1.54E-11	2.48E-08	284	2537	1465	18948	"ENSG00000066032,ENSG00000166313,ENSG00000119866,ENSG00000243678,ENSG00000145242,ENSG00000183454,ENSG00000257923,ENSG00000164588,ENSG00000168036,ENSG00000154380,ENSG00000073910,ENSG00000076826,ENSG00000117245,ENSG00000156052,ENSG00000170759,ENSG00000112038,ENSG00000067606,ENSG00000088305,ENSG00000071564,ENSG00000049618,ENSG00000134470,ENSG00000183049,ENSG00000103126,ENSG00000174672,ENSG00000179915,ENSG00000214960,ENSG00000100030,ENSG00000135144,ENSG00000144619,ENSG00000065320,ENSG00000084093,ENSG00000136160,ENSG00000163251,ENSG00000072864,ENSG00000170989,ENSG00000120093,ENSG00000204120,ENSG00000168214,ENSG00000163558,ENSG00000173786,ENSG00000146425,ENSG00000061455,ENSG00000197892,ENSG00000091129,ENSG00000157240,ENSG00000144579,ENSG00000180900,ENSG00000136279,ENSG00000128918,ENSG00000189403,ENSG00000078900,ENSG00000097007,ENSG00000183715,ENSG00000133104,ENSG00000197753,ENSG00000003402,ENSG00000143032,ENSG00000167601,ENSG00000235718,ENSG00000196588,ENSG00000137642,ENSG00000130558,ENSG00000004139,ENSG00000109339,ENSG00000078725,ENSG00000058866,ENSG00000137825,ENSG00000178950,ENSG00000120949,ENSG00000115414,ENSG00000120899,ENSG00000174238,ENSG00000084112,ENSG00000157193,ENSG00000084676,ENSG00000148400,ENSG00000215474,ENSG00000144290,ENSG00000172232,ENSG00000188064,ENSG00000163909,ENSG00000149557,ENSG00000183638,ENSG00000168621,ENSG00000104728,ENSG00000152894,ENSG00000148948,ENSG00000167658,ENSG00000107263,ENSG00000163697,ENSG00000149256,ENSG00000198399,ENSG00000160145,ENSG00000107954,ENSG00000175544,ENSG00000064393,ENSG00000154229,ENSG00000175505,ENSG00000115310,ENSG00000085721,ENSG00000148482,ENSG00000047579,ENSG00000142599,ENSG00000053438,ENSG00000112715,ENSG00000020129,ENSG00000169862,ENSG00000132359,ENSG00000165091,ENSG00000105711,ENSG00000185950,ENSG00000035862,ENSG00000138071,ENSG00000143434,ENSG00000054282,ENSG00000143816,ENSG00000196591,ENSG00000184347,ENSG00000169258,ENSG00000069188,ENSG00000152784,ENSG00000111962,ENSG00000186297,ENSG00000106070,ENSG00000156687,ENSG00000278570,ENSG00000141644,ENSG00000116584,ENSG00000198121,ENSG00000157404,ENSG00000143126,ENSG00000185345,ENSG00000169071,ENSG00000022840,ENSG00000160113,ENSG00000148498,ENSG00000157933,ENSG00000010278,ENSG00000162407,ENSG00000072415,ENSG00000064961,ENSG00000069667,ENSG00000039068,ENSG00000182580,ENSG00000107882,ENSG00000006652,ENSG00000141433,ENSG00000159674,ENSG00000196569,ENSG00000185630,ENSG00000148180,ENSG00000118515,ENSG00000154134,ENSG00000116254,ENSG00000171791,ENSG00000171608,ENSG00000157087,ENSG00000107736,ENSG00000118046,ENSG00000160460,ENSG00000112139,ENSG00000106615,ENSG00000162065,ENSG00000068305,ENSG00000283208,ENSG00000172037,ENSG00000169174,ENSG00000105221,ENSG00000143995,ENSG00000196628,ENSG00000187764,ENSG00000157168,ENSG00000099250,ENSG00000079805,ENSG00000137474,ENSG00000172201,ENSG00000071051,ENSG00000122691,ENSG00000110047,ENSG00000169247,ENSG00000124813,ENSG00000116984,ENSG00000179242,ENSG00000108379,ENSG00000165409,ENSG00000187391,ENSG00000132535,ENSG00000171055,ENSG00000139083,ENSG00000185008,ENSG00000188730,ENSG00000074047,ENSG00000109099,ENSG00000107104,ENSG00000153707,ENSG00000142611,ENSG00000159216,ENSG00000047849,ENSG00000170558,ENSG00000131759,ENSG00000149948,ENSG00000145147,ENSG00000110367,ENSG00000008294,ENSG00000197122,ENSG00000077549,ENSG00000082684,ENSG00000154856,ENSG00000188157,ENSG00000124126,ENSG00000162624,ENSG00000106852,ENSG00000166206,ENSG00000105426,ENSG00000142208,ENSG00000167632,ENSG00000198597,ENSG00000130638,ENSG00000105695,ENSG00000130940,ENSG00000101544,ENSG00000163110,ENSG00000168546,ENSG00000136535,ENSG00000021645,ENSG00000061337,ENSG00000114349,ENSG00000049759,ENSG00000065675,ENSG00000127152,ENSG00000100697,ENSG00000187094,ENSG00000141837,ENSG00000007866,ENSG00000130939,ENSG00000134198,ENSG00000171316,ENSG00000187535,ENSG00000153317,ENSG00000171798,ENSG00000118257,ENSG00000128886,ENSG00000064999,ENSG00000075275,ENSG00000021574,ENSG00000221823,ENSG00000180340,ENSG00000196358,ENSG00000171617,ENSG00000176406,ENSG00000050555,ENSG00000167740,ENSG00000138386,ENSG00000124181,ENSG00000156299,ENSG00000183087,ENSG00000119772,ENSG00000141736,ENSG00000136040,ENSG00000112096,ENSG00000139687,ENSG00000150275,ENSG00000009709,ENSG00000020633,ENSG00000111186,ENSG00000131697,ENSG00000104332,ENSG00000133243,ENSG00000154928,ENSG00000082397,ENSG00000171540,ENSG00000185532,ENSG00000128011,ENSG00000136717,ENSG00000164535,ENSG00000134369,ENSG00000151892,ENSG00000177103,ENSG00000185551,ENSG00000143869,ENSG00000103769,ENSG00000004399,ENSG00000204060,ENSG00000128656"
GO:0035556	intracellular signal transduction	biological_process	2.13E-11	3.18E-08	466	2537	2649	18948	"ENSG00000163629,ENSG00000175354,ENSG00000124181,ENSG00000183087,ENSG00000156299,ENSG00000076641,ENSG00000175463,ENSG00000141736,ENSG00000156735,ENSG00000112486,ENSG00000139687,ENSG00000184557,ENSG00000112096,ENSG00000159842,ENSG00000137764,ENSG00000077942,ENSG00000075275,ENSG00000182446,ENSG00000061273,ENSG00000142185,ENSG00000128886,ENSG00000171798,ENSG00000111321,ENSG00000139908,ENSG00000119408,ENSG00000221823,ENSG00000174437,ENSG00000173334,ENSG00000176406,ENSG00000178623,ENSG00000196730,ENSG00000165233,ENSG00000197405,ENSG00000130402,ENSG00000178093,ENSG00000140992,ENSG00000151892,ENSG00000103769,ENSG00000143869,ENSG00000038382,ENSG00000075884,ENSG00000162104,ENSG00000127946,ENSG00000101049,ENSG00000261371,ENSG00000128656,ENSG00000131697,ENSG00000104332,ENSG00000127191,ENSG00000213186,ENSG00000116985,ENSG00000057593,ENSG00000185650,ENSG00000186654,ENSG00000154928,ENSG00000100628,ENSG00000183955,ENSG00000183155,ENSG00000131196,ENSG00000146090,ENSG00000168404,ENSG00000035664,ENSG00000116729,ENSG00000169918,ENSG00000185532,ENSG00000145214,ENSG00000156026,ENSG00000140563,ENSG00000167984,ENSG00000144771,ENSG00000119185,ENSG00000184047,ENSG00000101109,ENSG00000168546,ENSG00000179604,ENSG00000198909,ENSG00000122025,ENSG00000267534,ENSG00000015475,ENSG00000100354,ENSG00000104936,ENSG00000170890,ENSG00000136930,ENSG00000100311,ENSG00000069020,ENSG00000101200,ENSG00000078902,ENSG00000124126,ENSG00000217128,ENSG00000128512,ENSG00000118495,ENSG00000142208,ENSG00000185624,ENSG00000110931,ENSG00000166501,ENSG00000007866,ENSG00000141542,ENSG00000100034,ENSG00000117676,ENSG00000061938,ENSG00000067066,ENSG00000150457,ENSG00000131037,ENSG00000181090,ENSG00000075413,ENSG00000137962,ENSG00000120645,ENSG00000130147,ENSG00000107581,ENSG00000012048,ENSG00000100985,ENSG00000065675,ENSG00000148660,ENSG00000163913,ENSG00000090020,ENSG00000162341,ENSG00000123240,ENSG00000134516,ENSG00000169302,ENSG00000139832,ENSG00000173531,ENSG00000137727,ENSG00000188559,ENSG00000104885,ENSG00000132535,ENSG00000187391,ENSG00000103942,ENSG00000136002,ENSG00000159445,ENSG00000122691,ENSG00000071051,ENSG00000105287,ENSG00000036828,ENSG00000176390,ENSG00000105613,ENSG00000253729,ENSG00000129657,ENSG00000163162,ENSG00000110422,ENSG00000101096,ENSG00000140443,ENSG00000124588,ENSG00000182923,ENSG00000170558,ENSG00000178607,ENSG00000136305,ENSG00000170004,ENSG00000124882,ENSG00000149948,ENSG00000142279,ENSG00000025039,ENSG00000196935,ENSG00000111961,ENSG00000088538,ENSG00000105971,ENSG00000189067,ENSG00000145147,ENSG00000134644,ENSG00000087460,ENSG00000197122,ENSG00000077549,ENSG00000159200,ENSG00000008294,ENSG00000126218,ENSG00000004059,ENSG00000129467,ENSG00000164054,ENSG00000135439,ENSG00000112851,ENSG00000165029,ENSG00000136205,ENSG00000186716,ENSG00000135519,ENSG00000213024,ENSG00000107104,ENSG00000100055,ENSG00000127863,ENSG00000113263,ENSG00000100351,ENSG00000198252,ENSG00000141433,ENSG00000128805,ENSG00000273217,ENSG00000108352,ENSG00000099331,ENSG00000141068,ENSG00000132849,ENSG00000068024,ENSG00000156265,ENSG00000172530,ENSG00000085511,ENSG00000069667,ENSG00000160999,ENSG00000141574,ENSG00000106615,ENSG00000160460,ENSG00000113448,ENSG00000152932,ENSG00000163600,ENSG00000118046,ENSG00000068305,ENSG00000140939,ENSG00000105221,ENSG00000157168,ENSG00000099250,ENSG00000079805,ENSG00000104529,ENSG00000187764,ENSG00000189283,ENSG00000081913,ENSG00000161509,ENSG00000148180,ENSG00000068383,ENSG00000146535,ENSG00000010322,ENSG00000140350,ENSG00000164938,ENSG00000118515,ENSG00000171791,ENSG00000116254,ENSG00000116017,ENSG00000161714,ENSG00000158815,ENSG00000112679,ENSG00000171608,ENSG00000155629,ENSG00000086015,ENSG00000131370,ENSG00000180914,ENSG00000065243,ENSG00000103197,ENSG00000079308,ENSG00000105464,ENSG00000196591,ENSG00000137878,ENSG00000150455,ENSG00000185359,ENSG00000130699,ENSG00000256053,ENSG00000112715,ENSG00000149177,ENSG00000197442,ENSG00000132669,ENSG00000166848,ENSG00000182533,ENSG00000105397,ENSG00000162951,ENSG00000126217,ENSG00000132359,ENSG00000134215,ENSG00000134398,ENSG00000144711,ENSG00000125637,ENSG00000133612,ENSG00000163673,ENSG00000035862,ENSG00000134318,ENSG00000185950,ENSG00000078140,ENSG00000186472,ENSG00000182621,ENSG00000053524,ENSG00000135605,ENSG00000270898,ENSG00000171596,ENSG00000015133,ENSG00000116584,ENSG00000058668,ENSG00000141748,ENSG00000157404,ENSG00000107099,ENSG00000198121,ENSG00000055118,ENSG00000088808,ENSG00000130283,ENSG00000182866,ENSG00000169071,ENSG00000118503,ENSG00000179526,ENSG00000018408,ENSG00000185345,ENSG00000096063,ENSG00000091181,ENSG00000171435,ENSG00000153208,ENSG00000166289,ENSG00000204138,ENSG00000090924,ENSG00000182732,ENSG00000104375,ENSG00000156427,ENSG00000132671,ENSG00000204977,ENSG00000155849,ENSG00000116670,ENSG00000170776,ENSG00000197561,ENSG00000139946,ENSG00000172613,ENSG00000172232,ENSG00000111252,ENSG00000106617,ENSG00000185513,ENSG00000102606,ENSG00000235568,ENSG00000121067,ENSG00000188064,ENSG00000140945,ENSG00000148411,ENSG00000198851,ENSG00000214866,ENSG00000183638,ENSG00000172667,ENSG00000058866,ENSG00000145715,ENSG00000126353,ENSG00000138031,ENSG00000115414,ENSG00000165140,ENSG00000115239,ENSG00000140995,ENSG00000120899,ENSG00000205846,ENSG00000148400,ENSG00000148737,ENSG00000154229,ENSG00000105738,ENSG00000155508,ENSG00000147459,ENSG00000150722,ENSG00000185104,ENSG00000168811,ENSG00000100906,ENSG00000080823,ENSG00000175505,ENSG00000047579,ENSG00000141527,ENSG00000085721,ENSG00000166148,ENSG00000107968,ENSG00000168621,ENSG00000104728,ENSG00000107263,ENSG00000187510,ENSG00000148948,ENSG00000101445,ENSG00000105808,ENSG00000160145,ENSG00000240065,ENSG00000078304,ENSG00000198399,ENSG00000163697,ENSG00000144476,ENSG00000117020,ENSG00000147799,ENSG00000138835,ENSG00000064393,ENSG00000141655,ENSG00000163558,ENSG00000175634,ENSG00000117450,ENSG00000182177,ENSG00000138735,ENSG00000160447,ENSG00000071205,ENSG00000136279,ENSG00000141867,ENSG00000138670,ENSG00000111540,ENSG00000072803,ENSG00000197905,ENSG00000136273,ENSG00000170365,ENSG00000168421,ENSG00000110651,ENSG00000102858,ENSG00000117602,ENSG00000160191,ENSG00000095002,ENSG00000163636,ENSG00000126602,ENSG00000150995,ENSG00000139193,ENSG00000186660,ENSG00000008710,ENSG00000188186,ENSG00000153563,ENSG00000137642,ENSG00000141027,ENSG00000071242,ENSG00000163219,ENSG00000165752,ENSG00000073803,ENSG00000109339,ENSG00000055208,ENSG00000075785,ENSG00000165887,ENSG00000104490,ENSG00000196182,ENSG00000189403,ENSG00000078900,ENSG00000162390,ENSG00000097007,ENSG00000064489,ENSG00000167601,ENSG00000003402,ENSG00000144746,ENSG00000112146,ENSG00000175582,ENSG00000112038,ENSG00000196642,ENSG00000137841,ENSG00000187446,ENSG00000137831,ENSG00000138798,ENSG00000067606,ENSG00000177374,ENSG00000073282,ENSG00000037280,ENSG00000160293,ENSG00000183454,ENSG00000145242,ENSG00000197562,ENSG00000196781,ENSG00000144791,ENSG00000168036,ENSG00000157985,ENSG00000143772,ENSG00000205726,ENSG00000135250,ENSG00000197386,ENSG00000143776,ENSG00000026508,ENSG00000136828,ENSG00000114353,ENSG00000185989,ENSG00000100030,ENSG00000126070,ENSG00000124251,ENSG00000162711,ENSG00000130816,ENSG00000134830,ENSG00000082074,ENSG00000092529,ENSG00000065320,ENSG00000163251,ENSG00000181163,ENSG00000165891,ENSG00000151067,ENSG00000136160,ENSG00000162889,ENSG00000161011,ENSG00000133895,ENSG00000149091,ENSG00000116062,ENSG00000105647,ENSG00000183049,ENSG00000134470,ENSG00000126822,ENSG00000095370,ENSG00000133116,ENSG00000025293,ENSG00000141564,ENSG00000174672,ENSG00000083168,ENSG00000103126"
GO:0023051	regulation of signaling	biological_process	2.31E-11	3.21E-08	530	2537	3079	18948	"ENSG00000116985,ENSG00000147509,ENSG00000131697,ENSG00000111186,ENSG00000108175,ENSG00000154928,ENSG00000057593,ENSG00000116729,ENSG00000035664,ENSG00000183955,ENSG00000162105,ENSG00000169918,ENSG00000197405,ENSG00000130402,ENSG00000038382,ENSG00000143869,ENSG00000140479,ENSG00000261371,ENSG00000061273,ENSG00000128886,ENSG00000064999,ENSG00000174437,ENSG00000111321,ENSG00000198355,ENSG00000178623,ENSG00000176406,ENSG00000196730,ENSG00000175354,ENSG00000107338,ENSG00000124214,ENSG00000156299,ENSG00000251493,ENSG00000196814,ENSG00000175463,ENSG00000141736,ENSG00000159842,ENSG00000139687,ENSG00000184557,ENSG00000112096,ENSG00000114349,ENSG00000077684,ENSG00000163913,ENSG00000090020,ENSG00000141551,ENSG00000123240,ENSG00000141837,ENSG00000166501,ENSG00000067066,ENSG00000169218,ENSG00000150457,ENSG00000181090,ENSG00000143786,ENSG00000171316,ENSG00000187535,ENSG00000130147,ENSG00000137962,ENSG00000136930,ENSG00000154856,ENSG00000124126,ENSG00000101200,ENSG00000105426,ENSG00000142208,ENSG00000198597,ENSG00000167984,ENSG00000156026,ENSG00000115457,ENSG00000119185,ENSG00000168546,ENSG00000009954,ENSG00000015475,ENSG00000170890,ENSG00000104936,ENSG00000198909,ENSG00000267534,ENSG00000002834,ENSG00000135439,ENSG00000163399,ENSG00000188730,ENSG00000172531,ENSG00000074047,ENSG00000074416,ENSG00000107104,ENSG00000142611,ENSG00000124588,ENSG00000170558,ENSG00000131759,ENSG00000136305,ENSG00000197879,ENSG00000170004,ENSG00000124882,ENSG00000142279,ENSG00000175221,ENSG00000087460,ENSG00000111961,ENSG00000196935,ENSG00000008294,ENSG00000092051,ENSG00000197122,ENSG00000071051,ENSG00000036828,ENSG00000177706,ENSG00000124813,ENSG00000169247,ENSG00000108821,ENSG00000163162,ENSG00000129657,ENSG00000115464,ENSG00000106723,ENSG00000187391,ENSG00000132535,ENSG00000103942,ENSG00000127948,ENSG00000164938,ENSG00000164463,ENSG00000010322,ENSG00000164082,ENSG00000112679,ENSG00000118046,ENSG00000141574,ENSG00000106615,ENSG00000151746,ENSG00000169174,ENSG00000154127,ENSG00000140939,ENSG00000104529,ENSG00000196628,ENSG00000157168,ENSG00000079805,ENSG00000177238,ENSG00000099331,ENSG00000141068,ENSG00000176973,ENSG00000162407,ENSG00000069667,ENSG00000160999,ENSG00000172530,ENSG00000106991,ENSG00000100055,ENSG00000099956,ENSG00000168675,ENSG00000100604,ENSG00000127863,ENSG00000152804,ENSG00000150637,ENSG00000100351,ENSG00000141433,ENSG00000166289,ENSG00000100888,ENSG00000184347,ENSG00000104375,ENSG00000156427,ENSG00000204138,ENSG00000074370,ENSG00000140853,ENSG00000204977,ENSG00000111783,ENSG00000170776,ENSG00000053524,ENSG00000106070,ENSG00000182621,ENSG00000078140,ENSG00000058668,ENSG00000116584,ENSG00000182866,ENSG00000157404,ENSG00000198121,ENSG00000018408,ENSG00000156675,ENSG00000185345,ENSG00000118503,ENSG00000164182,ENSG00000182533,ENSG00000105397,ENSG00000162951,ENSG00000132359,ENSG00000197442,ENSG00000144711,ENSG00000134398,ENSG00000125637,ENSG00000090565,ENSG00000035862,ENSG00000185950,ENSG00000180914,ENSG00000122386,ENSG00000185359,ENSG00000196591,ENSG00000256053,ENSG00000138829,ENSG00000150551,ENSG00000135503,ENSG00000166148,ENSG00000115266,ENSG00000101445,ENSG00000107263,ENSG00000177380,ENSG00000240065,ENSG00000265491,ENSG00000127838,ENSG00000107954,ENSG00000105808,ENSG00000112799,ENSG00000143420,ENSG00000147799,ENSG00000117020,ENSG00000148737,ENSG00000105738,ENSG00000154229,ENSG00000175505,ENSG00000100906,ENSG00000141527,ENSG00000183783,ENSG00000085721,ENSG00000159788,ENSG00000078043,ENSG00000137825,ENSG00000159307,ENSG00000115414,ENSG00000126353,ENSG00000165140,ENSG00000187800,ENSG00000121210,ENSG00000084112,ENSG00000157193,ENSG00000120910,ENSG00000106617,ENSG00000185513,ENSG00000121067,ENSG00000188064,ENSG00000140945,ENSG00000102606,ENSG00000235568,ENSG00000163909,ENSG00000198851,ENSG00000189403,ENSG00000078900,ENSG00000132554,ENSG00000133104,ENSG00000144746,ENSG00000167470,ENSG00000196588,ENSG00000188186,ENSG00000137642,ENSG00000171310,ENSG00000075785,ENSG00000168785,ENSG00000020181,ENSG00000070404,ENSG00000101188,ENSG00000168421,ENSG00000110651,ENSG00000102858,ENSG00000117602,ENSG00000139193,ENSG00000186660,ENSG00000168214,ENSG00000198363,ENSG00000146425,ENSG00000117450,ENSG00000180900,ENSG00000157240,ENSG00000133895,ENSG00000161011,ENSG00000120149,ENSG00000155011,ENSG00000141564,ENSG00000174672,ENSG00000103126,ENSG00000083168,ENSG00000095370,ENSG00000132915,ENSG00000145103,ENSG00000162711,ENSG00000179915,ENSG00000185989,ENSG00000135144,ENSG00000125912,ENSG00000056558,ENSG00000092529,ENSG00000134830,ENSG00000144619,ENSG00000114861,ENSG00000117298,ENSG00000073282,ENSG00000145242,ENSG00000160293,ENSG00000183454,ENSG00000205726,ENSG00000143772,ENSG00000144791,ENSG00000173020,ENSG00000026508,ENSG00000197386,ENSG00000133256,ENSG00000112038,ENSG00000160360,ENSG00000187446,ENSG00000137831,ENSG00000127191,ENSG00000104332,ENSG00000213186,ENSG00000186654,ENSG00000127616,ENSG00000131196,ENSG00000204599,ENSG00000140992,ENSG00000132334,ENSG00000171456,ENSG00000075884,ENSG00000127946,ENSG00000103769,ENSG00000128656,ENSG00000198873,ENSG00000142185,ENSG00000182446,ENSG00000221823,ENSG00000119408,ENSG00000173334,ENSG00000165233,ENSG00000163629,ENSG00000124181,ENSG00000183087,ENSG00000076641,ENSG00000156735,ENSG00000137764,ENSG00000077942,ENSG00000137834,ENSG00000107581,ENSG00000061337,ENSG00000100985,ENSG00000065675,ENSG00000012048,ENSG00000188766,ENSG00000131634,ENSG00000186854,ENSG00000140682,ENSG00000131037,ENSG00000120645,ENSG00000100311,ENSG00000180875,ENSG00000171189,ENSG00000014164,ENSG00000217128,ENSG00000175029,ENSG00000185624,ENSG00000144771,ENSG00000145214,ENSG00000101109,ENSG00000185269,ENSG00000122025,ENSG00000126218,ENSG00000164054,ENSG00000186716,ENSG00000112851,ENSG00000165029,ENSG00000213024,ENSG00000178607,ENSG00000140443,ENSG00000025039,ENSG00000149948,ENSG00000105971,ENSG00000145147,ENSG00000134644,ENSG00000157110,ENSG00000189067,ENSG00000159200,ENSG00000077549,ENSG00000122691,ENSG00000105287,ENSG00000176390,ENSG00000154118,ENSG00000115977,ENSG00000110422,ENSG00000108389,ENSG00000108379,ENSG00000173531,ENSG00000145506,ENSG00000137727,ENSG00000172375,ENSG00000104885,ENSG00000188559,ENSG00000178342,ENSG00000136002,ENSG00000148180,ENSG00000081913,ENSG00000197380,ENSG00000146535,ENSG00000171791,ENSG00000116254,ENSG00000155629,ENSG00000160310,ENSG00000157087,ENSG00000158815,ENSG00000171608,ENSG00000163600,ENSG00000125618,ENSG00000113448,ENSG00000080854,ENSG00000187764,ENSG00000099250,ENSG00000013016,ENSG00000156535,ENSG00000157933,ENSG00000107872,ENSG00000156265,ENSG00000085511,ENSG00000107882,ENSG00000128805,ENSG00000198252,ENSG00000196569,ENSG00000171435,ENSG00000113262,ENSG00000182732,ENSG00000090924,ENSG00000181031,ENSG00000132671,ENSG00000116670,ENSG00000188822,ENSG00000196218,ENSG00000197561,ENSG00000167291,ENSG00000173821,ENSG00000109861,ENSG00000088808,ENSG00000130283,ENSG00000087266,ENSG00000157450,ENSG00000169071,ENSG00000179526,ENSG00000116396,ENSG00000053438,ENSG00000162337,ENSG00000020129,ENSG00000149177,ENSG00000112715,ENSG00000169862,ENSG00000166848,ENSG00000134215,ENSG00000126217,ENSG00000103197,ENSG00000010361,ENSG00000143816,ENSG00000150455,ENSG00000130699,ENSG00000104728,ENSG00000168621,ENSG00000107968,ENSG00000148948,ENSG00000187510,ENSG00000198399,ENSG00000078304,ENSG00000144476,ENSG00000160145,ENSG00000064393,ENSG00000117425,ENSG00000138835,ENSG00000164715,ENSG00000102935,ENSG00000168811,ENSG00000185104,ENSG00000047579,ENSG00000145715,ENSG00000139292,ENSG00000120899,ENSG00000205846,ENSG00000084676,ENSG00000148400,ENSG00000215474,ENSG00000139946,ENSG00000172613,ENSG00000168243,ENSG00000114279,ENSG00000111252,ENSG00000205213,ENSG00000196277,ENSG00000148411,ENSG00000196182,ENSG00000097007,ENSG00000003402,ENSG00000167601,ENSG00000141027,ENSG00000153563,ENSG00000163219,ENSG00000004139,ENSG00000165887,ENSG00000109339,ENSG00000073803,ENSG00000055208,ENSG00000144895,ENSG00000072803,ENSG00000136273,ENSG00000125730,ENSG00000163636,ENSG00000170801,ENSG00000126602,ENSG00000150995,ENSG00000141655,ENSG00000138735,ENSG00000169992,ENSG00000101489,ENSG00000141867,ENSG00000160185,ENSG00000071205,ENSG00000136279,ENSG00000162889,ENSG00000105647,ENSG00000126822,ENSG00000133116,ENSG00000025293,ENSG00000114353,ENSG00000126070,ENSG00000134744,ENSG00000100030,ENSG00000176533,ENSG00000084093,ENSG00000197859,ENSG00000151067,ENSG00000163251,ENSG00000037280,ENSG00000177374,ENSG00000196781,ENSG00000168036,ENSG00000198055,ENSG00000136828,ENSG00000135404,ENSG00000112146,ENSG00000170759,ENSG00000137713,ENSG00000067606,ENSG00000120742,ENSG00000138798"
GO:0010628	positive regulation of gene expression	biological_process	2.46E-11	3.21E-08	338	2537	1814	18948	"ENSG00000092345,ENSG00000100888,ENSG00000104375,ENSG00000116670,ENSG00000204977,ENSG00000140853,ENSG00000111783,ENSG00000182621,ENSG00000060069,ENSG00000278570,ENSG00000062194,ENSG00000116584,ENSG00000221978,ENSG00000157450,ENSG00000157404,ENSG00000133816,ENSG00000203867,ENSG00000177311,ENSG00000100142,ENSG00000124191,ENSG00000169071,ENSG00000185345,ENSG00000018408,ENSG00000112715,ENSG00000162337,ENSG00000166848,ENSG00000134318,ENSG00000126226,ENSG00000124496,ENSG00000065970,ENSG00000196591,ENSG00000150455,ENSG00000185359,ENSG00000130699,ENSG00000135503,ENSG00000168621,ENSG00000179588,ENSG00000203883,ENSG00000167658,ENSG00000196482,ENSG00000064666,ENSG00000064393,ENSG00000117595,ENSG00000157554,ENSG00000102935,ENSG00000148737,ENSG00000075426,ENSG00000100906,ENSG00000099326,ENSG00000105717,ENSG00000142599,ENSG00000085721,ENSG00000047579,ENSG00000141527,ENSG00000080839,ENSG00000078043,ENSG00000115414,ENSG00000179833,ENSG00000120899,ENSG00000148400,ENSG00000084676,ENSG00000157193,ENSG00000144468,ENSG00000172232,ENSG00000103510,ENSG00000205213,ENSG00000196782,ENSG00000235568,ENSG00000163909,ENSG00000140945,ENSG00000186184,ENSG00000198851,ENSG00000157216,ENSG00000189403,ENSG00000143578,ENSG00000078900,ENSG00000166407,ENSG00000127528,ENSG00000177045,ENSG00000099622,ENSG00000143032,ENSG00000064489,ENSG00000168685,ENSG00000043355,ENSG00000003402,ENSG00000196588,ENSG00000008710,ENSG00000163975,ENSG00000141027,ENSG00000071242,ENSG00000130558,ENSG00000086598,ENSG00000055208,ENSG00000073803,ENSG00000137709,ENSG00000070404,ENSG00000269404,ENSG00000197019,ENSG00000161021,ENSG00000088992,ENSG00000144895,ENSG00000156802,ENSG00000170989,ENSG00000110651,ENSG00000170365,ENSG00000197905,ENSG00000072803,ENSG00000120093,ENSG00000185522,ENSG00000125730,ENSG00000127124,ENSG00000168214,ENSG00000135374,ENSG00000141655,ENSG00000163558,ENSG00000018280,ENSG00000175634,ENSG00000157240,ENSG00000164032,ENSG00000128918,ENSG00000141867,ENSG00000101489,ENSG00000196498,ENSG00000088305,ENSG00000133895,ENSG00000161011,ENSG00000049618,ENSG00000177565,ENSG00000105647,ENSG00000071564,ENSG00000183049,ENSG00000124831,ENSG00000025293,ENSG00000083168,ENSG00000103126,ENSG00000141564,ENSG00000056558,ENSG00000100030,ENSG00000130816,ENSG00000162711,ENSG00000126070,ENSG00000135363,ENSG00000084093,ENSG00000092529,ENSG00000165891,ENSG00000181163,ENSG00000163251,ENSG00000073282,ENSG00000108001,ENSG00000166313,ENSG00000119866,ENSG00000116731,ENSG00000243678,ENSG00000138772,ENSG00000145242,ENSG00000151702,ENSG00000144893,ENSG00000129518,ENSG00000168036,ENSG00000196781,ENSG00000135250,ENSG00000100105,ENSG00000101493,ENSG00000120742,ENSG00000138798,ENSG00000067606,ENSG00000020633,ENSG00000127191,ENSG00000104332,ENSG00000095794,ENSG00000184384,ENSG00000108175,ENSG00000260027,ENSG00000108557,ENSG00000136931,ENSG00000131196,ENSG00000008838,ENSG00000127616,ENSG00000186350,ENSG00000172766,ENSG00000183733,ENSG00000173253,ENSG00000170542,ENSG00000182742,ENSG00000083307,ENSG00000171456,ENSG00000185551,ENSG00000143869,ENSG00000187605,ENSG00000197063,ENSG00000128886,ENSG00000139908,ENSG00000180340,ENSG00000221823,ENSG00000135828,ENSG00000073861,ENSG00000116016,ENSG00000141579,ENSG00000176406,ENSG00000171735,ENSG00000183087,ENSG00000251493,ENSG00000141736,ENSG00000134324,ENSG00000139687,ENSG00000009709,ENSG00000137764,ENSG00000134954,ENSG00000077684,ENSG00000137834,ENSG00000012048,ENSG00000065675,ENSG00000179862,ENSG00000114166,ENSG00000087903,ENSG00000090020,ENSG00000115053,ENSG00000127152,ENSG00000110931,ENSG00000166501,ENSG00000007866,ENSG00000117676,ENSG00000100034,ENSG00000118007,ENSG00000185811,ENSG00000078403,ENSG00000158321,ENSG00000181220,ENSG00000067066,ENSG00000171316,ENSG00000140682,ENSG00000198373,ENSG00000151322,ENSG00000100311,ENSG00000151465,ENSG00000008441,ENSG00000101200,ENSG00000188157,ENSG00000092067,ENSG00000053254,ENSG00000142208,ENSG00000118495,ENSG00000175029,ENSG00000070476,ENSG00000145214,ENSG00000167632,ENSG00000119185,ENSG00000130940,ENSG00000115548,ENSG00000136535,ENSG00000119919,ENSG00000009954,ENSG00000084674,ENSG00000170890,ENSG00000169926,ENSG00000100354,ENSG00000177030,ENSG00000198807,ENSG00000135439,ENSG00000139083,ENSG00000074047,ENSG00000213024,ENSG00000131759,ENSG00000142611,ENSG00000178607,ENSG00000159216,ENSG00000135903,ENSG00000149948,ENSG00000197879,ENSG00000175221,ENSG00000197122,ENSG00000029153,ENSG00000105516,ENSG00000172201,ENSG00000036828,ENSG00000071051,ENSG00000122691,ENSG00000105287,ENSG00000276043,ENSG00000176390,ENSG00000124813,ENSG00000253729,ENSG00000196284,ENSG00000108821,ENSG00000101096,ENSG00000106004,ENSG00000108379,ENSG00000173531,ENSG00000145506,ENSG00000104885,ENSG00000145287,ENSG00000134086,ENSG00000105656,ENSG00000184937,ENSG00000054523,ENSG00000148180,ENSG00000164938,ENSG00000213626,ENSG00000104899,ENSG00000095787,ENSG00000054267,ENSG00000116017,ENSG00000171608,ENSG00000143632,ENSG00000114650,ENSG00000160310,ENSG00000125618,ENSG00000058272,ENSG00000068305,ENSG00000186480,ENSG00000128310,ENSG00000143995,ENSG00000141568,ENSG00000079805,ENSG00000157168,ENSG00000168874,ENSG00000196628,ENSG00000022840,ENSG00000124232,ENSG00000157933,ENSG00000068024,ENSG00000197024,ENSG00000162407,ENSG00000107249,ENSG00000039068,ENSG00000172530,ENSG00000069667,ENSG00000164916,ENSG00000070756,ENSG00000198300,ENSG00000106991,ENSG00000170889,ENSG00000152804,ENSG00000099956,ENSG00000071626,ENSG00000163568,ENSG00000185630,ENSG00000141433"
GO:0048519	negative regulation of biological process	biological_process	2.89E-11	3.55E-08	751	2537	4602	18948	"ENSG00000182463,ENSG00000169857,ENSG00000215475,ENSG00000176845,ENSG00000134871,ENSG00000128918,ENSG00000071205,ENSG00000160185,ENSG00000140398,ENSG00000101489,ENSG00000062282,ENSG00000138735,ENSG00000101152,ENSG00000136273,ENSG00000170365,ENSG00000072803,ENSG00000088992,ENSG00000156802,ENSG00000185290,ENSG00000150995,ENSG00000126602,ENSG00000170801,ENSG00000106829,ENSG00000204120,ENSG00000136378,ENSG00000095002,ENSG00000163636,ENSG00000125730,ENSG00000130558,ENSG00000173559,ENSG00000141027,ENSG00000155307,ENSG00000055208,ENSG00000165887,ENSG00000004139,ENSG00000077238,ENSG00000196182,ENSG00000167601,ENSG00000043355,ENSG00000003402,ENSG00000127528,ENSG00000177045,ENSG00000097007,ENSG00000145703,ENSG00000136110,ENSG00000076826,ENSG00000138798,ENSG00000067606,ENSG00000169282,ENSG00000257923,ENSG00000243678,ENSG00000177374,ENSG00000037280,ENSG00000066032,ENSG00000166313,ENSG00000135250,ENSG00000168036,ENSG00000196781,ENSG00000215612,ENSG00000100030,ENSG00000142459,ENSG00000134744,ENSG00000183570,ENSG00000126070,ENSG00000242550,ENSG00000114353,ENSG00000196415,ENSG00000178199,ENSG00000136160,ENSG00000151067,ENSG00000163251,ENSG00000103274,ENSG00000104228,ENSG00000197859,ENSG00000084093,ENSG00000155093,ENSG00000177565,ENSG00000196498,ENSG00000179271,ENSG00000183049,ENSG00000134470,ENSG00000103197,ENSG00000010361,ENSG00000008083,ENSG00000131370,ENSG00000216490,ENSG00000150455,ENSG00000153814,ENSG00000143816,ENSG00000142784,ENSG00000171476,ENSG00000166848,ENSG00000112715,ENSG00000149177,ENSG00000161542,ENSG00000162337,ENSG00000185787,ENSG00000134318,ENSG00000141644,ENSG00000150672,ENSG00000078399,ENSG00000060069,ENSG00000151014,ENSG00000086232,ENSG00000139579,ENSG00000173821,ENSG00000179526,ENSG00000169071,ENSG00000096063,ENSG00000101421,ENSG00000113140,ENSG00000107099,ENSG00000088808,ENSG00000186815,ENSG00000182732,ENSG00000004776,ENSG00000105939,ENSG00000153208,ENSG00000147316,ENSG00000118971,ENSG00000197561,ENSG00000196218,ENSG00000188822,ENSG00000141556,ENSG00000116670,ENSG00000132671,ENSG00000053918,ENSG00000181031,ENSG00000103510,ENSG00000073792,ENSG00000114279,ENSG00000168243,ENSG00000215474,ENSG00000172613,ENSG00000196277,ENSG00000148411,ENSG00000149557,ENSG00000205213,ENSG00000182871,ENSG00000120949,ENSG00000145715,ENSG00000196313,ENSG00000179833,ENSG00000159399,ENSG00000139496,ENSG00000148400,ENSG00000223802,ENSG00000005156,ENSG00000120899,ENSG00000155508,ENSG00000197548,ENSG00000188827,ENSG00000102935,ENSG00000164715,ENSG00000061936,ENSG00000047579,ENSG00000206075,ENSG00000185104,ENSG00000168811,ENSG00000142089,ENSG00000185745,ENSG00000050405,ENSG00000100106,ENSG00000203883,ENSG00000148948,ENSG00000168621,ENSG00000138835,ENSG00000117425,ENSG00000170430,ENSG00000117595,ENSG00000064393,ENSG00000160145,ENSG00000163697,ENSG00000144476,ENSG00000078304,ENSG00000173531,ENSG00000145506,ENSG00000108379,ENSG00000173714,ENSG00000184937,ENSG00000071246,ENSG00000104885,ENSG00000145287,ENSG00000161031,ENSG00000134086,ENSG00000154118,ENSG00000176390,ENSG00000172201,ENSG00000162877,ENSG00000122691,ENSG00000140044,ENSG00000057294,ENSG00000108389,ENSG00000110422,ENSG00000106004,ENSG00000140451,ENSG00000253729,ENSG00000149948,ENSG00000025039,ENSG00000124275,ENSG00000140443,ENSG00000178607,ENSG00000077549,ENSG00000183145,ENSG00000159200,ENSG00000145147,ENSG00000189067,ENSG00000134644,ENSG00000105971,ENSG00000139083,ENSG00000177030,ENSG00000213024,ENSG00000165029,ENSG00000105220,ENSG00000161010,ENSG00000112851,ENSG00000186716,ENSG00000070756,ENSG00000198300,ENSG00000185630,ENSG00000086827,ENSG00000107882,ENSG00000187555,ENSG00000153395,ENSG00000156535,ENSG00000157933,ENSG00000160113,ENSG00000022840,ENSG00000145779,ENSG00000039068,ENSG00000064961,ENSG00000129473,ENSG00000155313,ENSG00000186480,ENSG00000113448,ENSG00000125618,ENSG00000058272,ENSG00000099250,ENSG00000168874,ENSG00000187764,ENSG00000143995,ENSG00000197380,ENSG00000110713,ENSG00000081913,ENSG00000148180,ENSG00000198089,ENSG00000130584,ENSG00000114650,ENSG00000160310,ENSG00000084234,ENSG00000116254,ENSG00000171791,ENSG00000095787,ENSG00000116017,ENSG00000183087,ENSG00000113739,ENSG00000124181,ENSG00000138386,ENSG00000009709,ENSG00000077942,ENSG00000187608,ENSG00000137764,ENSG00000156735,ENSG00000076641,ENSG00000119772,ENSG00000114127,ENSG00000087494,ENSG00000161547,ENSG00000142185,ENSG00000182446,ENSG00000059728,ENSG00000165233,ENSG00000171617,ENSG00000173334,ENSG00000178685,ENSG00000171456,ENSG00000144824,ENSG00000170542,ENSG00000132334,ENSG00000140992,ENSG00000173548,ENSG00000198873,ENSG00000185551,ENSG00000004399,ENSG00000090316,ENSG00000133028,ENSG00000185650,ENSG00000119698,ENSG00000108557,ENSG00000170142,ENSG00000213186,ENSG00000104332,ENSG00000127191,ENSG00000101146,ENSG00000204599,ENSG00000172766,ENSG00000179388,ENSG00000188215,ENSG00000131196,ENSG00000112530,ENSG00000127616,ENSG00000102921,ENSG00000115548,ENSG00000145214,ENSG00000188191,ENSG00000023191,ENSG00000144771,ENSG00000106565,ENSG00000185269,ENSG00000100354,ENSG00000169926,ENSG00000101109,ENSG00000101544,ENSG00000008441,ENSG00000180875,ENSG00000100311,ENSG00000188782,ENSG00000118495,ENSG00000175029,ENSG00000134775,ENSG00000104765,ENSG00000217128,ENSG00000061938,ENSG00000181220,ENSG00000186854,ENSG00000117676,ENSG00000129993,ENSG00000140682,ENSG00000006194,ENSG00000012048,ENSG00000065675,ENSG00000100985,ENSG00000114166,ENSG00000049759,ENSG00000061337,ENSG00000107581,ENSG00000137834,ENSG00000127152,ENSG00000162341,ENSG00000110987,ENSG00000018280,ENSG00000146425,ENSG00000061455,ENSG00000163558,ENSG00000164032,ENSG00000157240,ENSG00000180900,ENSG00000144579,ENSG00000144848,ENSG00000170989,ENSG00000213347,ENSG00000102858,ENSG00000168421,ENSG00000101188,ENSG00000136830,ENSG00000198363,ENSG00000120963,ENSG00000168214,ENSG00000135374,ENSG00000079257,ENSG00000139193,ENSG00000120093,ENSG00000071242,ENSG00000140534,ENSG00000086598,ENSG00000171310,ENSG00000137642,ENSG00000196588,ENSG00000188186,ENSG00000163975,ENSG00000008710,ENSG00000070404,ENSG00000137709,ENSG00000078725,ENSG00000197019,ENSG00000020181,ENSG00000075785,ENSG00000132554,ENSG00000078900,ENSG00000189403,ENSG00000104129,ENSG00000099622,ENSG00000167470,ENSG00000168685,ENSG00000144746,ENSG00000166407,ENSG00000133104,ENSG00000109685,ENSG00000179051,ENSG00000156052,ENSG00000112038,ENSG00000002933,ENSG00000185101,ENSG00000187446,ENSG00000115875,ENSG00000165478,ENSG00000142235,ENSG00000183454,ENSG00000138772,ENSG00000089094,ENSG00000073282,ENSG00000119866,ENSG00000026508,ENSG00000197386,ENSG00000100105,ENSG00000173020,ENSG00000073910,ENSG00000129518,ENSG00000144791,ENSG00000143772,ENSG00000205726,ENSG00000135144,ENSG00000185989,ENSG00000103175,ENSG00000130816,ENSG00000179915,ENSG00000162711,ENSG00000124251,ENSG00000074800,ENSG00000114861,ENSG00000181163,ENSG00000165891,ENSG00000139154,ENSG00000144619,ENSG00000065320,ENSG00000092529,ENSG00000214510,ENSG00000134830,ENSG00000116062,ENSG00000071564,ENSG00000153291,ENSG00000161011,ENSG00000133895,ENSG00000088305,ENSG00000070366,ENSG00000103126,ENSG00000083168,ENSG00000141564,ENSG00000273734,ENSG00000155011,ENSG00000124831,ENSG00000120149,ENSG00000074317,ENSG00000198879,ENSG00000126226,ENSG00000180914,ENSG00000150551,ENSG00000138829,ENSG00000196591,ENSG00000127324,ENSG00000185359,ENSG00000122386,ENSG00000173163,ENSG00000132359,ENSG00000162951,ENSG00000182533,ENSG00000164182,ENSG00000163673,ENSG00000041515,ENSG00000185950,ENSG00000035862,ENSG00000090565,ENSG00000134398,ENSG00000072195,ENSG00000116584,ENSG00000058668,ENSG00000134899,ENSG00000169131,ENSG00000182621,ENSG00000106070,ENSG00000278570,ENSG00000118503,ENSG00000171612,ENSG00000185345,ENSG00000156675,ENSG00000018408,ENSG00000055118,ENSG00000198121,ENSG00000157404,ENSG00000005381,ENSG00000177311,ENSG00000182866,ENSG00000153201,ENSG00000100142,ENSG00000127663,ENSG00000204138,ENSG00000104375,ENSG00000276644,ENSG00000184347,ENSG00000100888,ENSG00000186297,ENSG00000111783,ENSG00000204977,ENSG00000140853,ENSG00000106617,ENSG00000185513,ENSG00000172232,ENSG00000072609,ENSG00000181408,ENSG00000144468,ENSG00000105509,ENSG00000011304,ENSG00000198851,ENSG00000102606,ENSG00000163909,ENSG00000140945,ENSG00000121067,ENSG00000187800,ENSG00000165140,ENSG00000115414,ENSG00000126353,ENSG00000080839,ENSG00000178950,ENSG00000159788,ENSG00000078043,ENSG00000007237,ENSG00000157193,ENSG00000128040,ENSG00000121210,ENSG00000154229,ENSG00000148737,ENSG00000142655,ENSG00000142599,ENSG00000085721,ENSG00000141527,ENSG00000100906,ENSG00000115310,ENSG00000150722,ENSG00000099326,ENSG00000175505,ENSG00000107263,ENSG00000179588,ENSG00000101445,ENSG00000115266,ENSG00000152894,ENSG00000166148,ENSG00000135503,ENSG00000064666,ENSG00000170054,ENSG00000143420,ENSG00000167264,ENSG00000107954,ENSG00000265491,ENSG00000127838,ENSG00000105808,ENSG00000240065,ENSG00000132405,ENSG00000184588,ENSG00000133027,ENSG00000131626,ENSG00000021355,ENSG00000171055,ENSG00000011275,ENSG00000064932,ENSG00000187391,ENSG00000132535,ENSG00000105656,ENSG00000179954,ENSG00000172725,ENSG00000160877,ENSG00000196535,ENSG00000124813,ENSG00000071051,ENSG00000276043,ENSG00000163162,ENSG00000129657,ENSG00000101096,ENSG00000109332,ENSG00000081059,ENSG00000108821,ENSG00000055957,ENSG00000142279,ENSG00000124882,ENSG00000170558,ENSG00000047849,ENSG00000131759,ENSG00000068745,ENSG00000142611,ENSG00000079102,ENSG00000197122,ENSG00000196935,ENSG00000087460,ENSG00000110367,ENSG00000188730,ENSG00000187837,ENSG00000198807,ENSG00000135439,ENSG00000185008,ENSG00000163399,ENSG00000101639,ENSG00000105697,ENSG00000196104,ENSG00000105538,ENSG00000233608,ENSG00000109099,ENSG00000107104,ENSG00000074047,ENSG00000142546,ENSG00000152804,ENSG00000100604,ENSG00000168675,ENSG00000099956,ENSG00000164916,ENSG00000168955,ENSG00000106991,ENSG00000141433,ENSG00000160111,ENSG00000006652,ENSG00000163568,ENSG00000148498,ENSG00000068024,ENSG00000204740,ENSG00000083828,ENSG00000177238,ENSG00000172530,ENSG00000069667,ENSG00000177519,ENSG00000162407,ENSG00000176973,ENSG00000010278,ENSG00000107249,ENSG00000068305,ENSG00000167815,ENSG00000169174,ENSG00000128310,ENSG00000151746,ENSG00000160460,ENSG00000106615,ENSG00000118046,ENSG00000157168,ENSG00000079805,ENSG00000189283,ENSG00000196628,ENSG00000154127,ENSG00000130304,ENSG00000140939,ENSG00000105221,ENSG00000164082,ENSG00000010322,ENSG00000164463,ENSG00000164938,ENSG00000127948,ENSG00000161509,ENSG00000112679,ENSG00000150938,ENSG00000104899,ENSG00000086102,ENSG00000251493,ENSG00000111707,ENSG00000091879,ENSG00000175354,ENSG00000178882,ENSG00000198670,ENSG00000178404,ENSG00000112096,ENSG00000139687,ENSG00000184557,ENSG00000159842,ENSG00000136040,ENSG00000175463,ENSG00000141736,ENSG00000105993,ENSG00000174437,ENSG00000128886,ENSG00000061273,ENSG00000196730,ENSG00000213906,ENSG00000178623,ENSG00000113742,ENSG00000135828,ENSG00000198355,ENSG00000197757,ENSG00000132002,ENSG00000083307,ENSG00000108684,ENSG00000197405,ENSG00000130402,ENSG00000182742,ENSG00000136717,ENSG00000002822,ENSG00000095794,ENSG00000136931,ENSG00000122862,ENSG00000134627,ENSG00000111186,ENSG00000020633,ENSG00000147509,ENSG00000131697,ENSG00000130382,ENSG00000124570,ENSG00000100767,ENSG00000159753,ENSG00000185532,ENSG00000186350,ENSG00000169918,ENSG00000196961,ENSG00000162105,ENSG00000183955,ENSG00000204644,ENSG00000119185,ENSG00000115457,ENSG00000105695,ENSG00000167984,ENSG00000198597,ENSG00000104368,ENSG00000267534,ENSG00000140526,ENSG00000112406,ENSG00000015475,ENSG00000077984,ENSG00000168546,ENSG00000183011,ENSG00000101200,ENSG00000124126,ENSG00000154856,ENSG00000141002,ENSG00000151876,ENSG00000151465,ENSG00000136930,ENSG00000142208,ENSG00000105426,ENSG00000166206,ENSG00000053254,ENSG00000185811,ENSG00000036672,ENSG00000067066,ENSG00000166501,ENSG00000132207,ENSG00000100034,ENSG00000124203,ENSG00000130147,ENSG00000153317,ENSG00000181090,ENSG00000171316,ENSG00000150457,ENSG00000106018,ENSG00000198373,ENSG00000130635,ENSG00000176658,ENSG00000134954,ENSG00000170873,ENSG00000077684,ENSG00000114349,ENSG00000187094,ENSG00000170448,ENSG00000141837,ENSG00000100697,ENSG00000123240,ENSG00000101331,ENSG00000163913,ENSG00000090020"
GO:0048523	negative regulation of cellular process	biological_process	3.06E-11	3.55E-08	702	2537	4262	18948	"ENSG00000116584,ENSG00000169131,ENSG00000134899,ENSG00000058668,ENSG00000182621,ENSG00000278570,ENSG00000106070,ENSG00000118503,ENSG00000171612,ENSG00000018408,ENSG00000185345,ENSG00000156675,ENSG00000005381,ENSG00000157404,ENSG00000055118,ENSG00000198121,ENSG00000177311,ENSG00000182866,ENSG00000204138,ENSG00000127663,ENSG00000104375,ENSG00000184347,ENSG00000276644,ENSG00000100888,ENSG00000111783,ENSG00000186297,ENSG00000204977,ENSG00000140853,ENSG00000126226,ENSG00000150551,ENSG00000138829,ENSG00000196591,ENSG00000122386,ENSG00000185359,ENSG00000173163,ENSG00000162951,ENSG00000182533,ENSG00000132359,ENSG00000164182,ENSG00000041515,ENSG00000163673,ENSG00000035862,ENSG00000090565,ENSG00000185950,ENSG00000134398,ENSG00000072195,ENSG00000148737,ENSG00000154229,ENSG00000142599,ENSG00000142655,ENSG00000085721,ENSG00000141527,ENSG00000150722,ENSG00000115310,ENSG00000100906,ENSG00000099326,ENSG00000175505,ENSG00000107263,ENSG00000179588,ENSG00000115266,ENSG00000101445,ENSG00000152894,ENSG00000166148,ENSG00000135503,ENSG00000170054,ENSG00000064666,ENSG00000107954,ENSG00000265491,ENSG00000127838,ENSG00000105808,ENSG00000167264,ENSG00000143420,ENSG00000240065,ENSG00000172232,ENSG00000106617,ENSG00000185513,ENSG00000072609,ENSG00000144468,ENSG00000105509,ENSG00000011304,ENSG00000198851,ENSG00000163909,ENSG00000102606,ENSG00000121067,ENSG00000140945,ENSG00000115414,ENSG00000126353,ENSG00000187800,ENSG00000165140,ENSG00000178950,ENSG00000080839,ENSG00000007237,ENSG00000159788,ENSG00000078043,ENSG00000157193,ENSG00000128040,ENSG00000121210,ENSG00000071242,ENSG00000140534,ENSG00000171310,ENSG00000188186,ENSG00000196588,ENSG00000008710,ENSG00000163975,ENSG00000137642,ENSG00000078725,ENSG00000070404,ENSG00000137709,ENSG00000197019,ENSG00000020181,ENSG00000075785,ENSG00000132554,ENSG00000078900,ENSG00000189403,ENSG00000104129,ENSG00000167470,ENSG00000099622,ENSG00000109685,ENSG00000133104,ENSG00000166407,ENSG00000179051,ENSG00000110987,ENSG00000061455,ENSG00000146425,ENSG00000163558,ENSG00000164032,ENSG00000180900,ENSG00000144579,ENSG00000157240,ENSG00000144848,ENSG00000213347,ENSG00000170989,ENSG00000168421,ENSG00000102858,ENSG00000101188,ENSG00000136830,ENSG00000168214,ENSG00000135374,ENSG00000120963,ENSG00000198363,ENSG00000079257,ENSG00000139193,ENSG00000120093,ENSG00000185989,ENSG00000135144,ENSG00000103175,ENSG00000124251,ENSG00000179915,ENSG00000130816,ENSG00000162711,ENSG00000114861,ENSG00000074800,ENSG00000165891,ENSG00000181163,ENSG00000139154,ENSG00000134830,ENSG00000214510,ENSG00000092529,ENSG00000065320,ENSG00000144619,ENSG00000116062,ENSG00000071564,ENSG00000153291,ENSG00000088305,ENSG00000161011,ENSG00000133895,ENSG00000070366,ENSG00000141564,ENSG00000083168,ENSG00000103126,ENSG00000155011,ENSG00000120149,ENSG00000124831,ENSG00000074317,ENSG00000112038,ENSG00000156052,ENSG00000185101,ENSG00000002933,ENSG00000187446,ENSG00000115875,ENSG00000165478,ENSG00000142235,ENSG00000089094,ENSG00000073282,ENSG00000119866,ENSG00000197386,ENSG00000026508,ENSG00000073910,ENSG00000100105,ENSG00000173020,ENSG00000144791,ENSG00000129518,ENSG00000205726,ENSG00000143772,ENSG00000132002,ENSG00000197757,ENSG00000083307,ENSG00000197405,ENSG00000182742,ENSG00000130402,ENSG00000136717,ENSG00000108684,ENSG00000002822,ENSG00000095794,ENSG00000147509,ENSG00000130382,ENSG00000131697,ENSG00000124570,ENSG00000122862,ENSG00000134627,ENSG00000111186,ENSG00000020633,ENSG00000159753,ENSG00000100767,ENSG00000162105,ENSG00000169918,ENSG00000186350,ENSG00000185532,ENSG00000183955,ENSG00000204644,ENSG00000251493,ENSG00000111707,ENSG00000091879,ENSG00000178882,ENSG00000175354,ENSG00000184557,ENSG00000139687,ENSG00000178404,ENSG00000198670,ENSG00000112096,ENSG00000136040,ENSG00000159842,ENSG00000141736,ENSG00000175463,ENSG00000105993,ENSG00000061273,ENSG00000128886,ENSG00000178623,ENSG00000213906,ENSG00000196730,ENSG00000113742,ENSG00000135828,ENSG00000198355,ENSG00000185811,ENSG00000067066,ENSG00000036672,ENSG00000166501,ENSG00000100034,ENSG00000124203,ENSG00000132207,ENSG00000153317,ENSG00000130147,ENSG00000150457,ENSG00000171316,ENSG00000181090,ENSG00000198373,ENSG00000106018,ENSG00000176658,ENSG00000130635,ENSG00000170873,ENSG00000134954,ENSG00000077684,ENSG00000141837,ENSG00000170448,ENSG00000101331,ENSG00000123240,ENSG00000100697,ENSG00000163913,ENSG00000090020,ENSG00000115457,ENSG00000119185,ENSG00000105695,ENSG00000198597,ENSG00000104368,ENSG00000167984,ENSG00000267534,ENSG00000112406,ENSG00000015475,ENSG00000140526,ENSG00000077984,ENSG00000168546,ENSG00000183011,ENSG00000101200,ENSG00000124126,ENSG00000141002,ENSG00000154856,ENSG00000151876,ENSG00000151465,ENSG00000136930,ENSG00000142208,ENSG00000105426,ENSG00000166206,ENSG00000053254,ENSG00000055957,ENSG00000142279,ENSG00000124882,ENSG00000170558,ENSG00000131759,ENSG00000047849,ENSG00000068745,ENSG00000142611,ENSG00000197122,ENSG00000079102,ENSG00000196935,ENSG00000110367,ENSG00000187837,ENSG00000188730,ENSG00000196104,ENSG00000198807,ENSG00000163399,ENSG00000185008,ENSG00000101639,ENSG00000135439,ENSG00000105697,ENSG00000105538,ENSG00000233608,ENSG00000109099,ENSG00000107104,ENSG00000074047,ENSG00000132405,ENSG00000133027,ENSG00000171055,ENSG00000021355,ENSG00000131626,ENSG00000064932,ENSG00000105656,ENSG00000179954,ENSG00000187391,ENSG00000132535,ENSG00000160877,ENSG00000172725,ENSG00000124813,ENSG00000196535,ENSG00000071051,ENSG00000276043,ENSG00000163162,ENSG00000129657,ENSG00000101096,ENSG00000108821,ENSG00000109332,ENSG00000081059,ENSG00000167815,ENSG00000169174,ENSG00000068305,ENSG00000151746,ENSG00000128310,ENSG00000106615,ENSG00000160460,ENSG00000118046,ENSG00000079805,ENSG00000157168,ENSG00000196628,ENSG00000189283,ENSG00000140939,ENSG00000154127,ENSG00000130304,ENSG00000105221,ENSG00000164082,ENSG00000010322,ENSG00000127948,ENSG00000164938,ENSG00000164463,ENSG00000112679,ENSG00000150938,ENSG00000086102,ENSG00000100604,ENSG00000152804,ENSG00000099956,ENSG00000168675,ENSG00000164916,ENSG00000106991,ENSG00000168955,ENSG00000141433,ENSG00000160111,ENSG00000006652,ENSG00000163568,ENSG00000148498,ENSG00000204740,ENSG00000068024,ENSG00000177238,ENSG00000083828,ENSG00000177519,ENSG00000069667,ENSG00000176973,ENSG00000162407,ENSG00000107249,ENSG00000010278,ENSG00000060069,ENSG00000078399,ENSG00000141644,ENSG00000150672,ENSG00000173821,ENSG00000139579,ENSG00000086232,ENSG00000151014,ENSG00000169071,ENSG00000096063,ENSG00000101421,ENSG00000107099,ENSG00000113140,ENSG00000088808,ENSG00000182732,ENSG00000186815,ENSG00000004776,ENSG00000153208,ENSG00000105939,ENSG00000147316,ENSG00000118971,ENSG00000141556,ENSG00000188822,ENSG00000196218,ENSG00000197561,ENSG00000132671,ENSG00000116670,ENSG00000181031,ENSG00000008083,ENSG00000103197,ENSG00000010361,ENSG00000131370,ENSG00000216490,ENSG00000143816,ENSG00000153814,ENSG00000171476,ENSG00000142784,ENSG00000166848,ENSG00000162337,ENSG00000112715,ENSG00000149177,ENSG00000134318,ENSG00000185787,ENSG00000155508,ENSG00000197548,ENSG00000102935,ENSG00000188827,ENSG00000061936,ENSG00000206075,ENSG00000047579,ENSG00000185104,ENSG00000168811,ENSG00000142089,ENSG00000185745,ENSG00000050405,ENSG00000203883,ENSG00000148948,ENSG00000100106,ENSG00000168621,ENSG00000138835,ENSG00000064393,ENSG00000117595,ENSG00000170430,ENSG00000117425,ENSG00000160145,ENSG00000078304,ENSG00000163697,ENSG00000144476,ENSG00000103510,ENSG00000114279,ENSG00000073792,ENSG00000168243,ENSG00000172613,ENSG00000215474,ENSG00000148411,ENSG00000196277,ENSG00000149557,ENSG00000205213,ENSG00000182871,ENSG00000145715,ENSG00000120949,ENSG00000179833,ENSG00000159399,ENSG00000148400,ENSG00000223802,ENSG00000120899,ENSG00000005156,ENSG00000173559,ENSG00000141027,ENSG00000155307,ENSG00000055208,ENSG00000004139,ENSG00000165887,ENSG00000077238,ENSG00000196182,ENSG00000167601,ENSG00000003402,ENSG00000043355,ENSG00000177045,ENSG00000097007,ENSG00000182463,ENSG00000215475,ENSG00000169857,ENSG00000071205,ENSG00000128918,ENSG00000160185,ENSG00000101489,ENSG00000140398,ENSG00000062282,ENSG00000138735,ENSG00000101152,ENSG00000072803,ENSG00000170365,ENSG00000136273,ENSG00000156802,ENSG00000088992,ENSG00000170801,ENSG00000126602,ENSG00000185290,ENSG00000150995,ENSG00000204120,ENSG00000106829,ENSG00000136378,ENSG00000095002,ENSG00000163636,ENSG00000125730,ENSG00000183570,ENSG00000134744,ENSG00000100030,ENSG00000142459,ENSG00000126070,ENSG00000114353,ENSG00000196415,ENSG00000242550,ENSG00000178199,ENSG00000151067,ENSG00000163251,ENSG00000103274,ENSG00000136160,ENSG00000197859,ENSG00000084093,ENSG00000104228,ENSG00000177565,ENSG00000196498,ENSG00000179271,ENSG00000183049,ENSG00000134470,ENSG00000076826,ENSG00000138798,ENSG00000169282,ENSG00000067606,ENSG00000257923,ENSG00000243678,ENSG00000177374,ENSG00000166313,ENSG00000037280,ENSG00000135250,ENSG00000196781,ENSG00000168036,ENSG00000215612,ENSG00000178685,ENSG00000171456,ENSG00000144824,ENSG00000132334,ENSG00000170542,ENSG00000173548,ENSG00000140992,ENSG00000198873,ENSG00000004399,ENSG00000185551,ENSG00000133028,ENSG00000090316,ENSG00000185650,ENSG00000119698,ENSG00000170142,ENSG00000127191,ENSG00000104332,ENSG00000213186,ENSG00000172766,ENSG00000204599,ENSG00000112530,ENSG00000188215,ENSG00000179388,ENSG00000131196,ENSG00000127616,ENSG00000183087,ENSG00000124181,ENSG00000138386,ENSG00000009709,ENSG00000187608,ENSG00000137764,ENSG00000077942,ENSG00000076641,ENSG00000156735,ENSG00000119772,ENSG00000114127,ENSG00000087494,ENSG00000161547,ENSG00000142185,ENSG00000182446,ENSG00000059728,ENSG00000171617,ENSG00000165233,ENSG00000173334,ENSG00000186854,ENSG00000181220,ENSG00000117676,ENSG00000129993,ENSG00000006194,ENSG00000140682,ENSG00000012048,ENSG00000100985,ENSG00000114166,ENSG00000065675,ENSG00000049759,ENSG00000137834,ENSG00000061337,ENSG00000107581,ENSG00000162341,ENSG00000127152,ENSG00000115548,ENSG00000102921,ENSG00000145214,ENSG00000188191,ENSG00000144771,ENSG00000185269,ENSG00000106565,ENSG00000100354,ENSG00000169926,ENSG00000101109,ENSG00000101544,ENSG00000008441,ENSG00000180875,ENSG00000100311,ENSG00000118495,ENSG00000188782,ENSG00000134775,ENSG00000175029,ENSG00000104765,ENSG00000217128,ENSG00000025039,ENSG00000149948,ENSG00000140443,ENSG00000178607,ENSG00000183145,ENSG00000077549,ENSG00000159200,ENSG00000105971,ENSG00000189067,ENSG00000134644,ENSG00000145147,ENSG00000139083,ENSG00000177030,ENSG00000213024,ENSG00000112851,ENSG00000105220,ENSG00000161010,ENSG00000165029,ENSG00000186716,ENSG00000145506,ENSG00000173531,ENSG00000108379,ENSG00000184937,ENSG00000173714,ENSG00000071246,ENSG00000145287,ENSG00000104885,ENSG00000134086,ENSG00000161031,ENSG00000176390,ENSG00000154118,ENSG00000122691,ENSG00000140044,ENSG00000162877,ENSG00000172201,ENSG00000108389,ENSG00000057294,ENSG00000106004,ENSG00000140451,ENSG00000110422,ENSG00000253729,ENSG00000155313,ENSG00000186480,ENSG00000113448,ENSG00000125618,ENSG00000099250,ENSG00000187764,ENSG00000168874,ENSG00000143995,ENSG00000197380,ENSG00000081913,ENSG00000148180,ENSG00000198089,ENSG00000130584,ENSG00000084234,ENSG00000160310,ENSG00000171791,ENSG00000116254,ENSG00000116017,ENSG00000095787,ENSG00000198300,ENSG00000070756,ENSG00000086827,ENSG00000185630,ENSG00000107882,ENSG00000187555,ENSG00000157933,ENSG00000153395,ENSG00000156535,ENSG00000160113,ENSG00000022840,ENSG00000145779,ENSG00000039068,ENSG00000064961,ENSG00000129473"
GO:0023052	signaling	biological_process	3.29E-11	3.62E-08	988	2537	6285	18948	"ENSG00000106004,ENSG00000180264,ENSG00000110422,ENSG00000108389,ENSG00000057294,ENSG00000198010,ENSG00000115977,ENSG00000253729,ENSG00000008952,ENSG00000184985,ENSG00000197971,ENSG00000176390,ENSG00000154118,ENSG00000174944,ENSG00000122691,ENSG00000105287,ENSG00000011105,ENSG00000136002,ENSG00000178342,ENSG00000173714,ENSG00000161031,ENSG00000188559,ENSG00000104885,ENSG00000173531,ENSG00000060558,ENSG00000145506,ENSG00000198431,ENSG00000137727,ENSG00000165409,ENSG00000172375,ENSG00000169302,ENSG00000134516,ENSG00000108379,ENSG00000213024,ENSG00000153707,ENSG00000122958,ENSG00000186716,ENSG00000112851,ENSG00000165029,ENSG00000164054,ENSG00000004059,ENSG00000126218,ENSG00000159200,ENSG00000146830,ENSG00000077549,ENSG00000105971,ENSG00000157110,ENSG00000189067,ENSG00000134644,ENSG00000145147,ENSG00000088538,ENSG00000158270,ENSG00000025039,ENSG00000149948,ENSG00000178607,ENSG00000140443,ENSG00000085511,ENSG00000107872,ENSG00000262209,ENSG00000110076,ENSG00000129473,ENSG00000156265,ENSG00000013016,ENSG00000160113,ENSG00000132849,ENSG00000157933,ENSG00000156535,ENSG00000124232,ENSG00000108352,ENSG00000171408,ENSG00000034053,ENSG00000198252,ENSG00000128805,ENSG00000196569,ENSG00000113263,ENSG00000110057,ENSG00000107882,ENSG00000105963,ENSG00000145555,ENSG00000160310,ENSG00000155629,ENSG00000084234,ENSG00000114650,ENSG00000086015,ENSG00000158815,ENSG00000157087,ENSG00000171608,ENSG00000161714,ENSG00000154134,ENSG00000116017,ENSG00000151136,ENSG00000136099,ENSG00000171791,ENSG00000116254,ENSG00000118515,ENSG00000165215,ENSG00000197380,ENSG00000146535,ENSG00000068137,ENSG00000148180,ENSG00000081913,ENSG00000187764,ENSG00000080854,ENSG00000134684,ENSG00000168874,ENSG00000099250,ENSG00000253846,ENSG00000198821,ENSG00000186480,ENSG00000164708,ENSG00000152932,ENSG00000125618,ENSG00000163600,ENSG00000058272,ENSG00000110958,ENSG00000198178,ENSG00000113448,ENSG00000165233,ENSG00000214357,ENSG00000173334,ENSG00000119408,ENSG00000221823,ENSG00000087494,ENSG00000180340,ENSG00000139908,ENSG00000029534,ENSG00000133019,ENSG00000108405,ENSG00000182446,ENSG00000142185,ENSG00000171798,ENSG00000075275,ENSG00000110148,ENSG00000187608,ENSG00000137764,ENSG00000140368,ENSG00000077942,ENSG00000135452,ENSG00000183840,ENSG00000076641,ENSG00000156735,ENSG00000113739,ENSG00000115598,ENSG00000183087,ENSG00000148814,ENSG00000163629,ENSG00000124181,ENSG00000204599,ENSG00000146090,ENSG00000127616,ENSG00000129951,ENSG00000183155,ENSG00000179388,ENSG00000131196,ENSG00000186654,ENSG00000100628,ENSG00000184384,ENSG00000185650,ENSG00000141401,ENSG00000104332,ENSG00000127191,ENSG00000182771,ENSG00000213186,ENSG00000198873,ENSG00000128656,ENSG00000075884,ENSG00000127946,ENSG00000101049,ENSG00000004399,ENSG00000185551,ENSG00000103769,ENSG00000171456,ENSG00000151892,ENSG00000140992,ENSG00000132334,ENSG00000151025,ENSG00000168993,ENSG00000013725,ENSG00000185624,ENSG00000175029,ENSG00000118495,ENSG00000217128,ENSG00000128512,ENSG00000204956,ENSG00000111203,ENSG00000104765,ENSG00000078902,ENSG00000069020,ENSG00000014164,ENSG00000100311,ENSG00000180875,ENSG00000171189,ENSG00000100354,ENSG00000204962,ENSG00000185269,ENSG00000084674,ENSG00000122025,ENSG00000136068,ENSG00000179604,ENSG00000101109,ENSG00000184047,ENSG00000184984,ENSG00000115548,ENSG00000012232,ENSG00000144771,ENSG00000140563,ENSG00000145214,ENSG00000162341,ENSG00000127152,ENSG00000188766,ENSG00000042832,ENSG00000148660,ENSG00000100985,ENSG00000254245,ENSG00000169045,ENSG00000114166,ENSG00000065675,ENSG00000012048,ENSG00000005379,ENSG00000137834,ENSG00000061337,ENSG00000182132,ENSG00000107581,ENSG00000112699,ENSG00000120645,ENSG00000134198,ENSG00000131355,ENSG00000140682,ENSG00000131037,ENSG00000186854,ENSG00000061938,ENSG00000204961,ENSG00000117676,ENSG00000131634,ENSG00000007866,ENSG00000204120,ENSG00000106829,ENSG00000170801,ENSG00000155097,ENSG00000126602,ENSG00000150995,ENSG00000163636,ENSG00000125730,ENSG00000095002,ENSG00000072803,ENSG00000130167,ENSG00000136273,ENSG00000170365,ENSG00000101152,ENSG00000144895,ENSG00000007314,ENSG00000161021,ENSG00000171551,ENSG00000101489,ENSG00000141867,ENSG00000160185,ENSG00000128918,ENSG00000071205,ENSG00000136279,ENSG00000134871,ENSG00000273047,ENSG00000138735,ENSG00000160447,ENSG00000169992,ENSG00000197892,ENSG00000142765,ENSG00000113504,ENSG00000141655,ENSG00000003402,ENSG00000167601,ENSG00000145703,ENSG00000097007,ENSG00000162390,ENSG00000077238,ENSG00000168081,ENSG00000143578,ENSG00000168904,ENSG00000196182,ENSG00000253731,ENSG00000103522,ENSG00000165887,ENSG00000243646,ENSG00000004139,ENSG00000138674,ENSG00000073803,ENSG00000109339,ENSG00000055208,ENSG00000163219,ENSG00000130558,ENSG00000141027,ENSG00000141933,ENSG00000153563,ENSG00000198055,ENSG00000136828,ENSG00000135250,ENSG00000164588,ENSG00000196781,ENSG00000168036,ENSG00000100346,ENSG00000243678,ENSG00000197562,ENSG00000166313,ENSG00000037280,ENSG00000177374,ENSG00000117400,ENSG00000173762,ENSG00000067606,ENSG00000138798,ENSG00000120742,ENSG00000101493,ENSG00000137713,ENSG00000197081,ENSG00000137841,ENSG00000173511,ENSG00000170759,ENSG00000135404,ENSG00000112146,ENSG00000183098,ENSG00000133116,ENSG00000025293,ENSG00000134470,ENSG00000126822,ENSG00000183049,ENSG00000174123,ENSG00000105647,ENSG00000177565,ENSG00000149091,ENSG00000155093,ENSG00000197965,ENSG00000100599,ENSG00000162889,ENSG00000151067,ENSG00000163251,ENSG00000136160,ENSG00000176533,ENSG00000197859,ENSG00000084093,ENSG00000126070,ENSG00000101191,ENSG00000100030,ENSG00000134744,ENSG00000122176,ENSG00000114353,ENSG00000069493,ENSG00000254122,ENSG00000134318,ENSG00000133612,ENSG00000105711,ENSG00000081842,ENSG00000166848,ENSG00000134215,ENSG00000126217,ENSG00000204969,ENSG00000173080,ENSG00000116396,ENSG00000053438,ENSG00000162337,ENSG00000169862,ENSG00000149177,ENSG00000020129,ENSG00000112715,ENSG00000130699,ENSG00000083857,ENSG00000143816,ENSG00000150455,ENSG00000216490,ENSG00000101346,ENSG00000105464,ENSG00000010361,ENSG00000103197,ENSG00000131370,ENSG00000130592,ENSG00000188822,ENSG00000197561,ENSG00000196218,ENSG00000167291,ENSG00000181031,ENSG00000053918,ENSG00000132671,ENSG00000116670,ENSG00000159720,ENSG00000182732,ENSG00000090924,ENSG00000153208,ENSG00000171435,ENSG00000113262,ENSG00000096063,ENSG00000169071,ENSG00000179526,ENSG00000088808,ENSG00000130283,ENSG00000087266,ENSG00000157450,ENSG00000107099,ENSG00000113140,ENSG00000141748,ENSG00000109861,ENSG00000111237,ENSG00000077420,ENSG00000171596,ENSG00000173821,ENSG00000135605,ENSG00000186472,ENSG00000150672,ENSG00000084676,ENSG00000148400,ENSG00000120899,ENSG00000205846,ENSG00000184350,ENSG00000170579,ENSG00000115239,ENSG00000145715,ENSG00000139292,ENSG00000120949,ENSG00000058866,ENSG00000172667,ENSG00000214866,ENSG00000196277,ENSG00000148411,ENSG00000205213,ENSG00000114279,ENSG00000111252,ENSG00000188710,ENSG00000215474,ENSG00000172613,ENSG00000139946,ENSG00000168243,ENSG00000064393,ENSG00000117595,ENSG00000117425,ENSG00000196482,ENSG00000138835,ENSG00000157927,ENSG00000078304,ENSG00000198399,ENSG00000144476,ENSG00000163697,ENSG00000115902,ENSG00000160145,ENSG00000148948,ENSG00000060491,ENSG00000187510,ENSG00000168621,ENSG00000099769,ENSG00000104728,ENSG00000107968,ENSG00000073060,ENSG00000148482,ENSG00000047579,ENSG00000185745,ENSG00000080823,ENSG00000142089,ENSG00000147459,ENSG00000134539,ENSG00000168811,ENSG00000185104,ENSG00000154678,ENSG00000155508,ENSG00000181619,ENSG00000164715,ENSG00000102935,ENSG00000157554,ENSG00000007047,ENSG00000129657,ENSG00000163162,ENSG00000101096,ENSG00000108821,ENSG00000109332,ENSG00000081059,ENSG00000124813,ENSG00000169247,ENSG00000105613,ENSG00000164061,ENSG00000071051,ENSG00000177706,ENSG00000036828,ENSG00000075043,ENSG00000159445,ENSG00000171055,ENSG00000140749,ENSG00000131626,ENSG00000099139,ENSG00000103942,ENSG00000187391,ENSG00000132535,ENSG00000170091,ENSG00000033170,ENSG00000184588,ENSG00000139832,ENSG00000106723,ENSG00000149403,ENSG00000154217,ENSG00000115464,ENSG00000135519,ENSG00000107104,ENSG00000109099,ENSG00000074416,ENSG00000173890,ENSG00000172531,ENSG00000136205,ENSG00000074047,ENSG00000136286,ENSG00000196104,ENSG00000163399,ENSG00000185008,ENSG00000135439,ENSG00000129467,ENSG00000204963,ENSG00000188730,ENSG00000129990,ENSG00000002834,ENSG00000105538,ENSG00000008294,ENSG00000092051,ENSG00000197122,ENSG00000087460,ENSG00000175221,ENSG00000196935,ENSG00000111961,ENSG00000120251,ENSG00000136305,ENSG00000197879,ENSG00000170004,ENSG00000124882,ENSG00000142279,ENSG00000054179,ENSG00000068745,ENSG00000142611,ENSG00000124588,ENSG00000182923,ENSG00000131759,ENSG00000170558,ENSG00000069667,ENSG00000160999,ENSG00000172530,ENSG00000010278,ENSG00000176973,ENSG00000162407,ENSG00000159314,ENSG00000068024,ENSG00000211970,ENSG00000141068,ENSG00000148498,ENSG00000108018,ENSG00000273217,ENSG00000177238,ENSG00000099331,ENSG00000141433,ENSG00000117114,ENSG00000163568,ENSG00000150637,ENSG00000100351,ENSG00000099956,ENSG00000168675,ENSG00000100604,ENSG00000152804,ENSG00000127863,ENSG00000106991,ENSG00000182580,ENSG00000145113,ENSG00000100055,ENSG00000112679,ENSG00000104899,ENSG00000150938,ENSG00000151726,ENSG00000140350,ENSG00000127948,ENSG00000164938,ENSG00000164463,ENSG00000010322,ENSG00000164082,ENSG00000157445,ENSG00000161509,ENSG00000054523,ENSG00000068383,ENSG00000132432,ENSG00000104529,ENSG00000196628,ENSG00000240247,ENSG00000189283,ENSG00000157168,ENSG00000079805,ENSG00000105221,ENSG00000130304,ENSG00000154127,ENSG00000140939,ENSG00000168778,ENSG00000151746,ENSG00000128310,ENSG00000169174,ENSG00000068305,ENSG00000118046,ENSG00000141574,ENSG00000106615,ENSG00000160460,ENSG00000113742,ENSG00000176406,ENSG00000178623,ENSG00000213906,ENSG00000124067,ENSG00000196730,ENSG00000116016,ENSG00000198355,ENSG00000241978,ENSG00000135828,ENSG00000105643,ENSG00000174437,ENSG00000111321,ENSG00000061273,ENSG00000118257,ENSG00000128886,ENSG00000064999,ENSG00000159842,ENSG00000136040,ENSG00000253305,ENSG00000184557,ENSG00000139687,ENSG00000150275,ENSG00000112096,ENSG00000196814,ENSG00000158292,ENSG00000112486,ENSG00000282278,ENSG00000175463,ENSG00000141736,ENSG00000124214,ENSG00000107338,ENSG00000091879,ENSG00000156299,ENSG00000083067,ENSG00000251493,ENSG00000167619,ENSG00000175354,ENSG00000062598,ENSG00000185344,ENSG00000196961,ENSG00000162105,ENSG00000253910,ENSG00000110448,ENSG00000186350,ENSG00000185532,ENSG00000169918,ENSG00000168404,ENSG00000008838,ENSG00000116729,ENSG00000035664,ENSG00000183955,ENSG00000136931,ENSG00000108175,ENSG00000154928,ENSG00000057593,ENSG00000095794,ENSG00000116985,ENSG00000253485,ENSG00000131697,ENSG00000147509,ENSG00000111186,ENSG00000122862,ENSG00000140479,ENSG00000261371,ENSG00000038382,ENSG00000162104,ENSG00000151276,ENSG00000143869,ENSG00000197405,ENSG00000130402,ENSG00000108684,ENSG00000178093,ENSG00000204967,ENSG00000131236,ENSG00000166206,ENSG00000159248,ENSG00000142208,ENSG00000105426,ENSG00000010818,ENSG00000243207,ENSG00000188157,ENSG00000124126,ENSG00000073150,ENSG00000101200,ENSG00000136930,ENSG00000154856,ENSG00000148680,ENSG00000015475,ENSG00000170890,ENSG00000104936,ENSG00000140526,ENSG00000198909,ENSG00000021645,ENSG00000267534,ENSG00000009954,ENSG00000168546,ENSG00000161955,ENSG00000115457,ENSG00000119185,ENSG00000104368,ENSG00000198597,ENSG00000167984,ENSG00000156026,ENSG00000121743,ENSG00000141551,ENSG00000123240,ENSG00000141837,ENSG00000187094,ENSG00000255408,ENSG00000163913,ENSG00000090020,ENSG00000065665,ENSG00000131508,ENSG00000114349,ENSG00000240891,ENSG00000077684,ENSG00000170873,ENSG00000177663,ENSG00000187535,ENSG00000130147,ENSG00000137962,ENSG00000075413,ENSG00000106018,ENSG00000150457,ENSG00000181090,ENSG00000143786,ENSG00000171316,ENSG00000169218,ENSG00000067066,ENSG00000087245,ENSG00000130939,ENSG00000100034,ENSG00000141542,ENSG00000124203,ENSG00000110931,ENSG00000166501,ENSG00000139193,ENSG00000186660,ENSG00000168214,ENSG00000198363,ENSG00000253537,ENSG00000127124,ENSG00000160191,ENSG00000117602,ENSG00000197905,ENSG00000168421,ENSG00000110651,ENSG00000102858,ENSG00000170989,ENSG00000138670,ENSG00000111540,ENSG00000101188,ENSG00000081985,ENSG00000091129,ENSG00000180900,ENSG00000157240,ENSG00000109625,ENSG00000146425,ENSG00000173786,ENSG00000175634,ENSG00000182177,ENSG00000117450,ENSG00000253953,ENSG00000163558,ENSG00000144746,ENSG00000168685,ENSG00000064489,ENSG00000167470,ENSG00000179051,ENSG00000133104,ENSG00000078900,ENSG00000132554,ENSG00000189403,ENSG00000020181,ENSG00000104490,ENSG00000070404,ENSG00000075785,ENSG00000168785,ENSG00000140279,ENSG00000165752,ENSG00000171310,ENSG00000071242,ENSG00000111452,ENSG00000128655,ENSG00000188186,ENSG00000196588,ENSG00000137642,ENSG00000008710,ENSG00000173020,ENSG00000143776,ENSG00000197386,ENSG00000026508,ENSG00000143772,ENSG00000205726,ENSG00000144791,ENSG00000157985,ENSG00000145242,ENSG00000160293,ENSG00000183454,ENSG00000021300,ENSG00000119866,ENSG00000073282,ENSG00000187446,ENSG00000137831,ENSG00000172935,ENSG00000160360,ENSG00000109452,ENSG00000196642,ENSG00000133256,ENSG00000033627,ENSG00000112038,ENSG00000156052,ENSG00000243729,ENSG00000175582,ENSG00000141564,ENSG00000174672,ENSG00000083168,ENSG00000103126,ENSG00000101440,ENSG00000095370,ENSG00000183020,ENSG00000074317,ENSG00000120149,ENSG00000155011,ENSG00000167664,ENSG00000049618,ENSG00000116062,ENSG00000080824,ENSG00000161011,ENSG00000133895,ENSG00000148484,ENSG00000155269,ENSG00000165891,ENSG00000181163,ENSG00000114861,ENSG00000117298,ENSG00000093167,ENSG00000092529,ENSG00000134830,ENSG00000082074,ENSG00000065320,ENSG00000144619,ENSG00000124251,ENSG00000103043,ENSG00000143061,ENSG00000179915,ENSG00000162711,ENSG00000130816,ENSG00000125912,ENSG00000185989,ENSG00000135144,ENSG00000056558,ENSG00000276547,ENSG00000132915,ENSG00000145103,ENSG00000139626,ENSG00000035862,ENSG00000090565,ENSG00000185950,ENSG00000083457,ENSG00000163673,ENSG00000138071,ENSG00000134398,ENSG00000144711,ENSG00000125637,ENSG00000205784,ENSG00000239839,ENSG00000162951,ENSG00000182533,ENSG00000105397,ENSG00000132359,ENSG00000197442,ENSG00000132669,ENSG00000164182,ENSG00000256053,ENSG00000005844,ENSG00000138829,ENSG00000150551,ENSG00000204970,ENSG00000137878,ENSG00000122386,ENSG00000185359,ENSG00000196591,ENSG00000127324,ENSG00000254221,ENSG00000079308,ENSG00000065243,ENSG00000180914,ENSG00000170776,ENSG00000111783,ENSG00000186297,ENSG00000204977,ENSG00000140853,ENSG00000155849,ENSG00000104375,ENSG00000156427,ENSG00000204138,ENSG00000074370,ENSG00000166289,ENSG00000184347,ENSG00000091181,ENSG00000100888,ENSG00000018408,ENSG00000185345,ENSG00000143126,ENSG00000156675,ENSG00000118503,ENSG00000171612,ENSG00000129559,ENSG00000100142,ENSG00000182866,ENSG00000157404,ENSG00000198121,ENSG00000055118,ENSG00000058668,ENSG00000015133,ENSG00000116584,ENSG00000053524,ENSG00000278570,ENSG00000270898,ENSG00000156687,ENSG00000106070,ENSG00000078140,ENSG00000182621,ENSG00000148408,ENSG00000157193,ENSG00000120910,ENSG00000121210,ENSG00000084112,ENSG00000140995,ENSG00000159307,ENSG00000163624,ENSG00000126353,ENSG00000138031,ENSG00000115414,ENSG00000165140,ENSG00000187800,ENSG00000141404,ENSG00000159788,ENSG00000078043,ENSG00000137825,ENSG00000011304,ENSG00000198851,ENSG00000183638,ENSG00000253767,ENSG00000121067,ENSG00000188064,ENSG00000140945,ENSG00000248405,ENSG00000235568,ENSG00000196782,ENSG00000163909,ENSG00000102606,ENSG00000172232,ENSG00000106617,ENSG00000185513,ENSG00000181408,ENSG00000175544,ENSG00000117020,ENSG00000147799,ENSG00000240065,ENSG00000149256,ENSG00000204965,ENSG00000265491,ENSG00000127838,ENSG00000105808,ENSG00000119737,ENSG00000107954,ENSG00000143420,ENSG00000112799,ENSG00000115266,ENSG00000261934,ENSG00000101445,ENSG00000107263,ENSG00000177380,ENSG00000196811,ENSG00000135503,ENSG00000081853,ENSG00000143195,ENSG00000166148,ENSG00000152894,ENSG00000183783,ENSG00000141527,ENSG00000085721,ENSG00000187498,ENSG00000175505,ENSG00000150722,ENSG00000100906,ENSG00000148737,ENSG00000105738,ENSG00000154229,ENSG00000124783"
GO:0044700	single organism signaling	biological_process	3.63E-11	3.80E-08	986	2537	6273	18948	"ENSG00000078902,ENSG00000014164,ENSG00000069020,ENSG00000100311,ENSG00000171189,ENSG00000180875,ENSG00000175029,ENSG00000185624,ENSG00000168993,ENSG00000013725,ENSG00000118495,ENSG00000128512,ENSG00000204956,ENSG00000217128,ENSG00000104765,ENSG00000111203,ENSG00000184047,ENSG00000184984,ENSG00000012232,ENSG00000115548,ENSG00000144771,ENSG00000145214,ENSG00000140563,ENSG00000100354,ENSG00000204962,ENSG00000122025,ENSG00000084674,ENSG00000185269,ENSG00000179604,ENSG00000136068,ENSG00000101109,ENSG00000065675,ENSG00000254245,ENSG00000114166,ENSG00000169045,ENSG00000100985,ENSG00000012048,ENSG00000182132,ENSG00000107581,ENSG00000061337,ENSG00000005379,ENSG00000137834,ENSG00000112699,ENSG00000127152,ENSG00000162341,ENSG00000042832,ENSG00000188766,ENSG00000148660,ENSG00000186854,ENSG00000061938,ENSG00000117676,ENSG00000204961,ENSG00000007866,ENSG00000131634,ENSG00000120645,ENSG00000131355,ENSG00000134198,ENSG00000140682,ENSG00000131037,ENSG00000087494,ENSG00000119408,ENSG00000221823,ENSG00000108405,ENSG00000139908,ENSG00000180340,ENSG00000029534,ENSG00000133019,ENSG00000171798,ENSG00000182446,ENSG00000142185,ENSG00000110148,ENSG00000075275,ENSG00000165233,ENSG00000214357,ENSG00000173334,ENSG00000113739,ENSG00000148814,ENSG00000183087,ENSG00000115598,ENSG00000124181,ENSG00000163629,ENSG00000077942,ENSG00000140368,ENSG00000187608,ENSG00000137764,ENSG00000183840,ENSG00000135452,ENSG00000156735,ENSG00000076641,ENSG00000100628,ENSG00000186654,ENSG00000185650,ENSG00000184384,ENSG00000141401,ENSG00000213186,ENSG00000182771,ENSG00000104332,ENSG00000127191,ENSG00000204599,ENSG00000127616,ENSG00000146090,ENSG00000131196,ENSG00000183155,ENSG00000179388,ENSG00000129951,ENSG00000171456,ENSG00000151892,ENSG00000140992,ENSG00000132334,ENSG00000151025,ENSG00000198873,ENSG00000128656,ENSG00000101049,ENSG00000127946,ENSG00000075884,ENSG00000103769,ENSG00000185551,ENSG00000004399,ENSG00000132849,ENSG00000160113,ENSG00000013016,ENSG00000157933,ENSG00000156535,ENSG00000124232,ENSG00000108352,ENSG00000085511,ENSG00000110076,ENSG00000262209,ENSG00000107872,ENSG00000156265,ENSG00000129473,ENSG00000105963,ENSG00000145555,ENSG00000198252,ENSG00000034053,ENSG00000128805,ENSG00000171408,ENSG00000196569,ENSG00000107882,ENSG00000110057,ENSG00000113263,ENSG00000118515,ENSG00000146535,ENSG00000197380,ENSG00000165215,ENSG00000148180,ENSG00000068137,ENSG00000081913,ENSG00000114650,ENSG00000086015,ENSG00000160310,ENSG00000084234,ENSG00000155629,ENSG00000171608,ENSG00000157087,ENSG00000158815,ENSG00000136099,ENSG00000154134,ENSG00000161714,ENSG00000116017,ENSG00000151136,ENSG00000116254,ENSG00000171791,ENSG00000186480,ENSG00000164708,ENSG00000058272,ENSG00000163600,ENSG00000125618,ENSG00000152932,ENSG00000110958,ENSG00000198178,ENSG00000113448,ENSG00000168874,ENSG00000134684,ENSG00000187764,ENSG00000080854,ENSG00000253846,ENSG00000099250,ENSG00000198821,ENSG00000184985,ENSG00000197971,ENSG00000008952,ENSG00000154118,ENSG00000176390,ENSG00000174944,ENSG00000122691,ENSG00000105287,ENSG00000110422,ENSG00000180264,ENSG00000106004,ENSG00000057294,ENSG00000108389,ENSG00000198010,ENSG00000253729,ENSG00000115977,ENSG00000137727,ENSG00000198431,ENSG00000173531,ENSG00000060558,ENSG00000145506,ENSG00000169302,ENSG00000165409,ENSG00000172375,ENSG00000134516,ENSG00000108379,ENSG00000011105,ENSG00000173714,ENSG00000136002,ENSG00000178342,ENSG00000161031,ENSG00000104885,ENSG00000188559,ENSG00000164054,ENSG00000004059,ENSG00000126218,ENSG00000213024,ENSG00000153707,ENSG00000186716,ENSG00000122958,ENSG00000165029,ENSG00000112851,ENSG00000158270,ENSG00000149948,ENSG00000025039,ENSG00000178607,ENSG00000140443,ENSG00000159200,ENSG00000146830,ENSG00000077549,ENSG00000189067,ENSG00000145147,ENSG00000157110,ENSG00000134644,ENSG00000105971,ENSG00000088538,ENSG00000115239,ENSG00000120949,ENSG00000145715,ENSG00000139292,ENSG00000058866,ENSG00000172667,ENSG00000084676,ENSG00000148400,ENSG00000205846,ENSG00000184350,ENSG00000120899,ENSG00000170579,ENSG00000114279,ENSG00000188710,ENSG00000111252,ENSG00000172613,ENSG00000215474,ENSG00000139946,ENSG00000168243,ENSG00000214866,ENSG00000148411,ENSG00000196277,ENSG00000205213,ENSG00000060491,ENSG00000148948,ENSG00000187510,ENSG00000104728,ENSG00000168621,ENSG00000099769,ENSG00000107968,ENSG00000117425,ENSG00000117595,ENSG00000064393,ENSG00000157927,ENSG00000138835,ENSG00000196482,ENSG00000144476,ENSG00000163697,ENSG00000115902,ENSG00000198399,ENSG00000078304,ENSG00000160145,ENSG00000155508,ENSG00000181619,ENSG00000157554,ENSG00000102935,ENSG00000148482,ENSG00000047579,ENSG00000073060,ENSG00000185745,ENSG00000080823,ENSG00000142089,ENSG00000185104,ENSG00000154678,ENSG00000168811,ENSG00000134539,ENSG00000147459,ENSG00000126217,ENSG00000134215,ENSG00000166848,ENSG00000204969,ENSG00000173080,ENSG00000053438,ENSG00000116396,ENSG00000169862,ENSG00000149177,ENSG00000020129,ENSG00000112715,ENSG00000162337,ENSG00000134318,ENSG00000105711,ENSG00000133612,ENSG00000081842,ENSG00000101346,ENSG00000105464,ENSG00000010361,ENSG00000103197,ENSG00000130592,ENSG00000131370,ENSG00000130699,ENSG00000150455,ENSG00000143816,ENSG00000083857,ENSG00000216490,ENSG00000159720,ENSG00000182732,ENSG00000090924,ENSG00000171435,ENSG00000153208,ENSG00000113262,ENSG00000197561,ENSG00000196218,ENSG00000188822,ENSG00000181031,ENSG00000053918,ENSG00000116670,ENSG00000132671,ENSG00000111237,ENSG00000109861,ENSG00000077420,ENSG00000171596,ENSG00000135605,ENSG00000173821,ENSG00000150672,ENSG00000186472,ENSG00000096063,ENSG00000179526,ENSG00000169071,ENSG00000087266,ENSG00000088808,ENSG00000130283,ENSG00000157450,ENSG00000141748,ENSG00000107099,ENSG00000113140,ENSG00000197562,ENSG00000243678,ENSG00000100346,ENSG00000037280,ENSG00000166313,ENSG00000117400,ENSG00000177374,ENSG00000136828,ENSG00000198055,ENSG00000135250,ENSG00000164588,ENSG00000168036,ENSG00000196781,ENSG00000170759,ENSG00000173511,ENSG00000135404,ENSG00000112146,ENSG00000173762,ENSG00000067606,ENSG00000101493,ENSG00000138798,ENSG00000120742,ENSG00000137713,ENSG00000137841,ENSG00000197081,ENSG00000105647,ENSG00000177565,ENSG00000149091,ENSG00000155093,ENSG00000197965,ENSG00000162889,ENSG00000100599,ENSG00000025293,ENSG00000133116,ENSG00000183098,ENSG00000134470,ENSG00000126822,ENSG00000174123,ENSG00000183049,ENSG00000126070,ENSG00000100030,ENSG00000101191,ENSG00000134744,ENSG00000069493,ENSG00000114353,ENSG00000122176,ENSG00000254122,ENSG00000136160,ENSG00000163251,ENSG00000151067,ENSG00000176533,ENSG00000197859,ENSG00000084093,ENSG00000136273,ENSG00000170365,ENSG00000072803,ENSG00000130167,ENSG00000101152,ENSG00000144895,ENSG00000007314,ENSG00000161021,ENSG00000106829,ENSG00000204120,ENSG00000150995,ENSG00000126602,ENSG00000170801,ENSG00000155097,ENSG00000095002,ENSG00000163636,ENSG00000125730,ENSG00000113504,ENSG00000197892,ENSG00000142765,ENSG00000141655,ENSG00000101489,ENSG00000171551,ENSG00000141867,ENSG00000136279,ENSG00000134871,ENSG00000160185,ENSG00000071205,ENSG00000128918,ENSG00000160447,ENSG00000273047,ENSG00000138735,ENSG00000169992,ENSG00000168081,ENSG00000077238,ENSG00000143578,ENSG00000168904,ENSG00000196182,ENSG00000003402,ENSG00000167601,ENSG00000097007,ENSG00000145703,ENSG00000162390,ENSG00000163219,ENSG00000130558,ENSG00000141027,ENSG00000141933,ENSG00000153563,ENSG00000103522,ENSG00000253731,ENSG00000138674,ENSG00000243646,ENSG00000165887,ENSG00000004139,ENSG00000055208,ENSG00000109339,ENSG00000073803,ENSG00000188157,ENSG00000124126,ENSG00000101200,ENSG00000073150,ENSG00000136930,ENSG00000154856,ENSG00000166206,ENSG00000159248,ENSG00000131236,ENSG00000142208,ENSG00000105426,ENSG00000010818,ENSG00000243207,ENSG00000161955,ENSG00000119185,ENSG00000115457,ENSG00000104368,ENSG00000198597,ENSG00000167984,ENSG00000156026,ENSG00000170890,ENSG00000104936,ENSG00000140526,ENSG00000015475,ENSG00000148680,ENSG00000267534,ENSG00000021645,ENSG00000198909,ENSG00000168546,ENSG00000009954,ENSG00000065665,ENSG00000131508,ENSG00000077684,ENSG00000114349,ENSG00000240891,ENSG00000170873,ENSG00000123240,ENSG00000141551,ENSG00000121743,ENSG00000187094,ENSG00000141837,ENSG00000163913,ENSG00000090020,ENSG00000255408,ENSG00000130939,ENSG00000087245,ENSG00000169218,ENSG00000067066,ENSG00000100034,ENSG00000141542,ENSG00000124203,ENSG00000166501,ENSG00000110931,ENSG00000130147,ENSG00000187535,ENSG00000177663,ENSG00000137962,ENSG00000106018,ENSG00000075413,ENSG00000143786,ENSG00000181090,ENSG00000171316,ENSG00000150457,ENSG00000174437,ENSG00000105643,ENSG00000111321,ENSG00000128886,ENSG00000118257,ENSG00000061273,ENSG00000064999,ENSG00000113742,ENSG00000124067,ENSG00000213906,ENSG00000196730,ENSG00000176406,ENSG00000178623,ENSG00000116016,ENSG00000198355,ENSG00000135828,ENSG00000241978,ENSG00000156299,ENSG00000124214,ENSG00000107338,ENSG00000091879,ENSG00000167619,ENSG00000251493,ENSG00000083067,ENSG00000062598,ENSG00000175354,ENSG00000159842,ENSG00000136040,ENSG00000112096,ENSG00000184557,ENSG00000253305,ENSG00000150275,ENSG00000139687,ENSG00000196814,ENSG00000112486,ENSG00000282278,ENSG00000175463,ENSG00000141736,ENSG00000158292,ENSG00000108175,ENSG00000154928,ENSG00000136931,ENSG00000095794,ENSG00000057593,ENSG00000253485,ENSG00000116985,ENSG00000111186,ENSG00000122862,ENSG00000131697,ENSG00000147509,ENSG00000185344,ENSG00000185532,ENSG00000253910,ENSG00000186350,ENSG00000169918,ENSG00000110448,ENSG00000162105,ENSG00000196961,ENSG00000116729,ENSG00000168404,ENSG00000008838,ENSG00000035664,ENSG00000183955,ENSG00000178093,ENSG00000108684,ENSG00000197405,ENSG00000130402,ENSG00000204967,ENSG00000140479,ENSG00000261371,ENSG00000151276,ENSG00000162104,ENSG00000038382,ENSG00000143869,ENSG00000159314,ENSG00000068024,ENSG00000141068,ENSG00000148498,ENSG00000211970,ENSG00000108018,ENSG00000177238,ENSG00000273217,ENSG00000099331,ENSG00000160999,ENSG00000069667,ENSG00000172530,ENSG00000010278,ENSG00000162407,ENSG00000176973,ENSG00000168675,ENSG00000099956,ENSG00000127863,ENSG00000152804,ENSG00000100604,ENSG00000182580,ENSG00000106991,ENSG00000145113,ENSG00000100055,ENSG00000141433,ENSG00000117114,ENSG00000150637,ENSG00000163568,ENSG00000100351,ENSG00000164938,ENSG00000164463,ENSG00000151726,ENSG00000127948,ENSG00000140350,ENSG00000164082,ENSG00000157445,ENSG00000010322,ENSG00000054523,ENSG00000068383,ENSG00000161509,ENSG00000112679,ENSG00000150938,ENSG00000104899,ENSG00000128310,ENSG00000151746,ENSG00000068305,ENSG00000169174,ENSG00000118046,ENSG00000160460,ENSG00000106615,ENSG00000141574,ENSG00000189283,ENSG00000240247,ENSG00000196628,ENSG00000104529,ENSG00000132432,ENSG00000157168,ENSG00000079805,ENSG00000105221,ENSG00000168778,ENSG00000154127,ENSG00000140939,ENSG00000130304,ENSG00000169247,ENSG00000124813,ENSG00000164061,ENSG00000105613,ENSG00000177706,ENSG00000036828,ENSG00000075043,ENSG00000071051,ENSG00000163162,ENSG00000129657,ENSG00000101096,ENSG00000007047,ENSG00000109332,ENSG00000081059,ENSG00000108821,ENSG00000139832,ENSG00000184588,ENSG00000149403,ENSG00000106723,ENSG00000154217,ENSG00000115464,ENSG00000131626,ENSG00000140749,ENSG00000171055,ENSG00000159445,ENSG00000099139,ENSG00000187391,ENSG00000103942,ENSG00000132535,ENSG00000033170,ENSG00000170091,ENSG00000185008,ENSG00000135439,ENSG00000163399,ENSG00000136286,ENSG00000196104,ENSG00000188730,ENSG00000204963,ENSG00000129990,ENSG00000129467,ENSG00000002834,ENSG00000105538,ENSG00000109099,ENSG00000135519,ENSG00000107104,ENSG00000074416,ENSG00000136205,ENSG00000074047,ENSG00000172531,ENSG00000173890,ENSG00000170004,ENSG00000124882,ENSG00000142279,ENSG00000197879,ENSG00000136305,ENSG00000054179,ENSG00000142611,ENSG00000068745,ENSG00000131759,ENSG00000182923,ENSG00000170558,ENSG00000124588,ENSG00000008294,ENSG00000197122,ENSG00000092051,ENSG00000087460,ENSG00000175221,ENSG00000196935,ENSG00000111961,ENSG00000120251,ENSG00000159307,ENSG00000187800,ENSG00000165140,ENSG00000163624,ENSG00000138031,ENSG00000115414,ENSG00000126353,ENSG00000078043,ENSG00000159788,ENSG00000141404,ENSG00000137825,ENSG00000157193,ENSG00000148408,ENSG00000120910,ENSG00000121210,ENSG00000140995,ENSG00000084112,ENSG00000106617,ENSG00000185513,ENSG00000172232,ENSG00000181408,ENSG00000183638,ENSG00000011304,ENSG00000198851,ENSG00000253767,ENSG00000140945,ENSG00000188064,ENSG00000121067,ENSG00000248405,ENSG00000163909,ENSG00000235568,ENSG00000196782,ENSG00000102606,ENSG00000101445,ENSG00000115266,ENSG00000261934,ENSG00000196811,ENSG00000177380,ENSG00000107263,ENSG00000135503,ENSG00000081853,ENSG00000166148,ENSG00000143195,ENSG00000152894,ENSG00000175544,ENSG00000117020,ENSG00000147799,ENSG00000204965,ENSG00000149256,ENSG00000240065,ENSG00000112799,ENSG00000143420,ENSG00000265491,ENSG00000127838,ENSG00000107954,ENSG00000119737,ENSG00000105808,ENSG00000105738,ENSG00000154229,ENSG00000148737,ENSG00000124783,ENSG00000183783,ENSG00000141527,ENSG00000085721,ENSG00000187498,ENSG00000175505,ENSG00000100906,ENSG00000150722,ENSG00000132359,ENSG00000162951,ENSG00000239839,ENSG00000205784,ENSG00000182533,ENSG00000105397,ENSG00000132669,ENSG00000197442,ENSG00000164182,ENSG00000185950,ENSG00000090565,ENSG00000035862,ENSG00000138071,ENSG00000163673,ENSG00000083457,ENSG00000125637,ENSG00000134398,ENSG00000144711,ENSG00000079308,ENSG00000180914,ENSG00000065243,ENSG00000138829,ENSG00000005844,ENSG00000256053,ENSG00000150551,ENSG00000204970,ENSG00000185359,ENSG00000137878,ENSG00000122386,ENSG00000254221,ENSG00000196591,ENSG00000127324,ENSG00000156427,ENSG00000104375,ENSG00000074370,ENSG00000204138,ENSG00000166289,ENSG00000100888,ENSG00000184347,ENSG00000091181,ENSG00000186297,ENSG00000111783,ENSG00000170776,ENSG00000204977,ENSG00000140853,ENSG00000155849,ENSG00000058668,ENSG00000015133,ENSG00000116584,ENSG00000106070,ENSG00000270898,ENSG00000156687,ENSG00000053524,ENSG00000278570,ENSG00000078140,ENSG00000182621,ENSG00000156675,ENSG00000185345,ENSG00000143126,ENSG00000018408,ENSG00000118503,ENSG00000171612,ENSG00000129559,ENSG00000182866,ENSG00000100142,ENSG00000198121,ENSG00000055118,ENSG00000157404,ENSG00000145242,ENSG00000021300,ENSG00000183454,ENSG00000160293,ENSG00000119866,ENSG00000073282,ENSG00000173020,ENSG00000197386,ENSG00000143776,ENSG00000026508,ENSG00000205726,ENSG00000143772,ENSG00000157985,ENSG00000144791,ENSG00000109452,ENSG00000196642,ENSG00000156052,ENSG00000133256,ENSG00000033627,ENSG00000112038,ENSG00000243729,ENSG00000175582,ENSG00000172935,ENSG00000187446,ENSG00000137831,ENSG00000160360,ENSG00000167664,ENSG00000080824,ENSG00000116062,ENSG00000049618,ENSG00000133895,ENSG00000161011,ENSG00000155269,ENSG00000148484,ENSG00000103126,ENSG00000083168,ENSG00000174672,ENSG00000141564,ENSG00000183020,ENSG00000095370,ENSG00000101440,ENSG00000074317,ENSG00000120149,ENSG00000155011,ENSG00000179915,ENSG00000143061,ENSG00000162711,ENSG00000130816,ENSG00000124251,ENSG00000103043,ENSG00000056558,ENSG00000185989,ENSG00000125912,ENSG00000135144,ENSG00000145103,ENSG00000276547,ENSG00000132915,ENSG00000139626,ENSG00000181163,ENSG00000165891,ENSG00000093167,ENSG00000114861,ENSG00000117298,ENSG00000144619,ENSG00000065320,ENSG00000134830,ENSG00000082074,ENSG00000092529,ENSG00000168421,ENSG00000102858,ENSG00000110651,ENSG00000197905,ENSG00000170989,ENSG00000138670,ENSG00000111540,ENSG00000101188,ENSG00000081985,ENSG00000186660,ENSG00000139193,ENSG00000253537,ENSG00000198363,ENSG00000168214,ENSG00000127124,ENSG00000160191,ENSG00000117602,ENSG00000146425,ENSG00000173786,ENSG00000182177,ENSG00000117450,ENSG00000175634,ENSG00000253953,ENSG00000163558,ENSG00000091129,ENSG00000109625,ENSG00000157240,ENSG00000180900,ENSG00000078900,ENSG00000132554,ENSG00000189403,ENSG00000144746,ENSG00000168685,ENSG00000064489,ENSG00000167470,ENSG00000179051,ENSG00000133104,ENSG00000171310,ENSG00000165752,ENSG00000071242,ENSG00000111452,ENSG00000137642,ENSG00000196588,ENSG00000188186,ENSG00000008710,ENSG00000128655,ENSG00000104490,ENSG00000020181,ENSG00000070404,ENSG00000168785,ENSG00000075785,ENSG00000140279"
GO:0044699	single-organism process	biological_process	7.08E-11	7.05E-08	2009	2537	14029	18948	"ENSG00000153944,ENSG00000150455,ENSG00000153814,ENSG00000216490,ENSG00000125816,ENSG00000198569,ENSG00000243927,ENSG00000130699,ENSG00000131370,ENSG00000130592,ENSG00000143434,ENSG00000112053,ENSG00000103197,ENSG00000105711,ENSG00000175894,ENSG00000130856,ENSG00000081842,ENSG00000133808,ENSG00000134318,ENSG00000185787,ENSG00000116396,ENSG00000053438,ENSG00000161542,ENSG00000169862,ENSG00000112715,ENSG00000020129,ENSG00000166848,ENSG00000134215,ENSG00000126217,ENSG00000204969,ENSG00000130283,ENSG00000088808,ENSG00000157450,ENSG00000141748,ENSG00000107099,ENSG00000096063,ENSG00000179526,ENSG00000139370,ENSG00000173821,ENSG00000092439,ENSG00000086232,ENSG00000164466,ENSG00000151014,ENSG00000139579,ENSG00000135525,ENSG00000110717,ENSG00000099797,ENSG00000150672,ENSG00000109861,ENSG00000111237,ENSG00000077420,ENSG00000178184,ENSG00000142197,ENSG00000053918,ENSG00000181031,ENSG00000166619,ENSG00000132671,ENSG00000116670,ENSG00000141556,ENSG00000188822,ENSG00000197561,ENSG00000147316,ENSG00000153208,ENSG00000004455,ENSG00000004776,ENSG00000105339,ENSG00000183117,ENSG00000117984,ENSG00000022567,ENSG00000182732,ENSG00000186815,ENSG00000182871,ENSG00000185000,ENSG00000003987,ENSG00000151079,ENSG00000214866,ENSG00000149557,ENSG00000243156,ENSG00000110328,ENSG00000058453,ENSG00000215474,ENSG00000172613,ENSG00000073792,ENSG00000114279,ENSG00000133627,ENSG00000111252,ENSG00000188710,ENSG00000103510,ENSG00000120899,ENSG00000162739,ENSG00000005156,ENSG00000223802,ENSG00000084676,ENSG00000058866,ENSG00000172667,ENSG00000159399,ENSG00000139292,ENSG00000120949,ENSG00000115107,ENSG00000149654,ENSG00000142089,ENSG00000168811,ENSG00000185104,ENSG00000206075,ENSG00000073060,ENSG00000148482,ENSG00000047579,ENSG00000181619,ENSG00000102935,ENSG00000164715,ENSG00000104848,ENSG00000157554,ENSG00000197548,ENSG00000169231,ENSG00000155508,ENSG00000198399,ENSG00000115902,ENSG00000163697,ENSG00000160145,ENSG00000117425,ENSG00000104728,ENSG00000168621,ENSG00000203883,ENSG00000060491,ENSG00000100106,ENSG00000050405,ENSG00000187510,ENSG00000160447,ENSG00000273047,ENSG00000138735,ENSG00000134490,ENSG00000173262,ENSG00000101489,ENSG00000123453,ENSG00000160185,ENSG00000136279,ENSG00000059804,ENSG00000176845,ENSG00000215475,ENSG00000086200,ENSG00000169857,ENSG00000169851,ENSG00000182463,ENSG00000142765,ENSG00000113504,ENSG00000121440,ENSG00000106608,ENSG00000095002,ENSG00000163636,ENSG00000100154,ENSG00000170801,ENSG00000156802,ENSG00000144895,ENSG00000088992,ENSG00000072864,ENSG00000130167,ENSG00000072803,ENSG00000170365,ENSG00000168502,ENSG00000101152,ENSG00000138674,ENSG00000073803,ENSG00000262576,ENSG00000162438,ENSG00000109339,ENSG00000172890,ENSG00000167306,ENSG00000176783,ENSG00000242802,ENSG00000155307,ENSG00000141027,ENSG00000173559,ENSG00000166557,ENSG00000160299,ENSG00000256861,ENSG00000097007,ENSG00000177045,ENSG00000162390,ENSG00000197753,ENSG00000167601,ENSG00000196182,ENSG00000036448,ENSG00000124159,ENSG00000180316,ENSG00000197081,ENSG00000185453,ENSG00000138798,ENSG00000120742,ENSG00000167281,ENSG00000183495,ENSG00000179922,ENSG00000158201,ENSG00000113269,ENSG00000076826,ENSG00000112146,ENSG00000173511,ENSG00000170759,ENSG00000136110,ENSG00000215612,ENSG00000196781,ENSG00000119650,ENSG00000198055,ENSG00000149516,ENSG00000179869,ENSG00000066032,ENSG00000177374,ENSG00000153310,ENSG00000243678,ENSG00000197562,ENSG00000257923,ENSG00000176533,ENSG00000134330,ENSG00000115762,ENSG00000106772,ENSG00000084093,ENSG00000163251,ENSG00000136160,ENSG00000161217,ENSG00000114353,ENSG00000122176,ENSG00000242550,ENSG00000185585,ENSG00000197653,ENSG00000254122,ENSG00000101191,ENSG00000100030,ENSG00000134470,ENSG00000126822,ENSG00000187775,ENSG00000183049,ENSG00000102699,ENSG00000141098,ENSG00000133116,ENSG00000025293,ENSG00000196498,ENSG00000104763,ENSG00000130414,ENSG00000130649,ENSG00000100599,ENSG00000185651,ENSG00000105647,ENSG00000170525,ENSG00000103335,ENSG00000115677,ENSG00000134324,ENSG00000187608,ENSG00000140368,ENSG00000009709,ENSG00000135452,ENSG00000163629,ENSG00000113739,ENSG00000138430,ENSG00000115598,ENSG00000130226,ENSG00000196358,ENSG00000073861,ENSG00000168575,ENSG00000214357,ENSG00000173334,ENSG00000171617,ENSG00000182446,ENSG00000184374,ENSG00000171798,ENSG00000164300,ENSG00000075275,ENSG00000161547,ENSG00000119408,ENSG00000198467,ENSG00000144057,ENSG00000180340,ENSG00000108405,ENSG00000179364,ENSG00000177103,ENSG00000090316,ENSG00000132792,ENSG00000127946,ENSG00000101049,ENSG00000004399,ENSG00000103769,ENSG00000185551,ENSG00000186205,ENSG00000204060,ENSG00000141698,ENSG00000198873,ENSG00000107798,ENSG00000143924,ENSG00000178209,ENSG00000141505,ENSG00000140992,ENSG00000151025,ENSG00000164535,ENSG00000132334,ENSG00000171456,ENSG00000151892,ENSG00000134369,ENSG00000100564,ENSG00000178685,ENSG00000118004,ENSG00000060982,ENSG00000112530,ENSG00000188215,ENSG00000183155,ENSG00000172766,ENSG00000204599,ENSG00000254413,ENSG00000101146,ENSG00000104332,ENSG00000213186,ENSG00000184384,ENSG00000146205,ENSG00000082397,ENSG00000185650,ENSG00000119919,ENSG00000163110,ENSG00000179604,ENSG00000101109,ENSG00000050438,ENSG00000204962,ENSG00000169926,ENSG00000186603,ENSG00000100354,ENSG00000171811,ENSG00000185269,ENSG00000106565,ENSG00000182473,ENSG00000144771,ENSG00000143753,ENSG00000130638,ENSG00000188191,ENSG00000184984,ENSG00000157654,ENSG00000130940,ENSG00000111203,ENSG00000106852,ENSG00000104765,ENSG00000013725,ENSG00000168993,ENSG00000185624,ENSG00000175029,ENSG00000137497,ENSG00000188782,ENSG00000171189,ENSG00000078902,ENSG00000129038,ENSG00000131355,ENSG00000140682,ENSG00000131037,ENSG00000134538,ENSG00000129993,ENSG00000078114,ENSG00000117676,ENSG00000131634,ENSG00000186854,ENSG00000153531,ENSG00000100412,ENSG00000181192,ENSG00000148660,ENSG00000147647,ENSG00000196878,ENSG00000162341,ENSG00000127152,ENSG00000146701,ENSG00000182132,ENSG00000112699,ENSG00000114166,ENSG00000254245,ENSG00000169045,ENSG00000099800,ENSG00000141526,ENSG00000145287,ENSG00000163694,ENSG00000071246,ENSG00000148634,ENSG00000185722,ENSG00000011105,ENSG00000129933,ENSG00000136002,ENSG00000178342,ENSG00000166347,ENSG00000143570,ENSG00000134516,ENSG00000166676,ENSG00000173531,ENSG00000060558,ENSG00000137727,ENSG00000143669,ENSG00000204991,ENSG00000172375,ENSG00000160472,ENSG00000175928,ENSG00000116984,ENSG00000138081,ENSG00000115977,ENSG00000105287,ENSG00000172201,ENSG00000179761,ENSG00000197971,ENSG00000176390,ENSG00000179165,ENSG00000154118,ENSG00000105971,ENSG00000122085,ENSG00000189067,ENSG00000134644,ENSG00000145147,ENSG00000146830,ENSG00000159200,ENSG00000255529,ENSG00000105676,ENSG00000178607,ENSG00000140443,ENSG00000182185,ENSG00000186716,ENSG00000129003,ENSG00000112851,ENSG00000165029,ENSG00000127022,ENSG00000119013,ENSG00000068724,ENSG00000177556,ENSG00000100503,ENSG00000198276,ENSG00000163931,ENSG00000255150,ENSG00000163468,ENSG00000168071,ENSG00000138592,ENSG00000004059,ENSG00000117480,ENSG00000103489,ENSG00000126218,ENSG00000146828,ENSG00000139767,ENSG00000168010,ENSG00000205560,ENSG00000130723,ENSG00000147684,ENSG00000133315,ENSG00000187555,ENSG00000113263,ENSG00000071626,ENSG00000112294,ENSG00000198252,ENSG00000196569,ENSG00000198300,ENSG00000070756,ENSG00000183828,ENSG00000105963,ENSG00000107872,ENSG00000262209,ENSG00000129473,ENSG00000156265,ENSG00000144488,ENSG00000064961,ENSG00000039068,ENSG00000124232,ENSG00000088002,ENSG00000108352,ENSG00000181555,ENSG00000119514,ENSG00000078269,ENSG00000177084,ENSG00000198821,ENSG00000108306,ENSG00000134684,ENSG00000040487,ENSG00000103249,ENSG00000253846,ENSG00000125618,ENSG00000187664,ENSG00000110958,ENSG00000198178,ENSG00000113448,ENSG00000028528,ENSG00000164708,ENSG00000154134,ENSG00000116017,ENSG00000095787,ENSG00000136099,ENSG00000171791,ENSG00000228075,ENSG00000116254,ENSG00000084234,ENSG00000114650,ENSG00000143632,ENSG00000158815,ENSG00000130584,ENSG00000171608,ENSG00000068137,ENSG00000198089,ENSG00000130255,ENSG00000213626,ENSG00000160216,ENSG00000110713,ENSG00000197380,ENSG00000122386,ENSG00000185359,ENSG00000196591,ENSG00000127324,ENSG00000256053,ENSG00000005844,ENSG00000204970,ENSG00000126226,ENSG00000188536,ENSG00000145990,ENSG00000054282,ENSG00000104343,ENSG00000072195,ENSG00000134398,ENSG00000125637,ENSG00000144028,ENSG00000035862,ENSG00000185950,ENSG00000130035,ENSG00000083457,ENSG00000114021,ENSG00000164182,ENSG00000235608,ENSG00000147408,ENSG00000205784,ENSG00000159337,ENSG00000162951,ENSG00000165091,ENSG00000169629,ENSG00000188897,ENSG00000182606,ENSG00000173163,ENSG00000153201,ENSG00000100142,ENSG00000203867,ENSG00000157404,ENSG00000133816,ENSG00000055118,ENSG00000198121,ENSG00000018408,ENSG00000111058,ENSG00000156675,ENSG00000171612,ENSG00000148288,ENSG00000138080,ENSG00000135829,ENSG00000118503,ENSG00000278570,ENSG00000053524,ENSG00000164649,ENSG00000134899,ENSG00000221978,ENSG00000075240,ENSG00000188219,ENSG00000116584,ENSG00000189337,ENSG00000169026,ENSG00000135951,ENSG00000140853,ENSG00000204977,ENSG00000135069,ENSG00000111962,ENSG00000111783,ENSG00000081052,ENSG00000186297,ENSG00000166289,ENSG00000196367,ENSG00000276644,ENSG00000092345,ENSG00000091181,ENSG00000074935,ENSG00000169442,ENSG00000074370,ENSG00000127663,ENSG00000140945,ENSG00000196715,ENSG00000163909,ENSG00000248405,ENSG00000235568,ENSG00000152818,ENSG00000011304,ENSG00000198851,ENSG00000196821,ENSG00000111181,ENSG00000113083,ENSG00000186184,ENSG00000253767,ENSG00000144468,ENSG00000244588,ENSG00000164176,ENSG00000172232,ENSG00000185513,ENSG00000121210,ENSG00000084112,ENSG00000128040,ENSG00000148408,ENSG00000172554,ENSG00000007237,ENSG00000141404,ENSG00000178950,ENSG00000080839,ENSG00000105559,ENSG00000175806,ENSG00000163624,ENSG00000138031,ENSG00000165140,ENSG00000256514,ENSG00000175505,ENSG00000123136,ENSG00000075426,ENSG00000100280,ENSG00000183783,ENSG00000141527,ENSG00000085721,ENSG00000142599,ENSG00000187498,ENSG00000142655,ENSG00000166035,ENSG00000105738,ENSG00000154229,ENSG00000124783,ENSG00000054611,ENSG00000182601,ENSG00000142910,ENSG00000156110,ENSG00000074706,ENSG00000149256,ENSG00000204965,ENSG00000127838,ENSG00000119737,ENSG00000105808,ENSG00000107954,ENSG00000143420,ENSG00000167264,ENSG00000184640,ENSG00000175544,ENSG00000172264,ENSG00000117020,ENSG00000143195,ENSG00000100243,ENSG00000136240,ENSG00000115266,ENSG00000101445,ENSG00000152229,ENSG00000179588,ENSG00000107263,ENSG00000177380,ENSG00000168004,ENSG00000167733,ENSG00000144848,ENSG00000091129,ENSG00000144579,ENSG00000157240,ENSG00000107821,ENSG00000110619,ENSG00000164032,ENSG00000196408,ENSG00000253953,ENSG00000173110,ENSG00000163558,ENSG00000121570,ENSG00000104723,ENSG00000173786,ENSG00000102802,ENSG00000018280,ENSG00000139350,ENSG00000055483,ENSG00000127124,ENSG00000139193,ENSG00000186660,ENSG00000120963,ENSG00000135374,ENSG00000253537,ENSG00000138670,ENSG00000111540,ENSG00000173950,ENSG00000081985,ENSG00000101188,ENSG00000112701,ENSG00000102858,ENSG00000110651,ENSG00000143543,ENSG00000075785,ENSG00000168785,ENSG00000104490,ENSG00000078725,ENSG00000162849,ENSG00000235718,ENSG00000076944,ENSG00000188186,ENSG00000171310,ENSG00000188580,ENSG00000086598,ENSG00000071242,ENSG00000183715,ENSG00000122965,ENSG00000109685,ENSG00000166407,ENSG00000160563,ENSG00000171421,ENSG00000064489,ENSG00000168685,ENSG00000078900,ENSG00000198945,ENSG00000160360,ENSG00000165478,ENSG00000136367,ENSG00000243729,ENSG00000185101,ENSG00000175582,ENSG00000181666,ENSG00000152779,ENSG00000196642,ENSG00000109452,ENSG00000117245,ENSG00000143772,ENSG00000205726,ENSG00000144791,ENSG00000157985,ENSG00000151702,ENSG00000129518,ENSG00000164100,ENSG00000143776,ENSG00000026508,ENSG00000089094,ENSG00000145242,ENSG00000171045,ENSG00000160293,ENSG00000021300,ENSG00000134830,ENSG00000214510,ENSG00000082074,ENSG00000092529,ENSG00000133454,ENSG00000144619,ENSG00000135363,ENSG00000171914,ENSG00000181163,ENSG00000165891,ENSG00000114861,ENSG00000117298,ENSG00000167680,ENSG00000145103,ENSG00000125257,ENSG00000139626,ENSG00000198453,ENSG00000103043,ENSG00000212657,ENSG00000124251,ENSG00000135144,ENSG00000185989,ENSG00000125912,ENSG00000103175,ENSG00000056558,ENSG00000148120,ENSG00000074317,ENSG00000143797,ENSG00000155011,ENSG00000141564,ENSG00000174672,ENSG00000095370,ENSG00000133895,ENSG00000240230,ENSG00000122359,ENSG00000148484,ENSG00000153291,ENSG00000243444,ENSG00000116062,ENSG00000105993,ENSG00000134905,ENSG00000196814,ENSG00000158292,ENSG00000112486,ENSG00000282278,ENSG00000136040,ENSG00000184557,ENSG00000253305,ENSG00000150275,ENSG00000198670,ENSG00000112096,ENSG00000167740,ENSG00000175354,ENSG00000148572,ENSG00000112320,ENSG00000124214,ENSG00000091879,ENSG00000083067,ENSG00000101190,ENSG00000261308,ENSG00000134574,ENSG00000148090,ENSG00000011376,ENSG00000198355,ENSG00000100325,ENSG00000241978,ENSG00000197345,ENSG00000139629,ENSG00000178623,ENSG00000100031,ENSG00000061273,ENSG00000118257,ENSG00000128886,ENSG00000197063,ENSG00000105643,ENSG00000151532,ENSG00000174437,ENSG00000198353,ENSG00000151276,ENSG00000162104,ENSG00000176387,ENSG00000143869,ENSG00000002822,ENSG00000140479,ENSG00000137804,ENSG00000261371,ENSG00000136717,ENSG00000197405,ENSG00000130703,ENSG00000204967,ENSG00000135324,ENSG00000197757,ENSG00000109814,ENSG00000116729,ENSG00000008838,ENSG00000006704,ENSG00000183955,ENSG00000183733,ENSG00000169918,ENSG00000185532,ENSG00000116985,ENSG00000131697,ENSG00000134627,ENSG00000132517,ENSG00000111186,ENSG00000136931,ENSG00000108175,ENSG00000154928,ENSG00000132740,ENSG00000057593,ENSG00000173120,ENSG00000168546,ENSG00000015475,ENSG00000148680,ENSG00000223953,ENSG00000104936,ENSG00000140526,ENSG00000267534,ENSG00000021645,ENSG00000167632,ENSG00000198597,ENSG00000167984,ENSG00000104368,ENSG00000156026,ENSG00000145685,ENSG00000131368,ENSG00000168477,ENSG00000115457,ENSG00000170310,ENSG00000119185,ENSG00000010818,ENSG00000053254,ENSG00000243207,ENSG00000159248,ENSG00000166206,ENSG00000160796,ENSG00000142208,ENSG00000082684,ENSG00000154856,ENSG00000101198,ENSG00000074201,ENSG00000101294,ENSG00000073150,ENSG00000117411,ENSG00000162624,ENSG00000166377,ENSG00000198373,ENSG00000075413,ENSG00000151474,ENSG00000106018,ENSG00000267001,ENSG00000143786,ENSG00000130147,ENSG00000187535,ENSG00000137962,ENSG00000100034,ENSG00000124203,ENSG00000132207,ENSG00000108963,ENSG00000169218,ENSG00000173465,ENSG00000158321,ENSG00000087245,ENSG00000204764,ENSG00000255408,ENSG00000090020,ENSG00000101331,ENSG00000139734,ENSG00000115053,ENSG00000065833,ENSG00000114349,ENSG00000171840,ENSG00000133195,ENSG00000006695,ENSG00000134954,ENSG00000283632,ENSG00000065665,ENSG00000130635,ENSG00000176658,ENSG00000131508,ENSG00000105656,ENSG00000179954,ENSG00000011275,ENSG00000064932,ENSG00000033170,ENSG00000140749,ENSG00000034677,ENSG00000131626,ENSG00000021355,ENSG00000154217,ENSG00000179242,ENSG00000133027,ENSG00000115464,ENSG00000074211,ENSG00000184588,ENSG00000106723,ENSG00000108587,ENSG00000198736,ENSG00000149403,ENSG00000111275,ENSG00000108821,ENSG00000109332,ENSG00000102738,ENSG00000166689,ENSG00000119943,ENSG00000163162,ENSG00000101096,ENSG00000134278,ENSG00000137474,ENSG00000167703,ENSG00000276043,ENSG00000011332,ENSG00000036828,ENSG00000177706,ENSG00000169247,ENSG00000168827,ENSG00000105613,ENSG00000164061,ENSG00000087460,ENSG00000196935,ENSG00000188026,ENSG00000120251,ENSG00000188266,ENSG00000008294,ENSG00000173818,ENSG00000136504,ENSG00000079102,ENSG00000142611,ENSG00000170558,ENSG00000182923,ENSG00000197879,ENSG00000136305,ENSG00000170004,ENSG00000124882,ENSG00000069424,ENSG00000130023,ENSG00000173890,ENSG00000142546,ENSG00000172531,ENSG00000136205,ENSG00000135519,ENSG00000109099,ENSG00000074416,ENSG00000132965,ENSG00000196104,ENSG00000173638,ENSG00000185008,ENSG00000198807,ENSG00000170482,ENSG00000187837,ENSG00000204963,ENSG00000006652,ENSG00000100351,ENSG00000159674,ENSG00000141433,ENSG00000170889,ENSG00000182580,ENSG00000106991,ENSG00000187720,ENSG00000100055,ENSG00000168763,ENSG00000145113,ENSG00000164916,ENSG00000168394,ENSG00000167553,ENSG00000145476,ENSG00000162407,ENSG00000069667,ENSG00000026297,ENSG00000273217,ENSG00000177238,ENSG00000204740,ENSG00000159314,ENSG00000211970,ENSG00000141068,ENSG00000130304,ENSG00000240247,ENSG00000111319,ENSG00000180644,ENSG00000079805,ENSG00000132874,ENSG00000106615,ENSG00000151746,ENSG00000162065,ENSG00000138794,ENSG00000130159,ENSG00000128310,ENSG00000283208,ENSG00000172037,ENSG00000068305,ENSG00000054267,ENSG00000104899,ENSG00000150938,ENSG00000126214,ENSG00000133805,ENSG00000161509,ENSG00000115652,ENSG00000054523,ENSG00000165914,ENSG00000141337,ENSG00000121410,ENSG00000140350,ENSG00000127948,ENSG00000164938,ENSG00000010322,ENSG00000164082,ENSG00000083857,ENSG00000143816,ENSG00000137266,ENSG00000101247,ENSG00000156831,ENSG00000124587,ENSG00000152969,ENSG00000105464,ENSG00000101346,ENSG00000008083,ENSG00000010361,ENSG00000133612,ENSG00000182870,ENSG00000012779,ENSG00000157800,ENSG00000115275,ENSG00000116852,ENSG00000068650,ENSG00000162337,ENSG00000124134,ENSG00000149177,ENSG00000103342,ENSG00000173080,ENSG00000142784,ENSG00000171476,ENSG00000087266,ENSG00000105146,ENSG00000113140,ENSG00000162231,ENSG00000101421,ENSG00000128944,ENSG00000169071,ENSG00000135605,ENSG00000060069,ENSG00000186472,ENSG00000078399,ENSG00000141644,ENSG00000075399,ENSG00000171596,ENSG00000152784,ENSG00000117643,ENSG00000196218,ENSG00000118971,ENSG00000167291,ENSG00000171988,ENSG00000092758,ENSG00000171435,ENSG00000105939,ENSG00000113262,ENSG00000121075,ENSG00000159720,ENSG00000198743,ENSG00000090924,ENSG00000169258,ENSG00000069188,ENSG00000126870,ENSG00000099812,ENSG00000205213,ENSG00000080031,ENSG00000148411,ENSG00000196277,ENSG00000077063,ENSG00000185215,ENSG00000114473,ENSG00000139946,ENSG00000141012,ENSG00000168243,ENSG00000249967,ENSG00000167487,ENSG00000105997,ENSG00000205846,ENSG00000184350,ENSG00000170579,ENSG00000166986,ENSG00000197822,ENSG00000148400,ENSG00000139496,ENSG00000182263,ENSG00000179833,ENSG00000196313,ENSG00000115239,ENSG00000145715,ENSG00000160588,ENSG00000185745,ENSG00000080823,ENSG00000134539,ENSG00000147459,ENSG00000154678,ENSG00000110446,ENSG00000169507,ENSG00000188827,ENSG00000148655,ENSG00000198246,ENSG00000165661,ENSG00000078304,ENSG00000064270,ENSG00000144476,ENSG00000164808,ENSG00000181035,ENSG00000117595,ENSG00000064393,ENSG00000170430,ENSG00000196482,ENSG00000138835,ENSG00000157927,ENSG00000184999,ENSG00000099769,ENSG00000107968,ENSG00000167658,ENSG00000148948,ENSG00000169992,ENSG00000062282,ENSG00000171551,ENSG00000140398,ENSG00000141867,ENSG00000128918,ENSG00000071205,ENSG00000134871,ENSG00000184613,ENSG00000085978,ENSG00000141655,ENSG00000196502,ENSG00000197892,ENSG00000125730,ENSG00000136378,ENSG00000204120,ENSG00000106829,ENSG00000155097,ENSG00000100422,ENSG00000185290,ENSG00000150995,ENSG00000126602,ENSG00000007314,ENSG00000161021,ENSG00000024422,ENSG00000136273,ENSG00000133962,ENSG00000004139,ENSG00000243646,ENSG00000165887,ENSG00000109674,ENSG00000055208,ENSG00000104142,ENSG00000253731,ENSG00000141873,ENSG00000103522,ENSG00000254806,ENSG00000141933,ENSG00000196743,ENSG00000153563,ENSG00000163219,ENSG00000130558,ENSG00000145703,ENSG00000127528,ENSG00000003402,ENSG00000043355,ENSG00000185304,ENSG00000174498,ENSG00000170561,ENSG00000168904,ENSG00000077238,ENSG00000168081,ENSG00000175110,ENSG00000143578,ENSG00000137713,ENSG00000137841,ENSG00000173762,ENSG00000067606,ENSG00000169282,ENSG00000198189,ENSG00000087008,ENSG00000101493,ENSG00000124091,ENSG00000105479,ENSG00000176293,ENSG00000154975,ENSG00000135404,ENSG00000119636,ENSG00000080819,ENSG00000151650,ENSG00000164588,ENSG00000183605,ENSG00000103227,ENSG00000168036,ENSG00000179562,ENSG00000154380,ENSG00000136828,ENSG00000111224,ENSG00000008130,ENSG00000135250,ENSG00000166313,ENSG00000037280,ENSG00000117400,ENSG00000078328,ENSG00000188672,ENSG00000100346,ENSG00000163377,ENSG00000197859,ENSG00000136877,ENSG00000104228,ENSG00000151067,ENSG00000144455,ENSG00000103274,ENSG00000196415,ENSG00000069493,ENSG00000176715,ENSG00000072682,ENSG00000126070,ENSG00000163479,ENSG00000117868,ENSG00000214960,ENSG00000142459,ENSG00000134744,ENSG00000108511,ENSG00000158683,ENSG00000258484,ENSG00000174123,ENSG00000104518,ENSG00000158806,ENSG00000105549,ENSG00000183098,ENSG00000179271,ENSG00000197965,ENSG00000162889,ENSG00000165714,ENSG00000177565,ENSG00000155093,ENSG00000149091,ENSG00000119772,ENSG00000076641,ENSG00000156735,ENSG00000129116,ENSG00000137764,ENSG00000077942,ENSG00000183840,ENSG00000138386,ENSG00000171735,ENSG00000124181,ENSG00000148814,ENSG00000183087,ENSG00000141579,ENSG00000125967,ENSG00000165233,ENSG00000168314,ENSG00000050555,ENSG00000059728,ENSG00000142185,ENSG00000110148,ENSG00000221823,ENSG00000087494,ENSG00000029534,ENSG00000002016,ENSG00000139908,ENSG00000133019,ENSG00000075884,ENSG00000133028,ENSG00000187605,ENSG00000143891,ENSG00000128656,ENSG00000184363,ENSG00000173548,ENSG00000128011,ENSG00000170542,ENSG00000182050,ENSG00000144824,ENSG00000032742,ENSG00000167900,ENSG00000173575,ENSG00000127616,ENSG00000146090,ENSG00000044459,ENSG00000131196,ENSG00000179388,ENSG00000106346,ENSG00000129951,ENSG00000171540,ENSG00000100994,ENSG00000141401,ENSG00000188677,ENSG00000127191,ENSG00000182771,ENSG00000170142,ENSG00000186654,ENSG00000100628,ENSG00000260027,ENSG00000225663,ENSG00000108557,ENSG00000133243,ENSG00000076685,ENSG00000182093,ENSG00000136068,ENSG00000173011,ENSG00000101544,ENSG00000136535,ENSG00000084674,ENSG00000122025,ENSG00000172456,ENSG00000145214,ENSG00000023191,ENSG00000140563,ENSG00000184047,ENSG00000105726,ENSG00000012232,ENSG00000115548,ENSG00000217128,ENSG00000204956,ENSG00000128512,ENSG00000134775,ENSG00000118495,ENSG00000100311,ENSG00000180875,ENSG00000188676,ENSG00000087157,ENSG00000109736,ENSG00000173320,ENSG00000014164,ENSG00000069020,ENSG00000107371,ENSG00000176635,ENSG00000134198,ENSG00000008128,ENSG00000154485,ENSG00000120645,ENSG00000204961,ENSG00000205221,ENSG00000007866,ENSG00000143469,ENSG00000181220,ENSG00000061938,ENSG00000175764,ENSG00000042832,ENSG00000188766,ENSG00000100122,ENSG00000005379,ENSG00000249209,ENSG00000137834,ENSG00000061337,ENSG00000104043,ENSG00000107581,ENSG00000049759,ENSG00000135454,ENSG00000100985,ENSG00000158552,ENSG00000065675,ENSG00000012048,ENSG00000134086,ENSG00000161031,ENSG00000276045,ENSG00000104883,ENSG00000205302,ENSG00000163902,ENSG00000188559,ENSG00000104885,ENSG00000169299,ENSG00000184937,ENSG00000173714,ENSG00000108379,ENSG00000145506,ENSG00000136383,ENSG00000198431,ENSG00000165409,ENSG00000241935,ENSG00000169302,ENSG00000101194,ENSG00000086619,ENSG00000198010,ENSG00000166250,ENSG00000253729,ENSG00000140451,ENSG00000180264,ENSG00000106004,ENSG00000257767,ENSG00000110422,ENSG00000108389,ENSG00000057294,ENSG00000186431,ENSG00000174944,ENSG00000163806,ENSG00000122691,ENSG00000140044,ENSG00000162877,ENSG00000107611,ENSG00000135945,ENSG00000008952,ENSG00000110047,ENSG00000204859,ENSG00000184985,ENSG00000131055,ENSG00000169696,ENSG00000164627,ENSG00000157110,ENSG00000088538,ENSG00000105516,ENSG00000183145,ENSG00000142539,ENSG00000077549,ENSG00000122696,ENSG00000163820,ENSG00000111481,ENSG00000090975,ENSG00000124275,ENSG00000158270,ENSG00000025039,ENSG00000149948,ENSG00000151376,ENSG00000122958,ENSG00000161010,ENSG00000105220,ENSG00000213024,ENSG00000153707,ENSG00000188596,ENSG00000118156,ENSG00000118322,ENSG00000177030,ENSG00000164054,ENSG00000181804,ENSG00000139083,ENSG00000110057,ENSG00000107882,ENSG00000171408,ENSG00000034053,ENSG00000128805,ENSG00000086827,ENSG00000185630,ENSG00000145555,ENSG00000185052,ENSG00000008394,ENSG00000110076,ENSG00000100170,ENSG00000115758,ENSG00000137491,ENSG00000006611,ENSG00000139926,ENSG00000085511,ENSG00000146457,ENSG00000145779,ENSG00000156875,ENSG00000022840,ENSG00000131669,ENSG00000160113,ENSG00000013016,ENSG00000132849,ENSG00000080493,ENSG00000157933,ENSG00000156535,ENSG00000153395,ENSG00000095066,ENSG00000129521,ENSG00000143995,ENSG00000080854,ENSG00000187764,ENSG00000168874,ENSG00000064042,ENSG00000185022,ENSG00000099250,ENSG00000152932,ENSG00000163600,ENSG00000058272,ENSG00000100714,ENSG00000116353,ENSG00000197603,ENSG00000123407,ENSG00000186480,ENSG00000155313,ENSG00000151136,ENSG00000161714,ENSG00000188820,ENSG00000173421,ENSG00000068615,ENSG00000104369,ENSG00000155629,ENSG00000160310,ENSG00000086015,ENSG00000107736,ENSG00000157087,ENSG00000138162,ENSG00000088812,ENSG00000196570,ENSG00000148180,ENSG00000081913,ENSG00000118515,ENSG00000165215,ENSG00000123684,ENSG00000031823,ENSG00000146535,ENSG00000137878,ENSG00000142798,ENSG00000152127,ENSG00000254221,ENSG00000244607,ENSG00000138829,ENSG00000150551,ENSG00000179262,ENSG00000065243,ENSG00000180914,ENSG00000117597,ENSG00000186487,ENSG00000079308,ENSG00000124496,ENSG00000144711,ENSG00000090565,ENSG00000041515,ENSG00000163673,ENSG00000138071,ENSG00000124302,ENSG00000101187,ENSG00000105397,ENSG00000239839,ENSG00000182533,ENSG00000132359,ENSG00000081177,ENSG00000115705,ENSG00000115159,ENSG00000197442,ENSG00000132669,ENSG00000174996,ENSG00000182866,ENSG00000005381,ENSG00000143126,ENSG00000185345,ENSG00000129559,ENSG00000119471,ENSG00000174990,ENSG00000235194,ENSG00000270898,ENSG00000156687,ENSG00000106070,ENSG00000182621,ENSG00000078140,ENSG00000169131,ENSG00000058668,ENSG00000015133,ENSG00000139718,ENSG00000169598,ENSG00000155849,ENSG00000170776,ENSG00000100888,ENSG00000184347,ENSG00000104375,ENSG00000156427,ENSG00000140650,ENSG00000204138,ENSG00000121067,ENSG00000188064,ENSG00000196782,ENSG00000102606,ENSG00000178202,ENSG00000183638,ENSG00000105509,ENSG00000054796,ENSG00000181408,ENSG00000072609,ENSG00000144290,ENSG00000142494,ENSG00000157637,ENSG00000168056,ENSG00000106617,ENSG00000174238,ENSG00000142657,ENSG00000197410,ENSG00000140995,ENSG00000157193,ENSG00000120910,ENSG00000214114,ENSG00000132749,ENSG00000159788,ENSG00000078043,ENSG00000137825,ENSG00000254692,ENSG00000159307,ENSG00000126353,ENSG00000115414,ENSG00000187800,ENSG00000150722,ENSG00000115310,ENSG00000100906,ENSG00000148737,ENSG00000090615,ENSG00000086300,ENSG00000240065,ENSG00000140718,ENSG00000265491,ENSG00000112799,ENSG00000064666,ENSG00000147799,ENSG00000062822,ENSG00000135503,ENSG00000160209,ENSG00000081853,ENSG00000152894,ENSG00000166148,ENSG00000261934,ENSG00000196811,ENSG00000180900,ENSG00000109625,ENSG00000187955,ENSG00000061455,ENSG00000146425,ENSG00000136144,ENSG00000175634,ENSG00000117450,ENSG00000182177,ENSG00000160191,ENSG00000021762,ENSG00000066923,ENSG00000158089,ENSG00000117602,ENSG00000120093,ENSG00000134508,ENSG00000079257,ENSG00000165475,ENSG00000171723,ENSG00000168214,ENSG00000198363,ENSG00000143653,ENSG00000136830,ENSG00000197905,ENSG00000168421,ENSG00000170989,ENSG00000175198,ENSG00000007174,ENSG00000162551,ENSG00000140279,ENSG00000197019,ENSG00000020181,ENSG00000104946,ENSG00000269404,ENSG00000070404,ENSG00000111452,ENSG00000128655,ENSG00000196588,ENSG00000163975,ENSG00000008710,ENSG00000137642,ENSG00000165752,ENSG00000140534,ENSG00000179051,ENSG00000133104,ENSG00000103202,ENSG00000144746,ENSG00000167470,ENSG00000143032,ENSG00000154227,ENSG00000167476,ENSG00000189403,ENSG00000157216,ENSG00000132554,ENSG00000144357,ENSG00000164574,ENSG00000115875,ENSG00000179889,ENSG00000187446,ENSG00000172935,ENSG00000137831,ENSG00000173540,ENSG00000133706,ENSG00000196371,ENSG00000002933,ENSG00000153551,ENSG00000033627,ENSG00000112038,ENSG00000133256,ENSG00000156052,ENSG00000138107,ENSG00000073910,ENSG00000162909,ENSG00000173020,ENSG00000182247,ENSG00000100105,ENSG00000197386,ENSG00000119866,ENSG00000108001,ENSG00000073282,ENSG00000185963,ENSG00000138772,ENSG00000167157,ENSG00000183340,ENSG00000116731,ENSG00000204889,ENSG00000183454,ENSG00000065320,ENSG00000116663,ENSG00000093167,ENSG00000074800,ENSG00000276547,ENSG00000132915,ENSG00000096080,ENSG00000161267,ENSG00000179915,ENSG00000130816,ENSG00000162711,ENSG00000147454,ENSG00000143061,ENSG00000148700,ENSG00000139880,ENSG00000107957,ENSG00000120149,ENSG00000124831,ENSG00000148459,ENSG00000103126,ENSG00000083168,ENSG00000070366,ENSG00000101440,ENSG00000186334,ENSG00000183020,ENSG00000161011,ENSG00000088305,ENSG00000125741,ENSG00000148335,ENSG00000161609,ENSG00000277149,ENSG00000111885,ENSG00000155269,ENSG00000178996,ENSG00000106404,ENSG00000071564,ENSG00000155657,ENSG00000167664,ENSG00000049618,ENSG00000080824,ENSG00000161594,ENSG00000105371,ENSG00000156515,ENSG00000175463,ENSG00000141736,ENSG00000161513,ENSG00000159842,ENSG00000103187,ENSG00000103196,ENSG00000139687,ENSG00000178882,ENSG00000062598,ENSG00000100596,ENSG00000107338,ENSG00000156299,ENSG00000132763,ENSG00000251493,ENSG00000111707,ENSG00000167619,ENSG00000146463,ENSG00000116016,ENSG00000172986,ENSG00000135828,ENSG00000113742,ENSG00000176406,ENSG00000213906,ENSG00000196730,ENSG00000124067,ENSG00000147485,ENSG00000064999,ENSG00000064763,ENSG00000172403,ENSG00000021574,ENSG00000182858,ENSG00000181029,ENSG00000111321,ENSG00000038382,ENSG00000103257,ENSG00000182742,ENSG00000130402,ENSG00000178093,ENSG00000108684,ENSG00000152558,ENSG00000173253,ENSG00000083307,ENSG00000160207,ENSG00000022277,ENSG00000055609,ENSG00000188290,ENSG00000204644,ENSG00000168404,ENSG00000109654,ENSG00000035664,ENSG00000185344,ENSG00000162105,ENSG00000196961,ENSG00000253910,ENSG00000186350,ENSG00000110448,ENSG00000159753,ENSG00000253485,ENSG00000124570,ENSG00000147509,ENSG00000122862,ENSG00000020633,ENSG00000119411,ENSG00000114541,ENSG00000119946,ENSG00000095794,ENSG00000009954,ENSG00000162585,ENSG00000103222,ENSG00000112406,ENSG00000170890,ENSG00000198909,ENSG00000114948,ENSG00000105695,ENSG00000161955,ENSG00000196312,ENSG00000067064,ENSG00000197771,ENSG00000131686,ENSG00000131236,ENSG00000188452,ENSG00000155893,ENSG00000105426,ENSG00000136930,ENSG00000151465,ENSG00000151876,ENSG00000141002,ENSG00000147874,ENSG00000092067,ENSG00000188157,ENSG00000124126,ENSG00000167202,ENSG00000183011,ENSG00000101200,ENSG00000204070,ENSG00000150457,ENSG00000181090,ENSG00000171316,ENSG00000137818,ENSG00000177663,ENSG00000153317,ENSG00000175309,ENSG00000141542,ENSG00000118007,ENSG00000197576,ENSG00000113719,ENSG00000110931,ENSG00000166501,ENSG00000122033,ENSG00000067066,ENSG00000036672,ENSG00000130939,ENSG00000185811,ENSG00000137177,ENSG00000163913,ENSG00000087903,ENSG00000121743,ENSG00000141551,ENSG00000131943,ENSG00000100697,ENSG00000123240,ENSG00000141837,ENSG00000187094,ENSG00000240891,ENSG00000077684,ENSG00000164087,ENSG00000170873,ENSG00000153093,ENSG00000213918,ENSG00000187391,ENSG00000103942,ENSG00000132535,ENSG00000170091,ENSG00000114439,ENSG00000109667,ENSG00000174099,ENSG00000171055,ENSG00000159445,ENSG00000167216,ENSG00000099139,ENSG00000197321,ENSG00000139832,ENSG00000132405,ENSG00000160097,ENSG00000081059,ENSG00000196284,ENSG00000007047,ENSG00000129657,ENSG00000158486,ENSG00000141252,ENSG00000071051,ENSG00000075043,ENSG00000124813,ENSG00000104951,ENSG00000196535,ENSG00000160877,ENSG00000172725,ENSG00000110367,ENSG00000147813,ENSG00000175221,ENSG00000111961,ENSG00000167522,ENSG00000100504,ENSG00000092051,ENSG00000197122,ENSG00000159216,ENSG00000068745,ENSG00000124588,ENSG00000076554,ENSG00000262560,ENSG00000131759,ENSG00000047849,ENSG00000142279,ENSG00000135903,ENSG00000104524,ENSG00000054179,ENSG00000156471,ENSG00000074047,ENSG00000140090,ENSG00000270181,ENSG00000084072,ENSG00000107104,ENSG00000164306,ENSG00000233608,ENSG00000111674,ENSG00000002834,ENSG00000111328,ENSG00000105538,ENSG00000136286,ENSG00000163399,ENSG00000105697,ENSG00000101639,ENSG00000135439,ENSG00000129467,ENSG00000019144,ENSG00000188730,ENSG00000129990,ENSG00000163568,ENSG00000187726,ENSG00000274944,ENSG00000150637,ENSG00000117114,ENSG00000156475,ENSG00000136868,ENSG00000205436,ENSG00000160953,ENSG00000099956,ENSG00000168675,ENSG00000100604,ENSG00000152804,ENSG00000127863,ENSG00000010278,ENSG00000176973,ENSG00000130997,ENSG00000072415,ENSG00000177519,ENSG00000160999,ENSG00000172530,ENSG00000136048,ENSG00000108018,ENSG00000099331,ENSG00000135052,ENSG00000068024,ENSG00000148488,ENSG00000148498,ENSG00000118402,ENSG00000183090,ENSG00000105221,ENSG00000164363,ENSG00000140939,ENSG00000154127,ENSG00000168778,ENSG00000132432,ENSG00000104529,ENSG00000189283,ENSG00000196628,ENSG00000157168,ENSG00000118046,ENSG00000141574,ENSG00000160460,ENSG00000112139,ENSG00000011052,ENSG00000164626,ENSG00000167815,ENSG00000169174,ENSG00000013297,ENSG00000123485,ENSG00000121577,ENSG00000162433,ENSG00000112679,ENSG00000112685,ENSG00000068383,ENSG00000139641,ENSG00000151726,ENSG00000164463,ENSG00000157445"
GO:0010604	positive regulation of macromolecule metabolic process	biological_process	1.02E-10	9.29E-08	501	2537	2911	18948	"ENSG00000022840,ENSG00000124232,ENSG00000141068,ENSG00000157933,ENSG00000153395,ENSG00000068024,ENSG00000197024,ENSG00000162407,ENSG00000156265,ENSG00000107249,ENSG00000172530,ENSG00000085511,ENSG00000039068,ENSG00000069667,ENSG00000164916,ENSG00000070756,ENSG00000198300,ENSG00000106991,ENSG00000170889,ENSG00000127863,ENSG00000152804,ENSG00000150401,ENSG00000099956,ENSG00000071626,ENSG00000163568,ENSG00000185630,ENSG00000141433,ENSG00000148180,ENSG00000054523,ENSG00000164938,ENSG00000151726,ENSG00000213626,ENSG00000171791,ENSG00000151692,ENSG00000104899,ENSG00000095787,ENSG00000054267,ENSG00000116017,ENSG00000171608,ENSG00000112679,ENSG00000114650,ENSG00000143632,ENSG00000160310,ENSG00000110958,ENSG00000125618,ENSG00000058272,ENSG00000118046,ENSG00000068305,ENSG00000169174,ENSG00000128310,ENSG00000186480,ENSG00000028528,ENSG00000143995,ENSG00000129521,ENSG00000130304,ENSG00000141568,ENSG00000105221,ENSG00000079805,ENSG00000157168,ENSG00000099250,ENSG00000168874,ENSG00000196628,ENSG00000187764,ENSG00000172201,ENSG00000036828,ENSG00000140044,ENSG00000122691,ENSG00000105287,ENSG00000071051,ENSG00000163806,ENSG00000276043,ENSG00000176390,ENSG00000124813,ENSG00000001629,ENSG00000253729,ENSG00000196284,ENSG00000108821,ENSG00000101096,ENSG00000106004,ENSG00000108379,ENSG00000133027,ENSG00000145506,ENSG00000173531,ENSG00000104885,ENSG00000145287,ENSG00000187391,ENSG00000134086,ENSG00000105656,ENSG00000184937,ENSG00000034677,ENSG00000177030,ENSG00000111328,ENSG00000163468,ENSG00000129467,ENSG00000135439,ENSG00000198807,ENSG00000139083,ENSG00000074047,ENSG00000161010,ENSG00000213024,ENSG00000131759,ENSG00000170558,ENSG00000140443,ENSG00000124588,ENSG00000178607,ENSG00000159216,ENSG00000142611,ENSG00000135903,ENSG00000149948,ENSG00000124882,ENSG00000136305,ENSG00000197879,ENSG00000111961,ENSG00000157110,ENSG00000175221,ENSG00000105971,ENSG00000197122,ENSG00000029153,ENSG00000105516,ENSG00000008294,ENSG00000151322,ENSG00000151876,ENSG00000100311,ENSG00000151465,ENSG00000136930,ENSG00000107371,ENSG00000101200,ENSG00000008441,ENSG00000078902,ENSG00000188157,ENSG00000092067,ENSG00000053254,ENSG00000217128,ENSG00000142208,ENSG00000155893,ENSG00000118495,ENSG00000175029,ENSG00000070476,ENSG00000188191,ENSG00000145214,ENSG00000167632,ENSG00000130940,ENSG00000119185,ENSG00000184047,ENSG00000115548,ENSG00000161955,ENSG00000136535,ENSG00000101109,ENSG00000173011,ENSG00000009954,ENSG00000168546,ENSG00000119919,ENSG00000267534,ENSG00000122025,ENSG00000084674,ENSG00000198909,ENSG00000170890,ENSG00000100354,ENSG00000169926,ENSG00000015475,ENSG00000134954,ENSG00000049759,ENSG00000077684,ENSG00000137834,ENSG00000012048,ENSG00000065675,ENSG00000100985,ENSG00000179862,ENSG00000114166,ENSG00000087903,ENSG00000090020,ENSG00000187094,ENSG00000115053,ENSG00000127152,ENSG00000141551,ENSG00000166501,ENSG00000110931,ENSG00000007866,ENSG00000132207,ENSG00000117676,ENSG00000118007,ENSG00000100034,ENSG00000078403,ENSG00000185811,ENSG00000061938,ENSG00000181220,ENSG00000158321,ENSG00000067066,ENSG00000169218,ENSG00000171316,ENSG00000137818,ENSG00000140682,ENSG00000198373,ENSG00000129993,ENSG00000197063,ENSG00000171798,ENSG00000128886,ENSG00000108405,ENSG00000111321,ENSG00000180340,ENSG00000139908,ENSG00000221823,ENSG00000135828,ENSG00000173334,ENSG00000073861,ENSG00000116016,ENSG00000141579,ENSG00000196730,ENSG00000176406,ENSG00000100083,ENSG00000171735,ENSG00000124181,ENSG00000183087,ENSG00000251493,ENSG00000156299,ENSG00000156735,ENSG00000141736,ENSG00000134324,ENSG00000184557,ENSG00000009709,ENSG00000139687,ENSG00000077942,ENSG00000137764,ENSG00000020633,ENSG00000127191,ENSG00000104332,ENSG00000116985,ENSG00000095794,ENSG00000185650,ENSG00000184384,ENSG00000260027,ENSG00000108175,ENSG00000108557,ENSG00000170142,ENSG00000186654,ENSG00000136931,ENSG00000131196,ENSG00000188215,ENSG00000008838,ENSG00000127616,ENSG00000186350,ENSG00000172766,ENSG00000183733,ENSG00000170542,ENSG00000173253,ENSG00000140992,ENSG00000197405,ENSG00000182742,ENSG00000173548,ENSG00000083307,ENSG00000171456,ENSG00000143869,ENSG00000185551,ENSG00000127946,ENSG00000187605,ENSG00000162104,ENSG00000261371,ENSG00000073282,ENSG00000037280,ENSG00000108001,ENSG00000166313,ENSG00000119866,ENSG00000116731,ENSG00000243678,ENSG00000138772,ENSG00000145242,ENSG00000168036,ENSG00000151702,ENSG00000144893,ENSG00000129518,ENSG00000196781,ENSG00000135250,ENSG00000026508,ENSG00000100105,ENSG00000135404,ENSG00000112038,ENSG00000101493,ENSG00000187446,ENSG00000120742,ENSG00000138798,ENSG00000067606,ENSG00000162889,ENSG00000196498,ENSG00000161011,ENSG00000088305,ENSG00000133895,ENSG00000116062,ENSG00000080824,ENSG00000049618,ENSG00000177565,ENSG00000071564,ENSG00000185651,ENSG00000105647,ENSG00000273734,ENSG00000183049,ENSG00000109184,ENSG00000124831,ENSG00000025293,ENSG00000133116,ENSG00000158806,ENSG00000083168,ENSG00000103126,ENSG00000141564,ENSG00000114353,ENSG00000056558,ENSG00000100030,ENSG00000130816,ENSG00000162711,ENSG00000126070,ENSG00000135363,ENSG00000084093,ENSG00000092529,ENSG00000134830,ENSG00000117298,ENSG00000136160,ENSG00000163251,ENSG00000181163,ENSG00000165891,ENSG00000161021,ENSG00000088992,ENSG00000144895,ENSG00000156802,ENSG00000143543,ENSG00000170989,ENSG00000110651,ENSG00000170365,ENSG00000072803,ENSG00000197905,ENSG00000185522,ENSG00000120093,ENSG00000163636,ENSG00000125730,ENSG00000127124,ENSG00000198363,ENSG00000135374,ENSG00000168214,ENSG00000186660,ENSG00000139193,ENSG00000141655,ENSG00000163558,ENSG00000018280,ENSG00000175634,ENSG00000157240,ENSG00000180900,ENSG00000138735,ENSG00000136279,ENSG00000164032,ENSG00000128918,ENSG00000141867,ENSG00000101489,ENSG00000189403,ENSG00000157216,ENSG00000143578,ENSG00000078900,ENSG00000166407,ENSG00000109685,ENSG00000127528,ENSG00000177045,ENSG00000097007,ENSG00000099622,ENSG00000143032,ENSG00000168685,ENSG00000064489,ENSG00000144746,ENSG00000043355,ENSG00000003402,ENSG00000196588,ENSG00000163975,ENSG00000008710,ENSG00000137642,ENSG00000125447,ENSG00000141027,ENSG00000071242,ENSG00000130558,ENSG00000086598,ENSG00000055208,ENSG00000073803,ENSG00000109339,ENSG00000075785,ENSG00000137709,ENSG00000070404,ENSG00000269404,ENSG00000197019,ENSG00000080839,ENSG00000078043,ENSG00000120949,ENSG00000115414,ENSG00000126353,ENSG00000138031,ENSG00000179833,ENSG00000120899,ENSG00000148400,ENSG00000157193,ENSG00000084676,ENSG00000072609,ENSG00000139946,ENSG00000144468,ENSG00000106617,ENSG00000103510,ENSG00000172232,ENSG00000205213,ENSG00000163909,ENSG00000235568,ENSG00000196782,ENSG00000188064,ENSG00000140945,ENSG00000186184,ENSG00000198851,ENSG00000107968,ENSG00000168621,ENSG00000135503,ENSG00000107263,ENSG00000179588,ENSG00000101445,ENSG00000167658,ENSG00000203883,ENSG00000107954,ENSG00000144476,ENSG00000240065,ENSG00000196482,ENSG00000064666,ENSG00000170430,ENSG00000164808,ENSG00000117595,ENSG00000064393,ENSG00000188827,ENSG00000157554,ENSG00000102935,ENSG00000154229,ENSG00000148737,ENSG00000155508,ENSG00000197548,ENSG00000100906,ENSG00000168811,ENSG00000075426,ENSG00000175505,ENSG00000099326,ENSG00000105717,ENSG00000142599,ENSG00000141527,ENSG00000047579,ENSG00000085721,ENSG00000112715,ENSG00000162337,ENSG00000197442,ENSG00000173163,ENSG00000166848,ENSG00000182533,ENSG00000134398,ENSG00000134318,ENSG00000185950,ENSG00000035862,ENSG00000126226,ENSG00000124496,ENSG00000008083,ENSG00000065970,ENSG00000196591,ENSG00000150455,ENSG00000185359,ENSG00000130699,ENSG00000156831,ENSG00000256053,ENSG00000100888,ENSG00000092345,ENSG00000105939,ENSG00000171435,ENSG00000156427,ENSG00000104375,ENSG00000116670,ENSG00000140853,ENSG00000204977,ENSG00000132671,ENSG00000118971,ENSG00000170776,ENSG00000111783,ENSG00000197561,ENSG00000182621,ENSG00000078140,ENSG00000060069,ENSG00000139579,ENSG00000135605,ENSG00000278570,ENSG00000116584,ENSG00000062194,ENSG00000221978,ENSG00000058668,ENSG00000109861,ENSG00000198121,ENSG00000157450,ENSG00000133816,ENSG00000157404,ENSG00000203867,ENSG00000177311,ENSG00000182866,ENSG00000100142,ENSG00000130283,ENSG00000124191,ENSG00000169071,ENSG00000118503,ENSG00000185345,ENSG00000018408"
GO:0051254	positive regulation of RNA metabolic process	biological_process	1.02E-10	9.29E-08	291	2537	1534	18948	"ENSG00000143032,ENSG00000064489,ENSG00000043355,ENSG00000003402,ENSG00000166407,ENSG00000177045,ENSG00000127528,ENSG00000143578,ENSG00000078900,ENSG00000189403,ENSG00000157216,ENSG00000137709,ENSG00000070404,ENSG00000269404,ENSG00000197019,ENSG00000055208,ENSG00000073803,ENSG00000196588,ENSG00000008710,ENSG00000168214,ENSG00000135374,ENSG00000185522,ENSG00000120093,ENSG00000127124,ENSG00000170989,ENSG00000170365,ENSG00000110651,ENSG00000197905,ENSG00000072803,ENSG00000161021,ENSG00000088992,ENSG00000156802,ENSG00000144895,ENSG00000164032,ENSG00000101489,ENSG00000141867,ENSG00000157240,ENSG00000018280,ENSG00000163558,ENSG00000141655,ENSG00000025293,ENSG00000083168,ENSG00000103126,ENSG00000141564,ENSG00000183049,ENSG00000124831,ENSG00000049618,ENSG00000177565,ENSG00000071564,ENSG00000105647,ENSG00000133895,ENSG00000161011,ENSG00000165891,ENSG00000163251,ENSG00000181163,ENSG00000084093,ENSG00000135363,ENSG00000092529,ENSG00000056558,ENSG00000100030,ENSG00000162711,ENSG00000100105,ENSG00000129518,ENSG00000144893,ENSG00000168036,ENSG00000151702,ENSG00000116731,ENSG00000243678,ENSG00000145242,ENSG00000138772,ENSG00000073282,ENSG00000166313,ENSG00000108001,ENSG00000101493,ENSG00000138798,ENSG00000067606,ENSG00000111783,ENSG00000116670,ENSG00000140853,ENSG00000204977,ENSG00000104375,ENSG00000100888,ENSG00000105939,ENSG00000124191,ENSG00000169071,ENSG00000185345,ENSG00000018408,ENSG00000157404,ENSG00000133816,ENSG00000157450,ENSG00000203867,ENSG00000177311,ENSG00000100142,ENSG00000062194,ENSG00000116584,ENSG00000221978,ENSG00000182621,ENSG00000060069,ENSG00000278570,ENSG00000166848,ENSG00000112715,ENSG00000162337,ENSG00000130699,ENSG00000196591,ENSG00000150455,ENSG00000124496,ENSG00000065970,ENSG00000126226,ENSG00000196482,ENSG00000064393,ENSG00000117595,ENSG00000179588,ENSG00000203883,ENSG00000168621,ENSG00000135503,ENSG00000105717,ENSG00000142599,ENSG00000141527,ENSG00000085721,ENSG00000075426,ENSG00000100906,ENSG00000099326,ENSG00000155508,ENSG00000157554,ENSG00000102935,ENSG00000148737,ENSG00000148400,ENSG00000084676,ENSG00000157193,ENSG00000179833,ENSG00000080839,ENSG00000078043,ENSG00000205213,ENSG00000163909,ENSG00000235568,ENSG00000196782,ENSG00000140945,ENSG00000103510,ENSG00000213024,ENSG00000074047,ENSG00000139083,ENSG00000198807,ENSG00000135439,ENSG00000177030,ENSG00000197122,ENSG00000029153,ENSG00000105516,ENSG00000175221,ENSG00000135903,ENSG00000149948,ENSG00000131759,ENSG00000178607,ENSG00000142611,ENSG00000159216,ENSG00000101096,ENSG00000106004,ENSG00000253729,ENSG00000196284,ENSG00000108821,ENSG00000176390,ENSG00000124813,ENSG00000172201,ENSG00000105287,ENSG00000122691,ENSG00000071051,ENSG00000276043,ENSG00000184937,ENSG00000104885,ENSG00000145287,ENSG00000134086,ENSG00000105656,ENSG00000114650,ENSG00000160310,ENSG00000104899,ENSG00000095787,ENSG00000054267,ENSG00000116017,ENSG00000164938,ENSG00000213626,ENSG00000157168,ENSG00000079805,ENSG00000168874,ENSG00000196628,ENSG00000143995,ENSG00000141568,ENSG00000068305,ENSG00000186480,ENSG00000128310,ENSG00000058272,ENSG00000125618,ENSG00000172530,ENSG00000039068,ENSG00000069667,ENSG00000162407,ENSG00000107249,ENSG00000157933,ENSG00000068024,ENSG00000197024,ENSG00000022840,ENSG00000124232,ENSG00000185630,ENSG00000141433,ENSG00000071626,ENSG00000163568,ENSG00000152804,ENSG00000099956,ENSG00000164916,ENSG00000070756,ENSG00000198300,ENSG00000106991,ENSG00000186350,ENSG00000172766,ENSG00000183733,ENSG00000131196,ENSG00000008838,ENSG00000127616,ENSG00000095794,ENSG00000185650,ENSG00000184384,ENSG00000108175,ENSG00000260027,ENSG00000108557,ENSG00000136931,ENSG00000020633,ENSG00000127191,ENSG00000104332,ENSG00000185551,ENSG00000143869,ENSG00000187605,ENSG00000083307,ENSG00000171456,ENSG00000173253,ENSG00000182742,ENSG00000135828,ENSG00000073861,ENSG00000116016,ENSG00000141579,ENSG00000139908,ENSG00000180340,ENSG00000221823,ENSG00000128886,ENSG00000009709,ENSG00000139687,ENSG00000137764,ENSG00000141736,ENSG00000134324,ENSG00000171735,ENSG00000115053,ENSG00000127152,ENSG00000087903,ENSG00000090020,ENSG00000012048,ENSG00000065675,ENSG00000114166,ENSG00000179862,ENSG00000134954,ENSG00000077684,ENSG00000137834,ENSG00000171316,ENSG00000140682,ENSG00000198373,ENSG00000078403,ENSG00000185811,ENSG00000158321,ENSG00000181220,ENSG00000067066,ENSG00000166501,ENSG00000007866,ENSG00000110931,ENSG00000117676,ENSG00000118007,ENSG00000118495,ENSG00000142208,ENSG00000175029,ENSG00000070476,ENSG00000053254,ENSG00000008441,ENSG00000188157,ENSG00000092067,ENSG00000151322,ENSG00000100311,ENSG00000170890,ENSG00000100354,ENSG00000169926,ENSG00000136535,ENSG00000009954,ENSG00000119919,ENSG00000119185,ENSG00000130940,ENSG00000115548,ENSG00000167632"
GO:0009653	anatomical structure morphogenesis	biological_process	1.22E-10	1.06E-07	458	2537	2626	18948	"ENSG00000179388,ENSG00000109814,ENSG00000116729,ENSG00000186350,ENSG00000196961,ENSG00000213186,ENSG00000104332,ENSG00000188677,ENSG00000159753,ENSG00000185650,ENSG00000082397,ENSG00000225663,ENSG00000260027,ENSG00000108175,ENSG00000154928,ENSG00000185551,ENSG00000143869,ENSG00000103769,ENSG00000004399,ENSG00000075884,ENSG00000198353,ENSG00000177103,ENSG00000107798,ENSG00000128656,ENSG00000261371,ENSG00000173253,ENSG00000128011,ENSG00000197405,ENSG00000130402,ENSG00000182742,ENSG00000083307,ENSG00000151892,ENSG00000171456,ENSG00000142449,ENSG00000144824,ENSG00000032742,ENSG00000196358,ENSG00000116016,ENSG00000146463,ENSG00000176406,ENSG00000050555,ENSG00000075275,ENSG00000128886,ENSG00000171798,ENSG00000118257,ENSG00000061273,ENSG00000180340,ENSG00000021574,ENSG00000221823,ENSG00000141736,ENSG00000161594,ENSG00000184557,ENSG00000139687,ENSG00000150275,ENSG00000009709,ENSG00000103196,ENSG00000077942,ENSG00000159842,ENSG00000136040,ENSG00000137764,ENSG00000129116,ENSG00000124181,ENSG00000178882,ENSG00000138386,ENSG00000251493,ENSG00000156299,ENSG00000091879,ENSG00000112320,ENSG00000107338,ENSG00000087903,ENSG00000196878,ENSG00000163913,ENSG00000187094,ENSG00000141837,ENSG00000115053,ENSG00000127152,ENSG00000100697,ENSG00000141551,ENSG00000101331,ENSG00000134954,ENSG00000164087,ENSG00000170873,ENSG00000049759,ENSG00000061337,ENSG00000114349,ENSG00000137834,ENSG00000012048,ENSG00000065675,ENSG00000130635,ENSG00000100985,ENSG00000171316,ENSG00000150457,ENSG00000140682,ENSG00000187535,ENSG00000153317,ENSG00000166501,ENSG00000197576,ENSG00000117676,ENSG00000078114,ENSG00000087245,ENSG00000130939,ENSG00000067066,ENSG00000053254,ENSG00000105426,ENSG00000160796,ENSG00000131236,ENSG00000134775,ENSG00000180875,ENSG00000082684,ENSG00000136930,ENSG00000162624,ENSG00000124126,ENSG00000136535,ENSG00000101109,ENSG00000179604,ENSG00000168546,ENSG00000009954,ENSG00000163110,ENSG00000136068,ENSG00000119919,ENSG00000021645,ENSG00000106565,ENSG00000084674,ENSG00000171811,ENSG00000023191,ENSG00000130638,ENSG00000119185,ENSG00000157654,ENSG00000105695,ENSG00000105220,ENSG00000074047,ENSG00000172531,ENSG00000186716,ENSG00000153707,ENSG00000107104,ENSG00000140090,ENSG00000105538,ENSG00000177030,ENSG00000188596,ENSG00000019144,ENSG00000198807,ENSG00000185008,ENSG00000167522,ENSG00000188026,ENSG00000111961,ENSG00000145147,ENSG00000087460,ENSG00000197122,ENSG00000077549,ENSG00000170558,ENSG00000131759,ENSG00000047849,ENSG00000076554,ENSG00000159216,ENSG00000135903,ENSG00000124882,ENSG00000149948,ENSG00000142279,ENSG00000253729,ENSG00000081059,ENSG00000108821,ENSG00000057294,ENSG00000101096,ENSG00000106004,ENSG00000172201,ENSG00000177706,ENSG00000036828,ENSG00000122691,ENSG00000105287,ENSG00000137474,ENSG00000172725,ENSG00000110047,ENSG00000124813,ENSG00000205302,ENSG00000187391,ENSG00000132535,ENSG00000134086,ENSG00000184937,ENSG00000099139,ENSG00000071246,ENSG00000171055,ENSG00000108379,ENSG00000179242,ENSG00000143570,ENSG00000165409,ENSG00000173531,ENSG00000171791,ENSG00000104899,ENSG00000136099,ENSG00000154134,ENSG00000161714,ENSG00000171608,ENSG00000157087,ENSG00000143632,ENSG00000148180,ENSG00000197380,ENSG00000146535,ENSG00000165215,ENSG00000118515,ENSG00000127948,ENSG00000168778,ENSG00000143995,ENSG00000157168,ENSG00000079805,ENSG00000099250,ENSG00000168874,ENSG00000196628,ENSG00000187764,ENSG00000160460,ENSG00000197603,ENSG00000125618,ENSG00000100714,ENSG00000118046,ENSG00000068305,ENSG00000172037,ENSG00000186480,ENSG00000028528,ENSG00000151746,ENSG00000162407,ENSG00000072415,ENSG00000010278,ENSG00000139926,ENSG00000069667,ENSG00000131669,ENSG00000148498,ENSG00000156535,ENSG00000157933,ENSG00000181555,ENSG00000013016,ENSG00000107882,ENSG00000006652,ENSG00000187726,ENSG00000196569,ENSG00000185630,ENSG00000128805,ENSG00000159674,ENSG00000182580,ENSG00000145555,ENSG00000106991,ENSG00000152804,ENSG00000168675,ENSG00000116670,ENSG00000204977,ENSG00000170776,ENSG00000111783,ENSG00000196218,ENSG00000111962,ENSG00000184347,ENSG00000004776,ENSG00000153208,ENSG00000126870,ENSG00000069188,ENSG00000204138,ENSG00000159720,ENSG00000156427,ENSG00000104375,ENSG00000121075,ENSG00000198121,ENSG00000157404,ENSG00000113140,ENSG00000133816,ENSG00000129559,ENSG00000169071,ENSG00000118503,ENSG00000143126,ENSG00000185345,ENSG00000018408,ENSG00000156687,ENSG00000106070,ENSG00000278570,ENSG00000173821,ENSG00000116584,ENSG00000105711,ENSG00000138071,ENSG00000185950,ENSG00000134318,ENSG00000169862,ENSG00000147408,ENSG00000112715,ENSG00000162337,ENSG00000171476,ENSG00000134215,ENSG00000182533,ENSG00000196591,ENSG00000142798,ENSG00000143816,ENSG00000083857,ENSG00000138829,ENSG00000010361,ENSG00000103197,ENSG00000143434,ENSG00000101346,ENSG00000054282,ENSG00000160145,ENSG00000107954,ENSG00000163697,ENSG00000149256,ENSG00000144476,ENSG00000198399,ENSG00000240065,ENSG00000157927,ENSG00000117020,ENSG00000175544,ENSG00000064393,ENSG00000184640,ENSG00000168621,ENSG00000179588,ENSG00000100106,ENSG00000101445,ENSG00000148948,ENSG00000203883,ENSG00000115310,ENSG00000147459,ENSG00000142599,ENSG00000187498,ENSG00000047579,ENSG00000206075,ENSG00000157554,ENSG00000105738,ENSG00000154229,ENSG00000148737,ENSG00000169231,ENSG00000086300,ENSG00000084112,ENSG00000120899,ENSG00000174238,ENSG00000105997,ENSG00000148400,ENSG00000157193,ENSG00000084676,ENSG00000137825,ENSG00000120949,ENSG00000139292,ENSG00000145715,ENSG00000115414,ENSG00000205213,ENSG00000102606,ENSG00000163909,ENSG00000188064,ENSG00000140945,ENSG00000182871,ENSG00000185215,ENSG00000114473,ENSG00000113083,ENSG00000149557,ENSG00000181408,ENSG00000058453,ENSG00000215474,ENSG00000073792,ENSG00000144290,ENSG00000197753,ENSG00000109685,ENSG00000133104,ENSG00000179051,ENSG00000097007,ENSG00000127528,ENSG00000160299,ENSG00000170561,ENSG00000143032,ENSG00000168685,ENSG00000167601,ENSG00000003402,ENSG00000036448,ENSG00000196182,ENSG00000157216,ENSG00000077238,ENSG00000140279,ENSG00000162551,ENSG00000004139,ENSG00000020181,ENSG00000163975,ENSG00000141933,ENSG00000008710,ENSG00000162849,ENSG00000235718,ENSG00000130558,ENSG00000086598,ENSG00000171310,ENSG00000120093,ENSG00000117602,ENSG00000163636,ENSG00000125730,ENSG00000198363,ENSG00000168214,ENSG00000135374,ENSG00000170989,ENSG00000170365,ENSG00000024422,ENSG00000157240,ENSG00000180900,ENSG00000144848,ENSG00000091129,ENSG00000136279,ENSG00000134871,ENSG00000128918,ENSG00000163558,ENSG00000197892,ENSG00000173786,ENSG00000146425,ENSG00000108511,ENSG00000120149,ENSG00000183020,ENSG00000183098,ENSG00000103126,ENSG00000174672,ENSG00000125741,ENSG00000167664,ENSG00000155657,ENSG00000243444,ENSG00000133454,ENSG00000144619,ENSG00000065320,ENSG00000092529,ENSG00000114861,ENSG00000117298,ENSG00000165891,ENSG00000163251,ENSG00000151067,ENSG00000139626,ENSG00000125257,ENSG00000214960,ENSG00000142459,ENSG00000100030,ENSG00000107957,ENSG00000179915,ENSG00000168036,ENSG00000154380,ENSG00000151702,ENSG00000196781,ENSG00000144791,ENSG00000164588,ENSG00000197386,ENSG00000135250,ENSG00000162909,ENSG00000073910,ENSG00000119650,ENSG00000089094,ENSG00000073282,ENSG00000066032,ENSG00000037280,ENSG00000166313,ENSG00000119866,ENSG00000257923,ENSG00000160293,ENSG00000145242,ENSG00000138772,ENSG00000137713,ENSG00000138798,ENSG00000120742,ENSG00000067606,ENSG00000119636,ENSG00000176293,ENSG00000105479,ENSG00000170759,ENSG00000117245,ENSG00000156052,ENSG00000136110,ENSG00000173511"
GO:0007154	cell communication	biological_process	1.63E-10	1.33E-07	1000	2537	6411	18948	"ENSG00000134516,ENSG00000108379,ENSG00000137727,ENSG00000198431,ENSG00000145506,ENSG00000173531,ENSG00000060558,ENSG00000169302,ENSG00000172375,ENSG00000165409,ENSG00000161031,ENSG00000104885,ENSG00000188559,ENSG00000011105,ENSG00000173714,ENSG00000136002,ENSG00000178342,ENSG00000174944,ENSG00000105287,ENSG00000122691,ENSG00000197971,ENSG00000184985,ENSG00000008952,ENSG00000154118,ENSG00000176390,ENSG00000198010,ENSG00000101194,ENSG00000253729,ENSG00000115977,ENSG00000110422,ENSG00000106004,ENSG00000180264,ENSG00000057294,ENSG00000108389,ENSG00000178607,ENSG00000163820,ENSG00000140443,ENSG00000158270,ENSG00000149948,ENSG00000025039,ENSG00000157110,ENSG00000189067,ENSG00000145147,ENSG00000134644,ENSG00000105971,ENSG00000088538,ENSG00000146830,ENSG00000159200,ENSG00000077549,ENSG00000004059,ENSG00000126218,ENSG00000164054,ENSG00000122958,ENSG00000186716,ENSG00000165029,ENSG00000112851,ENSG00000213024,ENSG00000153707,ENSG00000145555,ENSG00000105963,ENSG00000168010,ENSG00000110057,ENSG00000107882,ENSG00000113263,ENSG00000198252,ENSG00000128805,ENSG00000034053,ENSG00000171408,ENSG00000196569,ENSG00000124232,ENSG00000108352,ENSG00000132849,ENSG00000160113,ENSG00000157933,ENSG00000156535,ENSG00000262209,ENSG00000110076,ENSG00000107872,ENSG00000156265,ENSG00000129473,ENSG00000085511,ENSG00000125618,ENSG00000163600,ENSG00000058272,ENSG00000152932,ENSG00000110958,ENSG00000198178,ENSG00000113448,ENSG00000186480,ENSG00000164708,ENSG00000198821,ENSG00000168874,ENSG00000187764,ENSG00000134684,ENSG00000080854,ENSG00000099250,ENSG00000253846,ENSG00000148180,ENSG00000068137,ENSG00000081913,ENSG00000118515,ENSG00000197380,ENSG00000146535,ENSG00000165215,ENSG00000095787,ENSG00000136099,ENSG00000161714,ENSG00000151136,ENSG00000154134,ENSG00000116017,ENSG00000116254,ENSG00000171791,ENSG00000086015,ENSG00000114650,ENSG00000160310,ENSG00000084234,ENSG00000155629,ENSG00000171608,ENSG00000158815,ENSG00000157087,ENSG00000124181,ENSG00000163629,ENSG00000113739,ENSG00000148814,ENSG00000183087,ENSG00000115598,ENSG00000156735,ENSG00000076641,ENSG00000077942,ENSG00000140368,ENSG00000137764,ENSG00000187608,ENSG00000135452,ENSG00000183840,ENSG00000171798,ENSG00000182446,ENSG00000142185,ENSG00000110148,ENSG00000075275,ENSG00000087494,ENSG00000119408,ENSG00000221823,ENSG00000108405,ENSG00000179364,ENSG00000139908,ENSG00000180340,ENSG00000029534,ENSG00000133019,ENSG00000214357,ENSG00000173334,ENSG00000165233,ENSG00000141505,ENSG00000140992,ENSG00000151025,ENSG00000132334,ENSG00000151892,ENSG00000171456,ENSG00000032742,ENSG00000101049,ENSG00000127946,ENSG00000075884,ENSG00000103769,ENSG00000185551,ENSG00000004399,ENSG00000128656,ENSG00000198873,ENSG00000141401,ENSG00000213186,ENSG00000182771,ENSG00000104332,ENSG00000127191,ENSG00000100628,ENSG00000186654,ENSG00000185650,ENSG00000184384,ENSG00000146090,ENSG00000127616,ENSG00000183155,ENSG00000131196,ENSG00000179388,ENSG00000129951,ENSG00000204599,ENSG00000144771,ENSG00000145214,ENSG00000140563,ENSG00000184984,ENSG00000184047,ENSG00000012232,ENSG00000115548,ENSG00000179604,ENSG00000136068,ENSG00000101109,ENSG00000204962,ENSG00000100354,ENSG00000182473,ENSG00000122025,ENSG00000084674,ENSG00000185269,ENSG00000100311,ENSG00000171189,ENSG00000180875,ENSG00000078902,ENSG00000069020,ENSG00000014164,ENSG00000204956,ENSG00000128512,ENSG00000217128,ENSG00000104765,ENSG00000111203,ENSG00000175029,ENSG00000185624,ENSG00000168993,ENSG00000013725,ENSG00000118495,ENSG00000117676,ENSG00000204961,ENSG00000007866,ENSG00000131634,ENSG00000186854,ENSG00000061938,ENSG00000131355,ENSG00000134198,ENSG00000140682,ENSG00000131037,ENSG00000120645,ENSG00000107581,ENSG00000061337,ENSG00000137834,ENSG00000005379,ENSG00000112699,ENSG00000065675,ENSG00000254245,ENSG00000114166,ENSG00000169045,ENSG00000100985,ENSG00000012048,ENSG00000188766,ENSG00000148660,ENSG00000042832,ENSG00000127152,ENSG00000162341,ENSG00000085978,ENSG00000141655,ENSG00000113504,ENSG00000142765,ENSG00000197892,ENSG00000160447,ENSG00000273047,ENSG00000138735,ENSG00000169992,ENSG00000141867,ENSG00000171551,ENSG00000101489,ENSG00000134871,ENSG00000136279,ENSG00000071205,ENSG00000160185,ENSG00000128918,ENSG00000007314,ENSG00000144895,ENSG00000161021,ENSG00000136273,ENSG00000170365,ENSG00000130167,ENSG00000072803,ENSG00000101152,ENSG00000125730,ENSG00000163636,ENSG00000095002,ENSG00000106829,ENSG00000204120,ENSG00000185290,ENSG00000150995,ENSG00000126602,ENSG00000170801,ENSG00000155097,ENSG00000141027,ENSG00000141933,ENSG00000153563,ENSG00000163219,ENSG00000130558,ENSG00000138674,ENSG00000243646,ENSG00000165887,ENSG00000004139,ENSG00000055208,ENSG00000109339,ENSG00000073803,ENSG00000103522,ENSG00000253731,ENSG00000168904,ENSG00000196182,ENSG00000168081,ENSG00000077238,ENSG00000143578,ENSG00000097007,ENSG00000145703,ENSG00000162390,ENSG00000003402,ENSG00000167601,ENSG00000135404,ENSG00000112146,ENSG00000170759,ENSG00000173511,ENSG00000137713,ENSG00000137841,ENSG00000197081,ENSG00000173762,ENSG00000067606,ENSG00000101493,ENSG00000120742,ENSG00000138798,ENSG00000037280,ENSG00000166313,ENSG00000117400,ENSG00000177374,ENSG00000197562,ENSG00000243678,ENSG00000100346,ENSG00000164588,ENSG00000168036,ENSG00000196781,ENSG00000136828,ENSG00000198055,ENSG00000135250,ENSG00000069493,ENSG00000122176,ENSG00000114353,ENSG00000254122,ENSG00000126070,ENSG00000134744,ENSG00000101191,ENSG00000100030,ENSG00000176533,ENSG00000084093,ENSG00000197859,ENSG00000136160,ENSG00000163251,ENSG00000151067,ENSG00000197965,ENSG00000162889,ENSG00000100599,ENSG00000105647,ENSG00000155093,ENSG00000177565,ENSG00000149091,ENSG00000126822,ENSG00000134470,ENSG00000174123,ENSG00000183049,ENSG00000104518,ENSG00000025293,ENSG00000133116,ENSG00000183098,ENSG00000130592,ENSG00000131370,ENSG00000101346,ENSG00000105464,ENSG00000103197,ENSG00000010361,ENSG00000150455,ENSG00000143816,ENSG00000083857,ENSG00000216490,ENSG00000130699,ENSG00000053438,ENSG00000116396,ENSG00000112715,ENSG00000169862,ENSG00000149177,ENSG00000020129,ENSG00000162337,ENSG00000126217,ENSG00000134215,ENSG00000166848,ENSG00000173080,ENSG00000204969,ENSG00000105711,ENSG00000133612,ENSG00000081842,ENSG00000134318,ENSG00000135605,ENSG00000173821,ENSG00000150672,ENSG00000186472,ENSG00000111237,ENSG00000109861,ENSG00000171596,ENSG00000077420,ENSG00000087266,ENSG00000130283,ENSG00000088808,ENSG00000113140,ENSG00000157450,ENSG00000141748,ENSG00000107099,ENSG00000096063,ENSG00000101421,ENSG00000179526,ENSG00000169071,ENSG00000153208,ENSG00000171435,ENSG00000113262,ENSG00000159720,ENSG00000182732,ENSG00000090924,ENSG00000053918,ENSG00000181031,ENSG00000116670,ENSG00000132671,ENSG00000197561,ENSG00000188822,ENSG00000215474,ENSG00000139946,ENSG00000172613,ENSG00000168243,ENSG00000114279,ENSG00000111252,ENSG00000188710,ENSG00000205213,ENSG00000214866,ENSG00000149557,ENSG00000196277,ENSG00000148411,ENSG00000058866,ENSG00000172667,ENSG00000115239,ENSG00000120949,ENSG00000145715,ENSG00000139292,ENSG00000120899,ENSG00000205846,ENSG00000184350,ENSG00000170579,ENSG00000084676,ENSG00000148400,ENSG00000181619,ENSG00000157554,ENSG00000102935,ENSG00000197548,ENSG00000155508,ENSG00000185745,ENSG00000080823,ENSG00000142089,ENSG00000168811,ENSG00000185104,ENSG00000154678,ENSG00000147459,ENSG00000134539,ENSG00000047579,ENSG00000148482,ENSG00000073060,ENSG00000168621,ENSG00000099769,ENSG00000104728,ENSG00000107968,ENSG00000060491,ENSG00000148948,ENSG00000187510,ENSG00000115902,ENSG00000163697,ENSG00000144476,ENSG00000078304,ENSG00000198399,ENSG00000160145,ENSG00000117425,ENSG00000117595,ENSG00000064393,ENSG00000157927,ENSG00000138835,ENSG00000196482,ENSG00000154217,ENSG00000115464,ENSG00000132405,ENSG00000139832,ENSG00000184588,ENSG00000149403,ENSG00000106723,ENSG00000132535,ENSG00000187391,ENSG00000103942,ENSG00000033170,ENSG00000170091,ENSG00000131626,ENSG00000171055,ENSG00000159445,ENSG00000140749,ENSG00000099139,ENSG00000036828,ENSG00000177706,ENSG00000075043,ENSG00000071051,ENSG00000169247,ENSG00000124813,ENSG00000105613,ENSG00000164061,ENSG00000081059,ENSG00000109332,ENSG00000108821,ENSG00000163162,ENSG00000129657,ENSG00000101096,ENSG00000007047,ENSG00000142611,ENSG00000068745,ENSG00000182923,ENSG00000170558,ENSG00000131759,ENSG00000124588,ENSG00000124882,ENSG00000170004,ENSG00000142279,ENSG00000136305,ENSG00000197879,ENSG00000054179,ENSG00000087460,ENSG00000175221,ENSG00000111961,ENSG00000196935,ENSG00000120251,ENSG00000008294,ENSG00000197122,ENSG00000092051,ENSG00000002834,ENSG00000105538,ENSG00000135439,ENSG00000185008,ENSG00000163399,ENSG00000196104,ENSG00000136286,ENSG00000204963,ENSG00000188730,ENSG00000129990,ENSG00000129467,ENSG00000074047,ENSG00000136205,ENSG00000172531,ENSG00000173890,ENSG00000135519,ENSG00000109099,ENSG00000107104,ENSG00000074416,ENSG00000106991,ENSG00000182580,ENSG00000145113,ENSG00000100055,ENSG00000168675,ENSG00000099956,ENSG00000152804,ENSG00000127863,ENSG00000100604,ENSG00000274944,ENSG00000150637,ENSG00000163568,ENSG00000100351,ENSG00000141433,ENSG00000117114,ENSG00000108018,ENSG00000273217,ENSG00000099331,ENSG00000177238,ENSG00000068024,ENSG00000159314,ENSG00000141068,ENSG00000148498,ENSG00000211970,ENSG00000010278,ENSG00000162407,ENSG00000176973,ENSG00000160999,ENSG00000069667,ENSG00000172530,ENSG00000118046,ENSG00000160460,ENSG00000106615,ENSG00000141574,ENSG00000128310,ENSG00000151746,ENSG00000068305,ENSG00000169174,ENSG00000105221,ENSG00000183090,ENSG00000168778,ENSG00000130304,ENSG00000154127,ENSG00000140939,ENSG00000196628,ENSG00000240247,ENSG00000189283,ENSG00000104529,ENSG00000132432,ENSG00000079805,ENSG00000157168,ENSG00000054523,ENSG00000068383,ENSG00000161509,ENSG00000164938,ENSG00000164463,ENSG00000140350,ENSG00000151726,ENSG00000127948,ENSG00000010322,ENSG00000164082,ENSG00000150938,ENSG00000104899,ENSG00000112679,ENSG00000175354,ENSG00000062598,ENSG00000156299,ENSG00000124214,ENSG00000107338,ENSG00000100596,ENSG00000091879,ENSG00000167619,ENSG00000083067,ENSG00000251493,ENSG00000196814,ENSG00000282278,ENSG00000112486,ENSG00000175463,ENSG00000141736,ENSG00000158292,ENSG00000136040,ENSG00000159842,ENSG00000112096,ENSG00000253305,ENSG00000139687,ENSG00000184557,ENSG00000150275,ENSG00000128886,ENSG00000118257,ENSG00000061273,ENSG00000064999,ENSG00000174437,ENSG00000105643,ENSG00000111321,ENSG00000198355,ENSG00000116016,ENSG00000135828,ENSG00000241978,ENSG00000113742,ENSG00000196730,ENSG00000213906,ENSG00000124067,ENSG00000176406,ENSG00000178623,ENSG00000108684,ENSG00000178093,ENSG00000197405,ENSG00000130402,ENSG00000204967,ENSG00000162104,ENSG00000151276,ENSG00000038382,ENSG00000143869,ENSG00000140479,ENSG00000261371,ENSG00000253485,ENSG00000116985,ENSG00000111186,ENSG00000122862,ENSG00000147509,ENSG00000131697,ENSG00000154928,ENSG00000108175,ENSG00000136931,ENSG00000095794,ENSG00000057593,ENSG00000168404,ENSG00000116729,ENSG00000035664,ENSG00000008838,ENSG00000183955,ENSG00000185344,ENSG00000253910,ENSG00000110448,ENSG00000186350,ENSG00000185532,ENSG00000169918,ENSG00000196961,ENSG00000162105,ENSG00000198597,ENSG00000104368,ENSG00000167984,ENSG00000156026,ENSG00000161955,ENSG00000119185,ENSG00000115457,ENSG00000168546,ENSG00000009954,ENSG00000140526,ENSG00000170890,ENSG00000104936,ENSG00000148680,ENSG00000015475,ENSG00000267534,ENSG00000021645,ENSG00000198909,ENSG00000136930,ENSG00000154856,ENSG00000188157,ENSG00000124126,ENSG00000101200,ENSG00000073150,ENSG00000010818,ENSG00000243207,ENSG00000166206,ENSG00000131236,ENSG00000159248,ENSG00000142208,ENSG00000105426,ENSG00000141542,ENSG00000124203,ENSG00000100034,ENSG00000110931,ENSG00000166501,ENSG00000130939,ENSG00000087245,ENSG00000067066,ENSG00000169218,ENSG00000106018,ENSG00000075413,ENSG00000143786,ENSG00000181090,ENSG00000171316,ENSG00000150457,ENSG00000187535,ENSG00000130147,ENSG00000177663,ENSG00000137962,ENSG00000077684,ENSG00000114349,ENSG00000240891,ENSG00000170873,ENSG00000065665,ENSG00000131508,ENSG00000090020,ENSG00000163913,ENSG00000255408,ENSG00000123240,ENSG00000121743,ENSG00000141551,ENSG00000187094,ENSG00000141837,ENSG00000253953,ENSG00000163558,ENSG00000146425,ENSG00000173786,ENSG00000055483,ENSG00000182177,ENSG00000117450,ENSG00000175634,ENSG00000091129,ENSG00000144848,ENSG00000109625,ENSG00000157240,ENSG00000180900,ENSG00000138670,ENSG00000111540,ENSG00000081985,ENSG00000101188,ENSG00000110651,ENSG00000168421,ENSG00000102858,ENSG00000197905,ENSG00000170989,ENSG00000127124,ENSG00000160191,ENSG00000117602,ENSG00000186660,ENSG00000139193,ENSG00000253537,ENSG00000168214,ENSG00000111452,ENSG00000196588,ENSG00000008710,ENSG00000188186,ENSG00000137642,ENSG00000128655,ENSG00000165752,ENSG00000171310,ENSG00000071242,ENSG00000168785,ENSG00000075785,ENSG00000140279,ENSG00000104490,ENSG00000020181,ENSG00000070404,ENSG00000189403,ENSG00000078900,ENSG00000132554,ENSG00000179051,ENSG00000133104,ENSG00000144746,ENSG00000064489,ENSG00000168685,ENSG00000167470,ENSG00000243729,ENSG00000175582,ENSG00000109452,ENSG00000196642,ENSG00000156052,ENSG00000133256,ENSG00000033627,ENSG00000112038,ENSG00000160360,ENSG00000187446,ENSG00000172935,ENSG00000137831,ENSG00000119866,ENSG00000073282,ENSG00000145242,ENSG00000183454,ENSG00000021300,ENSG00000160293,ENSG00000143772,ENSG00000205726,ENSG00000157985,ENSG00000144791,ENSG00000173020,ENSG00000026508,ENSG00000197386,ENSG00000143776,ENSG00000145103,ENSG00000132915,ENSG00000276547,ENSG00000139626,ENSG00000179915,ENSG00000162711,ENSG00000130816,ENSG00000143061,ENSG00000103043,ENSG00000124251,ENSG00000056558,ENSG00000185989,ENSG00000125912,ENSG00000135144,ENSG00000144619,ENSG00000065320,ENSG00000092529,ENSG00000134830,ENSG00000082074,ENSG00000165891,ENSG00000181163,ENSG00000093167,ENSG00000114861,ENSG00000133895,ENSG00000161011,ENSG00000155269,ENSG00000148484,ENSG00000167664,ENSG00000116062,ENSG00000080824,ENSG00000049618,ENSG00000074317,ENSG00000120149,ENSG00000155011,ENSG00000103126,ENSG00000083168,ENSG00000141564,ENSG00000174672,ENSG00000095370,ENSG00000183020,ENSG00000101440,ENSG00000180914,ENSG00000065243,ENSG00000079308,ENSG00000185359,ENSG00000137878,ENSG00000122386,ENSG00000254221,ENSG00000127324,ENSG00000196591,ENSG00000005844,ENSG00000138829,ENSG00000256053,ENSG00000150551,ENSG00000204970,ENSG00000164182,ENSG00000132359,ENSG00000239839,ENSG00000162951,ENSG00000205784,ENSG00000182533,ENSG00000105397,ENSG00000132669,ENSG00000197442,ENSG00000125637,ENSG00000144711,ENSG00000134398,ENSG00000185950,ENSG00000035862,ENSG00000090565,ENSG00000163673,ENSG00000138071,ENSG00000083457,ENSG00000156687,ENSG00000270898,ENSG00000106070,ENSG00000278570,ENSG00000053524,ENSG00000078140,ENSG00000182621,ENSG00000058668,ENSG00000015133,ENSG00000116584,ENSG00000182866,ENSG00000100142,ENSG00000198121,ENSG00000055118,ENSG00000157404,ENSG00000156675,ENSG00000185345,ENSG00000143126,ENSG00000018408,ENSG00000171612,ENSG00000129559,ENSG00000118503,ENSG00000166289,ENSG00000184347,ENSG00000091181,ENSG00000100888,ENSG00000156427,ENSG00000104375,ENSG00000204138,ENSG00000155849,ENSG00000204977,ENSG00000140853,ENSG00000186297,ENSG00000111783,ENSG00000170776,ENSG00000181408,ENSG00000185513,ENSG00000106617,ENSG00000172232,ENSG00000140945,ENSG00000188064,ENSG00000121067,ENSG00000248405,ENSG00000102606,ENSG00000235568,ENSG00000196782,ENSG00000163909,ENSG00000183638,ENSG00000011304,ENSG00000198851,ENSG00000196821,ENSG00000253767,ENSG00000159788,ENSG00000141404,ENSG00000078043,ENSG00000137825,ENSG00000159307,ENSG00000165140,ENSG00000187800,ENSG00000126353,ENSG00000163624,ENSG00000138031,ENSG00000115414,ENSG00000121210,ENSG00000140995,ENSG00000084112,ENSG00000157193,ENSG00000148408,ENSG00000120910,ENSG00000154229,ENSG00000105738,ENSG00000148737,ENSG00000124783,ENSG00000175505,ENSG00000100906,ENSG00000150722,ENSG00000141527,ENSG00000183783,ENSG00000085721,ENSG00000187498,ENSG00000135503,ENSG00000081853,ENSG00000166148,ENSG00000143195,ENSG00000152894,ENSG00000101445,ENSG00000261934,ENSG00000115266,ENSG00000196811,ENSG00000107263,ENSG00000177380,ENSG00000149256,ENSG00000204965,ENSG00000240065,ENSG00000143420,ENSG00000112799,ENSG00000127838,ENSG00000265491,ENSG00000105808,ENSG00000119737,ENSG00000107954,ENSG00000175544,ENSG00000117020,ENSG00000147799"
GO:0065009	regulation of molecular function	biological_process	1.65E-10	1.33E-07	497	2537	2893	18948	"ENSG00000185651,ENSG00000071564,ENSG00000105647,ENSG00000178996,ENSG00000116062,ENSG00000155657,ENSG00000080824,ENSG00000155093,ENSG00000133895,ENSG00000148484,ENSG00000162889,ENSG00000100599,ENSG00000158806,ENSG00000103126,ENSG00000174672,ENSG00000141564,ENSG00000133116,ENSG00000095370,ENSG00000101440,ENSG00000126822,ENSG00000120149,ENSG00000074317,ENSG00000124831,ENSG00000273734,ENSG00000109184,ENSG00000183049,ENSG00000179915,ENSG00000162711,ENSG00000103043,ENSG00000142459,ENSG00000056558,ENSG00000100030,ENSG00000134744,ENSG00000185989,ENSG00000103175,ENSG00000107957,ENSG00000242550,ENSG00000114353,ENSG00000136160,ENSG00000163251,ENSG00000181163,ENSG00000092529,ENSG00000214510,ENSG00000084093,ENSG00000145242,ENSG00000138772,ENSG00000183454,ENSG00000160293,ENSG00000073282,ENSG00000136828,ENSG00000073910,ENSG00000026508,ENSG00000197386,ENSG00000205726,ENSG00000157985,ENSG00000168036,ENSG00000103227,ENSG00000156052,ENSG00000112038,ENSG00000076826,ENSG00000185101,ENSG00000067606,ENSG00000169282,ENSG00000187446,ENSG00000138798,ENSG00000142235,ENSG00000160360,ENSG00000137841,ENSG00000078900,ENSG00000132554,ENSG00000189403,ENSG00000167476,ENSG00000144746,ENSG00000043355,ENSG00000003402,ENSG00000167470,ENSG00000097007,ENSG00000179051,ENSG00000145703,ENSG00000163219,ENSG00000086598,ENSG00000111452,ENSG00000196588,ENSG00000196743,ENSG00000188186,ENSG00000008710,ENSG00000137642,ENSG00000197019,ENSG00000104946,ENSG00000055208,ENSG00000109339,ENSG00000073803,ENSG00000168421,ENSG00000110651,ENSG00000170989,ENSG00000168502,ENSG00000143543,ENSG00000088992,ENSG00000138670,ENSG00000101188,ENSG00000072864,ENSG00000186660,ENSG00000079257,ENSG00000139193,ENSG00000198363,ENSG00000163636,ENSG00000095002,ENSG00000125730,ENSG00000117602,ENSG00000146425,ENSG00000018280,ENSG00000196408,ENSG00000141655,ENSG00000163558,ENSG00000140398,ENSG00000136279,ENSG00000071205,ENSG00000151693,ENSG00000138735,ENSG00000157240,ENSG00000169992,ENSG00000180900,ENSG00000101445,ENSG00000115266,ENSG00000148948,ENSG00000187510,ENSG00000179588,ENSG00000107263,ENSG00000168621,ENSG00000104728,ENSG00000107968,ENSG00000166148,ENSG00000170430,ENSG00000064393,ENSG00000170054,ENSG00000138835,ENSG00000147799,ENSG00000078304,ENSG00000240065,ENSG00000198399,ENSG00000143420,ENSG00000167264,ENSG00000160145,ENSG00000105808,ENSG00000107954,ENSG00000054611,ENSG00000105738,ENSG00000154229,ENSG00000148737,ENSG00000188827,ENSG00000164715,ENSG00000141527,ENSG00000073060,ENSG00000047579,ENSG00000206075,ENSG00000142655,ENSG00000185745,ENSG00000100906,ENSG00000185104,ENSG00000150722,ENSG00000147459,ENSG00000145715,ENSG00000126353,ENSG00000115414,ENSG00000138031,ENSG00000141404,ENSG00000159788,ENSG00000080839,ENSG00000223802,ENSG00000157193,ENSG00000148400,ENSG00000120899,ENSG00000128040,ENSG00000114279,ENSG00000106617,ENSG00000172232,ENSG00000196277,ENSG00000188064,ENSG00000121067,ENSG00000248405,ENSG00000152818,ENSG00000235568,ENSG00000163909,ENSG00000102606,ENSG00000156427,ENSG00000104375,ENSG00000105339,ENSG00000204138,ENSG00000182732,ENSG00000090924,ENSG00000105939,ENSG00000091181,ENSG00000197561,ENSG00000188822,ENSG00000141556,ENSG00000118971,ENSG00000170776,ENSG00000167291,ENSG00000147316,ENSG00000116670,ENSG00000140853,ENSG00000204977,ENSG00000155849,ENSG00000058668,ENSG00000221978,ENSG00000116584,ENSG00000171596,ENSG00000053524,ENSG00000150672,ENSG00000075399,ENSG00000182621,ENSG00000185345,ENSG00000018408,ENSG00000118503,ENSG00000169071,ENSG00000182866,ENSG00000153201,ENSG00000198121,ENSG00000107099,ENSG00000157404,ENSG00000132359,ENSG00000126217,ENSG00000134215,ENSG00000182533,ENSG00000162951,ENSG00000166848,ENSG00000197442,ENSG00000173163,ENSG00000132669,ENSG00000142784,ENSG00000112715,ENSG00000149177,ENSG00000124134,ENSG00000162337,ENSG00000161542,ENSG00000185950,ENSG00000134318,ENSG00000035862,ENSG00000133612,ENSG00000105711,ENSG00000125637,ENSG00000134398,ENSG00000144711,ENSG00000105464,ENSG00000103197,ENSG00000126226,ENSG00000131370,ENSG00000256053,ENSG00000150551,ENSG00000150455,ENSG00000185359,ENSG00000143816,ENSG00000196591,ENSG00000118515,ENSG00000151726,ENSG00000127948,ENSG00000164082,ENSG00000031823,ENSG00000148180,ENSG00000198089,ENSG00000161509,ENSG00000084234,ENSG00000160310,ENSG00000158815,ENSG00000112679,ENSG00000104369,ENSG00000150938,ENSG00000171791,ENSG00000123485,ENSG00000104899,ENSG00000130159,ENSG00000128310,ENSG00000151746,ENSG00000162065,ENSG00000169174,ENSG00000058272,ENSG00000118046,ENSG00000110958,ENSG00000160460,ENSG00000113448,ENSG00000187764,ENSG00000157168,ENSG00000099250,ENSG00000079805,ENSG00000105221,ENSG00000129521,ENSG00000154127,ENSG00000140939,ENSG00000130304,ENSG00000068024,ENSG00000159314,ENSG00000013016,ENSG00000156535,ENSG00000157933,ENSG00000145779,ENSG00000273217,ENSG00000108352,ENSG00000099331,ENSG00000085511,ENSG00000162407,ENSG00000156265,ENSG00000150401,ENSG00000099956,ENSG00000152804,ENSG00000105963,ENSG00000182580,ENSG00000156475,ENSG00000100055,ENSG00000141433,ENSG00000128805,ENSG00000086827,ENSG00000187555,ENSG00000163568,ENSG00000160111,ENSG00000107882,ENSG00000113263,ENSG00000135439,ENSG00000101639,ENSG00000196104,ENSG00000129467,ENSG00000105538,ENSG00000213024,ENSG00000132965,ENSG00000186716,ENSG00000161010,ENSG00000105220,ENSG00000142546,ENSG00000172531,ENSG00000112851,ENSG00000124882,ENSG00000149948,ENSG00000136305,ENSG00000055957,ENSG00000178607,ENSG00000131759,ENSG00000124275,ENSG00000140443,ENSG00000174485,ENSG00000159200,ENSG00000008294,ENSG00000197122,ENSG00000092051,ENSG00000175221,ENSG00000087460,ENSG00000145147,ENSG00000105971,ENSG00000088538,ENSG00000196935,ENSG00000111961,ENSG00000154118,ENSG00000276043,ENSG00000163806,ENSG00000036828,ENSG00000162877,ENSG00000122691,ENSG00000071051,ENSG00000105287,ENSG00000110422,ENSG00000140451,ENSG00000132405,ENSG00000137727,ENSG00000184588,ENSG00000060558,ENSG00000165409,ENSG00000134516,ENSG00000074211,ENSG00000021355,ENSG00000173714,ENSG00000136002,ENSG00000132535,ENSG00000187391,ENSG00000105656,ENSG00000104885,ENSG00000188559,ENSG00000065675,ENSG00000176658,ENSG00000114166,ENSG00000100985,ENSG00000114349,ENSG00000160972,ENSG00000049759,ENSG00000101331,ENSG00000187094,ENSG00000090020,ENSG00000148660,ENSG00000112208,ENSG00000153531,ENSG00000067066,ENSG00000061938,ENSG00000117676,ENSG00000100034,ENSG00000166501,ENSG00000110931,ENSG00000130147,ENSG00000153317,ENSG00000120645,ENSG00000137962,ENSG00000106018,ENSG00000198373,ENSG00000143786,ENSG00000137818,ENSG00000131037,ENSG00000150457,ENSG00000188157,ENSG00000124126,ENSG00000101200,ENSG00000167202,ENSG00000100311,ENSG00000136930,ENSG00000180875,ENSG00000131236,ENSG00000175029,ENSG00000142208,ENSG00000128512,ENSG00000217128,ENSG00000184047,ENSG00000119185,ENSG00000144771,ENSG00000167984,ENSG00000167632,ENSG00000145214,ENSG00000188191,ENSG00000023191,ENSG00000104936,ENSG00000170890,ENSG00000015475,ENSG00000267534,ENSG00000122025,ENSG00000198909,ENSG00000179604,ENSG00000168546,ENSG00000009954,ENSG00000077984,ENSG00000101109,ENSG00000170142,ENSG00000119698,ENSG00000100767,ENSG00000130382,ENSG00000147509,ENSG00000127191,ENSG00000124570,ENSG00000104332,ENSG00000185532,ENSG00000127616,ENSG00000146090,ENSG00000188215,ENSG00000183155,ENSG00000083307,ENSG00000151892,ENSG00000178685,ENSG00000132002,ENSG00000140992,ENSG00000197405,ENSG00000130402,ENSG00000170542,ENSG00000072818,ENSG00000002822,ENSG00000128656,ENSG00000162104,ENSG00000101049,ENSG00000127946,ENSG00000038382,ENSG00000075884,ENSG00000185551,ENSG00000004399,ENSG00000198467,ENSG00000108405,ENSG00000180340,ENSG00000181029,ENSG00000139908,ENSG00000171798,ENSG00000110148,ENSG00000164300,ENSG00000213906,ENSG00000196730,ENSG00000178623,ENSG00000173334,ENSG00000156299,ENSG00000136161,ENSG00000183087,ENSG00000175354,ENSG00000124181,ENSG00000148572,ENSG00000077942,ENSG00000137764,ENSG00000159842,ENSG00000136040,ENSG00000198670,ENSG00000178404,ENSG00000112096,ENSG00000184557,ENSG00000139687,ENSG00000009709,ENSG00000105993,ENSG00000156735,ENSG00000175463,ENSG00000141736"
GO:0031325	positive regulation of cellular metabolic process	biological_process	1.91E-10	1.43E-07	500	2537	2916	18948	"ENSG00000160310,ENSG00000114650,ENSG00000112679,ENSG00000116017,ENSG00000054267,ENSG00000095787,ENSG00000171791,ENSG00000104899,ENSG00000151692,ENSG00000213626,ENSG00000127948,ENSG00000151726,ENSG00000164938,ENSG00000148180,ENSG00000187764,ENSG00000168874,ENSG00000196628,ENSG00000079805,ENSG00000157168,ENSG00000099250,ENSG00000105221,ENSG00000141568,ENSG00000130304,ENSG00000143995,ENSG00000129521,ENSG00000128310,ENSG00000186480,ENSG00000169174,ENSG00000068305,ENSG00000118046,ENSG00000125618,ENSG00000058272,ENSG00000110958,ENSG00000069667,ENSG00000085511,ENSG00000172530,ENSG00000039068,ENSG00000107249,ENSG00000162407,ENSG00000156265,ENSG00000197024,ENSG00000068024,ENSG00000141569,ENSG00000157933,ENSG00000141068,ENSG00000124232,ENSG00000022840,ENSG00000141433,ENSG00000185630,ENSG00000163568,ENSG00000071626,ENSG00000099956,ENSG00000150401,ENSG00000100604,ENSG00000152804,ENSG00000127863,ENSG00000198300,ENSG00000170889,ENSG00000106991,ENSG00000070756,ENSG00000164916,ENSG00000213024,ENSG00000165029,ENSG00000161010,ENSG00000074047,ENSG00000198807,ENSG00000135439,ENSG00000139083,ENSG00000129467,ENSG00000163468,ENSG00000111328,ENSG00000177030,ENSG00000008294,ENSG00000105516,ENSG00000029153,ENSG00000197122,ENSG00000105971,ENSG00000175221,ENSG00000157110,ENSG00000087460,ENSG00000111961,ENSG00000136305,ENSG00000124882,ENSG00000149948,ENSG00000135903,ENSG00000178607,ENSG00000159216,ENSG00000163820,ENSG00000142611,ENSG00000140443,ENSG00000124588,ENSG00000170558,ENSG00000131759,ENSG00000106004,ENSG00000101096,ENSG00000108821,ENSG00000196284,ENSG00000253729,ENSG00000001629,ENSG00000124813,ENSG00000176390,ENSG00000163806,ENSG00000276043,ENSG00000122691,ENSG00000140044,ENSG00000071051,ENSG00000105287,ENSG00000172201,ENSG00000034677,ENSG00000184937,ENSG00000105656,ENSG00000134086,ENSG00000187391,ENSG00000145287,ENSG00000104885,ENSG00000145506,ENSG00000165409,ENSG00000133027,ENSG00000141551,ENSG00000123240,ENSG00000127152,ENSG00000115053,ENSG00000187094,ENSG00000090020,ENSG00000087903,ENSG00000179862,ENSG00000100985,ENSG00000114166,ENSG00000065675,ENSG00000012048,ENSG00000137834,ENSG00000077684,ENSG00000134954,ENSG00000130147,ENSG00000129993,ENSG00000198373,ENSG00000106018,ENSG00000140682,ENSG00000137818,ENSG00000171316,ENSG00000169218,ENSG00000067066,ENSG00000181220,ENSG00000158321,ENSG00000061938,ENSG00000185811,ENSG00000078403,ENSG00000100034,ENSG00000118007,ENSG00000132207,ENSG00000117676,ENSG00000166501,ENSG00000110931,ENSG00000007866,ENSG00000070476,ENSG00000131236,ENSG00000175029,ENSG00000155893,ENSG00000142208,ENSG00000118495,ENSG00000217128,ENSG00000053254,ENSG00000104765,ENSG00000188157,ENSG00000092067,ENSG00000078902,ENSG00000107371,ENSG00000101200,ENSG00000008441,ENSG00000151465,ENSG00000136930,ENSG00000100311,ENSG00000151876,ENSG00000151322,ENSG00000100354,ENSG00000169926,ENSG00000015475,ENSG00000170890,ENSG00000198909,ENSG00000267534,ENSG00000122025,ENSG00000168546,ENSG00000009954,ENSG00000119919,ENSG00000173011,ENSG00000101109,ENSG00000136535,ENSG00000161955,ENSG00000115548,ENSG00000184047,ENSG00000130940,ENSG00000119185,ENSG00000167632,ENSG00000145214,ENSG00000188191,ENSG00000183733,ENSG00000172766,ENSG00000186350,ENSG00000127616,ENSG00000008838,ENSG00000131196,ENSG00000188215,ENSG00000186654,ENSG00000170142,ENSG00000136931,ENSG00000108175,ENSG00000260027,ENSG00000108557,ENSG00000184384,ENSG00000185650,ENSG00000095794,ENSG00000116985,ENSG00000104332,ENSG00000127191,ENSG00000020633,ENSG00000261371,ENSG00000127946,ENSG00000187605,ENSG00000162104,ENSG00000143869,ENSG00000185551,ENSG00000171456,ENSG00000083307,ENSG00000135324,ENSG00000173548,ENSG00000197405,ENSG00000182742,ENSG00000140992,ENSG00000173253,ENSG00000196730,ENSG00000141579,ENSG00000116016,ENSG00000073861,ENSG00000135828,ENSG00000173334,ENSG00000221823,ENSG00000087494,ENSG00000139908,ENSG00000180340,ENSG00000111321,ENSG00000108405,ENSG00000171798,ENSG00000128886,ENSG00000137764,ENSG00000077942,ENSG00000184557,ENSG00000009709,ENSG00000139687,ENSG00000112096,ENSG00000134324,ENSG00000141736,ENSG00000156735,ENSG00000100596,ENSG00000156299,ENSG00000183087,ENSG00000171735,ENSG00000175354,ENSG00000124181,ENSG00000141564,ENSG00000158806,ENSG00000103126,ENSG00000083168,ENSG00000101440,ENSG00000179271,ENSG00000025293,ENSG00000133116,ENSG00000124831,ENSG00000109184,ENSG00000183049,ENSG00000105647,ENSG00000185651,ENSG00000071564,ENSG00000177565,ENSG00000049618,ENSG00000116062,ENSG00000080824,ENSG00000161011,ENSG00000088305,ENSG00000133895,ENSG00000162889,ENSG00000165891,ENSG00000181163,ENSG00000163251,ENSG00000136160,ENSG00000117298,ENSG00000134830,ENSG00000092529,ENSG00000084093,ENSG00000135363,ENSG00000130816,ENSG00000162711,ENSG00000100030,ENSG00000056558,ENSG00000114353,ENSG00000100105,ENSG00000197386,ENSG00000026508,ENSG00000205726,ENSG00000168036,ENSG00000151702,ENSG00000129518,ENSG00000144893,ENSG00000138772,ENSG00000145242,ENSG00000243678,ENSG00000160293,ENSG00000116731,ENSG00000166313,ENSG00000108001,ENSG00000037280,ENSG00000073282,ENSG00000067606,ENSG00000187446,ENSG00000138798,ENSG00000120742,ENSG00000101493,ENSG00000112038,ENSG00000135404,ENSG00000003402,ENSG00000043355,ENSG00000144746,ENSG00000064489,ENSG00000143032,ENSG00000099622,ENSG00000097007,ENSG00000177045,ENSG00000127528,ENSG00000109685,ENSG00000166407,ENSG00000078900,ENSG00000143578,ENSG00000157216,ENSG00000189403,ENSG00000197019,ENSG00000112078,ENSG00000269404,ENSG00000070404,ENSG00000137709,ENSG00000109339,ENSG00000073803,ENSG00000055208,ENSG00000111452,ENSG00000008710,ENSG00000196588,ENSG00000163975,ENSG00000139193,ENSG00000186660,ENSG00000168214,ENSG00000135374,ENSG00000198363,ENSG00000127124,ENSG00000125730,ENSG00000163636,ENSG00000120093,ENSG00000185522,ENSG00000072803,ENSG00000197905,ENSG00000110651,ENSG00000170365,ENSG00000170989,ENSG00000143543,ENSG00000144895,ENSG00000156802,ENSG00000088992,ENSG00000101188,ENSG00000161021,ENSG00000101489,ENSG00000141867,ENSG00000136279,ENSG00000164032,ENSG00000138735,ENSG00000062282,ENSG00000180900,ENSG00000157240,ENSG00000018280,ENSG00000175634,ENSG00000163558,ENSG00000141655,ENSG00000164808,ENSG00000064393,ENSG00000117595,ENSG00000170430,ENSG00000196482,ENSG00000240065,ENSG00000144476,ENSG00000107954,ENSG00000167658,ENSG00000203883,ENSG00000101445,ENSG00000179588,ENSG00000107263,ENSG00000135503,ENSG00000168621,ENSG00000166148,ENSG00000107968,ENSG00000085721,ENSG00000141527,ENSG00000073060,ENSG00000142599,ENSG00000105717,ENSG00000175505,ENSG00000099326,ENSG00000168811,ENSG00000075426,ENSG00000100906,ENSG00000197548,ENSG00000155508,ENSG00000148737,ENSG00000154229,ENSG00000102935,ENSG00000188827,ENSG00000157554,ENSG00000157193,ENSG00000084676,ENSG00000148400,ENSG00000120899,ENSG00000179833,ENSG00000126353,ENSG00000115414,ENSG00000138031,ENSG00000120949,ENSG00000078043,ENSG00000141404,ENSG00000080839,ENSG00000198851,ENSG00000140945,ENSG00000188064,ENSG00000196782,ENSG00000235568,ENSG00000163909,ENSG00000205213,ENSG00000103510,ENSG00000172232,ENSG00000106617,ENSG00000139946,ENSG00000144468,ENSG00000072609,ENSG00000197561,ENSG00000118971,ENSG00000170776,ENSG00000111783,ENSG00000204977,ENSG00000140853,ENSG00000132671,ENSG00000116670,ENSG00000104375,ENSG00000156427,ENSG00000186815,ENSG00000171435,ENSG00000166289,ENSG00000105939,ENSG00000100888,ENSG00000092345,ENSG00000018408,ENSG00000185345,ENSG00000118503,ENSG00000169071,ENSG00000124191,ENSG00000100142,ENSG00000130283,ENSG00000203867,ENSG00000177311,ENSG00000182866,ENSG00000157404,ENSG00000157450,ENSG00000133816,ENSG00000198121,ENSG00000109861,ENSG00000058668,ENSG00000221978,ENSG00000116584,ENSG00000062194,ENSG00000278570,ENSG00000135605,ENSG00000139579,ENSG00000182621,ENSG00000078140,ENSG00000060069,ENSG00000035862,ENSG00000134318,ENSG00000185950,ENSG00000134398,ENSG00000166848,ENSG00000182533,ENSG00000134215,ENSG00000197442,ENSG00000173163,ENSG00000162337,ENSG00000112715,ENSG00000256053,ENSG00000130699,ENSG00000156831,ENSG00000122386,ENSG00000150455,ENSG00000196591,ENSG00000065970,ENSG00000008083,ENSG00000124496,ENSG00000103197,ENSG00000126226"
GO:0045893	"positive regulation of transcription, DNA-templated"	biological_process	1.99E-10	1.43E-07	279	2537	1467	18948	"ENSG00000072803,ENSG00000197905,ENSG00000110651,ENSG00000170365,ENSG00000170989,ENSG00000144895,ENSG00000156802,ENSG00000088992,ENSG00000161021,ENSG00000135374,ENSG00000168214,ENSG00000127124,ENSG00000120093,ENSG00000018280,ENSG00000141655,ENSG00000163558,ENSG00000141867,ENSG00000164032,ENSG00000157240,ENSG00000078900,ENSG00000143578,ENSG00000189403,ENSG00000157216,ENSG00000003402,ENSG00000043355,ENSG00000064489,ENSG00000143032,ENSG00000127528,ENSG00000177045,ENSG00000166407,ENSG00000196588,ENSG00000008710,ENSG00000197019,ENSG00000269404,ENSG00000137709,ENSG00000070404,ENSG00000073803,ENSG00000055208,ENSG00000145242,ENSG00000138772,ENSG00000243678,ENSG00000116731,ENSG00000108001,ENSG00000166313,ENSG00000073282,ENSG00000100105,ENSG00000168036,ENSG00000144893,ENSG00000151702,ENSG00000129518,ENSG00000067606,ENSG00000138798,ENSG00000101493,ENSG00000071564,ENSG00000105647,ENSG00000177565,ENSG00000049618,ENSG00000133895,ENSG00000161011,ENSG00000141564,ENSG00000103126,ENSG00000083168,ENSG00000025293,ENSG00000124831,ENSG00000183049,ENSG00000162711,ENSG00000056558,ENSG00000100030,ENSG00000163251,ENSG00000181163,ENSG00000165891,ENSG00000092529,ENSG00000135363,ENSG00000084093,ENSG00000166848,ENSG00000162337,ENSG00000112715,ENSG00000065970,ENSG00000124496,ENSG00000126226,ENSG00000130699,ENSG00000150455,ENSG00000196591,ENSG00000104375,ENSG00000100888,ENSG00000111783,ENSG00000140853,ENSG00000204977,ENSG00000116670,ENSG00000221978,ENSG00000062194,ENSG00000116584,ENSG00000278570,ENSG00000182621,ENSG00000018408,ENSG00000185345,ENSG00000169071,ENSG00000124191,ENSG00000177311,ENSG00000157404,ENSG00000133816,ENSG00000157450,ENSG00000179833,ENSG00000078043,ENSG00000080839,ENSG00000084676,ENSG00000157193,ENSG00000148400,ENSG00000103510,ENSG00000140945,ENSG00000235568,ENSG00000163909,ENSG00000196782,ENSG00000205213,ENSG00000203883,ENSG00000179588,ENSG00000135503,ENSG00000168621,ENSG00000064393,ENSG00000117595,ENSG00000196482,ENSG00000148737,ENSG00000102935,ENSG00000157554,ENSG00000141527,ENSG00000085721,ENSG00000142599,ENSG00000105717,ENSG00000099326,ENSG00000100906,ENSG00000075426,ENSG00000124813,ENSG00000176390,ENSG00000276043,ENSG00000105287,ENSG00000122691,ENSG00000071051,ENSG00000172201,ENSG00000106004,ENSG00000101096,ENSG00000108821,ENSG00000196284,ENSG00000253729,ENSG00000184937,ENSG00000134086,ENSG00000105656,ENSG00000145287,ENSG00000104885,ENSG00000139083,ENSG00000198807,ENSG00000135439,ENSG00000177030,ENSG00000213024,ENSG00000074047,ENSG00000149948,ENSG00000135903,ENSG00000142611,ENSG00000159216,ENSG00000131759,ENSG00000105516,ENSG00000029153,ENSG00000197122,ENSG00000175221,ENSG00000197024,ENSG00000068024,ENSG00000157933,ENSG00000124232,ENSG00000022840,ENSG00000069667,ENSG00000172530,ENSG00000039068,ENSG00000107249,ENSG00000162407,ENSG00000099956,ENSG00000152804,ENSG00000106991,ENSG00000198300,ENSG00000164916,ENSG00000141433,ENSG00000185630,ENSG00000163568,ENSG00000213626,ENSG00000164938,ENSG00000160310,ENSG00000114650,ENSG00000116017,ENSG00000054267,ENSG00000095787,ENSG00000104899,ENSG00000186480,ENSG00000128310,ENSG00000068305,ENSG00000125618,ENSG00000058272,ENSG00000168874,ENSG00000196628,ENSG00000079805,ENSG00000157168,ENSG00000141568,ENSG00000143995,ENSG00000221823,ENSG00000180340,ENSG00000139908,ENSG00000128886,ENSG00000141579,ENSG00000116016,ENSG00000073861,ENSG00000135828,ENSG00000171735,ENSG00000137764,ENSG00000009709,ENSG00000139687,ENSG00000134324,ENSG00000141736,ENSG00000136931,ENSG00000260027,ENSG00000108557,ENSG00000108175,ENSG00000184384,ENSG00000095794,ENSG00000127191,ENSG00000104332,ENSG00000020633,ENSG00000183733,ENSG00000172766,ENSG00000186350,ENSG00000127616,ENSG00000008838,ENSG00000131196,ENSG00000171456,ENSG00000083307,ENSG00000182742,ENSG00000173253,ENSG00000187605,ENSG00000185551,ENSG00000143869,ENSG00000188157,ENSG00000092067,ENSG00000008441,ENSG00000100311,ENSG00000151322,ENSG00000070476,ENSG00000175029,ENSG00000142208,ENSG00000118495,ENSG00000053254,ENSG00000115548,ENSG00000130940,ENSG00000119185,ENSG00000167632,ENSG00000169926,ENSG00000170890,ENSG00000009954,ENSG00000119919,ENSG00000136535,ENSG00000114166,ENSG00000179862,ENSG00000065675,ENSG00000012048,ENSG00000137834,ENSG00000077684,ENSG00000134954,ENSG00000127152,ENSG00000115053,ENSG00000090020,ENSG00000087903,ENSG00000067066,ENSG00000158321,ENSG00000181220,ENSG00000078403,ENSG00000185811,ENSG00000118007,ENSG00000117676,ENSG00000007866,ENSG00000166501,ENSG00000110931,ENSG00000198373,ENSG00000140682,ENSG00000171316"
GO:1903508	positive regulation of nucleic acid-templated transcription	biological_process	1.99E-10	1.43E-07	279	2537	1467	18948	"ENSG00000196591,ENSG00000150455,ENSG00000130699,ENSG00000126226,ENSG00000124496,ENSG00000065970,ENSG00000112715,ENSG00000162337,ENSG00000166848,ENSG00000133816,ENSG00000157404,ENSG00000157450,ENSG00000177311,ENSG00000124191,ENSG00000169071,ENSG00000185345,ENSG00000018408,ENSG00000182621,ENSG00000278570,ENSG00000116584,ENSG00000062194,ENSG00000221978,ENSG00000116670,ENSG00000140853,ENSG00000204977,ENSG00000111783,ENSG00000100888,ENSG00000104375,ENSG00000205213,ENSG00000235568,ENSG00000163909,ENSG00000196782,ENSG00000140945,ENSG00000103510,ENSG00000148400,ENSG00000084676,ENSG00000157193,ENSG00000080839,ENSG00000078043,ENSG00000179833,ENSG00000100906,ENSG00000075426,ENSG00000099326,ENSG00000105717,ENSG00000142599,ENSG00000141527,ENSG00000085721,ENSG00000157554,ENSG00000102935,ENSG00000148737,ENSG00000196482,ENSG00000064393,ENSG00000117595,ENSG00000135503,ENSG00000168621,ENSG00000179588,ENSG00000203883,ENSG00000157240,ENSG00000164032,ENSG00000141867,ENSG00000163558,ENSG00000141655,ENSG00000018280,ENSG00000120093,ENSG00000127124,ENSG00000135374,ENSG00000168214,ENSG00000161021,ENSG00000088992,ENSG00000156802,ENSG00000144895,ENSG00000170989,ENSG00000170365,ENSG00000110651,ENSG00000072803,ENSG00000197905,ENSG00000055208,ENSG00000073803,ENSG00000070404,ENSG00000137709,ENSG00000269404,ENSG00000197019,ENSG00000196588,ENSG00000008710,ENSG00000166407,ENSG00000127528,ENSG00000177045,ENSG00000143032,ENSG00000064489,ENSG00000043355,ENSG00000003402,ENSG00000157216,ENSG00000189403,ENSG00000143578,ENSG00000078900,ENSG00000101493,ENSG00000138798,ENSG00000067606,ENSG00000144893,ENSG00000168036,ENSG00000151702,ENSG00000129518,ENSG00000100105,ENSG00000073282,ENSG00000108001,ENSG00000166313,ENSG00000116731,ENSG00000243678,ENSG00000145242,ENSG00000138772,ENSG00000084093,ENSG00000135363,ENSG00000092529,ENSG00000163251,ENSG00000181163,ENSG00000165891,ENSG00000056558,ENSG00000100030,ENSG00000162711,ENSG00000183049,ENSG00000124831,ENSG00000025293,ENSG00000083168,ENSG00000103126,ENSG00000141564,ENSG00000133895,ENSG00000161011,ENSG00000049618,ENSG00000177565,ENSG00000105647,ENSG00000071564,ENSG00000141736,ENSG00000134324,ENSG00000139687,ENSG00000009709,ENSG00000137764,ENSG00000171735,ENSG00000135828,ENSG00000073861,ENSG00000116016,ENSG00000141579,ENSG00000128886,ENSG00000139908,ENSG00000180340,ENSG00000221823,ENSG00000185551,ENSG00000143869,ENSG00000187605,ENSG00000173253,ENSG00000182742,ENSG00000083307,ENSG00000171456,ENSG00000131196,ENSG00000008838,ENSG00000127616,ENSG00000186350,ENSG00000172766,ENSG00000183733,ENSG00000020633,ENSG00000104332,ENSG00000127191,ENSG00000095794,ENSG00000184384,ENSG00000108557,ENSG00000260027,ENSG00000108175,ENSG00000136931,ENSG00000136535,ENSG00000119919,ENSG00000009954,ENSG00000170890,ENSG00000169926,ENSG00000167632,ENSG00000130940,ENSG00000119185,ENSG00000115548,ENSG00000053254,ENSG00000142208,ENSG00000118495,ENSG00000175029,ENSG00000070476,ENSG00000151322,ENSG00000100311,ENSG00000008441,ENSG00000092067,ENSG00000188157,ENSG00000171316,ENSG00000140682,ENSG00000198373,ENSG00000166501,ENSG00000110931,ENSG00000007866,ENSG00000117676,ENSG00000118007,ENSG00000078403,ENSG00000185811,ENSG00000181220,ENSG00000158321,ENSG00000067066,ENSG00000087903,ENSG00000090020,ENSG00000115053,ENSG00000127152,ENSG00000134954,ENSG00000077684,ENSG00000137834,ENSG00000012048,ENSG00000065675,ENSG00000114166,ENSG00000179862,ENSG00000104885,ENSG00000145287,ENSG00000105656,ENSG00000134086,ENSG00000184937,ENSG00000253729,ENSG00000196284,ENSG00000108821,ENSG00000101096,ENSG00000106004,ENSG00000172201,ENSG00000071051,ENSG00000105287,ENSG00000122691,ENSG00000276043,ENSG00000176390,ENSG00000124813,ENSG00000175221,ENSG00000197122,ENSG00000029153,ENSG00000105516,ENSG00000131759,ENSG00000142611,ENSG00000159216,ENSG00000135903,ENSG00000149948,ENSG00000074047,ENSG00000213024,ENSG00000177030,ENSG00000198807,ENSG00000135439,ENSG00000139083,ENSG00000163568,ENSG00000185630,ENSG00000141433,ENSG00000164916,ENSG00000198300,ENSG00000106991,ENSG00000152804,ENSG00000099956,ENSG00000162407,ENSG00000107249,ENSG00000172530,ENSG00000039068,ENSG00000069667,ENSG00000022840,ENSG00000124232,ENSG00000157933,ENSG00000068024,ENSG00000197024,ENSG00000143995,ENSG00000141568,ENSG00000157168,ENSG00000079805,ENSG00000168874,ENSG00000196628,ENSG00000058272,ENSG00000125618,ENSG00000068305,ENSG00000128310,ENSG00000186480,ENSG00000104899,ENSG00000095787,ENSG00000054267,ENSG00000116017,ENSG00000114650,ENSG00000160310,ENSG00000164938,ENSG00000213626"
GO:0051336	regulation of hydrolase activity	biological_process	2.15E-10	1.48E-07	259	2537	1342	18948	"ENSG00000015475,ENSG00000170890,ENSG00000168546,ENSG00000179604,ENSG00000077984,ENSG00000184047,ENSG00000119185,ENSG00000167632,ENSG00000142208,ENSG00000217128,ENSG00000128512,ENSG00000124126,ENSG00000188157,ENSG00000167202,ENSG00000101200,ENSG00000100311,ENSG00000153317,ENSG00000130147,ENSG00000137962,ENSG00000120645,ENSG00000131037,ENSG00000153531,ENSG00000061938,ENSG00000100034,ENSG00000117676,ENSG00000187094,ENSG00000148660,ENSG00000100985,ENSG00000176658,ENSG00000114349,ENSG00000159842,ENSG00000137764,ENSG00000136040,ENSG00000077942,ENSG00000178404,ENSG00000198670,ENSG00000105993,ENSG00000156735,ENSG00000175463,ENSG00000141736,ENSG00000156299,ENSG00000183087,ENSG00000136161,ENSG00000196730,ENSG00000198467,ENSG00000181029,ENSG00000108405,ENSG00000171798,ENSG00000072818,ENSG00000128656,ENSG00000075884,ENSG00000038382,ENSG00000127946,ENSG00000004399,ENSG00000151892,ENSG00000132002,ENSG00000197405,ENSG00000140992,ENSG00000170542,ENSG00000185532,ENSG00000146090,ENSG00000183155,ENSG00000119698,ENSG00000100767,ENSG00000147509,ENSG00000127191,ENSG00000124570,ENSG00000104332,ENSG00000128805,ENSG00000141433,ENSG00000163568,ENSG00000113263,ENSG00000160111,ENSG00000105963,ENSG00000182580,ENSG00000100055,ENSG00000159314,ENSG00000156535,ENSG00000145779,ENSG00000099331,ENSG00000273217,ENSG00000108352,ENSG00000187764,ENSG00000157168,ENSG00000079805,ENSG00000105221,ENSG00000140939,ENSG00000129521,ENSG00000162065,ENSG00000151746,ENSG00000058272,ENSG00000160460,ENSG00000084234,ENSG00000158815,ENSG00000150938,ENSG00000127948,ENSG00000031823,ENSG00000161509,ENSG00000148180,ENSG00000198089,ENSG00000021355,ENSG00000136002,ENSG00000173714,ENSG00000105656,ENSG00000132535,ENSG00000187391,ENSG00000188559,ENSG00000060558,ENSG00000132405,ENSG00000137727,ENSG00000134516,ENSG00000276043,ENSG00000105287,ENSG00000036828,ENSG00000197122,ENSG00000105971,ENSG00000087460,ENSG00000145147,ENSG00000196935,ENSG00000088538,ENSG00000136305,ENSG00000124882,ENSG00000055957,ENSG00000178607,ENSG00000174485,ENSG00000186716,ENSG00000105220,ENSG00000196104,ENSG00000135439,ENSG00000101639,ENSG00000105538,ENSG00000102606,ENSG00000248405,ENSG00000120899,ENSG00000128040,ENSG00000115414,ENSG00000126353,ENSG00000145715,ENSG00000159788,ENSG00000206075,ENSG00000185745,ENSG00000147459,ENSG00000054611,ENSG00000105738,ENSG00000170054,ENSG00000170430,ENSG00000147799,ENSG00000138835,ENSG00000240065,ENSG00000198399,ENSG00000105808,ENSG00000160145,ENSG00000115266,ENSG00000107263,ENSG00000187510,ENSG00000168621,ENSG00000104728,ENSG00000166148,ENSG00000256053,ENSG00000143816,ENSG00000105464,ENSG00000103197,ENSG00000126226,ENSG00000035862,ENSG00000134318,ENSG00000185950,ENSG00000133612,ENSG00000144711,ENSG00000125637,ENSG00000134215,ENSG00000126217,ENSG00000132359,ENSG00000132669,ENSG00000197442,ENSG00000112715,ENSG00000153201,ENSG00000182866,ENSG00000157404,ENSG00000107099,ENSG00000198121,ENSG00000171596,ENSG00000116584,ENSG00000053524,ENSG00000182621,ENSG00000075399,ENSG00000150672,ENSG00000141556,ENSG00000167291,ENSG00000170776,ENSG00000155849,ENSG00000105339,ENSG00000156427,ENSG00000182732,ENSG00000090924,ENSG00000091181,ENSG00000067606,ENSG00000138798,ENSG00000187446,ENSG00000142235,ENSG00000137841,ENSG00000156052,ENSG00000076826,ENSG00000136828,ENSG00000197386,ENSG00000026508,ENSG00000205726,ENSG00000103227,ENSG00000157985,ENSG00000145242,ENSG00000160293,ENSG00000183454,ENSG00000073282,ENSG00000181163,ENSG00000214510,ENSG00000084093,ENSG00000162711,ENSG00000103175,ENSG00000185989,ENSG00000142459,ENSG00000242550,ENSG00000174672,ENSG00000103126,ENSG00000095370,ENSG00000133116,ENSG00000126822,ENSG00000178996,ENSG00000105647,ENSG00000155093,ENSG00000116062,ENSG00000100599,ENSG00000148484,ENSG00000140398,ENSG00000071205,ENSG00000151693,ENSG00000180900,ENSG00000146425,ENSG00000139193,ENSG00000079257,ENSG00000198363,ENSG00000095002,ENSG00000125730,ENSG00000168421,ENSG00000168502,ENSG00000170989,ENSG00000138670,ENSG00000072864,ENSG00000104946,ENSG00000163219,ENSG00000086598,ENSG00000196743,ENSG00000188186,ENSG00000196588,ENSG00000137642,ENSG00000144746,ENSG00000145703,ENSG00000179051,ENSG00000097007,ENSG00000132554,ENSG00000189403"
GO:0009966	regulation of signal transduction	biological_process	2.19E-10	1.48E-07	466	2537	2690	18948	"ENSG00000116254,ENSG00000171791,ENSG00000160310,ENSG00000155629,ENSG00000171608,ENSG00000158815,ENSG00000112679,ENSG00000148180,ENSG00000081913,ENSG00000164938,ENSG00000164463,ENSG00000127948,ENSG00000197380,ENSG00000146535,ENSG00000140939,ENSG00000154127,ENSG00000196628,ENSG00000104529,ENSG00000187764,ENSG00000079805,ENSG00000157168,ENSG00000099250,ENSG00000118046,ENSG00000163600,ENSG00000113448,ENSG00000141574,ENSG00000106615,ENSG00000151746,ENSG00000169174,ENSG00000107872,ENSG00000156265,ENSG00000162407,ENSG00000176973,ENSG00000160999,ENSG00000069667,ENSG00000085511,ENSG00000172530,ENSG00000177238,ENSG00000099331,ENSG00000141068,ENSG00000157933,ENSG00000156535,ENSG00000150637,ENSG00000100351,ENSG00000107882,ENSG00000198252,ENSG00000141433,ENSG00000128805,ENSG00000106991,ENSG00000100055,ENSG00000168675,ENSG00000099956,ENSG00000152804,ENSG00000127863,ENSG00000100604,ENSG00000186716,ENSG00000165029,ENSG00000074047,ENSG00000172531,ENSG00000112851,ENSG00000107104,ENSG00000213024,ENSG00000074416,ENSG00000002834,ENSG00000126218,ENSG00000135439,ENSG00000164054,ENSG00000188730,ENSG00000175221,ENSG00000189067,ENSG00000157110,ENSG00000134644,ENSG00000145147,ENSG00000087460,ENSG00000105971,ENSG00000196935,ENSG00000111961,ENSG00000008294,ENSG00000159200,ENSG00000197122,ENSG00000077549,ENSG00000178607,ENSG00000142611,ENSG00000170558,ENSG00000124588,ENSG00000140443,ENSG00000149948,ENSG00000170004,ENSG00000142279,ENSG00000124882,ENSG00000025039,ENSG00000136305,ENSG00000197879,ENSG00000108821,ENSG00000115977,ENSG00000163162,ENSG00000129657,ENSG00000110422,ENSG00000108389,ENSG00000177706,ENSG00000122691,ENSG00000071051,ENSG00000105287,ENSG00000169247,ENSG00000124813,ENSG00000176390,ENSG00000132535,ENSG00000187391,ENSG00000103942,ENSG00000188559,ENSG00000104885,ENSG00000136002,ENSG00000108379,ENSG00000115464,ENSG00000137727,ENSG00000173531,ENSG00000145506,ENSG00000106723,ENSG00000090020,ENSG00000163913,ENSG00000188766,ENSG00000123240,ENSG00000141551,ENSG00000077684,ENSG00000107581,ENSG00000114349,ENSG00000137834,ENSG00000065675,ENSG00000100985,ENSG00000012048,ENSG00000181090,ENSG00000143786,ENSG00000131037,ENSG00000150457,ENSG00000140682,ENSG00000187535,ENSG00000130147,ENSG00000137962,ENSG00000120645,ENSG00000166501,ENSG00000131634,ENSG00000067066,ENSG00000186854,ENSG00000169218,ENSG00000217128,ENSG00000175029,ENSG00000185624,ENSG00000142208,ENSG00000105426,ENSG00000100311,ENSG00000136930,ENSG00000180875,ENSG00000154856,ENSG00000124126,ENSG00000101200,ENSG00000014164,ENSG00000168546,ENSG00000009954,ENSG00000101109,ENSG00000170890,ENSG00000015475,ENSG00000122025,ENSG00000267534,ENSG00000185269,ENSG00000198909,ENSG00000144771,ENSG00000198597,ENSG00000167984,ENSG00000145214,ENSG00000119185,ENSG00000115457,ENSG00000116729,ENSG00000035664,ENSG00000127616,ENSG00000131196,ENSG00000183955,ENSG00000169918,ENSG00000204599,ENSG00000116985,ENSG00000111186,ENSG00000213186,ENSG00000147509,ENSG00000127191,ENSG00000131697,ENSG00000104332,ENSG00000108175,ENSG00000154928,ENSG00000186654,ENSG00000057593,ENSG00000127946,ENSG00000075884,ENSG00000038382,ENSG00000143869,ENSG00000140479,ENSG00000198873,ENSG00000128656,ENSG00000261371,ENSG00000140992,ENSG00000130402,ENSG00000197405,ENSG00000132334,ENSG00000171456,ENSG00000173334,ENSG00000165233,ENSG00000196730,ENSG00000178623,ENSG00000128886,ENSG00000182446,ENSG00000061273,ENSG00000064999,ENSG00000119408,ENSG00000221823,ENSG00000111321,ENSG00000196814,ENSG00000156735,ENSG00000175463,ENSG00000141736,ENSG00000076641,ENSG00000077942,ENSG00000159842,ENSG00000137764,ENSG00000112096,ENSG00000139687,ENSG00000184557,ENSG00000175354,ENSG00000124181,ENSG00000163629,ENSG00000156299,ENSG00000107338,ENSG00000183087,ENSG00000251493,ENSG00000126822,ENSG00000120149,ENSG00000155011,ENSG00000083168,ENSG00000103126,ENSG00000141564,ENSG00000095370,ENSG00000025293,ENSG00000133116,ENSG00000161011,ENSG00000133895,ENSG00000162889,ENSG00000105647,ENSG00000176533,ENSG00000134830,ENSG00000092529,ENSG00000197859,ENSG00000163251,ENSG00000114861,ENSG00000132915,ENSG00000114353,ENSG00000162711,ENSG00000179915,ENSG00000126070,ENSG00000056558,ENSG00000100030,ENSG00000134744,ENSG00000185989,ENSG00000125912,ENSG00000135144,ENSG00000205726,ENSG00000143772,ENSG00000168036,ENSG00000144791,ENSG00000196781,ENSG00000173020,ENSG00000136828,ENSG00000198055,ENSG00000026508,ENSG00000197386,ENSG00000037280,ENSG00000073282,ENSG00000177374,ENSG00000160293,ENSG00000160360,ENSG00000137713,ENSG00000067606,ENSG00000187446,ENSG00000138798,ENSG00000137831,ENSG00000135404,ENSG00000112146,ENSG00000112038,ENSG00000133256,ENSG00000097007,ENSG00000133104,ENSG00000144746,ENSG00000003402,ENSG00000167601,ENSG00000196182,ENSG00000189403,ENSG00000078900,ENSG00000132554,ENSG00000168785,ENSG00000165887,ENSG00000004139,ENSG00000075785,ENSG00000055208,ENSG00000073803,ENSG00000109339,ENSG00000020181,ENSG00000070404,ENSG00000141027,ENSG00000196588,ENSG00000188186,ENSG00000153563,ENSG00000137642,ENSG00000171310,ENSG00000163219,ENSG00000163636,ENSG00000125730,ENSG00000117602,ENSG00000186660,ENSG00000139193,ENSG00000150995,ENSG00000126602,ENSG00000170801,ENSG00000168214,ENSG00000144895,ENSG00000110651,ENSG00000168421,ENSG00000102858,ENSG00000136273,ENSG00000072803,ENSG00000138735,ENSG00000157240,ENSG00000169992,ENSG00000141867,ENSG00000136279,ENSG00000071205,ENSG00000160185,ENSG00000141655,ENSG00000146425,ENSG00000117450,ENSG00000144476,ENSG00000078304,ENSG00000240065,ENSG00000198399,ENSG00000112799,ENSG00000107954,ENSG00000265491,ENSG00000160145,ENSG00000105808,ENSG00000117425,ENSG00000064393,ENSG00000147799,ENSG00000138835,ENSG00000117020,ENSG00000104728,ENSG00000168621,ENSG00000135503,ENSG00000107968,ENSG00000101445,ENSG00000115266,ENSG00000148948,ENSG00000187510,ENSG00000107263,ENSG00000175505,ENSG00000100906,ENSG00000185104,ENSG00000168811,ENSG00000047579,ENSG00000183783,ENSG00000085721,ENSG00000141527,ENSG00000105738,ENSG00000154229,ENSG00000148737,ENSG00000102935,ENSG00000205846,ENSG00000120899,ENSG00000121210,ENSG00000084676,ENSG00000120910,ENSG00000148400,ENSG00000078043,ENSG00000159788,ENSG00000159307,ENSG00000187800,ENSG00000165140,ENSG00000145715,ENSG00000115414,ENSG00000139292,ENSG00000126353,ENSG00000188064,ENSG00000140945,ENSG00000121067,ENSG00000205213,ENSG00000235568,ENSG00000163909,ENSG00000102606,ENSG00000198851,ENSG00000148411,ENSG00000172613,ENSG00000215474,ENSG00000139946,ENSG00000168243,ENSG00000106617,ENSG00000185513,ENSG00000111252,ENSG00000181031,ENSG00000116670,ENSG00000132671,ENSG00000204977,ENSG00000140853,ENSG00000197561,ENSG00000170776,ENSG00000111783,ENSG00000171435,ENSG00000166289,ENSG00000100888,ENSG00000184347,ENSG00000156427,ENSG00000104375,ENSG00000182732,ENSG00000204138,ENSG00000090924,ENSG00000087266,ENSG00000182866,ENSG00000088808,ENSG00000130283,ENSG00000198121,ENSG00000157404,ENSG00000157450,ENSG00000185345,ENSG00000018408,ENSG00000179526,ENSG00000118503,ENSG00000169071,ENSG00000106070,ENSG00000053524,ENSG00000173821,ENSG00000182621,ENSG00000078140,ENSG00000058668,ENSG00000109861,ENSG00000116584,ENSG00000125637,ENSG00000144711,ENSG00000134398,ENSG00000185950,ENSG00000035862,ENSG00000169862,ENSG00000149177,ENSG00000112715,ENSG00000162337,ENSG00000134215,ENSG00000132359,ENSG00000126217,ENSG00000105397,ENSG00000182533,ENSG00000166848,ENSG00000162951,ENSG00000197442,ENSG00000150455,ENSG00000185359,ENSG00000143816,ENSG00000122386,ENSG00000196591,ENSG00000138829,ENSG00000256053,ENSG00000150551,ENSG00000130699,ENSG00000010361,ENSG00000103197"
GO:0050790	regulation of catalytic activity	biological_process	3.29E-10	2.05E-07	419	2537	2384	18948	"ENSG00000185359,ENSG00000150455,ENSG00000143816,ENSG00000256053,ENSG00000131370,ENSG00000126226,ENSG00000103197,ENSG00000105464,ENSG00000125637,ENSG00000134398,ENSG00000144711,ENSG00000133612,ENSG00000134318,ENSG00000185950,ENSG00000035862,ENSG00000149177,ENSG00000112715,ENSG00000162337,ENSG00000161542,ENSG00000132669,ENSG00000197442,ENSG00000142784,ENSG00000126217,ENSG00000134215,ENSG00000132359,ENSG00000162951,ENSG00000182533,ENSG00000198121,ENSG00000157404,ENSG00000107099,ENSG00000182866,ENSG00000153201,ENSG00000118503,ENSG00000169071,ENSG00000185345,ENSG00000018408,ENSG00000150672,ENSG00000075399,ENSG00000182621,ENSG00000053524,ENSG00000116584,ENSG00000171596,ENSG00000058668,ENSG00000221978,ENSG00000116670,ENSG00000155849,ENSG00000140853,ENSG00000118971,ENSG00000170776,ENSG00000167291,ENSG00000147316,ENSG00000197561,ENSG00000141556,ENSG00000188822,ENSG00000091181,ENSG00000204138,ENSG00000090924,ENSG00000182732,ENSG00000156427,ENSG00000104375,ENSG00000105339,ENSG00000248405,ENSG00000102606,ENSG00000188064,ENSG00000196277,ENSG00000106617,ENSG00000172232,ENSG00000128040,ENSG00000120899,ENSG00000148400,ENSG00000223802,ENSG00000157193,ENSG00000080839,ENSG00000159788,ENSG00000141404,ENSG00000115414,ENSG00000126353,ENSG00000138031,ENSG00000145715,ENSG00000185104,ENSG00000147459,ENSG00000150722,ENSG00000185745,ENSG00000047579,ENSG00000073060,ENSG00000141527,ENSG00000206075,ENSG00000188827,ENSG00000164715,ENSG00000105738,ENSG00000154229,ENSG00000054611,ENSG00000143420,ENSG00000167264,ENSG00000107954,ENSG00000160145,ENSG00000105808,ENSG00000240065,ENSG00000198399,ENSG00000078304,ENSG00000147799,ENSG00000138835,ENSG00000170430,ENSG00000170054,ENSG00000107968,ENSG00000166148,ENSG00000168621,ENSG00000104728,ENSG00000187510,ENSG00000107263,ENSG00000101445,ENSG00000148948,ENSG00000115266,ENSG00000180900,ENSG00000138735,ENSG00000136279,ENSG00000071205,ENSG00000151693,ENSG00000140398,ENSG00000141655,ENSG00000196408,ENSG00000018280,ENSG00000146425,ENSG00000117602,ENSG00000095002,ENSG00000163636,ENSG00000125730,ENSG00000198363,ENSG00000186660,ENSG00000139193,ENSG00000079257,ENSG00000072864,ENSG00000088992,ENSG00000138670,ENSG00000168502,ENSG00000170989,ENSG00000143543,ENSG00000110651,ENSG00000168421,ENSG00000055208,ENSG00000073803,ENSG00000109339,ENSG00000104946,ENSG00000197019,ENSG00000196588,ENSG00000196743,ENSG00000137642,ENSG00000188186,ENSG00000008710,ENSG00000111452,ENSG00000086598,ENSG00000163219,ENSG00000097007,ENSG00000179051,ENSG00000145703,ENSG00000167470,ENSG00000144746,ENSG00000003402,ENSG00000189403,ENSG00000132554,ENSG00000078900,ENSG00000137841,ENSG00000142235,ENSG00000160360,ENSG00000187446,ENSG00000138798,ENSG00000067606,ENSG00000076826,ENSG00000156052,ENSG00000112038,ENSG00000168036,ENSG00000157985,ENSG00000103227,ENSG00000205726,ENSG00000197386,ENSG00000026508,ENSG00000136828,ENSG00000073910,ENSG00000073282,ENSG00000183454,ENSG00000160293,ENSG00000145242,ENSG00000138772,ENSG00000084093,ENSG00000214510,ENSG00000092529,ENSG00000136160,ENSG00000181163,ENSG00000163251,ENSG00000242550,ENSG00000114353,ENSG00000142459,ENSG00000100030,ENSG00000103175,ENSG00000185989,ENSG00000107957,ENSG00000162711,ENSG00000103043,ENSG00000273734,ENSG00000109184,ENSG00000126822,ENSG00000074317,ENSG00000095370,ENSG00000133116,ENSG00000103126,ENSG00000158806,ENSG00000141564,ENSG00000174672,ENSG00000162889,ENSG00000148484,ENSG00000100599,ENSG00000133895,ENSG00000116062,ENSG00000155657,ENSG00000080824,ENSG00000155093,ENSG00000185651,ENSG00000105647,ENSG00000178996,ENSG00000156735,ENSG00000175463,ENSG00000141736,ENSG00000105993,ENSG00000112096,ENSG00000198670,ENSG00000178404,ENSG00000184557,ENSG00000139687,ENSG00000077942,ENSG00000136040,ENSG00000159842,ENSG00000137764,ENSG00000124181,ENSG00000175354,ENSG00000148572,ENSG00000136161,ENSG00000183087,ENSG00000156299,ENSG00000173334,ENSG00000196730,ENSG00000213906,ENSG00000110148,ENSG00000164300,ENSG00000171798,ENSG00000108405,ENSG00000181029,ENSG00000198467,ENSG00000185551,ENSG00000004399,ENSG00000162104,ENSG00000127946,ENSG00000075884,ENSG00000038382,ENSG00000128656,ENSG00000002822,ENSG00000072818,ENSG00000170542,ENSG00000140992,ENSG00000197405,ENSG00000132002,ENSG00000083307,ENSG00000151892,ENSG00000188215,ENSG00000183155,ENSG00000146090,ENSG00000185532,ENSG00000147509,ENSG00000130382,ENSG00000104332,ENSG00000127191,ENSG00000124570,ENSG00000100767,ENSG00000119698,ENSG00000170142,ENSG00000077984,ENSG00000101109,ENSG00000179604,ENSG00000168546,ENSG00000267534,ENSG00000122025,ENSG00000198909,ENSG00000104936,ENSG00000170890,ENSG00000015475,ENSG00000188191,ENSG00000023191,ENSG00000145214,ENSG00000144771,ENSG00000167632,ENSG00000119185,ENSG00000184047,ENSG00000128512,ENSG00000217128,ENSG00000142208,ENSG00000131236,ENSG00000100311,ENSG00000136930,ENSG00000101200,ENSG00000167202,ENSG00000124126,ENSG00000188157,ENSG00000137818,ENSG00000150457,ENSG00000131037,ENSG00000106018,ENSG00000120645,ENSG00000137962,ENSG00000130147,ENSG00000153317,ENSG00000110931,ENSG00000117676,ENSG00000100034,ENSG00000061938,ENSG00000112208,ENSG00000153531,ENSG00000148660,ENSG00000187094,ENSG00000160972,ENSG00000114349,ENSG00000176658,ENSG00000065675,ENSG00000114166,ENSG00000100985,ENSG00000188559,ENSG00000187391,ENSG00000132535,ENSG00000105656,ENSG00000173714,ENSG00000136002,ENSG00000021355,ENSG00000074211,ENSG00000134516,ENSG00000165409,ENSG00000132405,ENSG00000137727,ENSG00000060558,ENSG00000110422,ENSG00000140451,ENSG00000036828,ENSG00000071051,ENSG00000105287,ENSG00000163806,ENSG00000276043,ENSG00000088538,ENSG00000196935,ENSG00000111961,ENSG00000145147,ENSG00000087460,ENSG00000105971,ENSG00000197122,ENSG00000008294,ENSG00000159200,ENSG00000124275,ENSG00000140443,ENSG00000174485,ENSG00000178607,ENSG00000055957,ENSG00000124882,ENSG00000136305,ENSG00000161010,ENSG00000105220,ENSG00000142546,ENSG00000186716,ENSG00000132965,ENSG00000213024,ENSG00000105538,ENSG00000129467,ENSG00000135439,ENSG00000101639,ENSG00000196104,ENSG00000160111,ENSG00000113263,ENSG00000163568,ENSG00000086827,ENSG00000128805,ENSG00000141433,ENSG00000100055,ENSG00000156475,ENSG00000182580,ENSG00000152804,ENSG00000105963,ENSG00000150401,ENSG00000156265,ENSG00000085511,ENSG00000273217,ENSG00000108352,ENSG00000099331,ENSG00000145779,ENSG00000156535,ENSG00000159314,ENSG00000129521,ENSG00000154127,ENSG00000140939,ENSG00000130304,ENSG00000105221,ENSG00000157168,ENSG00000079805,ENSG00000187764,ENSG00000160460,ENSG00000110958,ENSG00000118046,ENSG00000058272,ENSG00000128310,ENSG00000130159,ENSG00000151746,ENSG00000162065,ENSG00000150938,ENSG00000171791,ENSG00000158815,ENSG00000112679,ENSG00000084234,ENSG00000198089,ENSG00000148180,ENSG00000161509,ENSG00000164082,ENSG00000031823,ENSG00000118515,ENSG00000127948,ENSG00000151726"
GO:1902680	positive regulation of RNA biosynthetic process	biological_process	3.40E-10	2.05E-07	281	2537	1487	18948	"ENSG00000184937,ENSG00000105656,ENSG00000134086,ENSG00000145287,ENSG00000104885,ENSG00000106004,ENSG00000101096,ENSG00000108821,ENSG00000196284,ENSG00000253729,ENSG00000124813,ENSG00000176390,ENSG00000276043,ENSG00000071051,ENSG00000122691,ENSG00000105287,ENSG00000172201,ENSG00000105516,ENSG00000029153,ENSG00000197122,ENSG00000175221,ENSG00000149948,ENSG00000135903,ENSG00000159216,ENSG00000142611,ENSG00000131759,ENSG00000213024,ENSG00000074047,ENSG00000198807,ENSG00000139083,ENSG00000135439,ENSG00000177030,ENSG00000141433,ENSG00000185630,ENSG00000163568,ENSG00000099956,ENSG00000152804,ENSG00000198300,ENSG00000106991,ENSG00000164916,ENSG00000069667,ENSG00000039068,ENSG00000172530,ENSG00000107249,ENSG00000162407,ENSG00000197024,ENSG00000068024,ENSG00000157933,ENSG00000124232,ENSG00000022840,ENSG00000168874,ENSG00000196628,ENSG00000079805,ENSG00000157168,ENSG00000141568,ENSG00000143995,ENSG00000186480,ENSG00000128310,ENSG00000068305,ENSG00000125618,ENSG00000058272,ENSG00000160310,ENSG00000114650,ENSG00000116017,ENSG00000054267,ENSG00000095787,ENSG00000104899,ENSG00000213626,ENSG00000164938,ENSG00000137764,ENSG00000139687,ENSG00000009709,ENSG00000134324,ENSG00000141736,ENSG00000171735,ENSG00000141579,ENSG00000116016,ENSG00000073861,ENSG00000135828,ENSG00000221823,ENSG00000180340,ENSG00000139908,ENSG00000128886,ENSG00000187605,ENSG00000185551,ENSG00000143869,ENSG00000171456,ENSG00000083307,ENSG00000182742,ENSG00000173253,ENSG00000183733,ENSG00000172766,ENSG00000186350,ENSG00000127616,ENSG00000008838,ENSG00000131196,ENSG00000136931,ENSG00000108557,ENSG00000260027,ENSG00000108175,ENSG00000184384,ENSG00000095794,ENSG00000127191,ENSG00000104332,ENSG00000020633,ENSG00000169926,ENSG00000170890,ENSG00000119919,ENSG00000009954,ENSG00000136535,ENSG00000115548,ENSG00000130940,ENSG00000119185,ENSG00000167632,ENSG00000070476,ENSG00000175029,ENSG00000142208,ENSG00000118495,ENSG00000053254,ENSG00000092067,ENSG00000188157,ENSG00000008441,ENSG00000100311,ENSG00000151322,ENSG00000198373,ENSG00000140682,ENSG00000171316,ENSG00000067066,ENSG00000158321,ENSG00000181220,ENSG00000078403,ENSG00000185811,ENSG00000118007,ENSG00000117676,ENSG00000166501,ENSG00000007866,ENSG00000110931,ENSG00000127152,ENSG00000115053,ENSG00000090020,ENSG00000087903,ENSG00000114166,ENSG00000179862,ENSG00000065675,ENSG00000012048,ENSG00000137834,ENSG00000077684,ENSG00000134954,ENSG00000141867,ENSG00000164032,ENSG00000157240,ENSG00000018280,ENSG00000163558,ENSG00000141655,ENSG00000135374,ENSG00000168214,ENSG00000127124,ENSG00000120093,ENSG00000197905,ENSG00000072803,ENSG00000170365,ENSG00000110651,ENSG00000170989,ENSG00000144895,ENSG00000156802,ENSG00000088992,ENSG00000161021,ENSG00000197019,ENSG00000269404,ENSG00000070404,ENSG00000137709,ENSG00000073803,ENSG00000055208,ENSG00000008710,ENSG00000196588,ENSG00000003402,ENSG00000043355,ENSG00000064489,ENSG00000143032,ENSG00000177045,ENSG00000127528,ENSG00000166407,ENSG00000078900,ENSG00000143578,ENSG00000157216,ENSG00000189403,ENSG00000067606,ENSG00000138798,ENSG00000101493,ENSG00000100105,ENSG00000151702,ENSG00000144893,ENSG00000129518,ENSG00000168036,ENSG00000145242,ENSG00000138772,ENSG00000243678,ENSG00000116731,ENSG00000166313,ENSG00000108001,ENSG00000073282,ENSG00000163251,ENSG00000181163,ENSG00000165891,ENSG00000092529,ENSG00000084093,ENSG00000135363,ENSG00000162711,ENSG00000056558,ENSG00000100030,ENSG00000141564,ENSG00000103126,ENSG00000083168,ENSG00000025293,ENSG00000124831,ENSG00000183049,ENSG00000105647,ENSG00000071564,ENSG00000177565,ENSG00000049618,ENSG00000133895,ENSG00000161011,ENSG00000130699,ENSG00000150455,ENSG00000196591,ENSG00000065970,ENSG00000124496,ENSG00000126226,ENSG00000166848,ENSG00000162337,ENSG00000112715,ENSG00000018408,ENSG00000185345,ENSG00000169071,ENSG00000124191,ENSG00000100142,ENSG00000177311,ENSG00000157450,ENSG00000157404,ENSG00000133816,ENSG00000221978,ENSG00000062194,ENSG00000116584,ENSG00000278570,ENSG00000182621,ENSG00000060069,ENSG00000111783,ENSG00000140853,ENSG00000204977,ENSG00000116670,ENSG00000104375,ENSG00000100888,ENSG00000140945,ENSG00000196782,ENSG00000235568,ENSG00000163909,ENSG00000205213,ENSG00000103510,ENSG00000084676,ENSG00000157193,ENSG00000148400,ENSG00000179833,ENSG00000078043,ENSG00000080839,ENSG00000141527,ENSG00000085721,ENSG00000142599,ENSG00000105717,ENSG00000099326,ENSG00000100906,ENSG00000075426,ENSG00000148737,ENSG00000102935,ENSG00000157554,ENSG00000117595,ENSG00000064393,ENSG00000196482,ENSG00000203883,ENSG00000179588,ENSG00000168621,ENSG00000135503"
GO:0048699	generation of neurons	biological_process	3.44E-10	2.05E-07	262	2537	1367	18948	"ENSG00000077549,ENSG00000197122,ENSG00000008294,ENSG00000110367,ENSG00000145147,ENSG00000149948,ENSG00000170558,ENSG00000131759,ENSG00000047849,ENSG00000159216,ENSG00000153707,ENSG00000107104,ENSG00000109099,ENSG00000074047,ENSG00000188730,ENSG00000185008,ENSG00000171055,ENSG00000132535,ENSG00000187391,ENSG00000165409,ENSG00000108379,ENSG00000179242,ENSG00000116984,ENSG00000124813,ENSG00000110047,ENSG00000122691,ENSG00000071051,ENSG00000172201,ENSG00000137474,ENSG00000157168,ENSG00000079805,ENSG00000099250,ENSG00000187764,ENSG00000196628,ENSG00000143995,ENSG00000172037,ENSG00000169174,ENSG00000068305,ENSG00000162065,ENSG00000106615,ENSG00000160460,ENSG00000112139,ENSG00000118046,ENSG00000107736,ENSG00000157087,ENSG00000171608,ENSG00000171791,ENSG00000116254,ENSG00000154134,ENSG00000118515,ENSG00000185630,ENSG00000196569,ENSG00000159674,ENSG00000141433,ENSG00000006652,ENSG00000107882,ENSG00000182580,ENSG00000039068,ENSG00000069667,ENSG00000064961,ENSG00000157933,ENSG00000148498,ENSG00000160113,ENSG00000022840,ENSG00000128656,ENSG00000204060,ENSG00000004399,ENSG00000143869,ENSG00000185551,ENSG00000103769,ENSG00000177103,ENSG00000134369,ENSG00000151892,ENSG00000164535,ENSG00000136717,ENSG00000128011,ENSG00000185532,ENSG00000171540,ENSG00000082397,ENSG00000154928,ENSG00000131697,ENSG00000104332,ENSG00000111186,ENSG00000020633,ENSG00000150275,ENSG00000139687,ENSG00000009709,ENSG00000112096,ENSG00000136040,ENSG00000141736,ENSG00000119772,ENSG00000183087,ENSG00000156299,ENSG00000124181,ENSG00000167740,ENSG00000176406,ENSG00000171617,ENSG00000196358,ENSG00000180340,ENSG00000021574,ENSG00000075275,ENSG00000064999,ENSG00000128886,ENSG00000171798,ENSG00000118257,ENSG00000153317,ENSG00000187535,ENSG00000171316,ENSG00000134198,ENSG00000130939,ENSG00000007866,ENSG00000141837,ENSG00000187094,ENSG00000127152,ENSG00000100697,ENSG00000065675,ENSG00000049759,ENSG00000114349,ENSG00000061337,ENSG00000021645,ENSG00000136535,ENSG00000163110,ENSG00000168546,ENSG00000101544,ENSG00000130940,ENSG00000105695,ENSG00000130638,ENSG00000167632,ENSG00000198597,ENSG00000142208,ENSG00000105426,ENSG00000166206,ENSG00000106852,ENSG00000162624,ENSG00000124126,ENSG00000188157,ENSG00000082684,ENSG00000078725,ENSG00000109339,ENSG00000004139,ENSG00000130558,ENSG00000196588,ENSG00000137642,ENSG00000235718,ENSG00000167601,ENSG00000143032,ENSG00000003402,ENSG00000133104,ENSG00000197753,ENSG00000183715,ENSG00000097007,ENSG00000078900,ENSG00000189403,ENSG00000128918,ENSG00000136279,ENSG00000144579,ENSG00000180900,ENSG00000157240,ENSG00000091129,ENSG00000197892,ENSG00000173786,ENSG00000146425,ENSG00000163558,ENSG00000168214,ENSG00000204120,ENSG00000120093,ENSG00000170989,ENSG00000072864,ENSG00000163251,ENSG00000136160,ENSG00000084093,ENSG00000065320,ENSG00000144619,ENSG00000135144,ENSG00000100030,ENSG00000214960,ENSG00000179915,ENSG00000174672,ENSG00000103126,ENSG00000183049,ENSG00000134470,ENSG00000049618,ENSG00000071564,ENSG00000088305,ENSG00000067606,ENSG00000112038,ENSG00000156052,ENSG00000170759,ENSG00000076826,ENSG00000073910,ENSG00000168036,ENSG00000154380,ENSG00000164588,ENSG00000257923,ENSG00000145242,ENSG00000243678,ENSG00000119866,ENSG00000166313,ENSG00000066032,ENSG00000185345,ENSG00000143126,ENSG00000157404,ENSG00000198121,ENSG00000116584,ENSG00000141644,ENSG00000278570,ENSG00000106070,ENSG00000156687,ENSG00000186297,ENSG00000111962,ENSG00000069188,ENSG00000169258,ENSG00000184347,ENSG00000196591,ENSG00000143816,ENSG00000054282,ENSG00000143434,ENSG00000138071,ENSG00000035862,ENSG00000185950,ENSG00000105711,ENSG00000165091,ENSG00000132359,ENSG00000112715,ENSG00000020129,ENSG00000169862,ENSG00000053438,ENSG00000142599,ENSG00000085721,ENSG00000047579,ENSG00000148482,ENSG00000115310,ENSG00000175505,ENSG00000154229,ENSG00000064393,ENSG00000175544,ENSG00000160145,ENSG00000107954,ENSG00000198399,ENSG00000149256,ENSG00000163697,ENSG00000107263,ENSG00000148948,ENSG00000152894,ENSG00000168621,ENSG00000149557,ENSG00000183638,ENSG00000163909,ENSG00000188064,ENSG00000144290,ENSG00000215474,ENSG00000148400,ENSG00000157193,ENSG00000084676,ENSG00000084112,ENSG00000174238,ENSG00000120899,ENSG00000115414,ENSG00000120949,ENSG00000178950,ENSG00000137825,ENSG00000058866"
GO:0045935	positive regulation of nucleobase-containing compound metabolic process	biological_process	3.81E-10	2.21E-07	326	2537	1777	18948	"ENSG00000087903,ENSG00000090020,ENSG00000115053,ENSG00000127152,ENSG00000134954,ENSG00000077684,ENSG00000137834,ENSG00000012048,ENSG00000065675,ENSG00000179862,ENSG00000114166,ENSG00000171316,ENSG00000140682,ENSG00000106018,ENSG00000198373,ENSG00000007866,ENSG00000166501,ENSG00000110931,ENSG00000132207,ENSG00000117676,ENSG00000118007,ENSG00000185811,ENSG00000078403,ENSG00000181220,ENSG00000158321,ENSG00000067066,ENSG00000053254,ENSG00000118495,ENSG00000142208,ENSG00000131236,ENSG00000175029,ENSG00000070476,ENSG00000151322,ENSG00000100311,ENSG00000008441,ENSG00000107371,ENSG00000101200,ENSG00000188157,ENSG00000092067,ENSG00000136535,ENSG00000119919,ENSG00000009954,ENSG00000170890,ENSG00000100354,ENSG00000169926,ENSG00000167632,ENSG00000119185,ENSG00000130940,ENSG00000115548,ENSG00000161955,ENSG00000131196,ENSG00000008838,ENSG00000127616,ENSG00000186350,ENSG00000172766,ENSG00000183733,ENSG00000020633,ENSG00000127191,ENSG00000104332,ENSG00000095794,ENSG00000185650,ENSG00000184384,ENSG00000260027,ENSG00000108557,ENSG00000108175,ENSG00000136931,ENSG00000143869,ENSG00000185551,ENSG00000187605,ENSG00000162104,ENSG00000173253,ENSG00000182742,ENSG00000135324,ENSG00000083307,ENSG00000171456,ENSG00000135828,ENSG00000073861,ENSG00000116016,ENSG00000141579,ENSG00000128886,ENSG00000139908,ENSG00000180340,ENSG00000087494,ENSG00000221823,ENSG00000141736,ENSG00000134324,ENSG00000009709,ENSG00000139687,ENSG00000137764,ENSG00000171735,ENSG00000104899,ENSG00000095787,ENSG00000054267,ENSG00000116017,ENSG00000114650,ENSG00000160310,ENSG00000164938,ENSG00000213626,ENSG00000143995,ENSG00000141568,ENSG00000079805,ENSG00000157168,ENSG00000196628,ENSG00000168874,ENSG00000110958,ENSG00000058272,ENSG00000125618,ENSG00000068305,ENSG00000128310,ENSG00000186480,ENSG00000162407,ENSG00000107249,ENSG00000085511,ENSG00000172530,ENSG00000039068,ENSG00000069667,ENSG00000022840,ENSG00000124232,ENSG00000157933,ENSG00000068024,ENSG00000197024,ENSG00000071626,ENSG00000163568,ENSG00000185630,ENSG00000141433,ENSG00000164916,ENSG00000070756,ENSG00000198300,ENSG00000106991,ENSG00000152804,ENSG00000100604,ENSG00000099956,ENSG00000165029,ENSG00000074047,ENSG00000213024,ENSG00000177030,ENSG00000163468,ENSG00000129467,ENSG00000135439,ENSG00000198807,ENSG00000139083,ENSG00000175221,ENSG00000087460,ENSG00000197122,ENSG00000029153,ENSG00000105516,ENSG00000131759,ENSG00000140443,ENSG00000178607,ENSG00000142611,ENSG00000159216,ENSG00000135903,ENSG00000149948,ENSG00000124882,ENSG00000253729,ENSG00000196284,ENSG00000108821,ENSG00000101096,ENSG00000106004,ENSG00000172201,ENSG00000122691,ENSG00000071051,ENSG00000105287,ENSG00000276043,ENSG00000176390,ENSG00000124813,ENSG00000104885,ENSG00000145287,ENSG00000134086,ENSG00000105656,ENSG00000184937,ENSG00000165409,ENSG00000196482,ENSG00000170430,ENSG00000064393,ENSG00000117595,ENSG00000164808,ENSG00000168621,ENSG00000135503,ENSG00000179588,ENSG00000203883,ENSG00000075426,ENSG00000100906,ENSG00000099326,ENSG00000175505,ENSG00000105717,ENSG00000142599,ENSG00000085721,ENSG00000141527,ENSG00000188827,ENSG00000157554,ENSG00000102935,ENSG00000154229,ENSG00000148737,ENSG00000155508,ENSG00000120899,ENSG00000148400,ENSG00000157193,ENSG00000084676,ENSG00000080839,ENSG00000141404,ENSG00000078043,ENSG00000138031,ENSG00000179833,ENSG00000205213,ENSG00000163909,ENSG00000235568,ENSG00000196782,ENSG00000140945,ENSG00000103510,ENSG00000116670,ENSG00000140853,ENSG00000204977,ENSG00000111783,ENSG00000100888,ENSG00000105939,ENSG00000104375,ENSG00000157404,ENSG00000133816,ENSG00000157450,ENSG00000177311,ENSG00000203867,ENSG00000100142,ENSG00000124191,ENSG00000169071,ENSG00000185345,ENSG00000018408,ENSG00000060069,ENSG00000182621,ENSG00000139579,ENSG00000278570,ENSG00000062194,ENSG00000116584,ENSG00000221978,ENSG00000035862,ENSG00000112715,ENSG00000162337,ENSG00000166848,ENSG00000196591,ENSG00000150455,ENSG00000130699,ENSG00000126226,ENSG00000124496,ENSG00000065970,ENSG00000183049,ENSG00000124831,ENSG00000179271,ENSG00000025293,ENSG00000103126,ENSG00000158806,ENSG00000083168,ENSG00000141564,ENSG00000161011,ENSG00000133895,ENSG00000080824,ENSG00000049618,ENSG00000116062,ENSG00000177565,ENSG00000105647,ENSG00000071564,ENSG00000135363,ENSG00000084093,ENSG00000092529,ENSG00000163251,ENSG00000181163,ENSG00000165891,ENSG00000056558,ENSG00000100030,ENSG00000162711,ENSG00000129518,ENSG00000144893,ENSG00000168036,ENSG00000151702,ENSG00000100105,ENSG00000073282,ENSG00000166313,ENSG00000108001,ENSG00000116731,ENSG00000243678,ENSG00000145242,ENSG00000138772,ENSG00000101493,ENSG00000138798,ENSG00000067606,ENSG00000166407,ENSG00000109685,ENSG00000177045,ENSG00000127528,ENSG00000143032,ENSG00000064489,ENSG00000043355,ENSG00000003402,ENSG00000157216,ENSG00000189403,ENSG00000143578,ENSG00000078900,ENSG00000055208,ENSG00000073803,ENSG00000070404,ENSG00000137709,ENSG00000269404,ENSG00000197019,ENSG00000196588,ENSG00000008710,ENSG00000111452,ENSG00000185522,ENSG00000120093,ENSG00000127124,ENSG00000168214,ENSG00000135374,ENSG00000161021,ENSG00000088992,ENSG00000144895,ENSG00000156802,ENSG00000170989,ENSG00000110651,ENSG00000170365,ENSG00000197905,ENSG00000072803,ENSG00000157240,ENSG00000164032,ENSG00000101489,ENSG00000141867,ENSG00000141655,ENSG00000163558,ENSG00000018280"
GO:0030154	cell differentiation	biological_process	3.94E-10	2.23E-07	631	2537	3825	18948	"ENSG00000115548,ENSG00000130940,ENSG00000130638,ENSG00000169926,ENSG00000084674,ENSG00000106565,ENSG00000122025,ENSG00000119919,ENSG00000136068,ENSG00000163110,ENSG00000101544,ENSG00000101109,ENSG00000136535,ENSG00000078902,ENSG00000100311,ENSG00000134775,ENSG00000175029,ENSG00000137497,ENSG00000118495,ENSG00000188782,ENSG00000217128,ENSG00000111203,ENSG00000106852,ENSG00000061938,ENSG00000078114,ENSG00000117676,ENSG00000131634,ENSG00000007866,ENSG00000154485,ENSG00000129993,ENSG00000134198,ENSG00000140682,ENSG00000100985,ENSG00000065675,ENSG00000137834,ENSG00000061337,ENSG00000049759,ENSG00000127152,ENSG00000148660,ENSG00000181192,ENSG00000196878,ENSG00000115598,ENSG00000183087,ENSG00000138386,ENSG00000124181,ENSG00000129116,ENSG00000187608,ENSG00000077942,ENSG00000009709,ENSG00000119772,ENSG00000221823,ENSG00000087494,ENSG00000139908,ENSG00000180340,ENSG00000142185,ENSG00000171798,ENSG00000075275,ENSG00000171617,ENSG00000050555,ENSG00000141579,ENSG00000196358,ENSG00000073861,ENSG00000173334,ENSG00000134369,ENSG00000151892,ENSG00000144824,ENSG00000171456,ENSG00000128011,ENSG00000140992,ENSG00000164535,ENSG00000204060,ENSG00000184363,ENSG00000198873,ENSG00000128656,ENSG00000090316,ENSG00000177103,ENSG00000127946,ENSG00000004399,ENSG00000185551,ENSG00000103769,ENSG00000133243,ENSG00000260027,ENSG00000225663,ENSG00000100628,ENSG00000082397,ENSG00000185650,ENSG00000104332,ENSG00000171540,ENSG00000173575,ENSG00000112530,ENSG00000179388,ENSG00000106346,ENSG00000128805,ENSG00000185630,ENSG00000196569,ENSG00000130723,ENSG00000113263,ENSG00000071626,ENSG00000107882,ENSG00000160113,ENSG00000181555,ENSG00000157933,ENSG00000156535,ENSG00000022840,ENSG00000064961,ENSG00000085511,ENSG00000039068,ENSG00000139926,ENSG00000008394,ENSG00000006611,ENSG00000186480,ENSG00000125618,ENSG00000113448,ENSG00000187764,ENSG00000168874,ENSG00000185022,ENSG00000099250,ENSG00000143995,ENSG00000118515,ENSG00000165215,ENSG00000146535,ENSG00000197380,ENSG00000148180,ENSG00000160310,ENSG00000143632,ENSG00000086015,ENSG00000157087,ENSG00000107736,ENSG00000130584,ENSG00000171608,ENSG00000154134,ENSG00000173421,ENSG00000171791,ENSG00000116254,ENSG00000165409,ENSG00000160472,ENSG00000134516,ENSG00000108379,ENSG00000148634,ENSG00000184937,ENSG00000173714,ENSG00000134086,ENSG00000161031,ENSG00000163694,ENSG00000145287,ENSG00000110047,ENSG00000122691,ENSG00000140044,ENSG00000172201,ENSG00000106004,ENSG00000057294,ENSG00000116984,ENSG00000253729,ENSG00000149948,ENSG00000159200,ENSG00000105676,ENSG00000142539,ENSG00000077549,ENSG00000105971,ENSG00000134644,ENSG00000145147,ENSG00000139083,ENSG00000139767,ENSG00000188596,ENSG00000118156,ENSG00000177030,ENSG00000153707,ENSG00000165029,ENSG00000111252,ENSG00000103510,ENSG00000167487,ENSG00000215474,ENSG00000149557,ENSG00000114473,ENSG00000185215,ENSG00000182871,ENSG00000205213,ENSG00000139292,ENSG00000145715,ENSG00000120949,ENSG00000058866,ENSG00000084676,ENSG00000148400,ENSG00000120899,ENSG00000162739,ENSG00000102935,ENSG00000157554,ENSG00000148655,ENSG00000047579,ENSG00000148482,ENSG00000147459,ENSG00000168811,ENSG00000203883,ENSG00000167658,ENSG00000148948,ENSG00000100106,ENSG00000168621,ENSG00000104728,ENSG00000117595,ENSG00000064393,ENSG00000170430,ENSG00000117425,ENSG00000157927,ENSG00000198399,ENSG00000163697,ENSG00000144476,ENSG00000160145,ENSG00000143434,ENSG00000008083,ENSG00000112053,ENSG00000010361,ENSG00000143816,ENSG00000153944,ENSG00000150455,ENSG00000171476,ENSG00000053438,ENSG00000162337,ENSG00000020129,ENSG00000112715,ENSG00000169862,ENSG00000133808,ENSG00000134318,ENSG00000105711,ENSG00000086232,ENSG00000164466,ENSG00000135605,ENSG00000151014,ENSG00000078399,ENSG00000060069,ENSG00000141644,ENSG00000096063,ENSG00000169071,ENSG00000179526,ENSG00000130283,ENSG00000105146,ENSG00000069188,ENSG00000169258,ENSG00000153208,ENSG00000196218,ENSG00000152784,ENSG00000116670,ENSG00000136110,ENSG00000170759,ENSG00000135404,ENSG00000179922,ENSG00000112146,ENSG00000076826,ENSG00000169282,ENSG00000067606,ENSG00000101493,ENSG00000137713,ENSG00000243678,ENSG00000257923,ENSG00000166313,ENSG00000066032,ENSG00000078328,ENSG00000111224,ENSG00000135250,ENSG00000164588,ENSG00000154380,ENSG00000168036,ENSG00000214960,ENSG00000100030,ENSG00000196415,ENSG00000163251,ENSG00000136160,ENSG00000115762,ENSG00000084093,ENSG00000177565,ENSG00000158806,ENSG00000105549,ENSG00000134470,ENSG00000183049,ENSG00000197892,ENSG00000176845,ENSG00000141655,ENSG00000101489,ENSG00000128918,ENSG00000136279,ENSG00000134871,ENSG00000138735,ENSG00000173262,ENSG00000024422,ENSG00000170365,ENSG00000133962,ENSG00000088992,ENSG00000072864,ENSG00000161021,ENSG00000204120,ENSG00000095002,ENSG00000136378,ENSG00000130558,ENSG00000153563,ENSG00000141933,ENSG00000165887,ENSG00000004139,ENSG00000109339,ENSG00000077238,ENSG00000036448,ENSG00000003402,ENSG00000043355,ENSG00000167601,ENSG00000097007,ENSG00000177045,ENSG00000127528,ENSG00000197753,ENSG00000105695,ENSG00000119185,ENSG00000167632,ENSG00000198597,ENSG00000104936,ENSG00000140526,ENSG00000021645,ENSG00000267534,ENSG00000168546,ENSG00000124126,ENSG00000188157,ENSG00000092067,ENSG00000162624,ENSG00000154856,ENSG00000082684,ENSG00000166206,ENSG00000142208,ENSG00000160796,ENSG00000105426,ENSG00000053254,ENSG00000130939,ENSG00000087245,ENSG00000185811,ENSG00000153317,ENSG00000187535,ENSG00000150457,ENSG00000171316,ENSG00000130635,ENSG00000114349,ENSG00000170873,ENSG00000164087,ENSG00000134954,ENSG00000100697,ENSG00000141837,ENSG00000187094,ENSG00000090020,ENSG00000087903,ENSG00000091879,ENSG00000107338,ENSG00000156299,ENSG00000101190,ENSG00000167740,ENSG00000178882,ENSG00000175354,ENSG00000136040,ENSG00000150275,ENSG00000184557,ENSG00000139687,ENSG00000112096,ENSG00000161594,ENSG00000141736,ENSG00000112486,ENSG00000174437,ENSG00000021574,ENSG00000111321,ENSG00000061273,ENSG00000128886,ENSG00000118257,ENSG00000064999,ENSG00000197063,ENSG00000176406,ENSG00000116016,ENSG00000135828,ENSG00000083307,ENSG00000022277,ENSG00000188290,ENSG00000182742,ENSG00000130402,ENSG00000136717,ENSG00000103257,ENSG00000178093,ENSG00000140479,ENSG00000261371,ENSG00000143869,ENSG00000136931,ENSG00000154928,ENSG00000108175,ENSG00000095794,ENSG00000116985,ENSG00000131697,ENSG00000111186,ENSG00000134627,ENSG00000020633,ENSG00000183733,ENSG00000185532,ENSG00000186350,ENSG00000099956,ENSG00000168675,ENSG00000152804,ENSG00000106991,ENSG00000182580,ENSG00000164916,ENSG00000159674,ENSG00000141433,ENSG00000100351,ENSG00000006652,ENSG00000068024,ENSG00000148498,ENSG00000177238,ENSG00000069667,ENSG00000160999,ENSG00000010278,ENSG00000162407,ENSG00000072415,ENSG00000162065,ENSG00000138794,ENSG00000172037,ENSG00000283208,ENSG00000169174,ENSG00000068305,ENSG00000118046,ENSG00000106615,ENSG00000112139,ENSG00000160460,ENSG00000196628,ENSG00000079805,ENSG00000157168,ENSG00000105221,ENSG00000154127,ENSG00000127948,ENSG00000054267,ENSG00000104899,ENSG00000160097,ENSG00000179242,ENSG00000171055,ENSG00000132535,ENSG00000187391,ENSG00000064932,ENSG00000124813,ENSG00000169247,ENSG00000137474,ENSG00000071051,ENSG00000177706,ENSG00000101096,ENSG00000108821,ENSG00000081059,ENSG00000069424,ENSG00000124882,ENSG00000135903,ENSG00000142611,ENSG00000159216,ENSG00000076554,ENSG00000170558,ENSG00000047849,ENSG00000131759,ENSG00000008294,ENSG00000079102,ENSG00000197122,ENSG00000110367,ENSG00000087460,ENSG00000188026,ENSG00000105697,ENSG00000185008,ENSG00000019144,ENSG00000188730,ENSG00000105538,ENSG00000109099,ENSG00000107104,ENSG00000233608,ENSG00000074047,ENSG00000144290,ENSG00000168056,ENSG00000172232,ENSG00000185513,ENSG00000144468,ENSG00000054796,ENSG00000198851,ENSG00000011304,ENSG00000183638,ENSG00000188064,ENSG00000235568,ENSG00000163909,ENSG00000102606,ENSG00000159307,ENSG00000126353,ENSG00000115414,ENSG00000007237,ENSG00000132749,ENSG00000078043,ENSG00000178950,ENSG00000137825,ENSG00000157193,ENSG00000121210,ENSG00000174238,ENSG00000084112,ENSG00000086300,ENSG00000148737,ENSG00000105738,ENSG00000154229,ENSG00000085721,ENSG00000142599,ENSG00000187498,ENSG00000175505,ENSG00000115310,ENSG00000100906,ENSG00000075426,ENSG00000101445,ENSG00000179588,ENSG00000107263,ENSG00000135503,ENSG00000152894,ENSG00000166148,ENSG00000143195,ENSG00000175544,ENSG00000149256,ENSG00000140718,ENSG00000107954,ENSG00000054282,ENSG00000126226,ENSG00000186487,ENSG00000138829,ENSG00000196591,ENSG00000182533,ENSG00000105397,ENSG00000132359,ENSG00000165091,ENSG00000197442,ENSG00000035862,ENSG00000185950,ENSG00000138071,ENSG00000072195,ENSG00000144028,ENSG00000116584,ENSG00000278570,ENSG00000156687,ENSG00000106070,ENSG00000182621,ENSG00000018408,ENSG00000143126,ENSG00000185345,ENSG00000135829,ENSG00000182866,ENSG00000157404,ENSG00000198121,ENSG00000104375,ENSG00000156427,ENSG00000204138,ENSG00000092345,ENSG00000184347,ENSG00000111962,ENSG00000170776,ENSG00000186297,ENSG00000189337,ENSG00000153551,ENSG00000112038,ENSG00000156052,ENSG00000117245,ENSG00000002933,ENSG00000160360,ENSG00000145242,ENSG00000204889,ENSG00000183454,ENSG00000021300,ENSG00000119866,ENSG00000073282,ENSG00000089094,ENSG00000073910,ENSG00000162909,ENSG00000100105,ENSG00000143772,ENSG00000144791,ENSG00000151702,ENSG00000212657,ENSG00000162711,ENSG00000179915,ENSG00000135144,ENSG00000107957,ENSG00000139626,ENSG00000165891,ENSG00000114861,ENSG00000167680,ENSG00000092529,ENSG00000065320,ENSG00000144619,ENSG00000133454,ENSG00000071564,ENSG00000155657,ENSG00000049618,ENSG00000161011,ENSG00000088305,ENSG00000133895,ENSG00000161609,ENSG00000174672,ENSG00000083168,ENSG00000103126,ENSG00000120149,ENSG00000061455,ENSG00000146425,ENSG00000173786,ENSG00000102802,ENSG00000163558,ENSG00000091129,ENSG00000144579,ENSG00000180900,ENSG00000157240,ENSG00000107821,ENSG00000168421,ENSG00000170989,ENSG00000139193,ENSG00000120963,ENSG00000168214,ENSG00000135374,ENSG00000127124,ENSG00000120093,ENSG00000171310,ENSG00000071242,ENSG00000235718,ENSG00000163975,ENSG00000196588,ENSG00000137642,ENSG00000020181,ENSG00000269404,ENSG00000078725,ENSG00000070404,ENSG00000162551,ENSG00000078900,ENSG00000198945,ENSG00000154227,ENSG00000189403,ENSG00000157216,ENSG00000168685,ENSG00000143032,ENSG00000179051,ENSG00000183715,ENSG00000133104"
GO:0050793	regulation of developmental process	biological_process	6.31E-10	3.44E-07	401	2537	2276	18948	"ENSG00000156427,ENSG00000104375,ENSG00000004776,ENSG00000111783,ENSG00000170776,ENSG00000111962,ENSG00000116670,ENSG00000116584,ENSG00000141644,ENSG00000060069,ENSG00000182621,ENSG00000078399,ENSG00000156687,ENSG00000151014,ENSG00000118503,ENSG00000169071,ENSG00000185345,ENSG00000143126,ENSG00000018408,ENSG00000198121,ENSG00000113140,ENSG00000157404,ENSG00000171476,ENSG00000197442,ENSG00000132359,ENSG00000182533,ENSG00000162951,ENSG00000112715,ENSG00000162337,ENSG00000138071,ENSG00000134318,ENSG00000035862,ENSG00000105711,ENSG00000010361,ENSG00000126226,ENSG00000180914,ENSG00000138829,ENSG00000196591,ENSG00000143816,ENSG00000179588,ENSG00000107263,ENSG00000100106,ENSG00000101445,ENSG00000148948,ENSG00000168621,ENSG00000135503,ENSG00000117425,ENSG00000184640,ENSG00000064393,ENSG00000160145,ENSG00000107954,ENSG00000140718,ENSG00000149256,ENSG00000198399,ENSG00000240065,ENSG00000157554,ENSG00000154229,ENSG00000148737,ENSG00000085721,ENSG00000148482,ENSG00000168811,ENSG00000100906,ENSG00000115310,ENSG00000147459,ENSG00000175505,ENSG00000120949,ENSG00000115414,ENSG00000145715,ENSG00000137825,ENSG00000178950,ENSG00000078043,ENSG00000148400,ENSG00000084676,ENSG00000157193,ENSG00000084112,ENSG00000120899,ENSG00000121210,ENSG00000185513,ENSG00000168056,ENSG00000181408,ENSG00000058453,ENSG00000215474,ENSG00000149557,ENSG00000011304,ENSG00000198851,ENSG00000205213,ENSG00000163909,ENSG00000235568,ENSG00000102606,ENSG00000188064,ENSG00000078900,ENSG00000077238,ENSG00000189403,ENSG00000157216,ENSG00000143032,ENSG00000167601,ENSG00000168685,ENSG00000003402,ENSG00000109685,ENSG00000133104,ENSG00000122965,ENSG00000097007,ENSG00000179051,ENSG00000130558,ENSG00000163975,ENSG00000137642,ENSG00000070404,ENSG00000078725,ENSG00000020181,ENSG00000004139,ENSG00000165887,ENSG00000170989,ENSG00000170365,ENSG00000024422,ENSG00000161021,ENSG00000088992,ENSG00000135374,ENSG00000168214,ENSG00000120963,ENSG00000139193,ENSG00000120093,ENSG00000136378,ENSG00000163636,ENSG00000125730,ENSG00000197892,ENSG00000102802,ENSG00000146425,ENSG00000061455,ENSG00000163558,ENSG00000176845,ENSG00000134871,ENSG00000101489,ENSG00000157240,ENSG00000169992,ENSG00000144579,ENSG00000138735,ENSG00000091129,ENSG00000144848,ENSG00000116062,ENSG00000167664,ENSG00000243444,ENSG00000071564,ENSG00000088305,ENSG00000133895,ENSG00000133116,ENSG00000183020,ENSG00000183098,ENSG00000103126,ENSG00000183049,ENSG00000134470,ENSG00000120149,ENSG00000142459,ENSG00000100030,ENSG00000135144,ENSG00000162711,ENSG00000179915,ENSG00000114861,ENSG00000136160,ENSG00000163251,ENSG00000084093,ENSG00000065320,ENSG00000115762,ENSG00000144619,ENSG00000092529,ENSG00000021300,ENSG00000257923,ENSG00000243678,ENSG00000138772,ENSG00000078328,ENSG00000073282,ENSG00000089094,ENSG00000037280,ENSG00000066032,ENSG00000166313,ENSG00000119866,ENSG00000197386,ENSG00000168036,ENSG00000144791,ENSG00000143772,ENSG00000156052,ENSG00000136110,ENSG00000112038,ENSG00000173511,ENSG00000002933,ENSG00000176293,ENSG00000120742,ENSG00000138798,ENSG00000067606,ENSG00000185650,ENSG00000082397,ENSG00000260027,ENSG00000225663,ENSG00000108557,ENSG00000154928,ENSG00000108175,ENSG00000136931,ENSG00000122862,ENSG00000111186,ENSG00000020633,ENSG00000104332,ENSG00000188677,ENSG00000186350,ENSG00000196961,ENSG00000171540,ENSG00000179388,ENSG00000022277,ENSG00000083307,ENSG00000032742,ENSG00000171456,ENSG00000144824,ENSG00000173253,ENSG00000108684,ENSG00000197405,ENSG00000130402,ENSG00000182742,ENSG00000136717,ENSG00000128656,ENSG00000204060,ENSG00000143869,ENSG00000103769,ENSG00000004399,ENSG00000075884,ENSG00000180340,ENSG00000087494,ENSG00000119408,ENSG00000197063,ENSG00000075275,ENSG00000128886,ENSG00000171798,ENSG00000061273,ENSG00000176406,ENSG00000171617,ENSG00000173334,ENSG00000073861,ENSG00000146463,ENSG00000183087,ENSG00000251493,ENSG00000115598,ENSG00000101190,ENSG00000156299,ENSG00000091879,ENSG00000113739,ENSG00000124181,ENSG00000175354,ENSG00000178882,ENSG00000138386,ENSG00000167740,ENSG00000112096,ENSG00000184557,ENSG00000139687,ENSG00000009709,ENSG00000077942,ENSG00000187608,ENSG00000137764,ENSG00000159842,ENSG00000136040,ENSG00000141736,ENSG00000012048,ENSG00000130635,ENSG00000134954,ENSG00000049759,ENSG00000061337,ENSG00000141837,ENSG00000127152,ENSG00000100697,ENSG00000141551,ENSG00000163913,ENSG00000042832,ENSG00000067066,ENSG00000166501,ENSG00000117676,ENSG00000187535,ENSG00000153317,ENSG00000171316,ENSG00000150457,ENSG00000140682,ENSG00000107371,ENSG00000124126,ENSG00000188157,ENSG00000100311,ENSG00000136930,ENSG00000105426,ENSG00000142208,ENSG00000217128,ENSG00000119185,ENSG00000130940,ENSG00000157654,ENSG00000115548,ENSG00000161955,ENSG00000105695,ENSG00000023191,ENSG00000144771,ENSG00000198597,ENSG00000267534,ENSG00000106565,ENSG00000021645,ENSG00000084674,ENSG00000104936,ENSG00000169926,ENSG00000136535,ENSG00000101109,ENSG00000179604,ENSG00000163110,ENSG00000188730,ENSG00000019144,ENSG00000135439,ENSG00000198807,ENSG00000185008,ENSG00000105697,ENSG00000177030,ENSG00000153707,ENSG00000233608,ENSG00000107104,ENSG00000109099,ENSG00000074047,ENSG00000165029,ENSG00000186716,ENSG00000142279,ENSG00000149948,ENSG00000124882,ENSG00000170558,ENSG00000047849,ENSG00000131759,ENSG00000142611,ENSG00000159216,ENSG00000077549,ENSG00000197122,ENSG00000079102,ENSG00000008294,ENSG00000159200,ENSG00000111961,ENSG00000145147,ENSG00000087460,ENSG00000110367,ENSG00000172725,ENSG00000110047,ENSG00000124813,ENSG00000172201,ENSG00000177706,ENSG00000140044,ENSG00000122691,ENSG00000105287,ENSG00000057294,ENSG00000101096,ENSG00000106004,ENSG00000253729,ENSG00000175928,ENSG00000108821,ENSG00000160097,ENSG00000165409,ENSG00000173531,ENSG00000108379,ENSG00000179242,ENSG00000184937,ENSG00000071246,ENSG00000145287,ENSG00000187391,ENSG00000161031,ENSG00000134086,ENSG00000197380,ENSG00000146535,ENSG00000127948,ENSG00000081913,ENSG00000148180,ENSG00000088812,ENSG00000130584,ENSG00000104899,ENSG00000171791,ENSG00000068305,ENSG00000186480,ENSG00000160460,ENSG00000106615,ENSG00000125618,ENSG00000118046,ENSG00000157168,ENSG00000185022,ENSG00000099250,ENSG00000079805,ENSG00000196628,ENSG00000168874,ENSG00000187764,ENSG00000143995,ENSG00000154127,ENSG00000148498,ENSG00000157933,ENSG00000156535,ENSG00000068024,ENSG00000022840,ENSG00000177238,ENSG00000064961,ENSG00000069667,ENSG00000152804,ENSG00000168675,ENSG00000182580,ENSG00000106991,ENSG00000145555,ENSG00000185630,ENSG00000196569,ENSG00000141433,ENSG00000107882,ENSG00000006652"
[truncated: 5,931,760 more chars]
