# Supplementary material for: Integrative epigenome profiling of 47XXY provides insights into whole genomic DNA hypermethylation and active chromatin accessibility
Source: Front Mol Biosci. 2023 Mar 27;10:1128739. doi: 10.3389/fmolb.2023.1128739 (PMC10083376; doi:10.3389/fmolb.2023.1128739)
Supplement: Supplementary file 6 [file Table12.XLS]

## Sheet: Table S12 peak counts-KS-Female
# Program:featureCounts v1.6.4; Command:"featureCounts" "-F" "SAF" "--ignoreDup" "-p" "-a" "KS-Female-peaks.SAF" "-o" "counts-KS-Female.txt" "KS_1.bam" "KS_3.bam" "Female_1.bam" "Female_2.bam"
Geneid	Chr	Start	End	Strand	Length	KS_1.bam	KS_3.bam	Female_1.bam	Female_2.bam
Peak_1	1	9952	10511	.	560	18	61	132	113
Peak_2	1	11277	11385	.	109	0	0	21	17
Peak_3	1	28733	29437	.	705	2	4	111	91
Peak_4	1	34781	34884	.	104	1	0	20	20
Peak_5	1	180740	180996	.	257	8	16	38	27
Peak_6	1	191367	191569	.	203	6	18	30	29
Peak_7	1	199176	200331	.	1156	9	18	181	188
Peak_8	1	267900	268120	.	221	34	15	41	60
Peak_9	1	273228	273338	.	111	0	0	21	20
Peak_10	1	377263	377432	.	170	0	0	43	13
Peak_11	1	402573	402748	.	176	0	0	31	30
Peak_12	1	407064	407252	.	189	0	0	38	45
Peak_13	1	586065	586281	.	217	28	11	28	43
Peak_14	1	605226	605336	.	111	22	5	9	11
Peak_15	1	605415	605674	.	260	24	23	19	30
Peak_16	1	605807	606000	.	194	0	0	13	18
Peak_17	1	623990	624089	.	100	13	0	16	27
Peak_18	1	629036	631584	.	2549	12732	3010	13547	15347
Peak_19	1	631691	634974	.	3284	72090	22648	14643	16309
Peak_20	1	638327	638507	.	181	0	0	34	33
Peak_21	1	642804	643244	.	441	6	5	74	58
Peak_22	1	733759	733904	.	146	23	2	17	20
Peak_23	1	734015	734103	.	89	9	9	16	13
Peak_24	1	737422	737510	.	89	27	9	16	24
Peak_25	1	778340	779274	.	935	226	168	190	197
Peak_26	1	804536	805034	.	499	85	17	92	99
Peak_27	1	826658	828092	.	1435	276	141	230	218
Peak_28	1	850463	850639	.	177	13	7	18	40
Peak_29	1	855733	855843	.	111	15	12	28	16
Peak_30	1	858032	858197	.	166	12	17	21	25
Peak_31	1	869811	870193	.	383	42	18	73	49
Peak_32	1	877008	877108	.	101	8	2	18	21
Peak_33	1	904605	904890	.	286	58	42	36	47
Peak_34	1	905142	905507	.	366	18	14	24	44
Peak_35	1	906074	907484	.	1411	144	72	194	219
Peak_36	1	910531	911919	.	1389	156	110	178	215
Peak_37	1	912021	912396	.	376	18	16	33	35
Peak_38	1	912572	913306	.	735	50	50	84	71
Peak_39	1	913349	913449	.	101	8	7	14	6
Peak_40	1	916655	916707	.	53	8	8	13	15
Peak_41	1	921149	921386	.	238	33	41	47	41
Peak_42	1	921429	921505	.	77	9	8	4	6
Peak_43	1	923107	923290	.	184	14	16	17	14
Peak_44	1	923650	923949	.	300	37	28	24	33
Peak_45	1	924053	924114	.	62	5	13	3	8
Peak_46	1	924753	924900	.	148	26	26	30	33
Peak_47	1	925595	925743	.	149	8	18	19	28
Peak_48	1	932994	933094	.	101	8	12	10	8
Peak_49	1	935972	936058	.	87	7	14	16	11
Peak_50	1	938154	938954	.	801	76	44	101	143
Peak_51	1	939224	939362	.	139	6	15	18	23
Peak_52	1	939811	942155	.	2345	142	186	227	262
Peak_53	1	942543	942701	.	159	13	20	20	26
Peak_54	1	958945	959855	.	911	79	101	92	68
Peak_55	1	960468	960819	.	352	26	38	51	46
Peak_56	1	961188	961351	.	164	15	20	29	21
Peak_57	1	965897	967338	.	1442	182	272	213	268
Peak_58	1	967478	967545	.	68	2	16	3	6
Peak_59	1	975931	976591	.	661	51	83	83	82
Peak_60	1	983922	983992	.	71	18	9	11	4
Peak_61	1	984311	984411	.	101	12	11	20	18
Peak_62	1	997516	997608	.	93	8	22	14	10
Peak_63	1	998816	998914	.	99	6	2	5	3
Peak_64	1	998935	1001230	.	2296	309	268	264	190
Peak_65	1	1001458	1002257	.	800	71	107	94	87
Peak_66	1	1005021	1005656	.	636	40	62	93	89
Peak_67	1	1013157	1013966	.	810	136	90	109	122
Peak_68	1	1014995	1015100	.	106	3	8	18	24
Peak_69	1	1015544	1015646	.	103	4	10	16	13
Peak_70	1	1019160	1019747	.	588	157	160	76	48
Peak_71	1	1020060	1020972	.	913	64	95	63	75
Peak_72	1	1021118	1022160	.	1043	153	149	136	139
Peak_73	1	1023755	1024196	.	442	23	51	39	39
Peak_74	1	1024315	1025556	.	1242	138	180	145	135
Peak_75	1	1027804	1027884	.	81	13	11	10	8
Peak_76	1	1031169	1031552	.	384	15	27	30	48
Peak_77	1	1032056	1033313	.	1258	85	98	134	137
Peak_78	1	1033418	1033490	.	73	2	5	6	7
Peak_79	1	1040046	1040117	.	72	6	10	9	11
Peak_80	1	1040314	1040993	.	680	128	126	78	89
Peak_81	1	1058311	1060242	.	1932	229	165	210	249
Peak_82	1	1060388	1060483	.	96	3	7	7	6
Peak_83	1	1063680	1064855	.	1176	256	286	188	191
Peak_84	1	1065759	1065872	.	114	4	11	10	4
Peak_85	1	1066011	1066161	.	151	4	13	11	14
Peak_86	1	1066185	1066272	.	88	1	4	3	4
Peak_87	1	1066607	1067036	.	430	48	62	38	49
Peak_88	1	1067443	1067529	.	87	1	12	20	9
Peak_89	1	1067910	1068296	.	387	13	36	48	38
Peak_90	1	1068509	1068987	.	479	46	48	42	44
Peak_91	1	1069165	1070804	.	1640	143	159	149	144
Peak_92	1	1072729	1072819	.	91	7	7	18	24
Peak_93	1	1073767	1074353	.	587	32	60	63	59
Peak_94	1	1079355	1080699	.	1345	427	338	313	283
Peak_95	1	1093012	1093130	.	119	12	20	24	22
Peak_96	1	1115814	1116926	.	1113	340	259	187	214
Peak_97	1	1121963	1122592	.	630	58	64	97	97
Peak_98	1	1128468	1128826	.	359	31	42	51	50
Peak_99	1	1128929	1129123	.	195	15	20	27	22
Peak_100	1	1130335	1131012	.	678	72	65	79	77
Peak_101	1	1156215	1156770	.	556	83	45	54	71
Peak_102	1	1157451	1158725	.	1275	125	172	150	140
Peak_103	1	1162866	1163212	.	347	9	47	35	18
Peak_104	1	1163412	1164048	.	637	11	41	55	54
Peak_105	1	1164170	1164303	.	134	9	12	8	6
Peak_106	1	1164456	1165743	.	1288	214	190	177	174
Peak_107	1	1165854	1166549	.	696	48	69	72	58
Peak_108	1	1166667	1167270	.	604	25	47	50	38
Peak_109	1	1167383	1167819	.	437	8	25	42	24
Peak_110	1	1167963	1168211	.	249	9	20	20	14
Peak_111	1	1168638	1169109	.	472	20	51	46	39
Peak_112	1	1170229	1170323	.	95	4	4	10	5
Peak_113	1	1170375	1171440	.	1066	49	60	86	82
Peak_114	1	1171579	1171730	.	152	7	6	20	14
Peak_115	1	1171964	1172274	.	311	9	13	29	33
Peak_116	1	1176336	1176489	.	154	14	9	33	32
Peak_117	1	1185237	1185308	.	72	12	15	17	14
Peak_118	1	1201032	1201137	.	106	15	15	21	11
Peak_119	1	1201406	1201868	.	463	58	44	50	68
Peak_120	1	1205709	1205928	.	220	11	20	14	9
Peak_121	1	1206139	1206234	.	96	3	16	8	10
Peak_122	1	1206513	1206623	.	111	21	11	16	19
Peak_123	1	1207719	1208475	.	757	112	102	82	69
Peak_124	1	1215256	1215373	.	118	10	9	19	17
Peak_125	1	1216793	1216881	.	89	6	20	5	7
Peak_126	1	1217962	1218147	.	186	34	18	42	26
Peak_127	1	1230747	1232327	.	1581	202	191	189	176
Peak_128	1	1237191	1237397	.	207	6	14	17	28
Peak_129	1	1237539	1237628	.	90	4	14	6	11
Peak_130	1	1237856	1238382	.	527	13	40	45	56
Peak_131	1	1238529	1238623	.	95	7	15	13	20
Peak_132	1	1240936	1241135	.	200	19	15	18	31
Peak_133	1	1241841	1242129	.	289	9	18	40	34
Peak_134	1	1245384	1245526	.	143	5	11	21	30
Peak_135	1	1246690	1247015	.	326	13	27	37	32
Peak_136	1	1247120	1247661	.	542	12	29	33	45
Peak_137	1	1247816	1247916	.	101	7	13	12	14
Peak_138	1	1248272	1248476	.	205	10	16	9	11
Peak_139	1	1248606	1248697	.	92	5	2	8	7
Peak_140	1	1250180	1250478	.	299	12	13	62	77
Peak_141	1	1264793	1265713	.	921	278	168	193	206
Peak_142	1	1270809	1271275	.	467	35	38	69	61
Peak_143	1	1272327	1272594	.	268	42	18	26	24
Peak_144	1	1272638	1273293	.	656	44	51	44	38
Peak_145	1	1273414	1274493	.	1080	83	118	90	103
Peak_146	1	1275925	1276079	.	155	29	6	20	39
Peak_147	1	1281944	1282454	.	511	59	72	62	46
Peak_148	1	1283896	1284078	.	183	3	23	27	29
Peak_149	1	1290212	1290451	.	240	28	21	64	45
Peak_150	1	1291060	1291414	.	355	11	28	22	26
Peak_151	1	1291517	1292147	.	631	44	67	102	109
Peak_152	1	1299159	1299332	.	174	10	16	31	34
Peak_153	1	1300163	1300267	.	105	6	19	22	23
Peak_154	1	1304373	1305995	.	1623	161	160	198	198
Peak_155	1	1306126	1306343	.	218	13	16	14	26
Peak_156	1	1306456	1306641	.	186	8	19	19	23
Peak_157	1	1307225	1309636	.	2412	297	327	267	287
Peak_158	1	1318307	1318583	.	277	77	37	46	56
Peak_159	1	1324349	1325429	.	1081	147	151	128	130
Peak_160	1	1325535	1325973	.	439	24	28	41	39
Peak_161	1	1330776	1330962	.	187	4	9	27	18
Peak_162	1	1331067	1331337	.	271	12	14	24	25
Peak_163	1	1344093	1345847	.	1755	225	334	213	206
Peak_164	1	1345962	1346207	.	246	4	25	31	14
Peak_165	1	1347187	1348368	.	1182	86	127	153	147
Peak_166	1	1348511	1348707	.	197	7	12	17	22
Peak_167	1	1349325	1350028	.	704	68	79	90	65
Peak_168	1	1351718	1352308	.	591	19	38	47	68
Peak_169	1	1353523	1353621	.	99	0	16	12	19
Peak_170	1	1353852	1354037	.	186	0	10	18	20
Peak_171	1	1354090	1354189	.	100	7	11	6	8
Peak_172	1	1357943	1358096	.	154	7	10	11	19
Peak_173	1	1358198	1358678	.	481	18	63	28	53
Peak_174	1	1358815	1359697	.	883	48	61	59	80
Peak_175	1	1359819	1361066	.	1248	162	157	163	170
Peak_176	1	1362066	1362296	.	231	27	12	51	35
Peak_177	1	1371814	1372336	.	523	19	39	82	75
Peak_178	1	1374374	1374474	.	101	6	11	8	6
Peak_179	1	1374656	1375686	.	1031	269	207	145	146
Peak_180	1	1398281	1398458	.	178	34	16	25	20
Peak_181	1	1398915	1399144	.	230	5	21	15	21
Peak_182	1	1399264	1400786	.	1523	247	206	223	208
Peak_183	1	1402117	1402255	.	139	12	10	23	23
Peak_184	1	1407004	1407646	.	643	66	61	71	66
Peak_185	1	1407774	1407985	.	212	20	11	26	19
Peak_186	1	1432037	1432171	.	135	8	25	30	24
Peak_187	1	1433282	1433720	.	439	22	39	53	43
Peak_188	1	1433864	1434113	.	250	11	18	34	30
Peak_189	1	1435601	1435896	.	296	49	28	54	53
Peak_190	1	1437689	1438579	.	891	68	83	118	122
Peak_191	1	1440968	1441151	.	184	17	23	38	47
Peak_192	1	1441916	1442011	.	96	11	10	12	10
Peak_193	1	1462342	1462785	.	444	91	36	73	48
Peak_194	1	1471130	1471271	.	142	5	10	15	17
Peak_195	1	1471379	1472025	.	647	110	82	71	65
Peak_196	1	1472453	1472722	.	270	17	12	34	37
Peak_197	1	1504767	1505768	.	1002	163	94	141	159
Peak_198	1	1511075	1511187	.	113	10	6	16	12
Peak_199	1	1511452	1512244	.	793	147	154	106	112
Peak_200	1	1512353	1512869	.	517	19	26	40	34
Peak_201	1	1512984	1513203	.	220	15	17	9	18
Peak_202	1	1513340	1513463	.	124	0	1	15	12
Peak_203	1	1536021	1536120	.	100	8	5	9	11
Peak_204	1	1536238	1536679	.	442	12	28	41	38
Peak_205	1	1539280	1539424	.	145	9	16	13	26
Peak_206	1	1540546	1540720	.	175	6	11	15	44
Peak_207	1	1543579	1543756	.	178	12	29	21	19
Peak_208	1	1551080	1551392	.	313	10	18	45	44
Peak_209	1	1551831	1551920	.	90	7	2	15	20
Peak_210	1	1554640	1555223	.	584	62	58	88	80
Peak_211	1	1573876	1573989	.	114	26	17	15	16
Peak_212	1	1574404	1574764	.	361	29	25	25	33
Peak_213	1	1574774	1575486	.	713	82	54	72	66
Peak_214	1	1597490	1597934	.	445	35	42	45	48
Peak_215	1	1614144	1616829	.	2686	244	262	258	289
Peak_216	1	1622384	1622535	.	152	12	16	19	27
Peak_217	1	1622642	1622735	.	94	7	18	4	8
Peak_218	1	1630421	1630541	.	121	8	9	20	20
Peak_219	1	1632251	1632355	.	105	6	15	17	19
Peak_220	1	1633346	1633877	.	532	0	0	65	70
Peak_221	1	1658573	1659501	.	929	105	106	112	92
Peak_222	1	1686249	1686867	.	619	92	91	39	77
Peak_223	1	1691660	1691972	.	313	1	7	28	30
Peak_224	1	1692234	1693585	.	1352	265	182	255	248
Peak_225	1	1700678	1700853	.	176	0	0	50	29
Peak_226	1	1724058	1724166	.	109	3	3	14	7
Peak_227	1	1724268	1724816	.	549	131	106	100	52
Peak_228	1	1745665	1745882	.	218	15	24	21	8
Peak_229	1	1745891	1746864	.	974	116	150	164	112
Peak_230	1	1777383	1777492	.	110	4	8	15	14
Peak_231	1	1777594	1779445	.	1852	175	190	297	302
Peak_232	1	1780290	1780735	.	446	22	34	48	57
Peak_233	1	1781755	1781855	.	101	6	16	22	22
Peak_234	1	1782598	1783262	.	665	40	57	78	93
Peak_235	1	1805139	1805226	.	88	12	14	5	9
Peak_236	1	1826476	1826695	.	220	15	9	20	17
Peak_237	1	1826802	1827483	.	682	86	36	75	77
Peak_238	1	1832958	1833164	.	207	27	19	28	23
Peak_239	1	1833616	1833699	.	84	2	9	5	4
Peak_240	1	1833886	1834352	.	467	54	38	46	45
Peak_241	1	1858754	1858854	.	101	8	6	22	21
Peak_242	1	1876655	1876779	.	125	29	27	19	30
Peak_243	1	1883142	1883286	.	145	21	17	31	33
Peak_244	1	1889857	1890150	.	294	43	34	22	31
Peak_245	1	1890981	1891879	.	899	101	119	141	107
Peak_246	1	1906141	1906882	.	742	79	65	108	105
Peak_247	1	1908433	1909729	.	1297	214	147	184	163
Peak_248	1	1918890	1919900	.	1011	238	177	131	95
Peak_249	1	1920623	1920886	.	264	13	34	47	22
Peak_250	1	1922611	1922898	.	288	23	23	26	24
Peak_251	1	1943855	1944426	.	572	53	37	54	68
Peak_252	1	1959868	1960320	.	453	77	56	84	54
Peak_253	1	2044552	2044634	.	83	3	12	9	8
Peak_254	1	2044906	2045117	.	212	21	25	31	42
Peak_255	1	2046556	2046776	.	221	30	36	48	41
Peak_256	1	2047022	2047103	.	82	3	10	9	10
Peak_257	1	2049376	2051294	.	1919	293	328	271	191
Peak_258	1	2051511	2051620	.	110	13	15	20	10
Peak_259	1	2088431	2088758	.	328	57	51	35	66
Peak_260	1	2099632	2099863	.	232	13	17	20	31
Peak_261	1	2100302	2100406	.	105	13	14	12	21
Peak_262	1	2104589	2105197	.	609	72	40	77	99
Peak_263	1	2108691	2108820	.	130	8	22	20	26
Peak_264	1	2115763	2116111	.	349	53	51	36	60
Peak_265	1	2132183	2133847	.	1665	407	339	270	241
Peak_266	1	2135255	2135995	.	741	106	113	145	148
Peak_267	1	2136056	2136120	.	65	7	2	4	6
Peak_268	1	2139837	2140613	.	777	109	104	94	78
Peak_269	1	2174352	2174559	.	208	27	24	56	49
Peak_270	1	2180580	2180770	.	191	30	34	9	13
Peak_271	1	2189311	2190374	.	1064	201	82	101	223
Peak_272	1	2193485	2194232	.	748	68	81	67	79
Peak_273	1	2194746	2195789	.	1044	201	208	185	174
Peak_274	1	2199141	2199810	.	670	169	103	132	133
Peak_275	1	2204293	2204481	.	189	8	13	11	11
Peak_276	1	2204506	2204921	.	416	54	38	38	55
Peak_277	1	2205209	2205729	.	521	103	85	66	45
Peak_278	1	2207167	2208045	.	879	36	58	73	97
Peak_279	1	2208147	2209238	.	1092	142	158	137	147
Peak_280	1	2209376	2209499	.	124	8	5	9	10
Peak_281	1	2209788	2209933	.	146	3	10	18	25
Peak_282	1	2212334	2213326	.	993	134	153	142	129
Peak_283	1	2227217	2227348	.	132	4	17	15	11
Peak_284	1	2227521	2228158	.	638	117	165	152	166
Peak_285	1	2229153	2230196	.	1044	76	87	97	81
Peak_286	1	2230283	2230757	.	475	42	35	20	36
Peak_287	1	2230869	2232271	.	1403	110	99	124	133
Peak_288	1	2232444	2232517	.	74	7	9	13	9
Peak_289	1	2234065	2234125	.	61	2	9	9	7
Peak_290	1	2234468	2234695	.	228	11	11	35	26
Peak_291	1	2236269	2236315	.	47	5	15	3	2
Peak_292	1	2246131	2246865	.	735	85	83	104	108
Peak_293	1	2250713	2250809	.	97	7	7	22	15
Peak_294	1	2279170	2280283	.	1114	58	83	143	135
Peak_295	1	2290746	2290846	.	101	25	9	19	12
Peak_296	1	2300966	2301084	.	119	14	5	15	13
Peak_297	1	2301112	2301239	.	128	9	12	13	5
Peak_298	1	2311258	2312080	.	823	69	57	74	98
Peak_299	1	2313162	2313269	.	108	14	21	24	19
Peak_300	1	2313813	2314796	.	984	67	63	71	84
Peak_301	1	2314890	2315039	.	150	2	19	17	20
Peak_302	1	2315973	2316054	.	82	1	1	8	13
Peak_303	1	2316159	2317101	.	943	65	85	114	129
Peak_304	1	2320735	2321092	.	358	42	38	33	61
Peak_305	1	2321864	2322962	.	1099	216	166	159	184
Peak_306	1	2334874	2334940	.	67	3	10	4	4
Peak_307	1	2335072	2335170	.	99	20	10	9	12
Peak_308	1	2372888	2373064	.	177	28	26	30	32
Peak_309	1	2381743	2382334	.	592	54	65	86	110
Peak_310	1	2382690	2382852	.	163	15	12	27	19
Peak_311	1	2391036	2392106	.	1071	251	209	158	160
Peak_312	1	2392337	2392426	.	90	8	3	11	15
Peak_313	1	2399863	2400331	.	469	53	30	56	62
Peak_314	1	2400465	2400628	.	164	22	9	8	13
Peak_315	1	2405682	2406289	.	608	63	41	71	92
Peak_316	1	2406823	2406911	.	89	10	13	16	19
Peak_317	1	2411788	2414824	.	3037	390	400	352	324
Peak_318	1	2418216	2418331	.	116	12	9	18	12
Peak_319	1	2418446	2418555	.	110	7	14	9	11
Peak_320	1	2440371	2440656	.	286	12	18	32	32
Peak_321	1	2443951	2444111	.	161	31	15	26	27
Peak_322	1	2446796	2446992	.	197	3	11	22	26
Peak_323	1	2447119	2447210	.	92	6	13	5	8
Peak_324	1	2447339	2447536	.	198	10	15	13	9
Peak_325	1	2447708	2447802	.	95	5	6	5	7
Peak_326	1	2447887	2448028	.	142	12	16	12	12
Peak_327	1	2448113	2448377	.	265	31	13	27	31
Peak_328	1	2451397	2451516	.	120	7	7	16	14
Peak_329	1	2451727	2452952	.	1226	241	261	229	261
Peak_330	1	2453057	2453181	.	125	4	19	5	6
Peak_331	1	2459950	2460164	.	215	12	23	33	40
Peak_332	1	2463553	2463600	.	48	2	20	11	6
Peak_333	1	2468118	2468350	.	233	32	34	49	42
Peak_334	1	2471878	2471952	.	75	8	10	11	6
Peak_335	1	2481095	2481937	.	843	61	65	101	84
Peak_336	1	2482145	2482315	.	171	15	17	22	19
Peak_337	1	2482729	2482900	.	172	9	10	21	25
Peak_338	1	2494167	2494894	.	728	77	59	102	85
Peak_339	1	2496192	2496526	.	335	34	31	48	38
Peak_340	1	2496642	2496741	.	100	7	10	7	9
Peak_341	1	2500109	2500189	.	81	12	6	6	6
Peak_342	1	2525585	2527346	.	1762	223	229	232	208
Peak_343	1	2533289	2533873	.	585	72	76	57	65
Peak_344	1	2534608	2535511	.	904	103	121	111	111
Peak_345	1	2543376	2544321	.	946	50	82	85	83
Peak_346	1	2544456	2544858	.	403	19	26	41	33
Peak_347	1	2544905	2545396	.	492	23	43	35	46
Peak_348	1	2545707	2549024	.	3318	455	427	405	317
Peak_349	1	2549123	2549217	.	95	1	16	4	7
Peak_350	1	2556316	2556694	.	379	12	26	58	49
Peak_351	1	2556741	2556837	.	97	11	13	6	4
Peak_352	1	2566156	2566511	.	356	30	43	70	67
Peak_353	1	2578127	2578216	.	90	9	9	11	10
Peak_354	1	2578317	2578705	.	389	73	61	98	63
Peak_355	1	2585324	2585906	.	583	42	41	71	60
Peak_356	1	2586200	2587556	.	1357	371	263	187	190
Peak_357	1	2597559	2597657	.	99	1	14	5	5
Peak_358	1	2597774	2598104	.	331	15	25	19	17
Peak_359	1	2642210	2643417	.	1208	126	142	157	119
Peak_360	1	2652149	2652544	.	396	38	88	72	61
Peak_361	1	2652701	2655266	.	2566	308	503	289	244
Peak_362	1	2655396	2656260	.	865	79	131	87	59
Peak_363	1	2681326	2681508	.	183	1	2	29	7
Peak_364	1	2682804	2683004	.	201	14	8	27	15
Peak_365	1	2683710	2683792	.	83	14	11	11	7
Peak_366	1	2683907	2684408	.	502	80	65	42	57
Peak_367	1	2688042	2688236	.	195	16	41	22	29
Peak_368	1	2697530	2697890	.	361	9	16	55	36
Peak_369	1	2754782	2754852	.	71	10	25	8	3
Peak_370	1	2756491	2756572	.	82	14	14	14	17
Peak_371	1	2756808	2757115	.	308	16	30	40	39
Peak_372	1	2758660	2758841	.	182	0	0	35	16
Peak_373	1	2803832	2804079	.	248	15	21	15	5
Peak_374	1	2922160	2922241	.	82	15	5	6	3
Peak_375	1	2933384	2933455	.	72	8	6	6	3
Peak_376	1	2973832	2973894	.	63	6	8	8	4
Peak_377	1	3070129	3070229	.	101	13	12	27	13
Peak_378	1	3173315	3173398	.	84	15	17	11	11
Peak_379	1	3219401	3219642	.	242	38	29	15	25
Peak_380	1	3219760	3219838	.	79	3	7	12	9
Peak_381	1	3307527	3307624	.	98	26	15	21	12
Peak_382	1	3312993	3313629	.	637	172	98	132	111
Peak_383	1	3313730	3313907	.	178	8	4	28	16
Peak_384	1	3320054	3320163	.	110	13	11	21	14
Peak_385	1	3352528	3352664	.	137	18	18	17	22
Peak_386	1	3352957	3353251	.	295	26	36	27	27
Peak_387	1	3369934	3370055	.	122	36	25	19	26
Peak_388	1	3380568	3380930	.	363	83	80	54	44
Peak_389	1	3381410	3381488	.	79	4	17	5	4
Peak_390	1	3382796	3382864	.	69	14	4	8	6
Peak_391	1	3410231	3410440	.	210	42	27	48	31
Peak_392	1	3415756	3415826	.	71	9	11	6	4
Peak_393	1	3424774	3424968	.	195	19	25	32	44
Peak_394	1	3431772	3431857	.	86	8	11	6	3
Peak_395	1	3453192	3453754	.	563	69	77	63	54
Peak_396	1	3453856	3453927	.	72	2	3	3	2
Peak_397	1	3454031	3454131	.	101	5	4	6	2
Peak_398	1	3454229	3455049	.	821	78	113	103	72
Peak_399	1	3458214	3458503	.	290	22	29	51	30
Peak_400	1	3459366	3460408	.	1043	72	86	112	84
Peak_401	1	3460540	3461191	.	652	113	49	69	37
Peak_402	1	3470912	3470960	.	49	5	12	2	5
Peak_403	1	3471204	3472129	.	926	107	143	130	119
Peak_404	1	3473464	3473559	.	96	8	27	6	11
Peak_405	1	3481902	3482761	.	860	63	67	94	87
Peak_406	1	3483969	3484125	.	157	24	21	37	27
Peak_407	1	3491300	3491518	.	219	20	30	35	36
Peak_408	1	3492022	3492098	.	77	11	17	10	7
Peak_409	1	3495764	3496654	.	891	87	130	130	132
Peak_410	1	3499760	3499839	.	80	11	21	8	5
Peak_411	1	3501990	3502525	.	536	43	78	62	72
Peak_412	1	3504206	3504467	.	262	54	43	32	42
Peak_413	1	3530451	3531564	.	1114	141	164	167	153
Peak_414	1	3542718	3542785	.	68	2	7	8	3
Peak_415	1	3542852	3544046	.	1195	121	167	124	190
Peak_416	1	3545804	3546093	.	290	15	27	33	44
Peak_417	1	3547308	3547721	.	414	35	37	35	46
Peak_418	1	3548068	3548235	.	168	4	7	9	4
Peak_419	1	3548286	3548477	.	192	17	23	18	23
Peak_420	1	3565336	3565442	.	107	22	13	18	21
Peak_421	1	3573510	3573603	.	94	2	9	18	20
Peak_422	1	3577377	3577631	.	255	23	24	23	37
Peak_423	1	3578110	3578268	.	159	19	35	17	30
Peak_424	1	3590451	3590631	.	181	12	12	21	18
Peak_425	1	3590739	3591042	.	304	5	21	31	34
Peak_426	1	3591137	3591291	.	155	10	20	16	20
Peak_427	1	3599557	3599623	.	67	1	13	12	7
Peak_428	1	3599972	3600032	.	61	6	4	10	7
Peak_429	1	3611252	3611376	.	125	15	33	19	19
Peak_430	1	3611727	3611779	.	53	15	20	9	12
Peak_431	1	3613496	3614098	.	603	82	74	75	93
Peak_432	1	3615281	3615393	.	113	9	14	20	17
Peak_433	1	3618858	3618939	.	82	3	3	8	5
Peak_434	1	3619077	3619413	.	337	32	19	44	31
Peak_435	1	3621048	3621449	.	402	41	16	58	67
Peak_436	1	3623969	3625074	.	1106	273	182	160	127
Peak_437	1	3625307	3625871	.	565	48	44	79	70
Peak_438	1	3649763	3650251	.	489	64	56	66	55
Peak_439	1	3666192	3666290	.	99	1	6	20	23
Peak_440	1	3668730	3669289	.	560	45	54	59	39
Peak_441	1	3671358	3671434	.	77	4	8	6	5
Peak_442	1	3671600	3672049	.	450	49	50	50	28
Peak_443	1	3672146	3672223	.	78	2	1	5	5
Peak_444	1	3674117	3674651	.	535	31	36	35	30
Peak_445	1	3674732	3674907	.	176	9	12	14	16
Peak_446	1	3684130	3684287	.	158	23	16	29	22
Peak_447	1	3684410	3684479	.	70	6	5	5	4
Peak_448	1	3695383	3695427	.	45	6	8	8	3
Peak_449	1	3695710	3696092	.	383	31	45	57	51
Peak_450	1	3718117	3718290	.	174	17	18	27	22
Peak_451	1	3724504	3724604	.	101	12	10	18	16
Peak_452	1	3727391	3727570	.	180	14	24	39	35
Peak_453	1	3746572	3746672	.	101	3	13	12	11
Peak_454	1	3746864	3747591	.	728	83	65	87	84
Peak_455	1	3772063	3773463	.	1401	144	145	134	138
Peak_456	1	3773825	3774099	.	275	12	19	28	27
Peak_457	1	3774390	3774464	.	75	4	11	10	10
Peak_458	1	3774791	3775188	.	398	18	17	36	39
Peak_459	1	3775313	3776248	.	936	113	137	129	135
Peak_460	1	3777246	3777400	.	155	30	19	29	32
Peak_461	1	3796062	3797072	.	1011	141	137	107	153
Peak_462	1	3799946	3800350	.	405	67	42	77	72
Peak_463	1	3801483	3801754	.	272	34	20	58	70
Peak_464	1	3811328	3811730	.	403	60	35	56	75
Peak_465	1	3821151	3821339	.	189	33	13	27	42
Peak_466	1	3856280	3856399	.	120	8	8	9	4
Peak_467	1	3856528	3858625	.	2098	273	320	331	274
Peak_468	1	3858739	3858860	.	122	3	7	25	9
Peak_469	1	3869919	3870079	.	161	20	24	23	27
Peak_470	1	3899724	3899876	.	153	5	10	15	12
Peak_471	1	3899965	3901576	.	1612	469	543	294	280
Peak_472	1	3901655	3901751	.	97	3	4	4	2
Peak_473	1	3909997	3910143	.	147	30	32	25	16
Peak_474	1	3910868	3911450	.	583	67	67	71	79
Peak_475	1	3924949	3925154	.	206	32	51	8	5
Peak_476	1	3956543	3957072	.	530	97	114	85	97
Peak_477	1	4078611	4078779	.	169	4	18	8	1
Peak_478	1	4267313	4268013	.	701	123	102	69	21
Peak_479	1	4305728	4305796	.	69	22	16	8	4
Peak_480	1	4324199	4324961	.	763	52	111	26	8
Peak_481	1	4346198	4346445	.	248	61	63	34	12
Peak_482	1	4375890	4376078	.	189	64	28	27	16
Peak_483	1	4380617	4380861	.	245	60	87	21	6
Peak_484	1	4395286	4395457	.	172	49	39	6	2
Peak_485	1	4603154	4603757	.	604	191	148	56	21
Peak_486	1	4627523	4627587	.	65	15	9	13	1
Peak_487	1	4645056	4645406	.	351	84	65	40	24
Peak_488	1	4650340	4650984	.	645	163	129	122	78
Peak_489	1	4652668	4653003	.	336	40	40	51	27
Peak_490	1	4656003	4656758	.	756	93	130	77	33
Peak_491	1	4668590	4669728	.	1139	162	192	44	21
Peak_492	1	4690673	4690762	.	90	0	7	3	4
Peak_493	1	4691021	4691382	.	362	69	36	21	10
Peak_494	1	4700969	4701080	.	112	32	28	16	5
Peak_495	1	4702896	4703509	.	614	136	96	29	12
Peak_496	1	4741922	4742273	.	352	46	36	9	3
Peak_497	1	4745618	4746157	.	540	48	47	16	6
Peak_498	1	4805729	4805827	.	99	11	11	2	3
Peak_499	1	4805995	4806095	.	101	6	15	5	0
Peak_500	1	4851785	4852011	.	227	65	6	3	1
Peak_501	1	4931379	4931445	.	67	1	2	3	1
Peak_502	1	4931558	4931789	.	232	68	50	30	7
Peak_503	1	4962784	4963785	.	1002	228	177	116	21
Peak_504	1	4965434	4965514	.	81	13	9	3	3
Peak_505	1	5172118	5172452	.	335	105	45	30	6
Peak_506	1	5172574	5172689	.	116	2	4	3	1
Peak_507	1	5424832	5425220	.	389	74	50	57	25
Peak_508	1	5428286	5428711	.	426	68	41	39	13
Peak_509	1	5745883	5746083	.	201	35	28	37	22
Peak_510	1	5856551	5856712	.	162	23	11	38	21
Peak_511	1	5893795	5893961	.	167	8	7	25	20
Peak_512	1	5916142	5916283	.	142	26	17	31	32
Peak_513	1	5938262	5938671	.	410	95	64	56	51
Peak_514	1	5975245	5975461	.	217	29	25	42	48
Peak_515	1	5980417	5980882	.	466	41	46	54	58
Peak_516	1	5983528	5983691	.	164	30	21	21	28
Peak_517	1	5991023	5991744	.	722	52	47	66	62
Peak_518	1	5991960	5993243	.	1284	303	270	204	176
Peak_519	1	5993620	5993783	.	164	15	27	14	13
Peak_520	1	6007464	6007601	.	138	11	36	16	29
Peak_521	1	6016319	6016498	.	180	32	48	21	27
Peak_522	1	6018473	6018707	.	235	29	14	27	49
Peak_523	1	6025354	6025647	.	294	31	20	27	35
Peak_524	1	6025941	6026496	.	556	91	62	84	73
Peak_525	1	6027463	6027562	.	100	7	17	7	4
Peak_526	1	6034165	6034727	.	563	45	60	56	73
Peak_527	1	6034806	6034885	.	80	0	0	4	6
Peak_528	1	6037390	6037493	.	104	13	22	19	20
Peak_529	1	6052570	6052716	.	147	16	12	25	16
Peak_530	1	6052984	6053189	.	206	18	4	22	19
Peak_531	1	6058740	6058853	.	114	4	12	17	27
Peak_532	1	6080245	6080317	.	73	13	4	8	7
Peak_533	1	6080760	6080819	.	60	7	14	14	13
Peak_534	1	6105825	6105886	.	62	15	12	8	4
Peak_535	1	6108919	6109318	.	400	37	67	52	43
Peak_536	1	6116199	6116534	.	336	53	27	7	8
Peak_537	1	6127603	6128012	.	410	87	44	32	32
Peak_538	1	6143513	6143613	.	101	13	28	12	11
Peak_539	1	6148657	6148899	.	243	56	35	27	33
Peak_540	1	6157215	6158336	.	1122	194	143	141	126
Peak_541	1	6161740	6161905	.	166	11	8	21	30
Peak_542	1	6167633	6167865	.	233	27	19	15	9
Peak_543	1	6171671	6171788	.	118	7	19	18	16
Peak_544	1	6171900	6171969	.	70	1	5	12	3
Peak_545	1	6182853	6183276	.	424	40	33	58	45
Peak_546	1	6183593	6183968	.	376	17	19	40	41
Peak_547	1	6185710	6185801	.	92	6	16	11	12
Peak_548	1	6198936	6199030	.	95	5	4	8	12
Peak_549	1	6199143	6200137	.	995	223	161	122	113
Peak_550	1	6204929	6206619	.	1691	230	270	269	249
Peak_551	1	6206826	6206923	.	98	8	3	14	12
Peak_552	1	6220362	6220618	.	257	43	12	77	56
Peak_553	1	6224857	6224963	.	107	15	11	24	19
Peak_554	1	6234507	6234629	.	123	14	9	10	8
Peak_555	1	6234720	6235068	.	349	9	12	30	25
Peak_556	1	6235170	6236226	.	1057	87	101	122	94
Peak_557	1	6242464	6242728	.	265	5	16	29	31
Peak_558	1	6245067	6245760	.	694	79	70	77	88
Peak_559	1	6246798	6246991	.	194	25	29	40	36
Peak_560	1	6249049	6249409	.	361	25	29	29	26
Peak_561	1	6257682	6257894	.	213	19	18	32	22
Peak_562	1	6259862	6259958	.	97	1	1	9	8
Peak_563	1	6259998	6260204	.	207	31	29	20	20
Peak_564	1	6260306	6260393	.	88	6	4	4	6
Peak_565	1	6261025	6261600	.	576	38	46	65	59
Peak_566	1	6263041	6263141	.	101	11	19	14	16
Peak_567	1	6267641	6268367	.	727	111	106	124	116
Peak_568	1	6271614	6271841	.	228	26	17	43	39
Peak_569	1	6272966	6274002	.	1037	123	131	142	145
Peak_570	1	6276486	6276779	.	294	25	31	24	24
Peak_571	1	6343519	6343740	.	222	19	22	52	49
Peak_572	1	6348041	6348161	.	121	6	6	18	26
Peak_573	1	6358455	6358547	.	93	3	12	12	13
Peak_574	1	6358756	6359406	.	651	19	62	50	68
Peak_575	1	6359466	6359999	.	534	48	64	61	80
Peak_576	1	6363120	6363718	.	599	60	58	70	59
Peak_577	1	6385036	6385284	.	249	9	4	27	24
Peak_578	1	6385596	6386165	.	570	53	72	75	62
Peak_579	1	6386536	6386658	.	123	10	17	19	15
Peak_580	1	6392123	6394183	.	2061	241	309	282	228
Peak_581	1	6394428	6394512	.	85	6	12	8	5
Peak_582	1	6404822	6404902	.	81	19	7	20	14
Peak_583	1	6414373	6414927	.	555	96	57	54	62
Peak_584	1	6419997	6420084	.	88	18	14	8	14
Peak_585	1	6423001	6423090	.	90	5	6	9	5
Peak_586	1	6423342	6423870	.	529	35	51	74	77
Peak_587	1	6436898	6436948	.	51	1	9	2	4
Peak_588	1	6437077	6437688	.	612	113	76	65	53
Peak_589	1	6438123	6438504	.	382	30	29	43	44
Peak_590	1	6438962	6439244	.	283	30	20	30	30
Peak_591	1	6439442	6439593	.	152	25	13	10	16
Peak_592	1	6440370	6440530	.	161	35	43	33	31
Peak_593	1	6445003	6445103	.	101	10	0	6	7
Peak_594	1	6445205	6445339	.	135	22	11	20	17
Peak_595	1	6448262	6448350	.	89	5	12	13	12
Peak_596	1	6448767	6448966	.	200	7	7	18	33
Peak_597	1	6455101	6455447	.	347	16	15	39	41
Peak_598	1	6455725	6455799	.	75	8	10	17	14
Peak_599	1	6475588	6476134	.	547	32	48	64	74
Peak_600	1	6484901	6486951	.	2051	130	211	245	256
Peak_601	1	6488676	6488859	.	184	10	9	21	19
Peak_602	1	6488961	6492226	.	3266	359	543	495	420
Peak_603	1	6496301	6496871	.	571	21	30	62	54
Peak_604	1	6497027	6497156	.	130	7	6	7	6
Peak_605	1	6497186	6497950	.	765	108	122	93	65
Peak_606	1	6513290	6513632	.	343	23	17	52	47
Peak_607	1	6515768	6515994	.	227	58	22	15	16
Peak_608	1	6519844	6520680	.	837	95	120	110	104
Peak_609	1	6521606	6521849	.	244	52	35	43	40
Peak_610	1	6523715	6523818	.	104	22	8	17	17
Peak_611	1	6553576	6553793	.	218	13	15	15	15
Peak_612	1	6553894	6554717	.	824	76	96	84	89
Peak_613	1	6579407	6580990	.	1584	240	208	196	172
Peak_614	1	6587441	6587488	.	48	13	2	16	13
Peak_615	1	6599205	6599937	.	733	96	69	78	53
Peak_616	1	6600456	6603843	.	3388	585	507	470	430
Peak_617	1	6603871	6604451	.	581	27	37	46	51
Peak_618	1	6609742	6609882	.	141	9	10	27	17
Peak_619	1	6612512	6613866	.	1355	251	221	183	181
Peak_620	1	6613973	6614072	.	100	6	5	7	6
Peak_621	1	6614209	6614276	.	68	13	6	2	5
Peak_622	1	6614334	6614434	.	101	10	3	9	17
Peak_623	1	6624766	6626039	.	1274	137	124	155	158
Peak_624	1	6634741	6634863	.	123	8	18	32	19
Peak_625	1	6636253	6636349	.	97	6	7	14	23
Peak_626	1	6653541	6654421	.	881	122	110	105	101
Peak_627	1	6660502	6660969	.	468	49	61	53	36
Peak_628	1	6676048	6676261	.	214	51	34	30	36
Peak_629	1	6688176	6688268	.	93	6	3	13	18
Peak_630	1	6688431	6688504	.	74	6	7	6	7
Peak_631	1	6690275	6690541	.	267	35	92	39	33
Peak_632	1	6701075	6702043	.	969	132	104	72	84
Peak_633	1	6702139	6702215	.	77	1	4	6	0
Peak_634	1	6703708	6703782	.	75	7	5	6	6
Peak_635	1	6723749	6724058	.	310	35	35	18	30
Peak_636	1	6724576	6725188	.	613	115	53	56	73
Peak_637	1	6743696	6743801	.	106	4	1	6	7
Peak_638	1	6743912	6744121	.	210	48	31	26	26
Peak_639	1	6770827	6771015	.	189	54	41	31	30
Peak_640	1	6771150	6771217	.	68	2	0	11	11
Peak_641	1	6784205	6785518	.	1314	477	470	298	254
Peak_642	1	6785849	6786279	.	431	29	51	39	39
Peak_643	1	6803470	6803668	.	199	19	12	23	33
Peak_644	1	6803776	6803852	.	77	5	5	4	5
Peak_645	1	6822579	6822717	.	139	18	18	25	28
Peak_646	1	6859617	6859932	.	316	32	22	17	20
Peak_647	1	6860065	6860304	.	240	27	28	23	11
Peak_648	1	6860433	6860677	.	245	27	19	6	5
Peak_649	1	6868200	6868267	.	68	10	10	13	11
Peak_650	1	6870730	6870828	.	99	16	7	17	14
Peak_651	1	6884759	6884911	.	153	27	12	27	23
Peak_652	1	6890041	6890149	.	109	14	5	16	20
Peak_653	1	6991075	6991142	.	68	3	0	0	4
Peak_654	1	6991321	6991593	.	273	59	41	26	18
Peak_655	1	6991698	6991825	.	128	8	6	8	2
Peak_656	1	7046365	7046719	.	355	72	34	38	59
Peak_657	1	7069972	7070344	.	373	27	19	25	17
Peak_658	1	7070484	7070655	.	172	24	14	24	5
Peak_659	1	7110042	7110172	.	131	7	16	6	5
Peak_660	1	7110288	7110706	.	419	111	50	65	52
Peak_661	1	7116115	7116246	.	132	25	17	14	6
Peak_662	1	7117324	7118405	.	1082	321	273	224	231
Peak_663	1	7172805	7173095	.	291	51	24	33	21
Peak_664	1	7207996	7208188	.	193	43	15	31	27
Peak_665	1	7223701	7223839	.	139	26	25	17	8
Peak_666	1	7250192	7250448	.	257	84	44	48	42
Peak_667	1	7265727	7266372	.	646	185	124	127	108
Peak_668	1	7285084	7285214	.	131	23	30	16	17
Peak_669	1	7298752	7300252	.	1501	165	174	170	159
Peak_670	1	7300955	7301552	.	598	73	111	51	52
Peak_671	1	7313121	7313227	.	107	19	14	20	12
Peak_672	1	7313368	7313509	.	142	12	8	11	9
Peak_673	1	7334702	7334993	.	292	91	32	46	39
Peak_674	1	7335302	7335763	.	462	87	27	34	38
Peak_675	1	7379501	7379703	.	203	44	22	33	37
Peak_676	1	7379855	7379955	.	101	10	0	11	14
Peak_677	1	7401815	7402467	.	653	302	153	99	82
Peak_678	1	7462796	7462896	.	101	30	20	16	16
Peak_679	1	7463025	7463105	.	81	5	8	12	8
Peak_680	1	7469392	7469719	.	328	39	21	42	28
Peak_681	1	7470909	7472126	.	1218	200	235	194	155
Peak_682	1	7472387	7472479	.	93	7	16	13	9
Peak_683	1	7515369	7515478	.	110	21	19	11	15
Peak_684	1	7526637	7526771	.	135	21	29	25	15
Peak_685	1	7527151	7527406	.	256	25	33	16	6
Peak_686	1	7539774	7539994	.	221	34	31	30	31
Peak_687	1	7549343	7550261	.	919	162	140	94	118
Peak_688	1	7551013	7551132	.	120	13	19	9	9
Peak_689	1	7552208	7553029	.	822	121	129	126	119
Peak_690	1	7561600	7561699	.	100	12	13	12	9
Peak_691	1	7574475	7574574	.	100	22	14	19	18
Peak_692	1	7616447	7616554	.	108	23	12	19	16
Peak_693	1	7621336	7622120	.	785	85	89	72	17
Peak_694	1	7642407	7642598	.	192	13	15	13	9
Peak_695	1	7642885	7643143	.	259	62	36	47	37
Peak_696	1	7647388	7647501	.	114	8	6	18	24
Peak_697	1	7667617	7668024	.	408	55	41	49	51
Peak_698	1	7668593	7668761	.	169	22	14	21	37
Peak_699	1	7669558	7669984	.	427	55	54	41	41
Peak_700	1	7680198	7680945	.	748	60	48	77	70
Peak_701	1	7704509	7704936	.	428	104	101	100	72
Peak_702	1	7752707	7752783	.	77	6	8	12	11
Peak_703	1	7752965	7753060	.	96	13	11	11	7
Peak_704	1	7770988	7771935	.	948	112	89	95	73
Peak_705	1	7783796	7784328	.	533	244	179	121	98
Peak_706	1	7810457	7810675	.	219	77	44	52	31
Peak_707	1	7856475	7856656	.	182	31	19	24	30
Peak_708	1	7940790	7941143	.	354	37	47	44	48
Peak_709	1	7941509	7941608	.	100	9	9	17	13
Peak_710	1	7948982	7949270	.	289	91	65	68	49
Peak_711	1	7956692	7956897	.	206	45	25	35	30
Peak_712	1	7961111	7962226	.	1116	278	218	189	189
Peak_713	1	7975305	7975562	.	258	43	27	68	63
Peak_714	1	7982387	7982602	.	216	21	11	28	38
Peak_715	1	8004825	8005465	.	641	88	54	66	86
Peak_716	1	8015037	8015300	.	264	38	22	53	52
Peak_717	1	8017745	8017807	.	63	9	11	9	11
Peak_718	1	8018828	8019000	.	173	24	14	19	36
Peak_719	1	8020083	8020331	.	249	56	62	36	38
Peak_720	1	8025266	8025363	.	98	7	6	13	8
Peak_721	1	8025488	8025582	.	95	3	3	6	2
Peak_722	1	8025706	8027891	.	2186	294	247	230	241
Peak_723	1	8028008	8028135	.	128	16	35	14	14
Peak_724	1	8040658	8040917	.	260	66	37	51	47
Peak_725	1	8059385	8059532	.	148	30	12	28	25
Peak_726	1	8061287	8061801	.	515	92	54	66	61
Peak_727	1	8061994	8062299	.	306	21	9	15	10
Peak_728	1	8075860	8076053	.	194	39	35	38	27
Peak_729	1	8077181	8077542	.	362	81	82	57	63
Peak_730	1	8077668	8077854	.	187	5	6	4	6
Peak_731	1	8078060	8078695	.	636	89	64	55	63
Peak_732	1	8083808	8083864	.	57	11	11	8	4
Peak_733	1	8089581	8089766	.	186	16	12	16	13
Peak_734	1	8089934	8090067	.	134	12	2	8	4
Peak_735	1	8090187	8090701	.	515	97	62	80	49
Peak_736	1	8091010	8091090	.	81	13	12	6	6
Peak_737	1	8094672	8094775	.	104	13	14	11	8
Peak_738	1	8095108	8095180	.	73	9	14	15	18
Peak_739	1	8096193	8096954	.	762	65	49	38	40
Peak_740	1	8097195	8097812	.	618	171	112	91	71
Peak_741	1	8097996	8098155	.	160	20	8	9	7
Peak_742	1	8120925	8121216	.	292	12	20	18	23
Peak_743	1	8121363	8121610	.	248	12	32	18	35
Peak_744	1	8122288	8122386	.	99	8	6	16	12
Peak_745	1	8122713	8122951	.	239	26	20	55	27
Peak_746	1	8133710	8134361	.	652	71	63	72	69
Peak_747	1	8137758	8138351	.	594	85	69	68	71
Peak_748	1	8145735	8145787	.	53	10	19	11	9
Peak_749	1	8148004	8148131	.	128	23	12	23	19
Peak_750	1	8154727	8155000	.	274	37	23	40	54
Peak_751	1	8155651	8155736	.	86	11	12	19	16
Peak_752	1	8167340	8167492	.	153	35	25	28	18
Peak_753	1	8169255	8169739	.	485	54	62	36	49
Peak_754	1	8169832	8170045	.	214	25	17	29	25
Peak_755	1	8182257	8182326	.	70	8	12	5	13
Peak_756	1	8182469	8182637	.	169	35	14	7	28
Peak_757	1	8197758	8197992	.	235	48	42	19	52
Peak_758	1	8201336	8201717	.	382	57	22	34	40
Peak_759	1	8201814	8201889	.	76	3	3	6	8
Peak_760	1	8202160	8202384	.	225	24	39	35	28
Peak_761	1	8211567	8212499	.	933	153	112	98	84
Peak_762	1	8217229	8217335	.	107	10	10	24	21
Peak_763	1	8259493	8259684	.	192	33	28	28	20
Peak_764	1	8266608	8266734	.	127	7	13	14	7
Peak_765	1	8266880	8267066	.	187	5	25	9	3
Peak_766	1	8314390	8314586	.	197	47	20	44	33
Peak_767	1	8317880	8318214	.	335	43	39	50	37
Peak_768	1	8329496	8329682	.	187	18	16	22	49
Peak_769	1	8343094	8344020	.	927	180	81	106	121
Peak_770	1	8347823	8347961	.	139	15	7	23	26
Peak_771	1	8348898	8349252	.	355	21	19	53	53
Peak_772	1	8351812	8351919	.	108	6	2	19	23
Peak_773	1	8373549	8374513	.	965	138	108	135	145
Peak_774	1	8374902	8375051	.	150	7	10	17	15
Peak_775	1	8381732	8382335	.	604	119	64	116	107
Peak_776	1	8394589	8394689	.	101	4	2	9	4
Peak_777	1	8394811	8395256	.	446	36	28	10	23
Peak_778	1	8396341	8396585	.	245	29	15	27	24
Peak_779	1	8396683	8397590	.	908	186	129	127	118
Peak_780	1	8397697	8397796	.	100	4	10	2	6
Peak_781	1	8408519	8408619	.	101	12	5	15	23
Peak_782	1	8409135	8409464	.	330	41	34	49	59
Peak_783	1	8412251	8412502	.	252	35	34	23	37
Peak_784	1	8420007	8420291	.	285	30	14	19	24
Peak_785	1	8420419	8420625	.	207	29	11	8	19
Peak_786	1	8421888	8421988	.	101	8	12	17	19
Peak_787	1	8422588	8422686	.	99	6	11	19	14
Peak_788	1	8423002	8423140	.	139	14	6	8	10
Peak_789	1	8423324	8423479	.	156	7	7	9	13
Peak_790	1	8423622	8424476	.	855	57	52	66	60
Peak_791	1	8424594	8424850	.	257	24	15	17	27
Peak_792	1	8438987	8439186	.	200	21	18	41	33
Peak_793	1	8439292	8439404	.	113	6	7	13	11
Peak_794	1	8456430	8456591	.	162	38	20	41	41
Peak_795	1	8477175	8477388	.	214	37	30	37	31
Peak_796	1	8477495	8477640	.	146	20	9	8	10
Peak_797	1	8480945	8481311	.	367	39	43	38	39
Peak_798	1	8525496	8525583	.	88	9	6	7	5
Peak_799	1	8525687	8526260	.	574	92	72	74	94
Peak_800	1	8541156	8541244	.	89	10	16	9	11
Peak_801	1	8560770	8560936	.	167	46	23	15	28
Peak_802	1	8561151	8561324	.	174	15	8	12	19
Peak_803	1	8563571	8563730	.	160	35	12	22	27
Peak_804	1	8598146	8598299	.	154	13	12	35	29
Peak_805	1	8626241	8627134	.	894	152	116	108	91
Peak_806	1	8627852	8627950	.	99	11	18	12	18
Peak_807	1	8631301	8631393	.	93	24	22	20	18
Peak_808	1	8654073	8654181	.	109	19	3	18	24
Peak_809	1	8660502	8661138	.	637	50	44	51	59
Peak_810	1	8661384	8662039	.	656	72	79	60	73
Peak_811	1	8664169	8664333	.	165	2	9	34	20
Peak_812	1	8670418	8671002	.	585	67	61	57	60
Peak_813	1	8671405	8671543	.	139	12	5	11	24
Peak_814	1	8701059	8701249	.	191	12	2	19	24
Peak_815	1	8701376	8701451	.	76	5	5	8	4
Peak_816	1	8701588	8701762	.	175	9	6	21	26
Peak_817	1	8702239	8702339	.	101	5	17	15	15
Peak_818	1	8703049	8703729	.	681	139	110	119	133
Peak_819	1	8712272	8713033	.	762	100	62	63	65
Peak_820	1	8740262	8740490	.	229	55	33	64	39
Peak_821	1	8745842	8746075	.	234	40	26	19	23
Peak_822	1	8746207	8746333	.	127	4	3	7	0
Peak_823	1	8746625	8746813	.	189	23	18	9	11
Peak_824	1	8814170	8814290	.	121	15	16	22	30
Peak_825	1	8816448	8816571	.	124	15	18	15	12
Peak_826	1	8816875	8818236	.	1362	194	228	147	140
Peak_827	1	8822127	8822218	.	92	5	14	11	13
Peak_828	1	8822394	8823055	.	662	79	66	73	60
Peak_829	1	8826060	8826385	.	326	60	31	58	54
Peak_830	1	8829249	8829324	.	76	7	2	5	8
Peak_831	1	8829535	8829768	.	234	27	20	31	27
Peak_832	1	8844610	8844714	.	105	8	16	19	8
Peak_833	1	8848759	8849205	.	447	76	44	81	116
Peak_834	1	8853152	8853284	.	133	8	18	31	24
Peak_835	1	8856235	8856372	.	138	13	1	21	23
Peak_836	1	8857610	8857710	.	101	2	2	14	13
Peak_837	1	8857899	8858767	.	869	86	75	84	131
Peak_838	1	8858930	8859821	.	892	50	39	79	90
Peak_839	1	8862634	8862780	.	147	15	8	20	24
Peak_840	1	8869117	8869633	.	517	49	26	64	60
Peak_841	1	8871301	8871966	.	666	52	65	71	57
Peak_842	1	8872115	8872209	.	95	4	6	15	5
Peak_843	1	8873499	8874361	.	863	152	134	132	154
Peak_844	1	8875381	8875482	.	102	6	6	16	16
Peak_845	1	8875662	8875867	.	206	10	8	17	29
Peak_846	1	8877930	8879784	.	1855	293	293	212	191
Peak_847	1	8879890	8880815	.	926	111	108	88	108
Peak_848	1	8890034	8890769	.	736	95	87	113	132
Peak_849	1	8899939	8900254	.	316	63	65	57	41
Peak_850	1	8900362	8900501	.	140	6	15	7	7
Peak_851	1	8903680	8904414	.	735	106	109	101	104
Peak_852	1	8904464	8904519	.	56	3	0	6	7
Peak_853	1	8918146	8918370	.	225	18	15	30	36
Peak_854	1	8941912	8942106	.	195	32	29	47	35
Peak_855	1	8942268	8942386	.	119	4	0	7	3
Peak_856	1	8986051	8986143	.	93	2	3	9	1
Peak_857	1	8986273	8986519	.	247	43	30	38	29
Peak_858	1	8988145	8988259	.	115	13	1	17	25
Peak_859	1	9001590	9001757	.	168	7	14	7	7
Peak_860	1	9001849	9002071	.	223	42	24	38	42
Peak_861	1	9005159	9005386	.	228	44	28	42	40
Peak_862	1	9010121	9010219	.	99	6	19	15	23
Peak_863	1	9067318	9067484	.	167	32	26	25	21
Peak_864	1	9078244	9078433	.	190	12	42	15	10
Peak_865	1	9078683	9078979	.	297	47	38	18	38
Peak_866	1	9080828	9080921	.	94	18	8	9	15
Peak_867	1	9081114	9081224	.	111	8	16	15	14
Peak_868	1	9084920	9085571	.	652	73	71	59	57
Peak_869	1	9086132	9086332	.	201	25	21	33	28
Peak_870	1	9100589	9101032	.	444	56	51	51	62
Peak_871	1	9101199	9101242	.	44	3	3	4	7
Peak_872	1	9101631	9101826	.	196	22	24	31	38
Peak_873	1	9110648	9111054	.	407	57	67	82	70
Peak_874	1	9113151	9113238	.	88	7	11	19	6
Peak_875	1	9113344	9113608	.	265	17	9	15	5
Peak_876	1	9115048	9115185	.	138	4	19	29	19
Peak_877	1	9127623	9127746	.	124	9	10	10	15
Peak_878	1	9128163	9129313	.	1151	103	123	127	123
Peak_879	1	9142335	9142517	.	183	13	7	22	28
Peak_880	1	9145333	9145521	.	189	17	13	26	35
Peak_881	1	9162891	9163428	.	538	69	40	60	46
Peak_882	1	9163617	9164256	.	640	159	90	99	82
Peak_883	1	9164518	9164599	.	82	4	4	11	13
Peak_884	1	9166355	9166998	.	644	68	52	87	99
Peak_885	1	9181150	9181544	.	395	28	42	42	39
Peak_886	1	9181656	9181783	.	128	1	4	2	7
Peak_887	1	9181994	9182634	.	641	54	40	63	48
Peak_888	1	9182772	9182849	.	78	6	14	3	4
Peak_889	1	9183062	9183153	.	92	9	20	15	9
Peak_890	1	9196369	9196690	.	322	40	19	23	21
Peak_891	1	9196819	9197052	.	234	41	21	15	22
Peak_892	1	9198730	9198899	.	170	22	17	25	29
Peak_893	1	9200549	9200753	.	205	40	26	31	12
Peak_894	1	9200882	9201147	.	266	7	16	16	14
Peak_895	1	9201295	9202188	.	894	84	53	81	67
Peak_896	1	9202319	9202431	.	113	12	15	15	11
Peak_897	1	9211428	9211674	.	247	44	41	24	45
Peak_898	1	9231656	9232150	.	495	64	43	65	69
Peak_899	1	9234279	9235373	.	1095	133	116	135	80
Peak_900	1	9249987	9250311	.	325	22	26	41	36
Peak_901	1	9267191	9267376	.	186	25	27	27	40
Peak_902	1	9275254	9275321	.	68	5	7	5	10
Peak_903	1	9275578	9275994	.	417	44	86	54	45
Peak_904	1	9280425	9280979	.	555	115	89	90	85
Peak_905	1	9281903	9282148	.	246	19	6	30	30
Peak_906	1	9290083	9290438	.	356	47	44	33	54
Peak_907	1	9290702	9290783	.	82	7	3	10	12
Peak_908	1	9292185	9292295	.	111	6	10	13	13
Peak_909	1	9292429	9293067	.	639	46	88	63	80
Peak_910	1	9293451	9293977	.	527	40	42	52	48
Peak_911	1	9294225	9295585	.	1361	154	127	186	151
Peak_912	1	9302825	9303749	.	925	194	125	184	145
Peak_913	1	9315508	9316058	.	551	104	72	63	46
Peak_914	1	9317687	9317818	.	132	13	18	21	19
Peak_915	1	9317948	9318037	.	90	5	11	13	11
Peak_916	1	9321338	9321857	.	520	68	40	46	54
Peak_917	1	9326744	9326885	.	142	29	23	36	14
Peak_918	1	9371449	9372092	.	644	75	71	97	131
Peak_919	1	9376689	9377169	.	481	22	19	49	55
Peak_920	1	9388952	9389063	.	112	31	23	28	12
Peak_921	1	9400065	9400224	.	160	18	17	25	18
Peak_922	1	9400314	9400408	.	95	1	2	7	4
Peak_923	1	9400442	9400611	.	170	7	4	10	5
Peak_924	1	9400701	9400924	.	224	44	22	27	27
Peak_925	1	9401074	9401127	.	54	2	7	10	5
Peak_926	1	9401865	9402304	.	440	51	48	44	34
Peak_927	1	9412955	9413001	.	47	0	2	3	4
Peak_928	1	9413076	9413810	.	735	78	98	96	88
Peak_929	1	9413881	9413971	.	91	3	5	8	7
Peak_930	1	9428815	9429386	.	572	107	71	67	68
Peak_931	1	9438171	9438246	.	76	4	4	4	2
Peak_932	1	9438499	9439262	.	764	184	88	105	80
Peak_933	1	9441381	9441973	.	593	75	80	93	107
Peak_934	1	9455921	9456019	.	99	20	26	21	11
Peak_935	1	9473106	9473558	.	453	76	63	97	90
Peak_936	1	9476810	9477317	.	508	109	77	47	52
Peak_937	1	9491138	9491333	.	196	15	18	32	23
Peak_938	1	9501074	9501562	.	489	119	62	74	63
Peak_939	1	9539135	9540484	.	1350	210	163	198	181
Peak_940	1	9588472	9589123	.	652	168	96	92	94
Peak_941	1	9589363	9590391	.	1029	79	95	108	91
Peak_942	1	9590412	9590520	.	109	3	7	11	9
Peak_943	1	9593471	9594027	.	557	97	45	92	78
Peak_944	1	9615677	9615837	.	161	16	19	27	32
Peak_945	1	9627017	9627501	.	485	73	95	91	77
Peak_946	1	9651656	9652304	.	649	68	32	77	68
Peak_947	1	9652450	9652554	.	105	9	10	5	7
Peak_948	1	9671348	9671911	.	564	183	93	88	102
Peak_949	1	9686824	9686955	.	132	9	5	9	9
Peak_950	1	9687113	9688639	.	1527	274	285	210	211
Peak_951	1	9688743	9690329	.	1587	182	217	185	147
Peak_952	1	9690416	9690508	.	93	5	5	6	2
Peak_953	1	9690628	9691402	.	775	124	92	83	74
Peak_954	1	9691657	9691947	.	291	18	9	34	31
Peak_955	1	9699430	9699704	.	275	33	32	31	28
Peak_956	1	9700120	9700920	.	801	231	173	152	144
Peak_957	1	9700953	9701037	.	85	5	3	7	6
Peak_958	1	9702346	9702465	.	120	12	12	28	18
Peak_959	1	9705349	9705661	.	313	53	21	32	37
Peak_960	1	9717421	9718195	.	775	55	46	91	78
Peak_961	1	9718936	9719760	.	825	157	146	152	161
Peak_962	1	9721886	9721986	.	101	13	2	22	20
Peak_963	1	9724933	9725304	.	372	27	27	62	71
Peak_964	1	9736350	9736410	.	61	8	13	6	7
Peak_965	1	9755553	9755714	.	162	32	11	23	35
Peak_966	1	9765950	9766045	.	96	19	14	11	11
Peak_967	1	9766483	9767375	.	893	195	181	158	97
Peak_968	1	9784709	9784780	.	72	15	11	19	12
Peak_969	1	9792302	9792420	.	119	8	19	14	19
Peak_970	1	9792540	9792647	.	108	6	16	8	21
Peak_971	1	9796591	9797171	.	581	144	86	75	74
Peak_972	1	9808910	9808971	.	62	2	14	8	7
Peak_973	1	9809077	9809557	.	481	105	78	87	93
Peak_974	1	9822874	9823383	.	510	29	25	59	51
Peak_975	1	9823669	9823794	.	126	1	12	15	10
Peak_976	1	9823888	9824736	.	849	127	103	81	72
Peak_977	1	9824862	9824929	.	68	0	4	1	4
Peak_978	1	9825082	9826039	.	958	143	195	152	129
Peak_979	1	9826155	9826227	.	73	1	1	4	2
Peak_980	1	9827604	9827870	.	267	14	11	22	51
Peak_981	1	9835856	9836501	.	646	50	31	87	70
Peak_982	1	9865436	9865626	.	191	48	47	25	29
Peak_983	1	9867554	9867754	.	201	16	8	40	34
Peak_984	1	9872340	9872488	.	149	17	19	15	15
Peak_985	1	9872751	9873152	.	402	31	30	32	48
Peak_986	1	9874954	9875133	.	180	24	16	34	18
Peak_987	1	9877979	9878360	.	382	58	57	63	53
Peak_988	1	9881796	9882206	.	411	75	76	72	84
Peak_989	1	9890165	9890955	.	791	169	104	116	117
Peak_990	1	9892671	9892865	.	195	12	9	18	12
Peak_991	1	9893013	9893589	.	577	60	57	64	62
Peak_992	1	9894116	9894337	.	222	41	10	32	29
Peak_993	1	9899001	9899090	.	90	19	23	6	21
Peak_994	1	9905113	9905295	.	183	37	13	22	21
Peak_995	1	9909246	9909487	.	242	10	22	27	42
Peak_996	1	9910050	9911250	.	1201	409	333	266	218
Peak_997	1	9942437	9943563	.	1127	211	156	155	141
Peak_998	1	9950406	9950627	.	222	21	23	47	56
Peak_999	1	10032507	10033843	.	1337	344	280	212	191
Peak_1000	1	10034015	10034189	.	175	6	3	3	2
Peak_1001	1	10034317	10034403	.	87	4	2	1	5
Peak_1002	1	10034559	10034778	.	220	30	13	18	13
Peak_1003	1	10055853	10056018	.	166	54	16	32	19
Peak_1004	1	10057419	10057581	.	163	21	18	32	29
Peak_1005	1	10074045	10074132	.	88	2	2	7	9
Peak_1006	1	10074217	10074734	.	518	102	74	77	78
Peak_1007	1	10074884	10074949	.	66	4	3	4	5
Peak_1008	1	10108177	10108750	.	574	130	87	90	85
Peak_1009	1	10195787	10195877	.	91	14	14	22	12
Peak_1010	1	10209775	10211288	.	1514	320	306	257	251
Peak_1011	1	10211435	10211685	.	251	34	38	23	15
Peak_1012	1	10211788	10212163	.	376	42	32	46	27
Peak_1013	1	10218070	10218224	.	155	11	18	24	28
Peak_1014	1	10225638	10226092	.	455	53	39	66	76
Peak_1015	1	10252600	10252700	.	101	23	17	20	22
Peak_1016	1	10253822	10254064	.	243	64	23	34	44
Peak_1017	1	10280809	10280922	.	114	11	2	14	13
Peak_1018	1	10281061	10281199	.	139	9	11	8	10
Peak_1019	1	10288142	10288496	.	355	56	40	51	38
Peak_1020	1	10338158	10338319	.	162	14	22	25	31
Peak_1021	1	10339904	10340065	.	162	27	14	24	42
Peak_1022	1	10377494	10377695	.	202	22	6	35	35
Peak_1023	1	10380686	10380883	.	198	62	25	40	35
Peak_1024	1	10381058	10381136	.	79	3	5	6	4
Peak_1025	1	10398235	10399989	.	1755	349	307	310	272
Peak_1026	1	10401398	10401496	.	99	15	4	14	30
Peak_1027	1	10403613	10403763	.	151	10	21	25	18
Peak_1028	1	10425968	10426069	.	102	18	12	26	17
Peak_1029	1	10428124	10428322	.	199	28	19	39	37
Peak_1030	1	10430117	10431247	.	1131	137	140	125	121
Peak_1031	1	10459163	10459592	.	430	67	27	82	64
Peak_1032	1	10471853	10472766	.	914	111	122	110	122
Peak_1033	1	10473249	10473365	.	117	11	7	12	14
Peak_1034	1	10473563	10473620	.	58	4	9	6	1
Peak_1035	1	10474802	10475680	.	879	93	81	107	96
Peak_1036	1	10494564	10494938	.	375	23	27	48	46
Peak_1037	1	10495150	10496446	.	1297	211	130	166	170
Peak_1038	1	10507542	10507762	.	221	12	22	34	42
Peak_1039	1	10508553	10509058	.	506	129	68	98	102
Peak_1040	1	10510583	10511455	.	873	110	92	95	130
Peak_1041	1	10514963	10515094	.	132	13	17	18	38
Peak_1042	1	10515702	10515788	.	87	20	4	10	11
Peak_1043	1	10519010	10519101	.	92	3	10	17	9
Peak_1044	1	10519244	10519376	.	133	11	10	24	20
Peak_1045	1	10527967	10529005	.	1039	251	152	173	146
Peak_1046	1	10529958	10530067	.	110	4	2	8	7
Peak_1047	1	10530348	10531373	.	1026	111	85	141	129
Peak_1048	1	10556039	10556351	.	313	11	18	39	38
Peak_1049	1	10575762	10575929	.	168	41	39	26	39
Peak_1050	1	10599214	10599907	.	694	119	125	94	100
Peak_1051	1	10606109	10606382	.	274	60	41	66	53
Peak_1052	1	10606444	10606518	.	75	1	7	7	3
Peak_1053	1	10640535	10640594	.	60	6	28	6	7
Peak_1054	1	10646413	10646586	.	174	17	15	23	30
Peak_1055	1	10651516	10651694	.	179	59	14	12	28
Peak_1056	1	10663689	10663902	.	214	23	35	43	54
Peak_1057	1	10665998	10666101	.	104	19	13	28	15
Peak_1058	1	10675481	10675609	.	129	20	20	23	23
Peak_1059	1	10677155	10677254	.	100	5	6	24	16
Peak_1060	1	10679651	10679896	.	246	29	26	49	38
Peak_1061	1	10680024	10680104	.	81	0	12	9	4
Peak_1062	1	10686004	10687041	.	1038	128	143	107	112
Peak_1063	1	10692460	10692568	.	109	9	24	35	12
Peak_1064	1	10694014	10694140	.	127	14	4	28	20
Peak_1065	1	10694430	10694549	.	120	21	16	20	18
Peak_1066	1	10694759	10694845	.	87	34	17	33	9
Peak_1067	1	10701299	10701348	.	50	11	6	8	17
Peak_1068	1	10704349	10704478	.	130	6	9	13	10
Peak_1069	1	10704627	10705009	.	383	89	30	45	58
Peak_1070	1	10731025	10731296	.	272	57	45	32	23
Peak_1071	1	10754698	10754845	.	148	22	27	27	18
Peak_1072	1	10756077	10756192	.	116	14	20	16	25
Peak_1073	1	10793992	10794089	.	98	11	5	12	5
Peak_1074	1	10794273	10794516	.	244	12	16	17	16
Peak_1075	1	10795292	10795363	.	72	8	13	13	7
Peak_1076	1	10795604	10795695	.	92	9	16	24	13
Peak_1077	1	10796312	10796773	.	462	75	75	73	56
Peak_1078	1	10824834	10824920	.	87	3	10	11	15
Peak_1079	1	10825037	10825187	.	151	29	23	22	21
Peak_1080	1	10867188	10867552	.	365	27	35	48	39
Peak_1081	1	10891067	10891191	.	125	18	24	14	12
Peak_1082	1	10891287	10891563	.	277	29	56	36	31
Peak_1083	1	10898128	10898258	.	131	1	7	19	21
Peak_1084	1	10898389	10898688	.	300	12	31	31	34
Peak_1085	1	10901076	10901394	.	319	27	22	24	22
Peak_1086	1	10901502	10901886	.	385	35	32	37	24
Peak_1087	1	10918684	10918887	.	204	52	28	21	36
Peak_1088	1	10944244	10944584	.	341	21	29	35	48
Peak_1089	1	10960716	10961292	.	577	75	44	70	63
Peak_1090	1	10975720	10976318	.	599	125	59	77	65
Peak_1091	1	10980144	10980461	.	318	34	23	52	47
Peak_1092	1	11012200	11013475	.	1276	257	191	186	165
Peak_1093	1	11037669	11037907	.	239	31	21	38	60
Peak_1094	1	11053523	11053602	.	80	11	13	9	4
Peak_1095	1	11053908	11054082	.	175	1	13	20	27
Peak_1096	1	11059249	11059338	.	90	8	15	10	13
Peak_1097	1	11059545	11061025	.	1481	186	218	207	185
Peak_1098	1	11099128	11100183	.	1056	108	122	133	96
Peak_1099	1	11134334	11134602	.	269	41	14	27	35
Peak_1100	1	11158431	11158530	.	100	3	8	8	9
Peak_1101	1	11158703	11158856	.	154	23	25	18	30
Peak_1102	1	11168888	11169058	.	171	13	15	24	27
Peak_1103	1	11169290	11169518	.	229	10	32	27	19
Peak_1104	1	11176579	11176682	.	104	29	24	22	9
Peak_1105	1	11176806	11176879	.	74	3	1	5	5
Peak_1106	1	11180126	11180224	.	99	4	3	3	9
Peak_1107	1	11180256	11180648	.	393	48	42	40	44
Peak_1108	1	11262163	11262944	.	782	268	227	158	151
Peak_1109	1	11272656	11272734	.	79	10	9	10	1
Peak_1110	1	11272841	11272949	.	109	14	22	12	18
Peak_1111	1	11273069	11274128	.	1060	205	181	121	93
Peak_1112	1	11286613	11286696	.	84	6	6	10	8
Peak_1113	1	11286986	11287206	.	221	37	42	41	29
Peak_1114	1	11337595	11337774	.	180	16	23	32	22
Peak_1115	1	11384323	11384437	.	115	24	17	11	10
Peak_1116	1	11478732	11479301	.	570	88	52	43	42
Peak_1117	1	11522556	11522929	.	374	9	30	39	42
Peak_1118	1	11550757	11550892	.	136	29	21	19	19
Peak_1119	1	11635914	11636101	.	188	18	21	38	37
Peak_1120	1	11642520	11642698	.	179	20	10	37	28
Peak_1121	1	11645771	11645960	.	190	21	31	40	38
Peak_1122	1	11646322	11646452	.	131	8	21	6	6
Peak_1123	1	11648919	11649007	.	89	8	13	23	17
Peak_1124	1	11650460	11650762	.	303	38	54	59	66
Peak_1125	1	11653312	11653636	.	325	46	61	30	52
Peak_1126	1	11654116	11655124	.	1009	95	76	111	108
Peak_1127	1	11664086	11664574	.	489	56	55	60	64
Peak_1128	1	11664932	11665023	.	92	7	6	19	11
Peak_1129	1	11675009	11675051	.	43	3	8	2	4
Peak_1130	1	11680645	11681950	.	1306	170	200	168	139
Peak_1131	1	11693217	11693590	.	374	42	96	31	48
Peak_1132	1	11693678	11693773	.	96	4	5	6	11
Peak_1133	1	11711264	11711364	.	101	9	16	15	19
Peak_1134	1	11719861	11719955	.	95	23	14	21	18
Peak_1135	1	11729695	11730174	.	480	108	71	57	87
Peak_1136	1	11735976	11736665	.	690	94	68	79	69
Peak_1137	1	11736790	11737306	.	517	45	38	41	36
Peak_1138	1	11749271	11749414	.	144	13	29	20	26
Peak_1139	1	11753882	11754059	.	178	20	20	29	26
Peak_1140	1	11784883	11784953	.	71	2	5	8	9
Peak_1141	1	11785059	11785430	.	372	38	33	79	66
Peak_1142	1	11787373	11787947	.	575	37	44	60	56
Peak_1143	1	11791054	11791154	.	101	34	5	21	16
Peak_1144	1	11796466	11796819	.	354	70	37	62	65
Peak_1145	1	11797549	11797626	.	78	18	19	4	8
Peak_1146	1	11797846	11797980	.	135	11	20	15	28
Peak_1147	1	11802966	11804112	.	1147	122	156	175	184
Peak_1148	1	11804799	11806514	.	1716	505	417	260	258
Peak_1149	1	11806663	11806784	.	122	4	9	4	7
Peak_1150	1	11821608	11821788	.	181	25	21	36	24
Peak_1151	1	11838756	11838954	.	199	19	22	45	22
Peak_1152	1	11859357	11859503	.	147	26	14	33	37
Peak_1153	1	11894036	11894214	.	179	26	19	32	32
Peak_1154	1	11899018	11899114	.	97	6	5	17	22
Peak_1155	1	11907746	11907960	.	215	40	41	29	30
Peak_1156	1	11908090	11909993	.	1904	635	411	498	543
Peak_1157	1	11912850	11913033	.	184	12	15	23	35
Peak_1158	1	11913497	11913591	.	95	2	15	14	18
Peak_1159	1	11918946	11919173	.	228	18	30	48	38
Peak_1160	1	11925409	11925622	.	214	12	7	19	15
Peak_1161	1	11925777	11926100	.	324	16	13	35	29
Peak_1162	1	11926340	11926631	.	292	58	35	36	31
Peak_1163	1	11934264	11935211	.	948	155	143	177	151
Peak_1164	1	11979651	11980939	.	1289	313	311	163	179
Peak_1165	1	11990450	11990535	.	86	9	20	9	24
Peak_1166	1	12002428	12002532	.	105	18	24	18	8
Peak_1167	1	12019034	12020112	.	1079	239	230	194	170
Peak_1168	1	12040013	12040085	.	73	10	2	4	9
Peak_1169	1	12040333	12040956	.	624	101	81	76	90
Peak_1170	1	12044659	12044838	.	180	19	18	13	14
Peak_1171	1	12051741	12051833	.	93	5	14	5	6
Peak_1172	1	12051984	12052500	.	517	119	81	82	84
Peak_1173	1	12057561	12057659	.	99	9	19	18	22
Peak_1174	1	12075902	12076001	.	100	27	16	14	22
Peak_1175	1	12079694	12079795	.	102	12	5	20	18
Peak_1176	1	12124959	12125054	.	96	11	8	12	14
Peak_1177	1	12153533	12153711	.	179	29	29	13	38
Peak_1178	1	12161892	12162015	.	124	24	26	16	22
Peak_1179	1	12168611	12168695	.	85	8	13	9	14
Peak_1180	1	12177991	12178069	.	79	12	12	6	9
Peak_1181	1	12178422	12178624	.	203	15	19	12	9
Peak_1182	1	12179108	12179359	.	252	65	33	22	32
Peak_1183	1	12183894	12183953	.	60	9	2	4	8
Peak_1184	1	12184204	12184544	.	341	40	43	29	39
Peak_1185	1	12191777	12191871	.	95	10	19	5	6
Peak_1186	1	12208923	12209144	.	222	26	26	43	56
Peak_1187	1	12209247	12209347	.	101	4	4	5	2
Peak_1188	1	12229857	12230437	.	581	59	79	89	69
Peak_1189	1	12230583	12231396	.	814	61	53	63	56
Peak_1190	1	12272189	12272315	.	127	15	14	29	13
Peak_1191	1	12296768	12296933	.	166	26	18	33	33
Peak_1192	1	12342470	12342898	.	429	94	40	45	22
Peak_1193	1	12379454	12379579	.	126	28	12	6	10
Peak_1194	1	12383878	12384151	.	274	44	40	36	40
Peak_1195	1	12386001	12386100	.	100	5	7	3	5
Peak_1196	1	12386231	12386418	.	188	34	26	26	21
Peak_1197	1	12386530	12386662	.	133	2	2	9	4
Peak_1198	1	12407547	12407652	.	106	2	7	20	22
Peak_1199	1	12415141	12415478	.	338	70	24	16	23
Peak_1200	1	12433891	12433991	.	101	6	3	6	9
Peak_1201	1	12434116	12434536	.	421	63	36	62	66
Peak_1202	1	12436809	12437302	.	494	53	72	53	56
Peak_1203	1	12454104	12454367	.	264	17	16	24	13
Peak_1204	1	12454506	12455434	.	929	123	83	89	102
Peak_1205	1	12455542	12455623	.	82	0	1	7	7
Peak_1206	1	12457000	12457247	.	248	23	29	49	42
Peak_1207	1	12477931	12479058	.	1128	226	186	206	210
Peak_1208	1	12480768	12481324	.	557	89	103	143	124
Peak_1209	1	12486443	12487014	.	572	71	50	55	70
Peak_1210	1	12488824	12488933	.	110	26	6	25	17
Peak_1211	1	12496397	12496776	.	380	33	17	35	61
Peak_1212	1	12539874	12540742	.	869	100	88	117	117
Peak_1213	1	12549066	12549290	.	225	12	5	21	21
Peak_1214	1	12549547	12550579	.	1033	285	236	138	143
Peak_1215	1	12556544	12556808	.	265	34	27	30	47
Peak_1216	1	12573884	12574135	.	252	90	36	41	40
Peak_1217	1	12588200	12588732	.	533	75	77	62	53
Peak_1218	1	12594851	12594984	.	134	6	7	17	12
Peak_1219	1	12595112	12596883	.	1772	203	227	308	270
Peak_1220	1	12601403	12601544	.	142	12	8	28	13
Peak_1221	1	12601953	12602500	.	548	83	31	91	79
Peak_1222	1	12603863	12603920	.	58	5	1	11	11
Peak_1223	1	12604129	12604689	.	561	105	68	94	66
Peak_1224	1	12615925	12617001	.	1077	127	91	162	112
Peak_1225	1	12617253	12617350	.	98	8	10	14	11
Peak_1226	1	12618009	12619686	.	1678	148	224	213	195
Peak_1227	1	12619869	12620144	.	276	52	45	51	45
Peak_1228	1	12620259	12620359	.	101	5	12	10	4
Peak_1229	1	12636430	12637078	.	649	82	87	77	97
Peak_1230	1	12649819	12650639	.	821	64	59	41	75
Peak_1231	1	12810733	12810853	.	121	12	17	11	18
Peak_1232	1	12810978	12811155	.	178	22	40	24	14
Peak_1233	1	12851691	12852216	.	526	123	105	54	17
Peak_1234	1	12858083	12858180	.	98	8	13	9	2
Peak_1235	1	13583951	13584295	.	345	26	40	19	42
Peak_1236	1	13593751	13594206	.	456	69	55	25	36
Peak_1237	1	13605296	13605398	.	103	36	38	11	18
Peak_1238	1	13628583	13629156	.	574	79	108	44	56
Peak_1239	1	13665754	13665945	.	192	23	19	32	41
Peak_1240	1	13700245	13700321	.	77	4	9	17	14
Peak_1241	1	13700605	13700672	.	68	18	18	14	9
Peak_1242	1	13725730	13726108	.	379	36	42	43	65
Peak_1243	1	13730792	13730881	.	90	15	12	11	36
Peak_1244	1	13748748	13750040	.	1293	210	177	186	140
Peak_1245	1	13754812	13754971	.	160	14	21	32	15
Peak_1246	1	13792557	13792651	.	95	17	7	18	18
Peak_1247	1	13798908	13799129	.	222	72	30	48	52
Peak_1248	1	13811295	13811482	.	188	17	20	29	27
Peak_1249	1	13812993	13813137	.	145	26	17	20	8
Peak_1250	1	13921985	13922085	.	101	25	5	1	0
Peak_1251	1	13965928	13966069	.	142	33	23	17	27
Peak_1252	1	13991056	13991130	.	75	35	8	6	2
Peak_1253	1	14017454	14017675	.	222	61	10	14	13
Peak_1254	1	14017788	14017933	.	146	48	10	15	6
Peak_1255	1	14071691	14071875	.	185	45	12	16	39
Peak_1256	1	14114001	14114101	.	101	35	12	15	19
Peak_1257	1	14181654	14181745	.	92	33	2	4	6
Peak_1258	1	14190637	14190823	.	187	46	24	22	47
Peak_1259	1	14215249	14215448	.	200	52	24	18	11
Peak_1260	1	14268101	14268288	.	188	68	42	27	31
Peak_1261	1	14282861	14283155	.	295	106	51	37	40
Peak_1262	1	14304373	14304515	.	143	25	5	6	14
Peak_1263	1	14304636	14304922	.	287	138	30	29	50
Peak_1264	1	14486262	14487277	.	1016	226	171	80	156
Peak_1265	1	14495064	14495198	.	135	31	7	16	28
Peak_1266	1	14517444	14517666	.	223	65	20	15	21
Peak_1267	1	14522651	14522835	.	185	16	7	9	13
Peak_1268	1	14522938	14523131	.	194	38	18	14	25
Peak_1269	1	14541230	14541322	.	93	22	4	1	7
Peak_1270	1	14543578	14543678	.	101	27	10	5	6
Peak_1271	1	14552600	14552699	.	100	12	10	2	8
Peak_1272	1	14552806	14552906	.	101	19	6	3	9
Peak_1273	1	14553626	14554268	.	643	168	50	54	81
Peak_1274	1	14590487	14590577	.	91	24	12	4	11
Peak_1275	1	14598034	14598214	.	181	16	8	14	27
Peak_1276	1	14598344	14598905	.	562	55	32	23	42
Peak_1277	1	14599004	14599247	.	244	18	13	15	21
Peak_1278	1	14599384	14599679	.	296	32	13	12	33
Peak_1279	1	14606074	14606154	.	81	33	15	3	17
Peak_1280	1	14610816	14611036	.	221	60	10	10	27
Peak_1281	1	14612345	14612621	.	277	58	26	5	17
Peak_1282	1	14672120	14672288	.	169	10	2	24	30
Peak_1283	1	14690119	14690237	.	119	14	20	10	29
Peak_1284	1	14697341	14697439	.	99	18	7	6	16
Peak_1285	1	14699466	14699917	.	452	93	38	44	53
Peak_1286	1	14704868	14705189	.	322	52	33	26	27
Peak_1287	1	14724302	14725051	.	750	175	104	88	93
Peak_1288	1	14731617	14733801	.	2185	292	211	234	182
Peak_1289	1	14742092	14742856	.	765	194	151	123	92
Peak_1290	1	14786242	14786342	.	101	31	12	23	4
Peak_1291	1	14815094	14815501	.	408	58	24	21	31
Peak_1292	1	14835817	14835968	.	152	38	15	11	10
Peak_1293	1	14850296	14850396	.	101	57	24	8	19
Peak_1294	1	14850753	14850836	.	84	11	6	5	8
Peak_1295	1	14921171	14921261	.	91	15	11	17	19
Peak_1296	1	14922257	14922440	.	184	15	11	33	35
Peak_1297	1	14923818	14925259	.	1442	104	84	152	126
Peak_1298	1	14925760	14925844	.	85	9	13	16	16
Peak_1299	1	14929614	14929773	.	160	47	21	37	41
Peak_1300	1	14940065	14940197	.	133	22	29	22	26
Peak_1301	1	14942740	14942946	.	207	12	16	24	21
Peak_1302	1	14943080	14943180	.	101	8	12	10	22
Peak_1303	1	14945524	14945894	.	371	30	38	28	50
Peak_1304	1	14946464	14946721	.	258	22	14	15	17
Peak_1305	1	14946739	14946849	.	111	8	4	5	6
Peak_1306	1	14946979	14947388	.	410	41	56	38	49
Peak_1307	1	14950430	14950753	.	324	33	16	54	54
Peak_1308	1	14964429	14964647	.	219	49	21	43	50
Peak_1309	1	14968376	14969287	.	912	184	111	142	136
Peak_1310	1	14971675	14972073	.	399	28	56	49	58
Peak_1311	1	14976230	14976640	.	411	57	89	84	99
Peak_1312	1	14977067	14977887	.	821	157	163	148	112
Peak_1313	1	14996035	14997093	.	1059	173	215	148	158
Peak_1314	1	15027595	15028917	.	1323	286	274	199	208
Peak_1315	1	15030534	15031307	.	774	67	73	93	95
Peak_1316	1	15031501	15031787	.	287	29	27	24	30
Peak_1317	1	15046600	15046738	.	139	20	37	30	27
Peak_1318	1	15056816	15057176	.	361	51	52	49	65
Peak_1319	1	15075848	15076100	.	253	17	10	15	14
Peak_1320	1	15089444	15089545	.	102	19	14	21	21
Peak_1321	1	15090298	15090695	.	398	45	45	51	58
Peak_1322	1	15100471	15100643	.	173	39	18	29	35
Peak_1323	1	15112385	15112534	.	150	13	10	27	26
Peak_1324	1	15128600	15128819	.	220	14	18	45	37
Peak_1325	1	15137909	15138164	.	256	13	37	28	33
Peak_1326	1	15139754	15140369	.	616	86	84	94	106
Peak_1327	1	15152365	15155072	.	2708	393	450	401	343
Peak_1328	1	15156486	15156643	.	158	9	12	32	21
Peak_1329	1	15158675	15159120	.	446	42	55	42	46
Peak_1330	1	15168338	15169056	.	719	158	129	180	162
Peak_1331	1	15178736	15179556	.	821	141	134	158	144
Peak_1332	1	15181565	15181669	.	105	19	28	11	10
Peak_1333	1	15186853	15187117	.	265	10	12	31	32
Peak_1334	1	15188789	15188935	.	147	27	16	25	21
Peak_1335	1	15190198	15190339	.	142	21	30	18	20
Peak_1336	1	15200246	15201196	.	951	198	198	159	147
Peak_1337	1	15201835	15202263	.	429	74	42	62	68
Peak_1338	1	15202474	15202574	.	101	2	9	13	4
Peak_1339	1	15206378	15206927	.	550	72	65	75	69
Peak_1340	1	15206934	15207251	.	318	10	24	21	14
Peak_1341	1	15207603	15207777	.	175	9	16	23	12
Peak_1342	1	15207880	15208102	.	223	23	23	20	11
Peak_1343	1	15214697	15214816	.	120	23	8	24	18
Peak_1344	1	15247090	15247551	.	462	65	38	53	45
Peak_1345	1	15272593	15272812	.	220	39	30	39	34
Peak_1346	1	15283591	15283810	.	220	37	15	42	60
Peak_1347	1	15323257	15323374	.	118	9	2	7	5
Peak_1348	1	15323602	15323812	.	211	20	14	32	36
Peak_1349	1	15326630	15326945	.	316	22	12	50	41
Peak_1350	1	15337663	15338096	.	434	62	30	85	58
Peak_1351	1	15338238	15338338	.	101	4	2	7	5
Peak_1352	1	15352525	15352687	.	163	58	43	29	22
Peak_1353	1	15355960	15357246	.	1287	276	230	177	133
Peak_1354	1	15368609	15368669	.	61	8	5	8	7
Peak_1355	1	15384526	15384650	.	125	17	9	32	20
Peak_1356	1	15386299	15386399	.	101	0	6	18	21
Peak_1357	1	15407307	15407460	.	154	2	16	25	25
Peak_1358	1	15409402	15410237	.	836	109	90	104	93
Peak_1359	1	15411443	15411979	.	537	25	54	69	74
Peak_1360	1	15412207	15412416	.	210	17	23	22	29
Peak_1361	1	15415864	15416623	.	760	76	82	99	80
Peak_1362	1	15416863	15416919	.	57	1	7	4	3
Peak_1363	1	15417098	15417473	.	376	21	40	25	17
Peak_1364	1	15417570	15417993	.	424	53	97	76	60
Peak_1365	1	15426852	15427206	.	355	33	36	38	52
Peak_1366	1	15431301	15431429	.	129	8	13	35	35
Peak_1367	1	15432701	15432907	.	207	11	13	10	13
Peak_1368	1	15433024	15433213	.	190	25	20	16	20
Peak_1369	1	15460041	15460143	.	103	13	20	20	20
Peak_1370	1	15491130	15491281	.	152	31	10	28	28
Peak_1371	1	15501559	15501666	.	108	8	7	22	19
Peak_1372	1	15523834	15524380	.	547	145	87	65	59
Peak_1373	1	15524511	15524978	.	468	253	120	34	34
Peak_1374	1	15524995	15525654	.	660	144	128	69	65
Peak_1375	1	15525742	15525951	.	210	3	7	9	8
Peak_1376	1	15526117	15527430	.	1314	234	256	181	174
Peak_1377	1	15531027	15531288	.	262	68	58	76	41
Peak_1378	1	15569065	15569143	.	79	8	9	19	14
Peak_1379	1	15571887	15572011	.	125	24	19	23	20
Peak_1380	1	15584916	15585063	.	148	5	16	22	33
Peak_1381	1	15595234	15595338	.	105	7	10	14	21
Peak_1382	1	15603088	15604003	.	916	111	117	149	116
Peak_1383	1	15616729	15618201	.	1473	333	257	225	182
Peak_1384	1	15620194	15620284	.	91	9	14	12	4
Peak_1385	1	15620397	15620515	.	119	29	17	3	10
Peak_1386	1	15678510	15678938	.	429	124	79	71	43
Peak_1387	1	15680064	15681554	.	1491	270	243	210	230
Peak_1388	1	15684238	15684383	.	146	15	11	19	23
Peak_1389	1	15684961	15685299	.	339	32	15	42	32
Peak_1390	1	15703225	15703382	.	158	10	9	25	13
Peak_1391	1	15703503	15704028	.	526	89	59	92	87
Peak_1392	1	15729081	15729227	.	147	3	14	17	31
Peak_1393	1	15733048	15733138	.	91	4	15	10	4
Peak_1394	1	15739876	15739938	.	63	4	10	15	18
Peak_1395	1	15741293	15741840	.	548	48	49	97	99
Peak_1396	1	15756481	15756820	.	340	42	13	47	34
Peak_1397	1	15757125	15758455	.	1331	94	98	126	162
Peak_1398	1	15758539	15759656	.	1118	81	103	98	87
Peak_1399	1	15760242	15761228	.	987	78	82	136	114
Peak_1400	1	15764145	15764466	.	322	54	20	53	35
Peak_1401	1	15779643	15779737	.	95	2	10	17	21
Peak_1402	1	15786689	15787620	.	932	28	62	82	74
Peak_1403	1	15788051	15789437	.	1387	80	92	150	162
Peak_1404	1	15789706	15790193	.	488	8	10	30	52
Peak_1405	1	15790694	15790922	.	229	9	16	25	28
Peak_1406	1	15792082	15792433	.	352	29	27	50	68
Peak_1407	1	15795056	15795684	.	629	69	85	90	105
Peak_1408	1	15796472	15797276	.	805	159	165	87	93
Peak_1409	1	15798848	15801502	.	2655	496	470	354	372
Peak_1410	1	15802704	15802858	.	155	20	36	33	38
Peak_1411	1	15815608	15815789	.	182	15	25	35	26
Peak_1412	1	15830598	15830646	.	49	2	0	4	5
Peak_1413	1	15830763	15831052	.	290	51	53	43	25
Peak_1414	1	15834330	15836190	.	1861	336	266	209	186
Peak_1415	1	15836301	15836399	.	99	5	2	10	7
Peak_1416	1	15843827	15844038	.	212	41	22	29	26
Peak_1417	1	15847035	15848896	.	1862	177	224	197	188
Peak_1418	1	15849011	15850249	.	1239	135	94	113	102
Peak_1419	1	15885783	15885893	.	111	8	10	18	9
Peak_1420	1	15886191	15886622	.	432	73	65	67	62
Peak_1421	1	15903033	15903147	.	115	33	14	14	23
Peak_1422	1	15916501	15916664	.	164	23	27	41	22
Peak_1423	1	15919394	15919629	.	236	44	38	44	45
Peak_1424	1	15923366	15923475	.	110	26	12	25	17
Peak_1425	1	15924825	15925016	.	192	13	21	22	51
Peak_1426	1	15937711	15938027	.	317	18	27	34	41
Peak_1427	1	15939530	15939668	.	139	37	8	31	23
Peak_1428	1	15948978	15950263	.	1286	221	188	226	245
Peak_1429	1	15950501	15950610	.	110	1	6	10	13
Peak_1430	1	15950868	15951153	.	286	17	32	11	22
Peak_1431	1	15952264	15953102	.	839	157	132	115	125
Peak_1432	1	15953214	15953437	.	224	10	10	14	14
Peak_1433	1	15957610	15957725	.	116	6	19	13	30
Peak_1434	1	15957850	15957923	.	74	13	6	3	11
Peak_1435	1	15965873	15966687	.	815	84	87	79	76
Peak_1436	1	15974933	15975161	.	229	17	17	17	16
Peak_1437	1	15975315	15976257	.	943	98	130	106	96
Peak_1438	1	15985673	15986027	.	355	79	68	52	34
Peak_1439	1	15986138	15986219	.	82	5	3	7	9
Peak_1440	1	15994624	15994834	.	211	24	26	46	46
Peak_1441	1	16009175	16009320	.	146	27	16	41	43
Peak_1442	1	16013004	16013648	.	645	54	73	70	79
Peak_1443	1	16014789	16015055	.	267	29	28	29	32
Peak_1444	1	16018134	16018480	.	347	15	23	51	37
Peak_1445	1	16019364	16019968	.	605	56	53	69	64
Peak_1446	1	16023508	16023640	.	133	9	13	30	29
Peak_1447	1	16032896	16033146	.	251	58	41	61	54
Peak_1448	1	16038651	16038751	.	101	15	14	20	14
Peak_1449	1	16044359	16044490	.	132	3	4	22	24
Peak_1450	1	16045470	16045558	.	89	16	9	16	7
Peak_1451	1	16046934	16047076	.	143	7	7	25	27
Peak_1452	1	16048623	16048724	.	102	16	13	16	7
Peak_1453	1	16048835	16048995	.	161	21	30	28	24
Peak_1454	1	16055653	16056374	.	722	70	46	82	75
Peak_1455	1	16057331	16057421	.	91	7	11	7	14
Peak_1456	1	16057527	16057822	.	296	11	26	16	16
Peak_1457	1	16067206	16067595	.	390	81	31	42	32
Peak_1458	1	16068360	16068857	.	498	78	26	87	78
Peak_1459	1	16073450	16073968	.	519	43	20	70	82
Peak_1460	1	16075336	16075436	.	101	7	14	17	23
Peak_1461	1	16076072	16077192	.	1121	154	119	125	119
Peak_1462	1	16077413	16077628	.	216	13	7	12	20
Peak_1463	1	16078948	16079381	.	434	65	49	83	87
Peak_1464	1	16082423	16082595	.	173	18	12	35	29
Peak_1465	1	16088906	16089388	.	483	109	101	104	116
Peak_1466	1	16111755	16112251	.	497	42	82	50	71
Peak_1467	1	16112549	16112640	.	92	4	4	9	7
Peak_1468	1	16112753	16113484	.	732	27	40	68	66
Peak_1469	1	16117456	16117791	.	336	42	13	37	54
Peak_1470	1	16117923	16118240	.	318	7	10	33	21
Peak_1471	1	16118804	16118929	.	126	7	15	28	24
Peak_1472	1	16119672	16119821	.	150	9	10	19	20
Peak_1473	1	16120020	16120132	.	113	0	3	14	6
Peak_1474	1	16120242	16120699	.	458	16	23	39	48
Peak_1475	1	16122213	16123243	.	1031	87	58	108	151
Peak_1476	1	16138614	16140356	.	1743	152	118	238	214
Peak_1477	1	16143730	16144445	.	716	42	107	74	84
Peak_1478	1	16144538	16144697	.	160	9	15	12	12
Peak_1479	1	16144821	16147298	.	2478	373	451	397	363
Peak_1480	1	16151122	16151872	.	751	46	43	63	109
Peak_1481	1	16151941	16153126	.	1186	93	125	143	164
Peak_1482	1	16153472	16153604	.	133	20	11	15	8
Peak_1483	1	16154075	16154380	.	306	30	28	23	24
Peak_1484	1	16154587	16157124	.	2538	310	344	347	305
Peak_1485	1	16158988	16159504	.	517	64	62	92	50
Peak_1486	1	16164099	16164786	.	688	206	162	132	113
Peak_1487	1	16167405	16168348	.	944	82	79	104	89
Peak_1488	1	16173035	16174687	.	1653	286	286	258	235
Peak_1489	1	16175589	16176259	.	671	52	84	87	97
Peak_1490	1	16178524	16179006	.	483	61	47	60	55
Peak_1491	1	16180433	16180574	.	142	18	11	30	32
Peak_1492	1	16181607	16182661	.	1055	151	160	180	182
Peak_1493	1	16187677	16188322	.	646	76	70	70	82
Peak_1494	1	16205105	16205205	.	101	7	18	23	17
Peak_1495	1	16206540	16207266	.	727	202	216	196	178
Peak_1496	1	16216292	16216449	.	158	7	31	31	26
Peak_1497	1	16217065	16217887	.	823	122	126	124	121
Peak_1498	1	16236099	16237372	.	1274	128	150	196	173
Peak_1499	1	16237468	16237547	.	80	3	12	7	3
Peak_1500	1	16244472	16244687	.	216	25	11	50	44
Peak_1501	1	16248718	16249023	.	306	29	18	28	59
Peak_1502	1	16254643	16254854	.	212	67	32	43	34
Peak_1503	1	16260693	16261154	.	462	61	47	71	68
Peak_1504	1	16324454	16324819	.	366	29	23	47	52
Peak_1505	1	16351129	16351313	.	185	28	23	29	23
Peak_1506	1	16351591	16351729	.	139	5	5	11	10
Peak_1507	1	16351953	16352884	.	932	115	124	158	152
Peak_1508	1	16363451	16363632	.	182	13	15	24	27
Peak_1509	1	16366931	16368058	.	1128	265	228	190	183
Peak_1510	1	16368273	16368417	.	145	6	9	15	14
Peak_1511	1	16371936	16372033	.	98	16	28	18	15
Peak_1512	1	16386453	16386713	.	261	64	40	57	78
Peak_1513	1	16402873	16402934	.	62	18	13	10	12
Peak_1514	1	16440216	16441530	.	1315	129	125	148	164
Peak_1515	1	16498256	16498327	.	72	4	7	7	3
Peak_1516	1	16498533	16498633	.	101	5	4	9	5
Peak_1517	1	16498805	16499576	.	772	111	101	87	110
Peak_1518	1	16499731	16499885	.	155	15	27	11	9
Peak_1519	1	16509092	16509161	.	70	0	2	0	3
Peak_1520	1	16509193	16509317	.	125	15	8	9	21
Peak_1521	1	16512904	16514729	.	1826	1047	520	629	582
Peak_1522	1	16525881	16526038	.	158	54	30	20	17
Peak_1523	1	16534384	16535891	.	1508	134	230	196	230
Peak_1524	1	16545635	16546011	.	377	22	29	52	46
Peak_1525	1	16559716	16559910	.	195	45	23	22	16
Peak_1526	1	16591866	16592059	.	194	43	8	38	23
Peak_1527	1	16602457	16602621	.	165	64	18	27	33
Peak_1528	1	16612051	16614375	.	2325	632	407	687	617
Peak_1529	1	16620077	16620208	.	132	11	17	9	5
Peak_1530	1	16620801	16622624	.	1824	313	187	237	239
Peak_1531	1	16623514	16623634	.	121	18	5	6	9
Peak_1532	1	16623638	16623797	.	160	7	5	9	4
Peak_1533	1	16623974	16624454	.	481	39	22	56	42
Peak_1534	1	16624661	16624767	.	107	4	8	3	4
Peak_1535	1	16624991	16625368	.	378	57	32	65	62
Peak_1536	1	16625518	16625710	.	193	14	18	16	11
Peak_1537	1	16625951	16626034	.	84	4	25	9	5
Peak_1538	1	16626229	16626363	.	135	8	22	18	11
Peak_1539	1	16629877	16630346	.	470	19	64	26	24
Peak_1540	1	16638366	16638476	.	111	13	4	17	15
Peak_1541	1	16638577	16638692	.	116	7	16	23	9
Peak_1542	1	16643550	16645634	.	2085	387	224	527	349
Peak_1543	1	16647975	16648073	.	99	14	15	36	17
Peak_1544	1	16651831	16651909	.	79	5	1	16	14
Peak_1545	1	16665688	16667552	.	1865	45	31	586	488
Peak_1546	1	16678136	16678343	.	208	29	21	54	18
Peak_1547	1	16691371	16691486	.	116	20	35	10	8
Peak_1548	1	16691633	16691965	.	333	14	40	9	9
Peak_1549	1	16692089	16692180	.	92	11	17	3	2
Peak_1550	1	16693100	16694814	.	1715	180	202	150	71
Peak_1551	1	16695521	16695607	.	87	5	18	2	1
Peak_1552	1	16695845	16696219	.	375	21	34	8	8
Peak_1553	1	16696673	16696773	.	101	12	22	5	19
Peak_1554	1	16698094	16699195	.	1102	70	130	27	27
Peak_1555	1	16701085	16701182	.	98	12	10	10	7
Peak_1556	1	16701598	16701690	.	93	14	15	12	8
Peak_1557	1	16701857	16701936	.	80	2	13	8	7
Peak_1558	1	16702063	16702142	.	80	10	28	13	10
Peak_1559	1	16702908	16704224	.	1317	175	177	99	80
Peak_1560	1	16704458	16705110	.	653	42	67	25	20
Peak_1561	1	16705211	16705297	.	87	8	5	7	2
Peak_1562	1	16706081	16706162	.	82	14	14	10	4
Peak_1563	1	16707481	16708208	.	728	112	123	57	36
Peak_1564	1	16708633	16711149	.	2517	213	261	171	111
Peak_1565	1	16711422	16711542	.	121	11	19	3	6
Peak_1566	1	16712241	16712487	.	247	18	26	16	18
Peak_1567	1	16712614	16712808	.	195	5	27	3	5
Peak_1568	1	16713400	16713689	.	290	30	30	6	12
Peak_1569	1	16715368	16715750	.	383	22	46	18	9
Peak_1570	1	16715961	16716058	.	98	15	18	12	9
Peak_1571	1	16717366	16718307	.	942	123	139	124	96
Peak_1572	1	16719705	16719965	.	261	16	28	13	13
Peak_1573	1	16720342	16721133	.	792	92	52	84	47
Peak_1574	1	16721277	16721356	.	80	2	1	8	2
Peak_1575	1	16727261	16727810	.	550	55	89	84	31
Peak_1576	1	16728535	16728881	.	347	30	20	72	49
Peak_1577	1	16739938	16741765	.	1828	60	29	607	479
Peak_1578	1	16748706	16749018	.	313	81	38	66	25
Peak_1579	1	16750281	16750464	.	184	0	0	19	17
Peak_1580	1	16750606	16750809	.	204	19	26	38	28
Peak_1581	1	16755494	16755666	.	173	43	24	43	24
Peak_1582	1	16758373	16758454	.	82	6	3	6	7
Peak_1583	1	16758564	16758650	.	87	4	4	3	3
Peak_1584	1	16764193	16766137	.	1945	539	554	565	402
Peak_1585	1	16766467	16766569	.	103	4	2	8	10
Peak_1586	1	16766739	16767509	.	771	99	99	138	106
Peak_1587	1	16769800	16771277	.	1478	517	315	436	331
Peak_1588	1	16771777	16771861	.	85	7	16	13	12
Peak_1589	1	16772191	16773427	.	1237	369	208	313	211
Peak_1590	1	16773823	16773958	.	136	12	22	31	15
Peak_1591	1	16780867	16781893	.	1027	84	56	239	110
Peak_1592	1	16861969	16862257	.	289	6	0	41	33
Peak_1593	1	16863180	16863433	.	254	5	1	38	38
Peak_1594	1	16872296	16873593	.	1298	158	193	221	257
Peak_1595	1	16889175	16889864	.	690	59	84	43	143
Peak_1596	1	16895534	16897223	.	1690	904	296	703	646
Peak_1597	1	16903159	16903406	.	248	25	11	34	32
Peak_1598	1	16904013	16905836	.	1824	414	339	328	315
Peak_1599	1	16906232	16906367	.	136	22	31	24	19
Peak_1600	1	16909937	16910050	.	114	15	9	13	32
Peak_1601	1	16913635	16914730	.	1096	198	216	149	191
Peak_1602	1	16921319	16921703	.	385	51	26	43	51
Peak_1603	1	16921814	16921975	.	162	13	18	12	25
Peak_1604	1	16927843	16927901	.	59	4	13	5	2
Peak_1605	1	16948192	16948970	.	779	227	220	96	184
Peak_1606	1	16949129	16949276	.	148	11	19	10	20
Peak_1607	1	16951488	16951994	.	507	59	33	71	68
Peak_1608	1	16960772	16961188	.	417	37	54	80	58
Peak_1609	1	16971929	16972288	.	360	17	31	40	56
Peak_1610	1	16978596	16978680	.	85	11	10	14	25
Peak_1611	1	16981437	16981807	.	371	40	61	40	55
Peak_1612	1	16984794	16984894	.	101	10	14	16	20
Peak_1613	1	17003890	17004350	.	461	66	67	45	45
Peak_1614	1	17010826	17010965	.	140	9	15	23	19
Peak_1615	1	17011276	17012301	.	1026	83	95	142	145
Peak_1616	1	17016185	17016570	.	386	60	22	48	46
Peak_1617	1	17016718	17016792	.	75	4	1	8	5
Peak_1618	1	17053771	17053883	.	113	8	17	18	14
Peak_1619	1	17053985	17054454	.	470	190	113	82	97
Peak_1620	1	17059721	17059950	.	230	52	57	58	58
Peak_1621	1	17062007	17062096	.	90	10	31	16	18
Peak_1622	1	17063637	17063769	.	133	35	28	18	30
Peak_1623	1	17094805	17095038	.	234	29	20	21	22
Peak_1624	1	17095149	17095364	.	216	5	9	6	14
Peak_1625	1	17119248	17119606	.	359	51	45	53	53
Peak_1626	1	17125825	17126229	.	405	33	35	57	70
Peak_1627	1	17128037	17129093	.	1057	205	162	154	150
Peak_1628	1	17129465	17129648	.	184	21	18	24	18
Peak_1629	1	17162787	17163225	.	439	32	79	59	47
Peak_1630	1	17167293	17167441	.	149	5	12	24	12
Peak_1631	1	17167669	17167720	.	52	1	1	6	1
Peak_1632	1	17167861	17168840	.	980	264	300	208	169
Peak_1633	1	17169537	17169642	.	106	16	17	9	9
Peak_1634	1	17170867	17170960	.	94	9	13	8	8
Peak_1635	1	17171084	17171178	.	95	8	1	3	4
Peak_1636	1	17189661	17190698	.	1038	184	197	145	162
Peak_1637	1	17191297	17191734	.	438	70	85	44	57
Peak_1638	1	17198793	17199187	.	395	48	61	54	40
Peak_1639	1	17200598	17201147	.	550	80	75	86	80
Peak_1640	1	17207733	17207841	.	109	5	2	10	3
Peak_1641	1	17207983	17208269	.	287	45	47	37	24
Peak_1642	1	17212776	17213420	.	645	35	34	58	78
Peak_1643	1	17226467	17226749	.	283	38	50	24	18
Peak_1644	1	17226913	17227064	.	152	7	23	19	4
Peak_1645	1	17232280	17232441	.	162	11	28	15	35
Peak_1646	1	17232876	17234223	.	1348	252	261	242	230
Peak_1647	1	17236879	17237613	.	735	100	82	99	90
Peak_1648	1	17239497	17239713	.	217	45	25	49	51
Peak_1649	1	17245261	17245674	.	414	49	32	52	65
Peak_1650	1	17251834	17252035	.	202	54	41	35	29
Peak_1651	1	17252127	17252251	.	125	2	3	7	16
Peak_1652	1	17287516	17287686	.	171	26	30	33	29
Peak_1653	1	17336183	17336365	.	183	30	6	30	36
Peak_1654	1	17369270	17370132	.	863	99	85	113	88
Peak_1655	1	17406080	17406439	.	360	41	15	67	62
Peak_1656	1	17419950	17420117	.	168	13	9	27	20
Peak_1657	1	17438290	17438870	.	581	30	60	66	43
Peak_1658	1	17439228	17439487	.	260	15	20	16	13
Peak_1659	1	17439618	17440089	.	472	66	41	51	65
Peak_1660	1	17474547	17474647	.	101	29	8	3	4
Peak_1661	1	17475809	17476123	.	315	19	35	48	63
Peak_1662	1	17477449	17477565	.	117	14	16	17	20
Peak_1663	1	17494303	17494518	.	216	41	21	35	39
Peak_1664	1	17502399	17502771	.	373	37	25	61	55
Peak_1665	1	17520131	17520354	.	224	41	57	45	25
Peak_1666	1	17526441	17526528	.	88	12	20	21	11
Peak_1667	1	17527584	17527845	.	262	12	42	24	39
Peak_1668	1	17539753	17540260	.	508	38	25	38	37
Peak_1669	1	17540263	17540633	.	371	33	21	28	23
Peak_1670	1	17540749	17541260	.	512	32	42	55	42
Peak_1671	1	17545435	17545651	.	217	39	37	48	34
Peak_1672	1	17546597	17546851	.	255	8	17	32	29
Peak_1673	1	17550804	17552399	.	1596	262	230	250	196
Peak_1674	1	17553870	17554547	.	678	116	77	115	104
Peak_1675	1	17559293	17559641	.	349	33	42	46	26
Peak_1676	1	17559745	17560501	.	757	105	90	84	73
Peak_1677	1	17560987	17562000	.	1014	118	130	160	144
Peak_1678	1	17565586	17565761	.	176	33	20	37	39
Peak_1679	1	17569236	17570174	.	939	174	85	115	102
Peak_1680	1	17574664	17574741	.	78	6	5	19	18
Peak_1681	1	17580053	17580834	.	782	98	87	115	107
Peak_1682	1	17586256	17586489	.	234	39	17	37	38
Peak_1683	1	17586698	17586952	.	255	20	24	35	21
Peak_1684	1	17587726	17588634	.	909	71	76	87	97
Peak_1685	1	17588717	17588787	.	71	6	6	7	6
Peak_1686	1	17606948	17607113	.	166	13	7	23	23
Peak_1687	1	17612038	17612454	.	417	89	68	59	45
Peak_1688	1	17624934	17625050	.	117	27	14	23	21
Peak_1689	1	17632584	17632850	.	267	65	38	59	36
Peak_1690	1	17633443	17633507	.	65	4	3	3	4
Peak_1691	1	17633648	17634087	.	440	72	68	51	52
Peak_1692	1	17636667	17636873	.	207	46	26	34	31
Peak_1693	1	17653853	17654068	.	216	18	28	38	54
Peak_1694	1	17654613	17654825	.	213	35	31	16	33
Peak_1695	1	17661678	17661844	.	167	13	18	26	31
Peak_1696	1	17668933	17669202	.	270	36	15	24	36
Peak_1697	1	17671719	17672137	.	419	34	25	69	61
Peak_1698	1	17682360	17682909	.	550	51	26	80	69
Peak_1699	1	17696510	17696726	.	217	24	29	43	45
Peak_1700	1	17717581	17717965	.	385	49	36	31	31
Peak_1701	1	17719952	17720149	.	198	23	33	18	35
Peak_1702	1	17732619	17732758	.	140	30	33	32	11
Peak_1703	1	17765555	17765901	.	347	47	51	18	28
Peak_1704	1	17768592	17769190	.	599	138	82	58	77
Peak_1705	1	17861777	17862018	.	242	41	20	23	21
Peak_1706	1	17866552	17866794	.	243	45	49	49	42
Peak_1707	1	17874100	17874186	.	87	1	1	4	5
Peak_1708	1	17874294	17874555	.	262	42	58	40	34
Peak_1709	1	17874676	17875118	.	443	38	32	37	22
Peak_1710	1	17875947	17876146	.	200	39	25	20	19
Peak_1711	1	17878952	17879177	.	226	52	51	35	32
Peak_1712	1	17894294	17894653	.	360	84	34	25	37
Peak_1713	1	17919571	17919662	.	92	10	4	13	7
Peak_1714	1	18092138	18092333	.	196	67	30	36	25
Peak_1715	1	18110107	18110197	.	91	7	10	8	2
Peak_1716	1	18110322	18110439	.	118	7	17	3	2
Peak_1717	1	18145074	18145182	.	109	20	1	5	4
Peak_1718	1	18145319	18145491	.	173	14	13	5	3
Peak_1719	1	18148899	18149655	.	757	205	98	72	55
Peak_1720	1	18182837	18182994	.	158	61	13	15	5
Peak_1721	1	18341424	18341556	.	133	62	39	36	11
Peak_1722	1	18344765	18344973	.	209	51	27	8	3
Peak_1723	1	18396423	18396523	.	101	30	42	9	6
Peak_1724	1	18480283	18481641	.	1359	336	292	296	185
Peak_1725	1	18481850	18481914	.	65	4	6	9	7
Peak_1726	1	18557776	18558013	.	238	32	18	12	14
Peak_1727	1	18575759	18575849	.	91	15	13	16	6
Peak_1728	1	18597493	18597676	.	184	22	22	36	23
Peak_1729	1	18597784	18597855	.	72	3	4	3	4
Peak_1730	1	18618410	18618490	.	81	6	11	7	6
Peak_1731	1	18720160	18720473	.	314	53	17	13	27
Peak_1732	1	18820826	18821053	.	228	48	12	55	39
Peak_1733	1	18875304	18875506	.	203	23	30	39	34
Peak_1734	1	18879844	18879971	.	128	26	12	27	27
Peak_1735	1	18882669	18882756	.	88	27	23	9	20
Peak_1736	1	18884191	18884587	.	397	31	31	64	66
Peak_1737	1	18886072	18886318	.	247	51	21	52	61
Peak_1738	1	18901140	18901435	.	296	22	11	32	30
Peak_1739	1	18901691	18901813	.	123	2	8	10	11
Peak_1740	1	18901916	18903271	.	1356	255	214	221	239
Peak_1741	1	18907015	18907206	.	192	6	15	29	29
Peak_1742	1	18912989	18913519	.	531	85	71	95	113
Peak_1743	1	18922099	18922842	.	744	42	39	74	87
Peak_1744	1	18922946	18923178	.	233	14	20	23	23
Peak_1745	1	18923487	18924524	.	1038	58	70	89	99
Peak_1746	1	18926229	18928146	.	1918	200	284	252	292
Peak_1747	1	18929755	18930101	.	347	41	37	36	47
Peak_1748	1	18931990	18932150	.	161	15	20	15	15
Peak_1749	1	18932322	18932743	.	422	28	26	52	53
Peak_1750	1	18937206	18937484	.	279	47	37	33	31
Peak_1751	1	18938259	18939048	.	790	92	122	138	148
Peak_1752	1	18941353	18941573	.	221	18	18	11	54
Peak_1753	1	18947183	18947536	.	354	25	21	47	52
Peak_1754	1	18948501	18948927	.	427	35	36	52	54
Peak_1755	1	18949118	18950349	.	1232	72	74	97	119
Peak_1756	1	18954120	18954202	.	83	7	4	10	12
Peak_1757	1	18954380	18955116	.	737	43	20	69	65
Peak_1758	1	18955402	18957558	.	2157	252	269	223	180
Peak_1759	1	18957752	18958325	.	574	59	112	39	36
Peak_1760	1	18965525	18966086	.	562	107	91	90	74
Peak_1761	1	19009653	19011636	.	1984	400	336	357	291
Peak_1762	1	19011712	19011810	.	99	2	1	5	3
Peak_1763	1	19012025	19012188	.	164	4	21	13	10
Peak_1764	1	19012381	19012558	.	178	11	29	30	27
Peak_1765	1	19014253	19014375	.	123	12	16	9	12
Peak_1766	1	19033841	19034575	.	735	133	177	123	132
Peak_1767	1	19052525	19052605	.	81	18	14	14	9
Peak_1768	1	19052712	19052804	.	93	15	13	10	9
Peak_1769	1	19054391	19054614	.	224	28	27	57	39
Peak_1770	1	19066276	19066725	.	450	28	36	47	49
Peak_1771	1	19066886	19067165	.	280	7	6	29	14
Peak_1772	1	19067290	19067584	.	295	42	14	27	32
Peak_1773	1	19074506	19075191	.	686	67	62	61	140
Peak_1774	1	19079656	19079783	.	128	6	11	12	19
Peak_1775	1	19080007	19081280	.	1274	141	108	156	192
Peak_1776	1	19083104	19083629	.	526	56	17	57	68
Peak_1777	1	19096333	19096447	.	115	9	6	19	23
Peak_1778	1	19110098	19110802	.	705	141	138	179	211
Peak_1779	1	19113708	19114099	.	392	42	39	67	48
Peak_1780	1	19122793	19122874	.	82	19	21	9	12
Peak_1781	1	19203151	19203216	.	66	22	17	9	13
Peak_1782	1	19209258	19209358	.	101	8	14	14	19
Peak_1783	1	19209656	19210754	.	1099	145	145	121	106
Peak_1784	1	19211040	19211160	.	121	4	8	16	24
Peak_1785	1	19223525	19223711	.	187	50	26	33	30
Peak_1786	1	19241349	19241526	.	178	20	16	28	23
Peak_1787	1	19251135	19252523	.	1389	172	144	141	128
Peak_1788	1	19260692	19260995	.	304	41	40	46	38
Peak_1789	1	19269515	19269662	.	148	33	21	21	9
Peak_1790	1	19288719	19288943	.	225	37	21	25	27
Peak_1791	1	19289102	19289202	.	101	8	5	12	12
Peak_1792	1	19311103	19313269	.	2167	285	254	313	325
Peak_1793	1	19315271	19315912	.	642	59	98	74	71
Peak_1794	1	19328893	19328983	.	91	3	5	18	20
Peak_1795	1	19330564	19330822	.	259	8	27	31	37
Peak_1796	1	19331532	19332067	.	536	17	13	49	62
Peak_1797	1	19333984	19334329	.	346	14	22	40	44
Peak_1798	1	19336281	19337387	.	1107	109	69	149	171
Peak_1799	1	19341534	19341797	.	264	18	17	39	56
Peak_1800	1	19344467	19344623	.	157	25	27	26	31
Peak_1801	1	19354578	19354831	.	254	8	18	39	29
Peak_1802	1	19384269	19384375	.	107	10	13	15	18
Peak_1803	1	19391294	19391522	.	229	12	7	16	40
Peak_1804	1	19395795	19395983	.	189	26	21	31	40
Peak_1805	1	19398355	19398737	.	383	71	62	41	52
Peak_1806	1	19429685	19430428	.	744	76	57	102	92
Peak_1807	1	19436228	19436342	.	115	26	25	23	23
Peak_1808	1	19439567	19439702	.	136	5	9	20	27
Peak_1809	1	19440463	19440832	.	370	117	59	88	66
Peak_1810	1	19445481	19445577	.	97	3	4	9	12
Peak_1811	1	19445858	19446245	.	388	21	26	44	68
Peak_1812	1	19446373	19446434	.	62	2	8	6	7
Peak_1813	1	19448271	19448370	.	100	3	11	9	9
Peak_1814	1	19448475	19449477	.	1003	118	125	113	124
Peak_1815	1	19450696	19450791	.	96	2	7	9	14
Peak_1816	1	19450905	19451122	.	218	47	37	14	48
Peak_1817	1	19456975	19457065	.	91	2	7	19	26
Peak_1818	1	19468419	19468664	.	246	48	30	39	60
Peak_1819	1	19469466	19469707	.	242	53	31	49	49
Peak_1820	1	19484431	19486150	.	1720	273	270	260	219
Peak_1821	1	19505059	19505173	.	115	17	26	17	21
Peak_1822	1	19508807	19509265	.	459	73	36	44	39
Peak_1823	1	19559719	19559892	.	174	34	43	28	27
Peak_1824	1	19596422	19597545	.	1124	120	136	129	141
Peak_1825	1	19597718	19597778	.	61	3	8	5	8
Peak_1826	1	19616406	19616506	.	101	6	14	9	11
Peak_1827	1	19616644	19616772	.	129	36	9	22	21
Peak_1828	1	19622082	19622760	.	679	84	83	83	72
Peak_1829	1	19640612	19640725	.	114	8	7	29	21
Peak_1830	1	19643216	19643416	.	201	25	19	30	30
Peak_1831	1	19643556	19644612	.	1057	60	101	102	91
Peak_1832	1	19644732	19645473	.	742	59	61	71	69
Peak_1833	1	19645893	19646243	.	351	42	31	54	35
Peak_1834	1	19651239	19651435	.	197	11	18	43	54
Peak_1835	1	19653621	19654144	.	524	52	29	64	64
Peak_1836	1	19654469	19654622	.	154	16	22	16	21
Peak_1837	1	19659718	19660095	.	378	66	46	63	74
Peak_1838	1	19676583	19676696	.	114	7	4	24	18
Peak_1839	1	19682417	19682526	.	110	38	12	21	17
Peak_1840	1	19704465	19704821	.	357	50	15	44	60
Peak_1841	1	19715601	19715907	.	307	52	58	75	89
Peak_1842	1	19737449	19737827	.	379	65	40	67	64
Peak_1843	1	19758225	19758803	.	579	100	98	75	85
Peak_1844	1	19762301	19762469	.	169	12	15	35	20
Peak_1845	1	19764925	19765116	.	192	35	31	24	16
Peak_1846	1	19765230	19765330	.	101	9	1	4	4
Peak_1847	1	19765440	19765968	.	529	80	65	80	81
Peak_1848	1	19799621	19800563	.	943	113	128	136	121
Peak_1849	1	19800749	19801321	.	573	88	106	86	52
Peak_1850	1	19804879	19805324	.	446	108	80	48	33
Peak_1851	1	19882151	19883138	.	988	172	107	143	177
Peak_1852	1	19884386	19884479	.	94	4	6	17	9
Peak_1853	1	19884620	19884727	.	108	16	3	16	13
Peak_1854	1	19903644	19904087	.	444	79	24	20	16
Peak_1855	1	19918103	19918291	.	189	21	9	34	34
Peak_1856	1	19925311	19925574	.	264	43	45	28	20
Peak_1857	1	19949137	19949286	.	150	45	19	25	23
Peak_1858	1	19974904	19975029	.	126	26	23	22	22
Peak_1859	1	20058186	20058252	.	67	6	2	9	13
Peak_1860	1	20058608	20058753	.	146	36	33	17	22
Peak_1861	1	20064078	20064225	.	148	15	23	22	24
Peak_1862	1	20101016	20101192	.	177	28	19	30	32
Peak_1863	1	20114289	20114578	.	290	46	24	18	11
Peak_1864	1	20124616	20124707	.	92	26	24	12	13
Peak_1865	1	20152389	20152617	.	229	28	37	37	46
Peak_1866	1	20186087	20186171	.	85	22	15	15	7
Peak_1867	1	20195297	20195438	.	142	14	12	25	17
Peak_1868	1	20213004	20213320	.	317	56	40	78	76
Peak_1869	1	20234645	20235118	.	474	55	41	22	31
Peak_1870	1	20255918	20255997	.	80	23	18	14	10
Peak_1871	1	20279278	20279859	.	582	117	85	64	63
Peak_1872	1	20367215	20367587	.	373	26	25	38	38
Peak_1873	1	20367721	20367877	.	157	15	12	16	17
Peak_1874	1	20376988	20377168	.	181	25	4	23	20
Peak_1875	1	20380720	20380822	.	103	32	17	14	24
Peak_1876	1	20390755	20390939	.	185	42	21	18	15
Peak_1877	1	20411101	20411517	.	417	114	46	56	52
Peak_1878	1	20411622	20411722	.	101	4	12	1	5
Peak_1879	1	20426963	20427261	.	299	69	87	61	69
Peak_1880	1	20474845	20474936	.	92	10	8	8	5
Peak_1881	1	20476084	20476192	.	109	10	10	7	9
Peak_1882	1	20476309	20476432	.	124	6	11	5	7
Peak_1883	1	20476565	20476647	.	83	5	11	12	14
Peak_1884	1	20480093	20480212	.	120	11	2	11	8
Peak_1885	1	20480320	20481595	.	1276	195	174	153	164
Peak_1886	1	20484110	20484503	.	394	23	33	31	29
Peak_1887	1	20484634	20484782	.	149	22	6	17	12
Peak_1888	1	20485480	20485874	.	395	53	61	74	56
Peak_1889	1	20486143	20486457	.	315	26	38	38	28
Peak_1890	1	20486673	20487128	.	456	21	48	36	34
Peak_1891	1	20493850	20495305	.	1456	125	195	154	163
Peak_1892	1	20495990	20496776	.	787	164	156	131	124
Peak_1893	1	20507490	20508281	.	792	136	110	73	75
Peak_1894	1	20522445	20522609	.	165	14	15	25	22
Peak_1895	1	20552429	20552617	.	189	17	16	17	10
Peak_1896	1	20552756	20552822	.	67	6	5	1	4
Peak_1897	1	20553023	20553228	.	206	13	12	12	12
Peak_1898	1	20575346	20575447	.	102	7	13	21	16
Peak_1899	1	20578292	20578384	.	93	39	13	1	3
Peak_1900	1	20589761	20589858	.	98	5	10	23	23
Peak_1901	1	20604174	20604725	.	552	69	77	83	88
Peak_1902	1	20612682	20612742	.	61	22	32	11	6
Peak_1903	1	20613525	20614235	.	711	174	97	120	116
Peak_1904	1	20633519	20634095	.	577	50	42	75	52
Peak_1905	1	20634294	20634888	.	595	43	37	51	53
Peak_1906	1	20640229	20640331	.	103	15	4	14	21
Peak_1907	1	20660598	20660691	.	94	6	8	13	11
Peak_1908	1	20660979	20662106	.	1128	260	217	202	202
Peak_1909	1	20696309	20696400	.	92	4	3	4	3
Peak_1910	1	20696492	20697559	.	1068	183	145	156	183
Peak_1911	1	20698529	20699078	.	550	70	46	61	39
Peak_1912	1	20702553	20702708	.	156	10	6	23	29
Peak_1913	1	20717762	20717875	.	114	23	7	16	9
Peak_1914	1	20717953	20718201	.	249	42	28	41	32
Peak_1915	1	20725152	20725381	.	230	49	39	42	30
Peak_1916	1	20730146	20730875	.	730	18	45	64	86
Peak_1917	1	20731377	20733823	.	2447	419	344	361	397
Peak_1918	1	20785644	20785720	.	77	0	7	12	12
Peak_1919	1	20786026	20787895	.	1870	249	252	257	212
Peak_1920	1	20787927	20788301	.	375	30	15	37	25
Peak_1921	1	20830508	20830669	.	162	19	16	28	28
Peak_1922	1	20847649	20848287	.	639	46	54	33	46
Peak_1923	1	20871300	20871906	.	607	93	27	80	69
Peak_1924	1	20896890	20897087	.	198	48	24	21	37
Peak_1925	1	21013063	21013268	.	206	37	24	35	27
Peak_1926	1	21020337	21020440	.	104	20	12	18	19
Peak_1927	1	21022223	21022863	.	641	172	122	67	68
Peak_1928	1	21069738	21069837	.	100	19	12	7	19
Peak_1929	1	21084171	21084339	.	169	23	12	28	17
Peak_1930	1	21091147	21091402	.	256	72	31	58	57
Peak_1931	1	21149491	21150259	.	769	120	86	115	120
Peak_1932	1	21175459	21175559	.	101	8	10	7	11
Peak_1933	1	21175747	21175837	.	91	6	6	7	9
Peak_1934	1	21175993	21176052	.	60	11	9	9	9
Peak_1935	1	21176581	21177415	.	835	98	137	149	157
Peak_1936	1	21195192	21195459	.	268	35	20	59	70
Peak_1937	1	21206134	21206547	.	414	97	77	48	39
Peak_1938	1	21212236	21212437	.	202	54	12	18	13
Peak_1939	1	21216978	21217112	.	135	16	14	29	15
Peak_1940	1	21238279	21239674	.	1396	235	242	169	184
Peak_1941	1	21239810	21239945	.	136	14	13	5	13
Peak_1942	1	21251918	21252497	.	580	119	43	113	66
Peak_1943	1	21252608	21252712	.	105	5	8	11	6
Peak_1944	1	21255304	21255489	.	186	24	14	29	51
Peak_1945	1	21261830	21263121	.	1292	232	131	189	179
Peak_1946	1	21270355	21270469	.	115	16	18	23	19
Peak_1947	1	21289701	21289774	.	74	9	9	13	8
Peak_1948	1	21289897	21290539	.	643	68	54	65	71
Peak_1949	1	21290704	21290763	.	60	3	7	9	8
Peak_1950	1	21294349	21295297	.	949	151	102	109	77
Peak_1951	1	21298090	21298230	.	141	39	20	28	21
Peak_1952	1	21298885	21299121	.	237	48	16	18	23
Peak_1953	1	21302774	21303122	.	349	18	21	52	41
Peak_1954	1	21303439	21303620	.	182	20	12	28	17
Peak_1955	1	21309410	21309518	.	109	21	21	16	10
Peak_1956	1	21313348	21313492	.	145	10	27	32	24
Peak_1957	1	21323186	21323324	.	139	14	24	15	27
Peak_1958	1	21324058	21325586	.	1529	243	275	223	216
Peak_1959	1	21329473	21329781	.	309	46	26	48	25
Peak_1960	1	21334039	21334978	.	940	181	202	182	146
Peak_1961	1	21335835	21336067	.	233	39	16	34	35
Peak_1962	1	21342836	21342961	.	126	18	12	21	22
Peak_1963	1	21344390	21344484	.	95	3	14	17	8
Peak_1964	1	21344617	21345016	.	400	21	24	31	25
Peak_1965	1	21345126	21346058	.	933	175	154	140	130
Peak_1966	1	21350042	21350669	.	628	121	53	110	77
Peak_1967	1	21368509	21368749	.	241	59	32	43	51
Peak_1968	1	21370657	21370810	.	154	13	6	21	29
Peak_1969	1	21439759	21440433	.	675	85	76	88	72
Peak_1970	1	21440565	21440649	.	85	2	3	9	4
Peak_1971	1	21440778	21440875	.	98	8	5	13	15
Peak_1972	1	21454075	21454212	.	138	27	17	26	23
Peak_1973	1	21508918	21509018	.	101	4	2	6	6
Peak_1974	1	21509128	21509268	.	141	13	11	22	20
Peak_1975	1	21511637	21512275	.	639	91	41	61	97
Peak_1976	1	21521049	21521217	.	169	34	25	27	39
Peak_1977	1	21534891	21535128	.	238	39	34	48	51
Peak_1978	1	21552779	21553141	.	363	55	21	30	40
Peak_1979	1	21553297	21553352	.	56	5	7	1	2
Peak_1980	1	21553538	21553601	.	64	2	3	2	3
Peak_1981	1	21553766	21553959	.	194	37	23	25	25
Peak_1982	1	21559791	21559891	.	101	11	6	8	5
Peak_1983	1	21560073	21560183	.	111	15	14	20	10
Peak_1984	1	21567680	21568113	.	434	37	40	37	23
Peak_1985	1	21568326	21568720	.	395	60	81	45	10
Peak_1986	1	21574130	21574485	.	356	25	37	45	20
Peak_1987	1	21579898	21580056	.	159	44	32	27	25
Peak_1988	1	21586462	21587551	.	1090	221	215	187	172
Peak_1989	1	21604613	21604786	.	174	43	36	31	26
Peak_1990	1	21607872	21608091	.	220	30	67	28	27
Peak_1991	1	21623464	21624008	.	545	58	62	63	56
Peak_1992	1	21626866	21626963	.	98	18	6	11	9
Peak_1993	1	21627173	21627241	.	69	12	7	17	12
Peak_1994	1	21635133	21635662	.	530	47	42	54	89
Peak_1995	1	21638660	21639273	.	614	135	90	86	76
Peak_1996	1	21639685	21639867	.	183	23	29	29	16
Peak_1997	1	21648005	21648096	.	92	21	15	21	14
Peak_1998	1	21655853	21655980	.	128	14	22	24	20
[truncated: 63,536 more rows]
