# Supplementary material for: Integrative epigenome profiling of 47XXY provides insights into whole genomic DNA hypermethylation and active chromatin accessibility
Source: Front Mol Biosci. 2023 Mar 27;10:1128739. doi: 10.3389/fmolb.2023.1128739 (PMC10083376; doi:10.3389/fmolb.2023.1128739)
Supplement: Supplementary file 7 [file Table9.XLSX]

## Sheet: Pearson_atac
	NM_1	NM_2	KS_1	KS_2	NF_1	NF_2
NM_1	1	0.9743	0.912	0.7085	0.5957	0.6632
NM_2	0.9743	1	0.9127	0.6846	0.5824	0.6505
KS_1	0.912	0.9127	1	0.7862	0.6721	0.7562
KS_2	0.7085	0.6846	0.7862	1	0.8177	0.8398
NF_1	0.5957	0.5824	0.6721	0.8177	1	0.9463
NF_2	0.6632	0.6505	0.7562	0.8398	0.9463	1
