# Supplementary material for: Integrative epigenome profiling of 47XXY provides insights into whole genomic DNA hypermethylation and active chromatin accessibility
Source: Front Mol Biosci. 2023 Mar 27;10:1128739. doi: 10.3389/fmolb.2023.1128739 (PMC10083376; doi:10.3389/fmolb.2023.1128739)
Supplement: Supplementary file 8 [file Table14.CSV]

seqnames	start	end	width	strand	annotation	geneChr	geneStart	geneEnd	geneLength	geneStrand	geneId	transcriptId	distanceToTSS	ENSEMBL	SYMBOL	GENENAME
chr1	975688	976575	888	*	Exon (uc001ack.2/375790, exon 4 of 36)	1	955503	991499	35997	1	375790	uc001ack.2	20185	ENSG00000188157	AGRN	agrin
chr1	975801	977371	1571	*	Exon (uc001ack.2/375790, exon 4 of 36)	1	955503	991499	35997	1	375790	uc001ack.2	20298	ENSG00000188157	AGRN	agrin
chr1	1573584	1575854	2271	*	Promoter (<=1kb)	1	1571100	1576737	5638	2	984	uc009vkj.2	883	ENSG00000248333	CDK11B	cyclin dependent kinase 11B
chr1	2104390	2105351	962	*	Promoter (4-5kb)	1	2100287	2116834	16548	1	5590	uc001ait.3	4103	ENSG00000067606	PRKCZ	protein kinase C zeta
chr1	2278924	2279767	844	*	Promoter (4-5kb)	1	2281853	2284100	2248	2	100129534	uc001ajc.3	4333	ENSG00000269896	LOC100129534	small nuclear ribonucleoprotein polypeptide N pseudogene
chr1	2279236	2280304	1069	*	Promoter (3-4kb)	1	2281853	2284100	2248	2	100129534	uc001ajc.3	3796	ENSG00000269896	LOC100129534	small nuclear ribonucleoprotein polypeptide N pseudogene
chr1	2381498	2382380	883	*	Distal Intergenic	1	2407754	2436964	29211	1	9651	uc001aji.1	-25374	ENSG00000149527	PLCH2	phospholipase C eta 2
chr1	4650128	4651286	1159	*	Distal Intergenic	1	4715105	4837854	122750	1	55966	uc001alm.1	-63819	ENSG00000196581	AJAP1	adherens junctions associated protein 1
chr1	7379114	7380227	1114	*	Intron (uc001aoi.3/23261, intron 5 of 22)	1	7732054	7805082	73029	1	23261	uc010nzv.1	-351827	ENSG00000171735	CAMTA1	calmodulin binding transcription activator 1
chr1	7379174	7380479	1306	*	Intron (uc001aoi.3/23261, intron 5 of 22)	1	7732054	7805082	73029	1	23261	uc010nzv.1	-351575	ENSG00000171735	CAMTA1	calmodulin binding transcription activator 1
chr1	8871126	8872119	994	*	Intron (uc001ape.3/473, intron 1 of 23)	1	8412464	8877699	465236	2	473	uc001ape.3	5580	ENSG00000142599	RERE	arginine-glutamic acid dipeptide repeats
chr1	10634689	10635912	1224	*	Intron (uc001arm.1/5195, intron 2 of 3)	1	10588312	10690815	102504	1	5195	uc009vmw.3	46377	ENSG00000142655	PEX14	peroxisomal biogenesis factor 14
chr1	19644546	19646611	2066	*	Intron (uc001bby.3/54896, intron 3 of 8)	1	19638740	19658922	20183	1	54896	uc021ohq.1	5806	ENSG00000040487	PQLC2	PQ loop repeat containing 2
chr1	24107942	24109765	1824	*	Promoter (3-4kb)	1	24104876	24114722	9847	1	57095	uc010oeb.2	3066	ENSG00000057757	PITHD1	PITH domain containing 1
chr1	26200840	26201562	723	*	Promoter (3-4kb)	1	26187975	26197744	9770	2	164091	uc001bkx.3	-3096	ENSG00000182749	PAQR7	progestin and adipoQ receptor family member 7
chr1	28328282	28329355	1074	*	Intron (uc001bpi.2/2140, intron 11 of 17)	1	28286504	28294604	8101	1	55113	uc001bph.1	41778	ENSG00000158156	XKR8	XK related 8
chr1	28328454	28329703	1250	*	Intron (uc001bpi.2/2140, intron 11 of 17)	1	28286504	28294604	8101	1	55113	uc001bph.1	41950	ENSG00000158156	XKR8	XK related 8
chr1	28328542	28329606	1065	*	Intron (uc001bpi.2/2140, intron 11 of 17)	1	28286504	28294604	8101	1	55113	uc001bph.1	42038	ENSG00000158156	XKR8	XK related 8
chr1	32740961	32744584	3624	*	Promoter (1-2kb)	1	32739926	32751766	11841	1	3932	uc001bva.3	1035	ENSG00000182866	LCK	LCK proto-oncogene, Src family tyrosine kinase
chr1	32741991	32744146	2156	*	Promoter (2-3kb)	1	32739926	32751766	11841	1	3932	uc001bva.3	2065	ENSG00000182866	LCK	LCK proto-oncogene, Src family tyrosine kinase
chr1	36320484	36323438	2955	*	3' UTR	1	36335409	36389899	54491	1	26523	uc001bzk.3	-11971	ENSG00000092847	AGO1	argonaute 1, RISC catalytic component
chr1	37995545	37997079	1535	*	Downstream (2-3kb)	1	37955561	37980420	24860	2	64769	uc031plz.1	-15125	ENSG00000163875	MEAF6	MYST/Esa1 associated factor 6
chr1	39559083	39559815	733	*	Intron (uc010oir.3/23499, intron 2 of 2)	1	39549839	39952810	402972	1	23499	uc031pmc.1	9244	ENSG00000127603	MACF1	microtubule-actin crosslinking factor 1
chr1	40076118	40077726	1609	*	Distal Intergenic	1	40089103	40098672	9570	2	26508	uc010oiw.2	20946	ENSG00000163909	HEYL	hes related family bHLH transcription factor with YRPW motif-like
chr1	40076743	40077366	624	*	Distal Intergenic	1	40089103	40098672	9570	2	26508	uc010oiw.2	21306	ENSG00000163909	HEYL	hes related family bHLH transcription factor with YRPW motif-like
chr1	43347957	43350290	2334	*	Intron (uc001cij.1/uc001cij.1, intron 3 of 3)	1	43314962	43318146	3185	1	51058	uc001cih.3	32995	ENSG00000164011	ZNF691	zinc finger protein 691
chr1	43348002	43350435	2434	*	Intron (uc001cij.1/uc001cij.1, intron 3 of 3)	1	43314962	43318146	3185	1	51058	uc001cih.3	33040	ENSG00000164011	ZNF691	zinc finger protein 691
chr1	43557840	43559129	1290	*	Distal Intergenic	1	43613594	43622067	8474	1	440585	uc009vwo.3	-54465	ENSG00000186973	FAM183A	family with sequence similarity 183 member A
chr1	43557981	43559105	1125	*	Distal Intergenic	1	43613594	43622067	8474	1	440585	uc009vwo.3	-54489	ENSG00000186973	FAM183A	family with sequence similarity 183 member A
chr1	46394055	46395299	1245	*	Intron (uc001cov.3/23139, intron 4 of 28)	1	46379265	46489944	110680	1	23139	uc009vya.3	14790	ENSG00000086015	MAST2	microtubule associated serine/threonine kinase 2
chr1	47709041	47711263	2223	*	Intron (uc001crb.1/6491, intron 1 of 1)	1	47689676	47697892	8217	2	6886	uc001cra.1	-11149	ENSG00000162367	TAL1	TAL bHLH transcription factor 1, erythroid differentiation factor
chr1	54334626	54336762	2137	*	Intron (uc001cvu.3/54432, intron 7 of 10)	1	54317392	54355487	38096	2	54432	uc001cvu.3	18725	ENSG00000058799	YIPF1	Yip1 domain family member 1
chr1	54335012	54336377	1366	*	Intron (uc001cvu.3/54432, intron 7 of 10)	1	54317392	54355487	38096	2	54432	uc001cvu.3	19110	ENSG00000058799	YIPF1	Yip1 domain family member 1
chr1	54487547	54490145	2599	*	Promoter (3-4kb)	1	54472971	54483859	10889	2	388633	uc031pmq.1	-3688	ENSG00000203985	LDLRAD1	low density lipoprotein receptor class A domain containing 1
chr1	54487735	54489171	1437	*	Promoter (3-4kb)	1	54472971	54483859	10889	2	388633	uc031pmq.1	-3876	ENSG00000203985	LDLRAD1	low density lipoprotein receptor class A domain containing 1
chr1	55038958	55040825	1868	*	Intron (uc001cxj.2/26027, intron 1 of 14)	1	55013807	55100417	86611	1	26027	uc001cxm.2	25151	ENSG00000162390	ACOT11	acyl-CoA thioesterase 11
chr1	65066087	65067504	1418	*	Intron (uc001dbo.1/57685, intron 3 of 26)	1	65045530	65045604	75	1	100616338	uc021ooh.1	20557	ENSG00000264470	MIR4794	microRNA 4794
chr1	65066092	65068731	2640	*	5' UTR	1	65045530	65045604	75	1	100616338	uc021ooh.1	20562	ENSG00000264470	MIR4794	microRNA 4794
chr1	76268955	76270068	1114	*	Exon (uc001dhd.2/4438, exon 2 of 20)	1	76262556	76378923	116368	1	4438	uc001dhd.2	6399	ENSG00000057468	MSH4	mutS homolog 4
chr1	110209835	110211985	2151	*	Promoter (<=1kb)	1	110210644	110217908	7265	1	2946	uc001dyj.3	0	ENSG00000213366	GSTM2	glutathione S-transferase mu 2
chr1	111904485	111905474	990	*	Distal Intergenic	1	111889195	111895639	6445	1	128344	uc009wge.1	15290	ENSG00000173947	PIFO	primary cilia formation
chr1	149712300	149712879	580	*	Distal Intergenic	1	149754250	149764074	9825	1	2209	uc001esp.4	-41371	ENSG00000150337	FCGR1A	Fc fragment of IgG receptor Ia
chr1	151131119	151132273	1155	*	Promoter (2-3kb)	1	151129105	151132225	3121	1	79626	uc001ewx.2	2014	ENSG00000163154	TNFAIP8L2	TNF alpha induced protein 8 like 2
chr1	153531631	153536880	5250	*	Promoter (1-2kb)	1	153533585	153538306	4722	2	6273	uc001fcb.3	1426	ENSG00000196754	S100A2	S100 calcium binding protein A2
chr1	153531728	153537202	5475	*	Promoter (1-2kb)	1	153533585	153538306	4722	2	6273	uc001fcb.3	1104	ENSG00000196754	S100A2	S100 calcium binding protein A2
chr1	153531822	153536956	5135	*	Promoter (1-2kb)	1	153533585	153538306	4722	2	6273	uc001fcb.3	1350	ENSG00000196754	S100A2	S100 calcium binding protein A2
chr1	156290775	156292351	1577	*	Exon (uc001fol.2/7203, exon 7 of 14)	1	156307105	156316785	9681	1	128229	uc001foo.3	-14754	ENSG00000163467	TSACC	TSSK6 activating cochaperone
chr1	156290871	156292341	1471	*	Intron (uc001fol.2/7203, intron 6 of 13)	1	156307105	156316785	9681	1	128229	uc001foo.3	-14764	ENSG00000163467	TSACC	TSSK6 activating cochaperone
chr1	156290897	156291895	999	*	Intron (uc001fol.2/7203, intron 6 of 13)	1	156307105	156316785	9681	1	128229	uc001foo.3	-15210	ENSG00000163467	TSACC	TSSK6 activating cochaperone
chr1	158177295	158178641	1347	*	Distal Intergenic	1	158150685	158152636	1952	1	912	uc009wst.1	26610	ENSG00000158473	CD1D	CD1d molecule
chr1	158177335	158178669	1335	*	Distal Intergenic	1	158150685	158152636	1952	1	912	uc009wst.1	26650	ENSG00000158473	CD1D	CD1d molecule
chr1	167438974	167439859	886	*	Intron (uc001gei.4/919, intron 1 of 7)	1	167399877	167487847	87971	2	919	uc001gei.4	47988	ENSG00000198821	CD247	CD247 molecule
chr1	178037361	178038494	1134	*	Distal Intergenic	1	178060643	178062735	2093	2	100302401	uc001gln.1	24241	ENSG00000224687	RASAL2-AS1	RASAL2 antisense RNA 1
chr1	183608134	183609800	1667	*	Promoter (2-3kb)	1	183605208	183897666	292459	1	23179	uc010poh.2	2926	ENSG00000143344	RGL1	ral guanine nucleotide dissociation stimulator like 1
chr1	200873072	200874458	1387	*	Intron (uc001gvo.4/55765, intron 5 of 9)	1	200863949	200884864	20916	1	55765	uc010ppm.2	9123	ENSG00000163362	INAVA	innate immunity activator
chr1	201647586	201649209	1624	*	Intron (uc001gwu.3/89796, intron 1 of 28)	1	201617450	201796102	178653	1	89796	uc021phi.1	30136	ENSG00000134369	NAV1	neuron navigator 1
chr1	203649057	203650936	1880	*	Promoter (<=1kb)	1	203651870	203702757	50888	1	493	uc009xaq.3	-934	ENSG00000058668	ATP2B4	ATPase plasma membrane Ca2+ transporting 4
chr1	206556452	206558165	1714	*	Promoter (<=1kb)	1	206557369	206628046	70678	1	23380	uc010prv.1	0	ENSG00000266028	SRGAP2	SLIT-ROBO Rho GTPase activating protein 2
chr1	206556553	206558052	1500	*	Promoter (<=1kb)	1	206557369	206628046	70678	1	23380	uc010prv.1	0	ENSG00000266028	SRGAP2	SLIT-ROBO Rho GTPase activating protein 2
chr1	206556626	206557621	996	*	Promoter (<=1kb)	1	206557369	206628046	70678	1	23380	uc010prv.1	0	ENSG00000266028	SRGAP2	SLIT-ROBO Rho GTPase activating protein 2
chr1	206908634	206909856	1223	*	Distal Intergenic	1	206940948	206945839	4892	2	3586	uc001hen.1	35983	ENSG00000136634	IL10	interleukin 10
chr1	207868060	207869810	1751	*	Exon (uc001hfz.2/1379, exon 6 of 12)	1	207850734	207898053	47320	1	1379	uc001hgb.1	17326	ENSG00000197721	CR1L	complement C3b/C4b receptor 1 like
chr1	212512474	212514446	1973	*	Intron (uc001hjb.3/5525, intron 3 of 12)	1	212526160	212526292	133	1	692157	uc009xdf.1	-11714	ENSG00000201544	SNORA16B	small nucleolar RNA, H/ACA box 16B
chr1	222454234	222455939	1706	*	Distal Intergenic	1	222695602	222721444	25843	2	79802	uc001hnh.1	265505	ENSG00000143512	HHIPL2	HHIP like 2
chr1	222454563	222456026	1464	*	Distal Intergenic	1	222695602	222721444	25843	2	79802	uc001hnh.1	265418	ENSG00000143512	HHIPL2	HHIP like 2
chr1	222454892	222455679	788	*	Distal Intergenic	1	222695602	222721444	25843	2	79802	uc001hnh.1	265765	ENSG00000143512	HHIPL2	HHIP like 2
chr1	223393290	223394063	774	*	Downstream (<1kb)	1	223282748	223316624	33877	2	7100	uc001hnw.2	-76666	ENSG00000187554	TLR5	toll like receptor 5
chr1	224456861	224457883	1023	*	Intron (uc001hok.3/4931, intron 17 of 22)	1	224444706	224444843	138	2	100313769	uc021pjo.1	-12018	ENSG00000221406	MIR320B2	microRNA 320b-2
chr1	228058955	228060493	1539	*	Distal Intergenic	1	228003418	228034171	30754	1	339501	uc001hrh.3	55537	ENSG00000185888	PRSS38	serine protease 38
chr1	228632791	228633322	532	*	Distal Intergenic	1	228645065	228645560	496	2	92815	uc001hsy.3	12238	ENSG00000181218	HIST3H2A	histone cluster 3 H2A
chr1	229693420	229694915	1496	*	Promoter (<=1kb)	1	229652329	229694442	42114	2	23456	uc001htp.4	0	ENSG00000135776	ABCB10	ATP binding cassette subfamily B member 10
chr1	234314879	234315883	1005	*	Intron (uc001hvy.1/148641, intron 2 of 7)	1	234350017	234460262	110246	1	148641	uc001hwa.1	-34134	ENSG00000183780	SLC35F3	solute carrier family 35 member F3
chr1	234315059	234315833	775	*	Intron (uc001hvy.1/148641, intron 2 of 7)	1	234350017	234460262	110246	1	148641	uc001hwa.1	-34184	ENSG00000183780	SLC35F3	solute carrier family 35 member F3
chr1	247639174	247640134	961	*	Distal Intergenic	1	247654370	247655711	1342	1	441932	uc001icz.2	-14236	ENSG00000203664	OR2W5	olfactory receptor family 2 subfamily W member 5 (gene/pseudogene)
chr1	247639384	247640285	902	*	Distal Intergenic	1	247654370	247655711	1342	1	441932	uc001icz.2	-14085	ENSG00000203664	OR2W5	olfactory receptor family 2 subfamily W member 5 (gene/pseudogene)
chr1	248862664	248863986	1323	*	Distal Intergenic	1	248844670	248845605	936	2	401994	uc001ieu.1	-17059	ENSG00000189181	OR14I1	olfactory receptor family 14 subfamily I member 1
chr10	323432	324444	1013	*	Exon (uc001ifp.3/22982, exon 37 of 37)	10	255829	300577	44749	1	10771	uc010pzy.2	67603	ENSG00000015171	ZMYND11	zinc finger MYND-type containing 11
chr10	323483	324762	1280	*	Exon (uc001ifp.3/22982, exon 37 of 37)	10	255829	300577	44749	1	10771	uc010pzy.2	67654	ENSG00000015171	ZMYND11	zinc finger MYND-type containing 11
chr10	323593	324779	1187	*	Intron (uc001ifp.3/22982, intron 36 of 36)	10	255829	300577	44749	1	10771	uc010pzy.2	67764	ENSG00000015171	ZMYND11	zinc finger MYND-type containing 11
chr10	688263	690713	2451	*	Promoter (<=1kb)	10	687629	687718	90	2	100847086	uc010qaa.2	-545	ENSG00000263511	MIR5699	microRNA 5699
chr10	3749508	3750294	787	*	Intron (uc001igy.1/uc001igy.1, intron 1 of 1)	10	3818188	3827473	9286	2	1316	uc001iha.3	77179	ENSG00000067082	KLF6	Kruppel like factor 6
chr10	5545380	5549961	4582	*	Promoter (3-4kb)	10	5540658	5541533	876	2	51806	uc001iic.2	-3847	ENSG00000178372	CALML5	calmodulin like 5
chr10	5545506	5549717	4212	*	Promoter (3-4kb)	10	5540658	5541533	876	2	51806	uc001iic.2	-3973	ENSG00000178372	CALML5	calmodulin like 5
chr10	6995215	6996217	1003	*	Distal Intergenic	10	6821560	6884868	63309	1	100507127	uc001ijm.3	173655	ENSG00000238266	LINC00707	long intergenic non-protein coding RNA 707
chr10	13987190	13987995	806	*	Intron (uc001ims.3/55691, intron 2 of 24)	10	13708097	14014369	306273	2	55691	uc001imt.1	26374	ENSG00000151474	FRMD4A	FERM domain containing 4A
chr10	18400390	18401311	922	*	Distal Intergenic	10	18429606	18830688	401083	1	783	uc001ipr.2	-28295	ENSG00000165995	CACNB2	calcium voltage-gated channel auxiliary subunit beta 2
chr10	28502198	28502839	642	*	Intron (uc009xkz.1/143098, intron 1 of 15)	10	28339923	28527664	187742	2	143098	uc009xkz.1	24825	ENSG00000150054	MPP7	membrane palmitoylated protein 7
chr10	43025878	43027300	1423	*	Intron (uc001jab.4/100129482, intron 1 of 4)	10	43008961	43048256	39296	2	100129482	uc001jab.4	20956	ENSG00000234420	ZNF37BP	zinc finger protein 37B, pseudogene
chr10	45374499	45375294	796	*	Intron (uc001jbk.1/220980, intron 2 of 7)	10	45406764	45430642	23879	1	643236	uc001jbn.2	-31470	ENSG00000187783	TMEM72	transmembrane protein 72
chr10	68202312	68203134	823	*	Intron (uc009xpn.1/29119, intron 11 of 17)	10	68685792	68688537	2746	1	347731	uc001jmy.3	-482658	ENSG00000198739	LRRTM3	leucine rich repeat transmembrane neuronal 3
chr10	69231837	69232910	1074	*	Intron (uc009xpn.1/29119, intron 5 of 17)	10	67679725	69425416	1745692	2	29119	uc009xpn.1	192506	ENSG00000183230	CTNNA3	catenin alpha 3
chr10	70387114	70388178	1065	*	Intron (uc001jok.4/80312, intron 3 of 11)	10	70432652	70433245	594	1	80312	uc009xpw.1	-44474	ENSG00000138336	TET1	tet methylcytosine dioxygenase 1
chr10	70387136	70388075	940	*	Intron (uc001jok.4/80312, intron 3 of 11)	10	70432652	70433245	594	1	80312	uc009xpw.1	-44577	ENSG00000138336	TET1	tet methylcytosine dioxygenase 1
chr10	71260086	71261167	1082	*	Intron (uc001jpo.1/23555, intron 5 of 7)	10	71211226	71267423	56198	1	23555	uc001jpo.1	48860	ENSG00000099282	TSPAN15	tetraspanin 15
chr10	78959687	78960980	1294	*	Intron (uc001jxj.2/3778, intron 3 of 28)	10	78637358	78943290	305933	2	3778	uc001jxk.1	-16397	ENSG00000156113	KCNMA1	potassium calcium-activated channel subfamily M alpha 1
chr10	79233414	79234910	1497	*	Intron (uc001jxj.2/3778, intron 1 of 28)	10	78637358	79110519	473162	2	3778	uc009xrt.1	-122895	ENSG00000156113	KCNMA1	potassium calcium-activated channel subfamily M alpha 1
chr10	79265596	79267647	2052	*	Intron (uc001jxj.2/3778, intron 1 of 28)	10	78629359	79397577	768219	2	3778	uc001jxj.2	129930	ENSG00000156113	KCNMA1	potassium calcium-activated channel subfamily M alpha 1
chr10	79265849	79267664	1816	*	Intron (uc001jxj.2/3778, intron 1 of 28)	10	78629359	79397577	768219	2	3778	uc001jxj.2	129913	ENSG00000156113	KCNMA1	potassium calcium-activated channel subfamily M alpha 1
chr10	79266006	79267628	1623	*	Intron (uc001jxj.2/3778, intron 1 of 28)	10	78629359	79397577	768219	2	3778	uc001jxj.2	129949	ENSG00000156113	KCNMA1	potassium calcium-activated channel subfamily M alpha 1
chr10	86535038	86536191	1154	*	Distal Intergenic	10	86184695	86278276	93582	1	54462	uc010qme.1	350343	ENSG00000107771	CCSER2	coiled-coil serine rich protein 2
chr10	95333386	95335466	2081	*	Intron (uc010qnt.2/338557, intron 1 of 3)	10	95326422	95349829	23408	1	338557	uc010qnu.2	6964	ENSG00000186188	FFAR4	free fatty acid receptor 4
chr10	100518623	100519705	1083	*	Intron (uc001kpn.2/60495, intron 3 of 11)	10	100188903	100206704	17802	2	3257	uc001kpl.3	-311919	ENSG00000107521	HPS1	HPS1, biogenesis of lysosomal organelles complex 3 subunit 1
chr10	102460687	102461969	1283	*	Distal Intergenic	10	102505468	102589698	84231	1	5076	uc001krk.4	-43499	ENSG00000075891	PAX2	paired box 2
chr10	107733332	107734328	997	*	Distal Intergenic	10	106937525	107012664	75140	1	22986	uc010qqz.1	795807	ENSG00000156395	SORCS3	sortilin related VPS10 domain containing receptor 3
chr10	116687979	116689169	1191	*	Distal Intergenic	10	116697915	116737439	39525	1	142940	uc010qsl.2	-8746	ENSG00000165832	TRUB1	TruB pseudouridine synthase family member 1
chr10	119370103	119372489	2387	*	Distal Intergenic	10	119243804	119304579	60776	2	196047	uc001ldg.3	-65524	ENSG00000229847	EMX2OS	EMX2 opposite strand/antisense RNA
chr10	124388804	124389952	1149	*	Exon (uc001lgk.1/1755, exon 44 of 53)	10	124380573	124403252	22680	1	1755	uc009yac.1	8231	ENSG00000187908	DMBT1	deleted in malignant brain tumors 1
chr10	128150076	128150813	738	*	Exon (uc001ljp.3/118611, exon 2 of 6)	10	128102438	128110448	8011	2	101101772	uc031pxp.1	-39628	ENSG00000235180	LINC00601	long intergenic non-protein coding RNA 601
chr10	129962503	129965452	2950	*	Distal Intergenic	10	129894925	129924468	29544	2	4288	uc001lkf.3	-38035	ENSG00000148773	MKI67	marker of proliferation Ki-67
chr10	129962740	129964887	2148	*	Distal Intergenic	10	129894925	129924468	29544	2	4288	uc001lkf.3	-38272	ENSG00000148773	MKI67	marker of proliferation Ki-67
chr10	132964404	132965788	1385	*	Exon (uc001lkp.3/256536, exon 5 of 12)	10	132896569	133058707	162139	2	256536	uc009yax.1	92919	ENSG00000176769	TCERG1L	transcription elongation regulator 1 like
chr10	133225299	133226451	1153	*	Distal Intergenic	10	132890655	133109984	219330	2	256536	uc001lkp.3	-115315	ENSG00000176769	TCERG1L	transcription elongation regulator 1 like
chr11	313603	314912	1310	*	Promoter (<=1kb)	11	313991	315272	1282	1	8519	uc001loy.4	0	ENSG00000185885	IFITM1	interferon induced transmembrane protein 1
chr11	313637	314810	1174	*	Promoter (<=1kb)	11	313991	315272	1282	1	8519	uc001loy.4	0	ENSG00000185885	IFITM1	interferon induced transmembrane protein 1
chr11	1572106	1575145	3040	*	Intron (uc001ltq.2/81532, intron 1 of 4)	11	1575281	1593150	17870	2	1850	uc001lts.2	18005	ENSG00000184545	DUSP8	dual specificity phosphatase 8
chr11	1572156	1575168	3013	*	Intron (uc001ltq.2/81532, intron 1 of 4)	11	1575281	1593150	17870	2	1850	uc001lts.2	17982	ENSG00000184545	DUSP8	dual specificity phosphatase 8
chr11	2741162	2742457	1296	*	Intron (uc001lwn.3/3784, intron 11 of 15)	11	2629558	2721228	91671	2	10984	uc001lwp.3	-19934	ENSG00000269821	KCNQ1OT1	KCNQ1 opposite strand/antisense transcript 1
chr11	2741349	2742559	1211	*	Intron (uc001lwn.3/3784, intron 11 of 15)	11	2629558	2721228	91671	2	10984	uc001lwp.3	-20121	ENSG00000269821	KCNQ1OT1	KCNQ1 opposite strand/antisense transcript 1
chr11	3160005	3161686	1682	*	Intron (uc001lxk.2/114879, intron 1 of 21)	11	3147703	3150490	2788	2	114879	uc001lxm.1	-9515	ENSG00000021762	OSBPL5	oxysterol binding protein like 5
chr11	5808322	5809402	1081	*	Promoter (<=1kb)	11	5809084	5810046	963	2	79473	uc010qzo.2	644	ENSG00000181001	OR52N1	olfactory receptor family 52 subfamily N member 1
chr11	8262634	8264375	1742	*	Intron (uc001mgg.2/4004, intron 1 of 3)	11	8245851	8285425	39575	2	4004	uc001mgg.2	21050	ENSG00000166407	LMO1	LIM domain only 1
chr11	8686500	8689697	3198	*	Promoter (3-4kb)	11	8665877	8693413	27537	2	9866	uc009yfq.3	3716	ENSG00000166436	TRIM66	tripartite motif containing 66
chr11	8688123	8689466	1344	*	Promoter (3-4kb)	11	8665877	8693413	27537	2	9866	uc009yfq.3	3947	ENSG00000166436	TRIM66	tripartite motif containing 66
chr11	8688320	8689466	1147	*	Promoter (3-4kb)	11	8665877	8693413	27537	2	9866	uc009yfq.3	3947	ENSG00000166436	TRIM66	tripartite motif containing 66
chr11	26284261	26285350	1090	*	Intron (uc010rdr.2/63982, intron 1 of 27)	11	26353678	26684836	331159	1	63982	uc001mqt.4	-68328	ENSG00000134343	ANO3	anoctamin 3
chr11	27721790	27723580	1791	*	Promoter (<=1kb)	11	27676442	27722035	45594	2	627	uc001mru.3	0	ENSG00000176697	BDNF	brain derived neurotrophic factor
chr11	58963336	58964309	974	*	Intron (uc001nnr.2/23220, intron 7 of 8)	11	58975983	58980494	4512	2	219972	uc001nnu.4	16185	ENSG00000197629	MPEG1	macrophage expressed 1
chr11	64246885	64248154	1270	*	Distal Intergenic	11	64216529	64219128	2600	1	100996455	uc031qbj.1	30356	ENSG00000181908	LOC100996455	uncharacterized LOC100996455
chr11	64342076	64343224	1149	*	Distal Intergenic	11	64329476	64334171	4696	1	55867	uc001oak.1	12600	ENSG00000168065	SLC22A11	solute carrier family 22 member 11
chr11	64342215	64343359	1145	*	Distal Intergenic	11	64329476	64334171	4696	1	55867	uc001oak.1	12739	ENSG00000168065	SLC22A11	solute carrier family 22 member 11
chr11	68889680	68891721	2042	*	Distal Intergenic	11	68822630	68858072	35443	1	219931	uc021qmo.1	67050	ENSG00000162341	TPCN2	two pore segment channel 2
chr11	69441756	69444983	3228	*	Distal Intergenic	11	69455873	69469242	13370	1	595	uc001opa.3	-10890	ENSG00000110092	CCND1	cyclin D1
chr11	69442247	69444983	2737	*	Distal Intergenic	11	69455873	69469242	13370	1	595	uc001opa.3	-10890	ENSG00000110092	CCND1	cyclin D1
chr11	70826309	70827325	1017	*	Intron (uc001oqc.3/22941, intron 3 of 21)	11	70718375	70718473	99	2	100500844	uc021qms.1	-107836	ENSG00000263744	MIR3664	microRNA 3664
chr11	72821530	72823045	1516	*	Intron (uc001oth.4/9873, intron 1 of 18)	11	72553999	72851173	297175	2	9873	uc001oti.2	28128	ENSG00000137478	FCHSD2	FCH and double SH3 domains 2
chr11	72821607	72822940	1334	*	Intron (uc001oth.4/9873, intron 1 of 18)	11	72553999	72851173	297175	2	9873	uc001oti.2	28233	ENSG00000137478	FCHSD2	FCH and double SH3 domains 2
chr11	72821906	72823068	1163	*	Intron (uc001oth.4/9873, intron 1 of 18)	11	72553999	72851173	297175	2	9873	uc001oti.2	28105	ENSG00000137478	FCHSD2	FCH and double SH3 domains 2
chr11	78416191	78421699	5509	*	Exon (uc001ozl.4/26011, exon 27 of 34)	11	78364328	78387450	23123	2	26011	uc001ozk.4	-28741	ENSG00000149256	TENM4	teneurin transmembrane protein 4
chr11	86735503	86736913	1411	*	Distal Intergenic	11	86748886	86890366	141481	1	65084	uc001pcg.2	-11973	ENSG00000166575	TMEM135	transmembrane protein 135
chr11	93541528	93542988	1461	*	Exon (uc001pem.4/9440, exon 11 of 12)	11	93517405	93546496	29092	1	9440	uc001pem.4	24123	ENSG00000042429	MED17	mediator complex subunit 17
chr11	93541725	93543134	1410	*	Exon (uc001pem.4/9440, exon 11 of 12)	11	93517405	93546496	29092	1	9440	uc001pem.4	24320	ENSG00000042429	MED17	mediator complex subunit 17
chr11	93541845	93543168	1324	*	Exon (uc001pem.4/9440, exon 11 of 12)	11	93517405	93546496	29092	1	9440	uc001pem.4	24440	ENSG00000042429	MED17	mediator complex subunit 17
chr11	94400700	94402162	1463	*	Distal Intergenic	11	94501508	94609918	108411	1	154810	uc001pfb.3	-99346	ENSG00000166025	AMOTL1	angiomotin like 1
chr11	94400812	94401941	1130	*	Distal Intergenic	11	94501508	94609918	108411	1	154810	uc001pfb.3	-99567	ENSG00000166025	AMOTL1	angiomotin like 1
chr11	110184513	110185888	1376	*	Distal Intergenic	11	110100166	110167437	67272	2	5962	uc010rwe.2	-17076	ENSG00000137710	RDX	radixin
chr11	110184723	110185807	1085	*	Distal Intergenic	11	110100166	110167437	67272	2	5962	uc010rwe.2	-17286	ENSG00000137710	RDX	radixin
chr11	123137250	123138561	1312	*	Distal Intergenic	11	122943033	123066007	122975	2	79827	uc001pyt.3	-71243	ENSG00000166250	CLMP	CXADR like membrane protein
chr11	123137513	123138555	1043	*	Distal Intergenic	11	122943033	123066007	122975	2	79827	uc001pyt.3	-71506	ENSG00000166250	CLMP	CXADR like membrane protein
chr11	131759903	131760958	1056	*	Intron (uc001qgm.3/50863, intron 1 of 7)	11	131779500	132206716	427217	1	50863	uc010scj.2	-18542	ENSG00000182667	NTM	neurotrimin
chr11	132942661	132944209	1549	*	Intron (uc001qgu.3/4978, intron 1 of 7)	11	132284875	132813663	528789	2	4978	uc010scl.2	-128998	ENSG00000183715	OPCML	opioid binding protein/cell adhesion molecule like
chr11	134331140	134332827	1688	*	Intron (uc021qsn.1/283177, intron 1 of 5)	11	134306376	134375555	69180	1	283177	uc001qhs.3	24764	ENSG00000255545	LOC283177	uncharacterized LOC283177
chr12	453035	453919	885	*	Intron (uc001qif.1/5927, intron 10 of 27)	12	498516	551806	53291	1	84318	uc009zdk.3	-44597	ENSG00000120647	CCDC77	coiled-coil domain containing 77
chr12	7439461	7440675	1215	*	Distal Intergenic	12	7456928	7480969	24042	1	341392	uc001qsx.1	-16253	ENSG00000215009	ACSM4	acyl-CoA synthetase medium chain family member 4
chr12	7439575	7440488	914	*	Distal Intergenic	12	7456928	7480969	24042	1	341392	uc001qsx.1	-16440	ENSG00000215009	ACSM4	acyl-CoA synthetase medium chain family member 4
chr12	12786313	12787608	1296	*	Promoter (2-3kb)	12	12790497	12798041	7545	1	1389	uc009zhv.1	-2889	ENSG00000111269	CREBL2	cAMP responsive element binding protein like 2
chr12	12786501	12787903	1403	*	Promoter (2-3kb)	12	12790497	12798041	7545	1	1389	uc009zhv.1	-2594	ENSG00000111269	CREBL2	cAMP responsive element binding protein like 2
chr12	12786560	12787508	949	*	Promoter (2-3kb)	12	12790497	12798041	7545	1	1389	uc009zhv.1	-2989	ENSG00000111269	CREBL2	cAMP responsive element binding protein like 2
chr12	24838812	24839984	1173	*	Distal Intergenic	12	24719898	24737102	17205	2	144360	uc001rgb.1	-101710	ENSG00000197503	LINC00477	long intergenic non-protein coding RNA 477
chr12	25648108	25649580	1473	*	3' UTR	12	25629016	25706217	77202	2	160492	uc001rgs.2	56637	ENSG00000152936	LMNTD1	lamin tail domain containing 1
chr12	25648205	25649068	864	*	Intron (uc001rgs.2/160492, intron 8 of 8)	12	25629016	25706217	77202	2	160492	uc001rgs.2	57149	ENSG00000152936	LMNTD1	lamin tail domain containing 1
chr12	25648234	25649575	1342	*	3' UTR	12	25629016	25706217	77202	2	160492	uc001rgs.2	56642	ENSG00000152936	LMNTD1	lamin tail domain containing 1
chr12	51389195	51392946	3752	*	Promoter (<=1kb)	12	51379775	51388875	9101	2	4891	uc001rxg.2	-320	ENSG00000110911	SLC11A2	solute carrier family 11 member 2
chr12	51390823	51393176	2354	*	Promoter (1-2kb)	12	51379775	51388875	9101	2	4891	uc001rxg.2	-1948	ENSG00000110911	SLC11A2	solute carrier family 11 member 2
chr12	71438726	71439982	1257	*	Distal Intergenic	12	71518877	71551620	32744	2	7103	uc009zrt.1	111638	ENSG00000127324	TSPAN8	tetraspanin 8
chr12	71439128	71440823	1696	*	Distal Intergenic	12	71518877	71551620	32744	2	7103	uc009zrt.1	110797	ENSG00000127324	TSPAN8	tetraspanin 8
chr12	82523642	82525146	1505	*	Distal Intergenic	12	82746083	82752199	6117	2	29080	uc001szp.4	227053	ENSG00000133773	CCDC59	coiled-coil domain containing 59
chr12	82523758	82524871	1114	*	Distal Intergenic	12	82746083	82752199	6117	2	29080	uc001szp.4	227328	ENSG00000133773	CCDC59	coiled-coil domain containing 59
chr12	95637175	95638097	923	*	5' UTR	12	95625188	95663964	38777	1	55591	uc009zta.1	11987	ENSG00000028203	VEZT	vezatin, adherens junctions transmembrane protein
chr12	96315525	96316820	1296	*	Intron (uc001tek.2/120935, intron 2 of 15)	12	96260826	96336428	75603	2	120935	uc001tek.2	19608	ENSG00000165972	CCDC38	coiled-coil domain containing 38
chr12	109110411	109112102	1692	*	Intron (uc031qjk.1/23603, intron 1 of 10)	12	109038885	109124619	85735	2	23603	uc031qjk.1	12517	ENSG00000110880	CORO1C	coronin 1C
chr12	109110729	109112073	1345	*	Intron (uc031qjk.1/23603, intron 1 of 10)	12	109038885	109124619	85735	2	23603	uc031qjk.1	12546	ENSG00000110880	CORO1C	coronin 1C
chr12	109111040	109112141	1102	*	Intron (uc031qjk.1/23603, intron 1 of 10)	12	109038885	109124619	85735	2	23603	uc031qjk.1	12478	ENSG00000110880	CORO1C	coronin 1C
chr12	109713447	109714823	1377	*	Downstream (<1kb)	12	109715783	109728091	12309	2	121643	uc009zvg.3	13268	ENSG00000139445	FOXN4	forkhead box N4
chr12	109944511	109945465	955	*	Promoter (<=1kb)	12	109946377	109974510	28134	1	89910	uc001tos.4	-912	ENSG00000151148	UBE3B	ubiquitin protein ligase E3B
chr12	113049682	113050618	937	*	Intron (uc010syl.2/22895, intron 1 of 21)	12	113012901	113336684	323784	1	22895	uc010syl.2	36781	ENSG00000089169	RPH3A	rabphilin 3A
chr12	123075389	123076344	956	*	Exon (uc001ucv.3/9735, exon 42 of 64)	12	123011809	123110947	99139	1	9735	uc010taf.2	63580	ENSG00000184445	KNTC1	kinetochore associated 1
chr12	124379542	124381098	1557	*	Intron (uc001uft.4/196385, intron 53 of 77)	12	124409597	124420267	10671	1	196385	uc001ufu.4	-28499	ENSG00000197653	DNAH10	dynein axonemal heavy chain 10
chr12	124379700	124381277	1578	*	Intron (uc001uft.4/196385, intron 53 of 77)	12	124409597	124420267	10671	1	196385	uc001ufu.4	-28320	ENSG00000197653	DNAH10	dynein axonemal heavy chain 10
chr12	124654857	124656421	1565	*	Intron (uc021rfy.1/100533183, intron 3 of 4)	12	124773710	124800570	26861	1	144347	uc001ugd.2	-117289	ENSG00000178882	RFLNA	refilin A
chr12	124655054	124656778	1725	*	Intron (uc021rfy.1/100533183, intron 3 of 4)	12	124773710	124800570	26861	1	144347	uc001ugd.2	-116932	ENSG00000178882	RFLNA	refilin A
chr12	124774174	124775594	1421	*	Promoter (<=1kb)	12	124773710	124800570	26861	1	144347	uc001ugd.2	464	ENSG00000178882	RFLNA	refilin A
chr12	127145662	127146756	1095	*	Distal Intergenic	12	127221553	127230800	9248	1	100507206	uc001uhl.3	-74797	NA	LINC00943	long intergenic non-protein coding RNA 943
chr12	127145899	127146796	898	*	Distal Intergenic	12	127221553	127230800	9248	1	100507206	uc001uhl.3	-74757	NA	LINC00943	long intergenic non-protein coding RNA 943
chr12	130633671	130634835	1165	*	Downstream (1-2kb)	12	130636138	130646223	10086	2	440119	uc001uig.2	11388	ENSG00000250208	FZD10-DT	FZD10 divergent transcript
chr12	130870790	130872288	1499	*	Distal Intergenic	12	130822433	130856877	34445	1	9271	uc001uik.3	48357	ENSG00000125207	PIWIL1	piwi like RNA-mediated gene silencing 1
chr12	130870792	130872766	1975	*	Distal Intergenic	12	130822433	130856877	34445	1	9271	uc001uik.3	48359	ENSG00000125207	PIWIL1	piwi like RNA-mediated gene silencing 1
chr12	130870945	130872772	1828	*	Distal Intergenic	12	130822433	130856877	34445	1	9271	uc001uik.3	48512	ENSG00000125207	PIWIL1	piwi like RNA-mediated gene silencing 1
chr12	131661191	131661799	609	*	Intron (uc001uiw.3/116437, intron 1 of 4)	12	131649556	131697476	47921	1	116437	uc001uiw.3	11635	ENSG00000204603	LINC01257	long intergenic non-protein coding RNA 1257
chr12	132143121	132145661	2541	*	Distal Intergenic	12	132195632	132239044	43413	1	6433	uc001uiz.2	-49971	ENSG00000061936	SFSWAP	splicing factor SWAP
chr12	132144210	132145221	1012	*	Distal Intergenic	12	132195632	132239044	43413	1	6433	uc001uiz.2	-50411	ENSG00000061936	SFSWAP	splicing factor SWAP
chr12	132160950	132163401	2452	*	Distal Intergenic	12	132195632	132239044	43413	1	6433	uc001uiz.2	-32231	ENSG00000061936	SFSWAP	splicing factor SWAP
chr12	132162425	132163340	916	*	Distal Intergenic	12	132195632	132239044	43413	1	6433	uc001uiz.2	-32292	ENSG00000061936	SFSWAP	splicing factor SWAP
chr13	20118335	20121367	3033	*	Intron (uc010tcm.2/93492, intron 3 of 23)	13	19997019	20110903	113885	2	93492	uc009zzm.3	-7432	ENSG00000132958	TPTE2	transmembrane phosphoinositide 3-phosphatase and tensin homolog 2
chr13	20118536	20119614	1079	*	Intron (uc010tcm.2/93492, intron 3 of 23)	13	19997019	20110903	113885	2	93492	uc009zzm.3	-7633	ENSG00000132958	TPTE2	transmembrane phosphoinositide 3-phosphatase and tensin homolog 2
chr13	21325604	21327027	1424	*	Intron (uc001uno.1/221143, intron 2 of 4)	13	21303073	21348057	44985	2	221143	uc001uno.1	21030	ENSG00000150456	EEF1AKMT1	EEF1A lysine methyltransferase 1
chr13	21325861	21327090	1230	*	Intron (uc001uno.1/221143, intron 2 of 4)	13	21303073	21348057	44985	2	221143	uc001uno.1	20967	ENSG00000150456	EEF1AKMT1	EEF1A lysine methyltransferase 1
chr13	21325931	21327192	1262	*	Intron (uc001uno.1/221143, intron 2 of 4)	13	21303073	21348057	44985	2	221143	uc001uno.1	20865	ENSG00000150456	EEF1AKMT1	EEF1A lysine methyltransferase 1
chr13	30064797	30065861	1065	*	Promoter (2-3kb)	13	30050652	30061887	11236	2	100874107	uc001usn.3	-2910	NA	MTUS2-AS1	MTUS2 antisense RNA 1
chr13	30107018	30108127	1110	*	Exon (uc001uso.3/6541, exon 4 of 13)	13	30070484	30080084	9601	1	23281	uc010tdq.2	36534	ENSG00000132938	MTUS2	microtubule associated scaffold protein 2
chr13	35764162	35765469	1308	*	Intron (uc021ric.1/26960, intron 29 of 56)	13	35735887	36246874	510988	1	26960	uc010abi.3	28275	ENSG00000172915	NBEA	neurobeachin
chr13	44331263	44333032	1770	*	Intron (uc001uzb.4/55068, intron 1 of 16)	13	43787666	44361116	573451	2	55068	uc001uzb.4	28084	ENSG00000120658	ENOX1	ecto-NOX disulfide-thiol exchanger 1
chr13	70107695	70108486	792	*	Distal Intergenic	13	70681345	70713885	32541	1	6315	uc010aej.1	-572859	ENSG00000230223	ATXN8OS	ATXN8 opposite strand lncRNA
chr13	96089268	96090817	1550	*	Promoter (3-4kb)	13	96085853	96232010	146158	1	9071	uc010tii.1	3415	ENSG00000134873	CLDN10	claudin 10
chr13	97124816	97126444	1629	*	Intron (uc001vmw.4/266722, intron 1 of 1)	13	96743093	97491816	748724	1	266722	uc001vmw.4	381723	ENSG00000185352	HS6ST3	heparan sulfate 6-O-sulfotransferase 3
chr13	110387833	110389175	1343	*	Distal Intergenic	13	110406184	110438914	32731	2	8660	uc001vqv.3	49739	ENSG00000185950	IRS2	insulin receptor substrate 2
chr13	113607507	113608741	1235	*	Intron (uc001vso.3/uc001vso.3, intron 2 of 2)	13	113622814	113752863	130050	1	23263	uc031qnk.1	-14073	ENSG00000126217	MCF2L	MCF.2 cell line derived transforming sequence like
chr13	113801684	113803071	1388	*	Exon (uc010agq.1/2159, exon 7 of 7)	13	113812968	113826698	13731	1	8858	uc001vta.2	-9897	ENSG00000126231	PROZ	protein Z, vitamin K dependent plasma glycoprotein
chr13	114128377	114132985	4609	*	5' UTR	13	114110134	114145023	34890	2	55208	uc001vtr.1	12038	ENSG00000150401	DCUN1D2	defective in cullin neddylation 1 domain containing 2
chr13	114130438	114132986	2549	*	Intron (uc001vtr.1/55208, intron 3 of 6)	13	114110134	114145023	34890	2	55208	uc001vtr.1	12037	ENSG00000150401	DCUN1D2	defective in cullin neddylation 1 domain containing 2
chr13	114199496	114200508	1013	*	Intron (uc001vtu.4/55002, intron 10 of 12)	13	114239003	114295788	56786	1	7027	uc010tkd.2	-38495	ENSG00000198176	TFDP1	transcription factor Dp-1
chr14	23969075	23970347	1273	*	Distal Intergenic	14	23980969	24028790	47822	1	79178	uc031qnt.1	-10622	ENSG00000259431	THTPA	thiamine triphosphatase
chr14	23969468	23970320	853	*	Distal Intergenic	14	23980969	24028790	47822	1	79178	uc031qnt.1	-10649	ENSG00000259431	THTPA	thiamine triphosphatase
chr14	58571713	58572673	961	*	Intron (uc001xdc.3/145407, intron 4 of 7)	14	58471391	58606132	134742	2	145407	uc001xdd.3	33459	ENSG00000139971	ARMH4	armadillo-like helical domain containing 4
chr14	58571718	58572951	1234	*	Intron (uc001xdc.3/145407, intron 4 of 7)	14	58471391	58606132	134742	2	145407	uc001xdd.3	33181	ENSG00000139971	ARMH4	armadillo-like helical domain containing 4
chr14	58571897	58573004	1108	*	Intron (uc001xdc.3/145407, intron 4 of 7)	14	58471391	58606132	134742	2	145407	uc001xdd.3	33128	ENSG00000139971	ARMH4	armadillo-like helical domain containing 4
chr14	59464171	59465813	1643	*	Distal Intergenic	14	59655381	59732881	77501	1	23002	uc001xdy.4	-189568	ENSG00000100592	DAAM1	dishevelled associated activator of morphogenesis 1
chr14	59464332	59465892	1561	*	Distal Intergenic	14	59655381	59732881	77501	1	23002	uc001xdy.4	-189489	ENSG00000100592	DAAM1	dishevelled associated activator of morphogenesis 1
chr14	68598428	68599415	988	*	Intron (uc001xkd.3/5890, intron 7 of 10)	14	68286496	69196935	910440	1	5890	uc001xkg.2	311932	ENSG00000182185	RAD51B	RAD51 paralog B
chr14	89206278	89206947	670	*	Exon (uc021ryf.1/161436, exon 5 of 43)	14	89088101	89181539	93439	2	161436	uc001xxh.1	-24739	ENSG00000165521	EML5	echinoderm microtubule associated protein like 5
chr14	89479598	89480213	616	*	Distal Intergenic	14	89290918	89344335	53418	1	123016	uc010atj.3	188680	ENSG00000165533	TTC8	tetratricopeptide repeat domain 8
chr14	90522312	90523691	1380	*	Promoter (4-5kb)	14	90528108	90652195	124088	1	56659	uc001xye.1	-4417	ENSG00000152315	KCNK13	potassium two pore domain channel subfamily K member 13
chr14	90522452	90524239	1788	*	Promoter (3-4kb)	14	90528108	90652195	124088	1	56659	uc001xye.1	-3869	ENSG00000152315	KCNK13	potassium two pore domain channel subfamily K member 13
chr14	91387017	91388200	1184	*	Intron (uc010twi.1/9252, intron 6 of 16)	14	91006932	91282761	275830	2	145567	uc001xyp.3	-104256	ENSG00000165914	TTC7B	tetratricopeptide repeat domain 7B
chr14	91387282	91388293	1012	*	Intron (uc010twi.1/9252, intron 6 of 16)	14	91006932	91282761	275830	2	145567	uc001xyp.3	-104521	ENSG00000165914	TTC7B	tetratricopeptide repeat domain 7B
chr14	91836025	91837160	1136	*	Intron (uc010aty.3/440193, intron 3 of 29)	14	91805454	91883182	77729	2	440193	uc010twk.1	46022	ENSG00000015133	CCDC88C	coiled-coil domain containing 88C
chr14	95545464	95546241	778	*	Distal Intergenic	14	95561685	95570386	8702	2	23405	uc001ydy.1	24145	ENSG00000100697	DICER1	dicer 1, ribonuclease III
chr14	99215108	99216355	1248	*	Distal Intergenic	14	99177950	99184103	6154	1	283598	uc001yfz.2	37158	ENSG00000176605	C14orf177	chromosome 14 open reading frame 177
chr14	99240734	99242007	1274	*	Distal Intergenic	14	99177950	99184103	6154	1	283598	uc001yfz.2	62784	ENSG00000176605	C14orf177	chromosome 14 open reading frame 177
chr14	102509663	102510524	862	*	Exon (uc001yks.2/1778, exon 70 of 78)	14	102481442	102490140	8699	1	1778	uc001ykt.1	28221	ENSG00000197102	DYNC1H1	dynein cytoplasmic 1 heavy chain 1
chr14	102509673	102510514	842	*	Exon (uc001yks.2/1778, exon 70 of 78)	14	102481442	102490140	8699	1	1778	uc001ykt.1	28231	ENSG00000197102	DYNC1H1	dynein cytoplasmic 1 heavy chain 1
chr14	102509684	102510749	1066	*	Exon (uc001yks.2/1778, exon 70 of 78)	14	102481442	102490140	8699	1	1778	uc001ykt.1	28242	ENSG00000197102	DYNC1H1	dynein cytoplasmic 1 heavy chain 1
chr14	105527669	105529119	1451	*	Promoter (2-3kb)	14	105515737	105531754	16018	2	29933	uc001yqd.3	2635	ENSG00000183484	GPR132	G protein-coupled receptor 132
chr15	21324939	21325697	759	*	Distal Intergenic	15	21184394	21188751	4358	1	348120	uc001ytx.3	140545	ENSG00000258710	LINC01193	long intergenic non-protein coding RNA 1193
chr15	21324947	21325681	735	*	Distal Intergenic	15	21184394	21188751	4358	1	348120	uc001ytx.3	140553	ENSG00000258710	LINC01193	long intergenic non-protein coding RNA 1193
chr15	22744537	22745513	977	*	3' UTR	15	22736246	22746002	9757	1	283767	uc010tzx.1	8291	ENSG00000273976	GOLGA6L1	golgin A6 family-like 1
chr15	26865896	26868022	2127	*	5' UTR	15	26788694	26874237	85544	2	2562	uc021sgg.1	6215	ENSG00000166206	GABRB3	gamma-aminobutyric acid type A receptor beta3 subunit
chr15	27263516	27264249	734	*	Intron (uc001zbf.4/2567, intron 2 of 5)	15	27216429	27778373	561945	1	2567	uc001zbg.2	47087	ENSG00000182256	GABRG3	gamma-aminobutyric acid type A receptor gamma3 subunit
chr15	40290927	40291712	786	*	Promoter (3-4kb)	15	40294844	40327797	32954	1	440275	uc001zko.1	-3132	ENSG00000128829	EIF2AK4	eukaryotic translation initiation factor 2 alpha kinase 4
chr15	40290969	40291985	1017	*	Promoter (2-3kb)	15	40294844	40327797	32954	1	440275	uc001zko.1	-2859	ENSG00000128829	EIF2AK4	eukaryotic translation initiation factor 2 alpha kinase 4
chr15	49831253	49832505	1253	*	Intron (uc001zxl.2/196951, intron 10 of 15)	15	49714712	49913051	198340	2	196951	uc001zxm.3	80546	ENSG00000166262	FAM227B	family with sequence similarity 227 member B
chr15	49831393	49833092	1700	*	Intron (uc001zxl.2/196951, intron 10 of 15)	15	49714712	49913051	198340	2	196951	uc001zxm.3	79959	ENSG00000166262	FAM227B	family with sequence similarity 227 member B
chr15	64823563	64824683	1121	*	Intron (uc002ann.3/23060, intron 1 of 8)	15	64791619	64978266	186648	1	23060	uc002ann.3	31944	ENSG00000180357	ZNF609	zinc finger protein 609
chr15	73925761	73928686	2926	*	Promoter (<=1kb)	15	73852344	73925753	73410	2	27020	uc010ula.2	-8	ENSG00000156642	NPTN	neuroplastin
chr15	73925897	73928521	2625	*	Promoter (<=1kb)	15	73852344	73925753	73410	2	27020	uc010ula.2	-144	ENSG00000156642	NPTN	neuroplastin
chr15	75346794	75349104	2311	*	Distal Intergenic	15	75315927	75343067	27141	1	60490	uc002azo.3	30867	ENSG00000138621	PPCDC	phosphopantothenoylcysteine decarboxylase
chr15	76335328	76338711	3384	*	Distal Intergenic	15	76352299	76497304	145006	1	123591	uc002bbq.3	-13588	ENSG00000169758	TMEM266	transmembrane protein 266
chr15	78007957	78009161	1205	*	Distal Intergenic	15	77905369	77988475	83107	2	84894	uc002bcu.1	-19482	ENSG00000169783	LINGO1	leucine rich repeat and Ig domain containing 1
chr15	90761832	90762763	932	*	Promoter (<=1kb)	15	90762440	90772892	10453	1	10509	uc002bpa.3	0	ENSG00000185033	SEMA4B	semaphorin 4B
chr15	90869023	90873603	4581	*	Distal Intergenic	15	90889763	90892679	2917	2	23766	uc010uqf.2	19076	NA	GABARAPL3	GABA type A receptor associated protein like 3 pseudogene
chr15	90870719	90873499	2781	*	Distal Intergenic	15	90889763	90892679	2917	2	23766	uc010uqf.2	19180	NA	GABARAPL3	GABA type A receptor associated protein like 3 pseudogene
chr16	423653	425675	2023	*	Promoter (3-4kb)	16	417384	420569	3186	2	10573	uc002cgs.2	-3084	ENSG00000086504	MRPL28	mitochondrial ribosomal protein L28
chr16	423799	425924	2126	*	Promoter (3-4kb)	16	417384	420569	3186	2	10573	uc002cgs.2	-3230	ENSG00000086504	MRPL28	mitochondrial ribosomal protein L28
chr16	424073	425890	1818	*	Promoter (3-4kb)	16	417384	420569	3186	2	10573	uc002cgs.2	-3504	ENSG00000086504	MRPL28	mitochondrial ribosomal protein L28
chr16	647970	650039	2070	*	Intron (uc021szt.1/57799, intron 2 of 6)	16	640173	679273	39101	1	57799	uc002chr.3	7797	ENSG00000197562	RAB40C	RAB40C, member RAS oncogene family
chr16	648130	650073	1944	*	Intron (uc021szt.1/57799, intron 2 of 6)	16	640173	679273	39101	1	57799	uc002chr.3	7957	ENSG00000197562	RAB40C	RAB40C, member RAS oncogene family
chr16	648578	650134	1557	*	Intron (uc021szt.1/57799, intron 2 of 6)	16	640173	679273	39101	1	57799	uc002chr.3	8405	ENSG00000197562	RAB40C	RAB40C, member RAS oncogene family
chr16	877964	878803	840	*	Distal Intergenic	16	855443	863861	8419	1	388199	uc010uut.2	22521	ENSG00000167945	PRR25	proline rich 25
chr16	1533025	1535098	2074	*	Promoter (3-4kb)	16	1535940	1538468	2529	2	390667	uc010uvf.2	3370	ENSG00000251692	PTX4	pentraxin 4
chr16	2513227	2516256	3030	*	Promoter (2-3kb)	16	2511055	2514964	3910	1	80178	uc031qur.1	2172	ENSG00000162062	TEDC2	tubulin epsilon and delta complex 2
chr16	2663476	2664482	1007	*	Exon (uc002cqx.3/652276, exon 3 of 3)	16	2653385	2680495	27111	1	652276	uc002cqy.3	10091	ENSG00000215154	LOC652276	potassium channel tetramerization domain containing 5 pseudogene
chr16	4298434	4300131	1698	*	Promoter (3-4kb)	16	4295826	4303790	7965	2	100507501	uc002cwa.1	3659	ENSG00000262468	LINC01569	long intergenic non-protein coding RNA 1569
chr16	4298772	4299939	1168	*	Promoter (3-4kb)	16	4295826	4303790	7965	2	100507501	uc002cwa.1	3851	ENSG00000262468	LINC01569	long intergenic non-protein coding RNA 1569
chr16	4299145	4300102	958	*	Promoter (3-4kb)	16	4295826	4303790	7965	2	100507501	uc002cwa.1	3688	ENSG00000262468	LINC01569	long intergenic non-protein coding RNA 1569
chr16	9075726	9077825	2100	*	Distal Intergenic	16	8985951	9057341	71391	2	7874	uc002czl.2	-18385	ENSG00000187555	USP7	ubiquitin specific peptidase 7
chr16	9075893	9077764	1872	*	Distal Intergenic	16	8985951	9057341	71391	2	7874	uc002czl.2	-18552	ENSG00000187555	USP7	ubiquitin specific peptidase 7
chr16	9076087	9078148	2062	*	Distal Intergenic	16	8985951	9057341	71391	2	7874	uc002czl.2	-18746	ENSG00000187555	USP7	ubiquitin specific peptidase 7
chr16	11470702	11471493	792	*	Distal Intergenic	16	11439311	11445617	6307	1	116028	uc002daw.1	31391	ENSG00000175643	RMI2	RecQ mediated genome instability 2
chr16	22812779	22814817	2039	*	Distal Intergenic	16	22729603	22803363	73761	2	100500895	uc021tfd.1	-9416	ENSG00000207688	MIR548AA2	microRNA 548aa-2
chr16	22812797	22815147	2351	*	Distal Intergenic	16	22729603	22803363	73761	2	100500895	uc021tfd.1	-9434	ENSG00000207688	MIR548AA2	microRNA 548aa-2
chr16	22813076	22815377	2302	*	Distal Intergenic	16	22729603	22803363	73761	2	100500895	uc021tfd.1	-9713	ENSG00000207688	MIR548AA2	microRNA 548aa-2
chr16	30194478	30194892	415	*	Promoter (<=1kb)	16	30194731	30198544	3814	1	11151	uc010vej.2	0	ENSG00000102879	CORO1A	coronin 1A
chr16	30786067	30788001	1935	*	3' UTR	16	30779572	30784104	4533	1	9810	uc010vfc.1	6495	ENSG00000103549	RNF40	ring finger protein 40
chr16	30786197	30787322	1126	*	3' UTR	16	30779572	30784104	4533	1	9810	uc010vfc.1	6625	ENSG00000103549	RNF40	ring finger protein 40
chr16	49527816	49529030	1215	*	Intron (uc010vgn.3/23090, intron 5 of 5)	16	49407808	49433319	25512	1	123970	uc002efr.3	120008	ENSG00000166152	C16orf78	chromosome 16 open reading frame 78
chr16	66946962	66949267	2306	*	Promoter (3-4kb)	16	66942025	66952887	10863	2	1014	uc002eql.3	3620	ENSG00000166589	CDH16	cadherin 16
chr16	66947093	66949418	2326	*	Promoter (3-4kb)	16	66942025	66952887	10863	2	1014	uc002eql.3	3469	ENSG00000166589	CDH16	cadherin 16
chr16	67173072	67175058	1987	*	Exon (uc002erc.3/80262, exon 10 of 17)	16	67182005	67184902	2898	2	84752	uc002erf.3	9844	ENSG00000237172	B3GNT9	UDP-GlcNAc:betaGal beta-1,3-N-acetylglucosaminyltransferase 9
chr16	67430624	67432148	1525	*	Promoter (3-4kb)	16	67423712	67427421	3710	2	51673	uc002etb.3	-3203	ENSG00000159713	TPPP3	tubulin polymerization promoting protein family member 3
chr16	69741294	69742438	1145	*	Downstream (<1kb)	16	69726772	69738569	11798	1	10725	uc002exo.2	14522	ENSG00000102908	NFAT5	nuclear factor of activated T cells 5
chr16	69964846	69965826	981	*	Promoter (1-2kb)	16	69966984	69967083	100	1	406932	uc002exx.1	-1158	ENSG00000208017	MIR140	microRNA 140
chr16	69965159	69965903	745	*	Promoter (1-2kb)	16	69966984	69967083	100	1	406932	uc002exx.1	-1081	ENSG00000208017	MIR140	microRNA 140
chr16	70250832	70252469	1638	*	Downstream (1-2kb)	16	70253484	70259936	6453	2	100506060	uc002eyl.1	7467	ENSG00000261556	SMG1P7	SMG1 pseudogene 7
chr16	70250849	70252831	1983	*	Downstream (<1kb)	16	70253484	70259936	6453	2	100506060	uc002eyl.1	7105	ENSG00000261556	SMG1P7	SMG1 pseudogene 7
chr16	72627061	72627833	773	*	Distal Intergenic	16	72152996	72206349	53354	2	83449	uc002fcf.3	-420712	ENSG00000118557	PMFBP1	polyamine modulated factor 1 binding protein 1
chr16	74998089	74999192	1104	*	Promoter (<=1kb)	16	74945903	74999720	53818	2	79726	uc021tli.1	528	ENSG00000103091	WDR59	WD repeat domain 59
chr16	83136715	83138013	1299	*	Intron (uc010chh.3/1012, intron 3 of 4)	16	83541951	83542013	63	1	100422853	uc021tlx.1	-403938	ENSG00000263785	MIR3182	microRNA 3182
chr16	84642737	84643888	1152	*	Intron (uc002fid.3/23406, intron 2 of 3)	16	84599204	84651669	52466	2	23406	uc002fid.3	7781	ENSG00000103187	COTL1	coactosin like F-actin binding protein 1
chr16	85354091	85355633	1543	*	Distal Intergenic	16	85339832	85339931	100	2	100847022	uc031qxb.1	-14160	ENSG00000266307	MIR5093	microRNA 5093
chr16	87484302	87486783	2482	*	Intron (uc002fjz.1/23174, intron 2 of 12)	16	87445022	87457487	12466	2	23174	uc002fkb.3	-26815	ENSG00000140948	ZCCHC14	zinc finger CCHC-type containing 14
chr16	87490564	87492670	2107	*	Intron (uc002fjz.1/23174, intron 2 of 12)	16	87439852	87525460	85609	2	23174	uc002fjz.1	32790	ENSG00000140948	ZCCHC14	zinc finger CCHC-type containing 14
chr17	234620	235278	659	*	Distal Intergenic	17	260118	264457	4340	1	400566	uc021tna.1	-24840	ENSG00000187624	C17orf97	chromosome 17 open reading frame 97
chr17	2222860	2223897	1038	*	Promoter (1-2kb)	17	2221157	2228553	7397	1	63826	uc002fui.1	1703	ENSG00000167720	SRR	serine racemase
chr17	2711227	2712597	1371	*	Intron (uc010ckd.3/23108, intron 2 of 24)	17	2699732	2941035	241304	1	23108	uc010cke.3	11495	ENSG00000132359	RAP1GAP2	RAP1 GTPase activating protein 2
chr17	2711462	2712501	1040	*	Intron (uc010ckd.3/23108, intron 2 of 24)	17	2699732	2941035	241304	1	23108	uc010cke.3	11730	ENSG00000132359	RAP1GAP2	RAP1 GTPase activating protein 2
chr17	4160813	4161918	1106	*	Intron (uc002fxn.3/51479, intron 1 of 24)	17	4066665	4167142	100478	2	51479	uc002fxn.3	5224	ENSG00000185722	ANKFY1	ankyrin repeat and FYVE domain containing 1
chr17	4160930	4162060	1131	*	Intron (uc002fxn.3/51479, intron 1 of 24)	17	4066665	4167142	100478	2	51479	uc002fxn.3	5082	ENSG00000185722	ANKFY1	ankyrin repeat and FYVE domain containing 1
chr17	4160956	4162168	1213	*	Promoter (4-5kb)	17	4066665	4167142	100478	2	51479	uc002fxn.3	4974	ENSG00000185722	ANKFY1	ankyrin repeat and FYVE domain containing 1
chr17	4607330	4608425	1096	*	Promoter (<=1kb)	17	4607525	4608824	1300	1	101559451	uc031qyb.1	0	ENSG00000244184	LOC101559451	uncharacterized LOC101559451
chr17	5499500	5501749	2250	*	Distal Intergenic	17	5433216	5487832	54617	2	22861	uc010clh.3	-11668	ENSG00000091592	NLRP1	NLR family pyrin domain containing 1
chr17	7434816	7438833	4018	*	Distal Intergenic	17	7452375	7464925	12551	1	407977	uc002ghi.1	-13542	ENSG00000248871	TNFSF12-TNFSF13	TNFSF12-TNFSF13 readthrough
chr17	7583039	7584595	1557	*	Promoter (3-4kb)	17	7571720	7579937	8218	2	7157	uc031qyp.1	-3102	ENSG00000141510	TP53	tumor protein p53
chr17	7583131	7584606	1476	*	Promoter (3-4kb)	17	7571720	7579937	8218	2	7157	uc031qyp.1	-3194	ENSG00000141510	TP53	tumor protein p53
chr17	17722816	17724584	1769	*	Promoter (<=1kb)	17	17714663	17724178	9516	2	6720	uc002grq.2	0	ENSG00000072310	SREBF1	sterol regulatory element binding transcription factor 1
chr17	21283373	21288941	5569	*	Promoter (3-4kb)	17	21279699	21323179	43481	1	3768	uc002gyv.1	3674	ENSG00000184185	KCNJ12	potassium voltage-gated channel subfamily J member 12
chr17	21283541	21289113	5573	*	Promoter (3-4kb)	17	21279699	21323179	43481	1	3768	uc002gyv.1	3842	ENSG00000184185	KCNJ12	potassium voltage-gated channel subfamily J member 12
chr17	31007863	31009365	1503	*	Intron (uc002hho.1/4642, intron 16 of 21)	17	30814105	30818271	4167	1	8851	uc002hhn.3	193758	ENSG00000176749	CDK5R1	cyclin dependent kinase 5 regulatory subunit 1
chr17	36940344	36943903	3560	*	Exon (uc002hqs.3/8396, exon 2 of 10)	17	36921944	36956158	34215	2	8396	uc002hqs.3	12255	ENSG00000276293	PIP4K2B	phosphatidylinositol-5-phosphate 4-kinase type 2 beta
chr17	38255468	38257842	2375	*	Promoter (<=1kb)	17	38249037	38256978	7942	2	9572	uc002htz.3	0	ENSG00000126368	NR1D1	nuclear receptor subfamily 1 group D member 1
chr17	40340637	40342696	2060	*	Promoter (3-4kb)	17	40336078	40337470	1393	2	3060	uc002hzc.1	-3167	ENSG00000161610	HCRT	hypocretin neuropeptide precursor
chr17	41612434	41613534	1101	*	Promoter (4-5kb)	17	41605211	41607803	2593	2	2118	uc002idv.4	-4631	ENSG00000175832	ETV4	ETS variant 4
chr17	41612552	41613705	1154	*	Promoter (4-5kb)	17	41605211	41607803	2593	2	2118	uc002idv.4	-4749	ENSG00000175832	ETV4	ETS variant 4
chr17	41835243	41836739	1497	*	Promoter (<=1kb)	17	41831099	41836156	5058	2	50964	uc002iec.1	0	ENSG00000167941	SOST	sclerostin
chr17	41835330	41836704	1375	*	Promoter (<=1kb)	17	41831099	41836156	5058	2	50964	uc002iec.1	0	ENSG00000167941	SOST	sclerostin
chr17	41835479	41836725	1247	*	Promoter (<=1kb)	17	41831099	41836156	5058	2	50964	uc002iec.1	0	ENSG00000167941	SOST	sclerostin
chr17	42547967	42549200	1234	*	Intron (uc002igw.2/23131, intron 2 of 7)	17	42472645	42542461	69817	2	23131	uc002igv.2	-5506	ENSG00000186566	GPATCH8	G-patch domain containing 8
chr17	57622513	57624099	1587	*	Distal Intergenic	17	57642886	57685713	42828	1	79665	uc002ixn.2	-18787	ENSG00000108406	DHX40	DEAH-box helicase 40
chr17	57622725	57624058	1334	*	Distal Intergenic	17	57642886	57685713	42828	1	79665	uc002ixn.2	-18828	ENSG00000108406	DHX40	DEAH-box helicase 40
chr17	57622933	57624203	1271	*	Distal Intergenic	17	57642886	57685713	42828	1	79665	uc002ixn.2	-18683	ENSG00000108406	DHX40	DEAH-box helicase 40
chr17	68181768	68182772	1005	*	Distal Intergenic	17	68165676	68176183	10508	1	3759	uc002jir.3	16092	ENSG00000123700	KCNJ2	potassium voltage-gated channel subfamily J member 2
chr17	73304507	73305917	1411	*	Distal Intergenic	17	73269061	73285530	16470	2	60386	uc002jnw.4	-18977	ENSG00000125454	SLC25A19	solute carrier family 25 member 19
chr17	73304579	73305990	1412	*	Distal Intergenic	17	73269061	73285530	16470	2	60386	uc002jnw.4	-19049	ENSG00000125454	SLC25A19	solute carrier family 25 member 19
chr17	74512185	74513204	1020	*	Distal Intergenic	17	74523668	74541458	17791	1	768206	uc002jrw.1	-10464	ENSG00000214140	PRCD	photoreceptor disc component
chr17	74512210	74513485	1276	*	Distal Intergenic	17	74523668	74541458	17791	1	768206	uc002jrw.1	-10183	ENSG00000214140	PRCD	photoreceptor disc component
chr17	77407169	77409910	2742	*	Intron (uc010dhs.4/146713, intron 2 of 14)	17	77230812	77420202	189391	2	146713	uc031req.1	10292	ENSG00000167281	RBFOX3	RNA binding fox-1 homolog 3
chr17	78364797	78366987	2191	*	Promoter (4-5kb)	17	78360050	78372581	12532	1	57674	uc010dhx.3	4747	ENSG00000173821	RNF213	ring finger protein 213
chr17	78365085	78366843	1759	*	Intron (uc021uen.2/57674, intron 67 of 67)	17	78360050	78372581	12532	1	57674	uc010dhx.3	5035	ENSG00000173821	RNF213	ring finger protein 213
chr17	78789380	78790626	1247	*	Intron (uc002jys.3/57521, intron 7 of 8)	17	78923236	78940173	16938	1	57521	uc002jyu.1	-132610	ENSG00000141564	RPTOR	regulatory associated protein of MTOR complex 1
chr17	80100350	80102590	2241	*	Intron (uc002kdx.1/284001, intron 14 of 16)	17	80069866	80109489	39624	2	284001	uc002kdy.3	6899	ENSG00000176155	CCDC57	coiled-coil domain containing 57
chr17	81119244	81120264	1021	*	Distal Intergenic	17	81174666	81188573	13908	1	388574	uc021ufy.1	-54402	ENSG00000232938	RPL23AP87	ribosomal protein L23a pseudogene 87
chr17	81119337	81120495	1159	*	Distal Intergenic	17	81174666	81188573	13908	1	388574	uc021ufy.1	-54171	ENSG00000232938	RPL23AP87	ribosomal protein L23a pseudogene 87
chr17	81254679	81255926	1248	*	Distal Intergenic	17	81174666	81188573	13908	1	388574	uc021ufy.1	80013	ENSG00000232938	RPL23AP87	ribosomal protein L23a pseudogene 87
chr17	81254770	81257147	2378	*	Distal Intergenic	17	81174666	81188573	13908	1	388574	uc021ufy.1	80104	ENSG00000232938	RPL23AP87	ribosomal protein L23a pseudogene 87
chr17	81254909	81257094	2186	*	Distal Intergenic	17	81174666	81188573	13908	1	388574	uc021ufy.1	80243	ENSG00000232938	RPL23AP87	ribosomal protein L23a pseudogene 87
chr18	5294320	5295162	843	*	Promoter (<=1kb)	18	5289018	5295701	6684	2	7541	uc002kmq.3	539	ENSG00000198081	ZBTB14	zinc finger and BTB domain containing 14
chr18	9827555	9829194	1640	*	Intron (uc002kog.2/11031, intron 5 of 6)	18	9885723	9888156	2434	1	84203	uc002koh.4	-56529	ENSG00000168454	TXNDC2	thioredoxin domain containing 2
chr18	9827558	9829012	1455	*	Intron (uc002kog.2/11031, intron 5 of 6)	18	9885723	9888156	2434	1	84203	uc002koh.4	-56711	ENSG00000168454	TXNDC2	thioredoxin domain containing 2
chr18	10659932	10661011	1080	*	Distal Intergenic	18	10670244	10697878	27635	2	63895	uc002koq.3	36867	ENSG00000154864	PIEZO2	piezo type mechanosensitive ion channel component 2
chr18	12910741	12911921	1181	*	Distal Intergenic	18	12792301	12884334	92034	2	5771	uc002krp.3	-26407	ENSG00000175354	PTPN2	protein tyrosine phosphatase, non-receptor type 2
chr18	13374653	13375828	1176	*	Intron (uc002ksb.3/753, intron 2 of 5)	18	13387340	13652753	265414	1	753	uc031rhn.1	-11512	ENSG00000168675	LDLRAD4	low density lipoprotein receptor class A domain containing 4
chr18	13374748	13375802	1055	*	Intron (uc002ksb.3/753, intron 2 of 5)	18	13387340	13652753	265414	1	753	uc031rhn.1	-11538	ENSG00000168675	LDLRAD4	low density lipoprotein receptor class A domain containing 4
chr18	13374762	13376269	1508	*	Intron (uc002ksb.3/753, intron 2 of 5)	18	13387340	13652753	265414	1	753	uc031rhn.1	-11071	ENSG00000168675	LDLRAD4	low density lipoprotein receptor class A domain containing 4
chr18	14178349	14179536	1188	*	Promoter (<=1kb)	18	14179096	14185386	6291	1	440482	uc010xag.2	0	NA	ANKRD20A5P	ankyrin repeat domain 20 family member A5, pseudogene
chr18	14457797	14459129	1333	*	Distal Intergenic	18	14477954	14498705	20752	2	440224	uc010xai.2	39576	ENSG00000265766	CXADRP3	CXADR pseudogene 3
chr18	14458003	14458769	767	*	Distal Intergenic	18	14477954	14498705	20752	2	440224	uc010xai.2	39936	ENSG00000265766	CXADRP3	CXADR pseudogene 3
chr18	23133781	23137459	3679	*	Distal Intergenic	18	22641888	22932214	290327	2	25925	uc010xbe.1	-201567	ENSG00000198795	ZNF521	zinc finger protein 521
chr18	23618865	23620089	1225	*	Exon (uc002kvm.3/6760, exon 6 of 11)	18	23596217	23670611	74395	2	6760	uc002kvm.3	50522	ENSG00000141380	SS18	SS18, nBAF chromatin remodeling complex subunit
chr18	23872063	23873727	1665	*	Exon (uc002kvs.4/6875, exon 8 of 16)	18	23806409	23971650	165242	1	6875	uc002kvu.4	65654	ENSG00000141384	TAF4B	TATA-box binding protein associated factor 4b
chr18	23872278	23873790	1513	*	Exon (uc002kvs.4/6875, exon 8 of 16)	18	23806409	23971650	165242	1	6875	uc002kvu.4	65869	ENSG00000141384	TAF4B	TATA-box binding protein associated factor 4b
chr18	31041817	31043451	1635	*	Distal Intergenic	18	30537971	31020685	482715	2	374864	uc002kxp.3	-21132	ENSG00000166960	CCDC178	coiled-coil domain containing 178
chr18	48779598	48782179	2582	*	Distal Intergenic	18	48700920	48724051	23132	2	51320	uc002lfc.4	-55547	ENSG00000176624	MEX3C	mex-3 RNA binding family member C
chr18	72456269	72457551	1283	*	Intron (uc010xfc.2/55628, intron 2 of 3)	18	72342923	72777628	434706	1	55628	uc002llw.2	113346	ENSG00000215421	ZNF407	zinc finger protein 407
chr18	75207157	75211539	4383	*	Distal Intergenic	18	74962008	74982096	20089	1	2587	uc002lms.4	245149	ENSG00000166573	GALR1	galanin receptor 1
chr18	75207559	75211261	3703	*	Distal Intergenic	18	74962008	74982096	20089	1	2587	uc002lms.4	245551	ENSG00000166573	GALR1	galanin receptor 1
chr18	76787521	76788343	823	*	Distal Intergenic	18	76753054	76758969	5916	1	27164	uc010dra.3	34467	ENSG00000256463	SALL3	spalt like transcription factor 3
chr18	79507353	79508361	1009	*	Distal Intergenic	18	77941005	78005397	64393	2	84552	uc010xfp.2	-1501956	ENSG00000178184	PARD6G	par-6 family cell polarity regulator gamma
chr19	788891	790226	1336	*	Distal Intergenic	19	797392	812327	14936	1	5725	uc002lpp.2	-7166	ENSG00000011304	PTBP1	polypyrimidine tract binding protein 1
chr19	829978	830767	790	*	Promoter (2-3kb)	19	827831	832017	4187	1	566	uc002lpz.1	2147	ENSG00000172232	AZU1	azurocidin 1
chr19	850457	851347	891	*	Promoter (<=1kb)	19	852291	856246	3956	1	1991	uc002lqb.3	-944	ENSG00000197561	ELANE	elastase, neutrophil expressed
chr19	1414767	1416347	1581	*	Intron (uc021umk.1/26528, intron 1 of 4)	19	1407584	1435682	28099	1	26528	uc002lsn.3	7183	ENSG00000071626	DAZAP1	DAZ associated protein 1
chr19	1415024	1416851	1828	*	Intron (uc021umk.1/26528, intron 1 of 4)	19	1407584	1435682	28099	1	26528	uc002lsn.3	7440	ENSG00000071626	DAZAP1	DAZ associated protein 1
chr19	1415207	1416687	1481	*	Intron (uc021umk.1/26528, intron 1 of 4)	19	1407584	1435682	28099	1	26528	uc002lsn.3	7623	ENSG00000071626	DAZAP1	DAZ associated protein 1
chr19	2457007	2457358	352	*	Promoter (<=1kb)	19	2428163	2456966	28804	2	84823	uc002lvy.4	-41	ENSG00000176619	LMNB2	lamin B2
chr19	2491054	2492310	1257	*	Distal Intergenic	19	2476354	2477249	896	1	4616	uc002lwc.1	14700	ENSG00000099860	GADD45B	growth arrest and DNA damage inducible beta
chr19	2491170	2492399	1230	*	Distal Intergenic	19	2476354	2477249	896	1	4616	uc002lwc.1	14816	ENSG00000099860	GADD45B	growth arrest and DNA damage inducible beta
chr19	5686021	5687643	1623	*	Promoter (2-3kb)	19	5690272	5691678	1407	1	25873	uc002mcv.3	-2629	ENSG00000130255	RPL36	ribosomal protein L36
chr19	5686327	5687458	1132	*	Promoter (2-3kb)	19	5690272	5691678	1407	1	25873	uc002mcv.3	-2814	ENSG00000130255	RPL36	ribosomal protein L36
chr19	5686327	5687800	1474	*	Promoter (2-3kb)	19	5690272	5691678	1407	1	25873	uc002mcv.3	-2472	ENSG00000130255	RPL36	ribosomal protein L36
chr19	6056781	6057671	891	*	Intron (uc002meb.3/5990, intron 1 of 17)	19	5993175	6110664	117490	2	5990	uc002meb.3	52993	ENSG00000087903	RFX2	regulatory factor X2
chr19	6056905	6057687	783	*	Intron (uc002meb.3/5990, intron 1 of 17)	19	5993175	6110664	117490	2	5990	uc002meb.3	52977	ENSG00000087903	RFX2	regulatory factor X2
chr19	6076280	6077504	1225	*	Intron (uc002meb.3/5990, intron 1 of 17)	19	5993175	6110664	117490	2	5990	uc002meb.3	33160	ENSG00000087903	RFX2	regulatory factor X2
chr19	6076550	6077638	1089	*	Intron (uc002meb.3/5990, intron 1 of 17)	19	5993175	6110664	117490	2	5990	uc002meb.3	33026	ENSG00000087903	RFX2	regulatory factor X2
chr19	7636647	7638149	1503	*	Distal Intergenic	19	7660788	7683196	22409	1	57662	uc002mgu.4	-22639	ENSG00000076826	CAMSAP3	calmodulin regulated spectrin associated protein family member 3
chr19	11623434	11625161	1728	*	Exon (uc010dyc.2/51295, exon 3 of 8)	19	11594242	11616738	22497	2	115950	uc002mrz.2	-6696	ENSG00000161914	ZNF653	zinc finger protein 653
chr19	11623463	11625223	1761	*	Exon (uc010dyc.2/51295, exon 3 of 8)	19	11594242	11616738	22497	2	115950	uc002mrz.2	-6725	ENSG00000161914	ZNF653	zinc finger protein 653
chr19	12494767	12496093	1327	*	Intron (uc002mts.4/90576, intron 1 of 3)	19	12490003	12512088	22086	2	90576	uc002mts.4	15995	ENSG00000196466	ZNF799	zinc finger protein 799
chr19	12494840	12496216	1377	*	Intron (uc002mts.4/90576, intron 1 of 3)	19	12490003	12512088	22086	2	90576	uc002mts.4	15872	ENSG00000196466	ZNF799	zinc finger protein 799
chr19	16383101	16383900	800	*	Distal Intergenic	19	16435651	16438339	2689	1	10365	uc002ndw.3	-51751	ENSG00000127528	KLF2	Kruppel like factor 2
chr19	17538906	17540153	1248	*	Distal Intergenic	19	17530912	17536140	5229	1	93343	uc002ngo.1	7994	ENSG00000141971	MVB12A	multivesicular body subunit 12A
chr19	18436463	18439222	2760	*	Promoter (2-3kb)	19	18417040	18434001	16962	2	25804	uc021uqn.1	-2462	ENSG00000130520	LSM4	LSM4 homolog, U6 small nuclear RNA and mRNA degradation associated
chr19	18436792	18439012	2221	*	Promoter (2-3kb)	19	18417040	18434001	16962	2	25804	uc021uqn.1	-2791	ENSG00000130520	LSM4	LSM4 homolog, U6 small nuclear RNA and mRNA degradation associated
chr19	21568856	21569815	960	*	3' UTR	19	21579921	21591601	11681	1	284443	uc002npu.3	-10106	ENSG00000196268	ZNF493	zinc finger protein 493
chr19	21568929	21569825	897	*	3' UTR	19	21579921	21591601	11681	1	284443	uc002npu.3	-10096	ENSG00000196268	ZNF493	zinc finger protein 493
chr19	22052004	22053191	1188	*	Distal Intergenic	19	21987751	22034870	47120	2	7594	uc031rkb.1	-17134	ENSG00000198521	ZNF43	zinc finger protein 43
chr19	22052060	22052865	806	*	Distal Intergenic	19	21987751	22034870	47120	2	7594	uc031rkb.1	-17190	ENSG00000198521	ZNF43	zinc finger protein 43
chr19	36972719	36974208	1490	*	Intron (uc002oea.4/84924, intron 1 of 4)	19	36936021	36980337	44317	2	84924	uc002oea.4	6129	ENSG00000186017	ZNF566	zinc finger protein 566
chr19	38303767	38305785	2019	*	Promoter (2-3kb)	19	38229203	38307940	78738	2	126231	uc010efs.2	2155	ENSG00000189144	ZNF573	zinc finger protein 573
chr19	38543791	38545041	1251	*	Intron (uc002ohk.3/23094, intron 2 of 21)	19	38397868	38699008	301141	1	23094	uc002ohk.3	145923	ENSG00000105738	SIPA1L3	signal induced proliferation associated 1 like 3
chr19	38543798	38544920	1123	*	Intron (uc002ohk.3/23094, intron 2 of 21)	19	38397868	38699008	301141	1	23094	uc002ohk.3	145930	ENSG00000105738	SIPA1L3	signal induced proliferation associated 1 like 3
chr19	46697345	46698445	1101	*	Intron (uc002pec.3/uc002pec.3, intron 2 of 2)	19	46706683	46715832	9150	1	93429	uc002ped.1	-8238	ENSG00000268460	LOC93429	uncharacterized LOC93429
chr19	46855482	46857058	1577	*	5' UTR	19	46850251	46894232	43982	1	5536	uc010xya.2	5231	ENSG00000011485	PPP5C	protein phosphatase 5 catalytic subunit
chr19	46855505	46856759	1255	*	Intron (uc002pem.3/5536, intron 1 of 12)	19	46850251	46894232	43982	1	5536	uc010xya.2	5254	ENSG00000011485	PPP5C	protein phosphatase 5 catalytic subunit
chr19	46855564	46857284	1721	*	5' UTR	19	46850251	46894232	43982	1	5536	uc010xya.2	5313	ENSG00000011485	PPP5C	protein phosphatase 5 catalytic subunit
chr19	49127462	49129035	1574	*	Promoter (<=1kb)	19	49127649	49133974	6326	1	56848	uc002pju.3	0	ENSG00000063176	SPHK2	sphingosine kinase 2
chr19	49127566	49128983	1418	*	Promoter (<=1kb)	19	49127649	49133974	6326	1	56848	uc002pju.3	0	ENSG00000063176	SPHK2	sphingosine kinase 2
chr19	49127773	49129059	1287	*	Promoter (<=1kb)	19	49128209	49133663	5455	1	56848	uc002pjv.3	0	ENSG00000063176	SPHK2	sphingosine kinase 2
chr19	52664762	52666106	1345	*	Intron (uc010ydi.2/162962, intron 3 of 4)	19	52658125	52674744	16620	2	162962	uc010ydi.2	8638	ENSG00000196267	ZNF836	zinc finger protein 836
chr19	52785763	52787474	1712	*	Promoter (<=1kb)	19	52785050	52785143	94	1	693228	uc021uyt.1	713	ENSG00000208002	MIR643	microRNA 643
chr19	52785984	52787659	1676	*	Promoter (<=1kb)	19	52785050	52785143	94	1	693228	uc021uyt.1	934	ENSG00000208002	MIR643	microRNA 643
chr19	52786041	52787520	1480	*	Promoter (<=1kb)	19	52785050	52785143	94	1	693228	uc021uyt.1	991	ENSG00000208002	MIR643	microRNA 643
chr19	54965918	54966821	904	*	Exon (uc002qfw.2/114823, exon 7 of 16)	19	54960790	54963444	2655	1	114823	uc031rmy.1	5128	ENSG00000167615	LENG8	leukocyte receptor cluster member 8
chr19	55085963	55088991	3029	*	Promoter (<=1kb)	19	55085298	55107956	22659	1	11027	uc010yfg.1	665	ENSG00000239998	LILRA2	leukocyte immunoglobulin like receptor A2
chr19	55086321	55088103	1783	*	Promoter (1-2kb)	19	55085298	55107956	22659	1	11027	uc010yfg.1	1023	ENSG00000239998	LILRA2	leukocyte immunoglobulin like receptor A2
chr19	55086523	55087873	1351	*	Promoter (1-2kb)	19	55085298	55107956	22659	1	11027	uc010yfg.1	1225	ENSG00000239998	LILRA2	leukocyte immunoglobulin like receptor A2
chr19	55492837	55495079	2243	*	Exon (uc021vbq.1/55655, exon 5 of 13)	19	55477711	55512510	34800	1	55655	uc010yfp.2	15126	ENSG00000022556	NLRP2	NLR family pyrin domain containing 2
chr19	55639794	55642028	2235	*	Downstream (2-3kb)	19	55602281	55628968	26688	2	54776	uc002qiy.4	-10826	ENSG00000125503	PPP1R12C	protein phosphatase 1 regulatory subunit 12C
chr19	55640275	55645671	5397	*	3' UTR	19	55602281	55628968	26688	2	54776	uc002qiy.4	-11307	ENSG00000125503	PPP1R12C	protein phosphatase 1 regulatory subunit 12C
chr19	58033201	58034254	1054	*	Promoter (4-5kb)	19	58038693	58052244	13552	1	256051	uc002qpa.2	-4439	ENSG00000121406	ZNF549	zinc finger protein 549
chr19	58033481	58034338	858	*	Promoter (4-5kb)	19	58038693	58052244	13552	1	256051	uc002qpa.2	-4355	ENSG00000121406	ZNF549	zinc finger protein 549
chr19	58059010	58060106	1097	*	Exon (uc002qpc.4/162972, exon 4 of 6)	19	58057825	58067725	9901	2	162972	uc002qpe.1	7619	ENSG00000251369	ZNF550	zinc finger protein 550
chr2	3650409	3652314	1906	*	Promoter (<=1kb)	2	3649496	3692234	42739	1	78989	uc031rnn.1	913	ENSG00000118004	COLEC11	collectin subfamily member 11
chr2	10497457	10498615	1159	*	Intron (uc002raj.4/3241, intron 1 of 4)	2	10508804	10567743	58940	1	3241	uc031rnq.1	-10189	ENSG00000115756	HPCAL1	hippocalcin like 1
chr2	24491195	24492671	1477	*	Intron (uc002rfe.2/50618, intron 20 of 39)	2	24461802	24480962	19161	2	50618	uc002rfh.1	-10233	ENSG00000198399	ITSN2	intersectin 2
chr2	24491241	24492285	1045	*	Intron (uc002rfe.2/50618, intron 20 of 39)	2	24461802	24480962	19161	2	50618	uc002rfh.1	-10279	ENSG00000198399	ITSN2	intersectin 2
chr2	27077727	27080184	2458	*	Intron (uc002rhu.4/56896, intron 1 of 12)	2	27071292	27173219	101928	1	56896	uc021vev.1	6435	ENSG00000157851	DPYSL5	dihydropyrimidinase like 5
chr2	30407534	30409550	2017	*	Distal Intergenic	2	30370382	30383399	13018	1	51646	uc002rnd.3	37152	ENSG00000119801	YPEL5	yippee like 5
chr2	30421007	30422915	1909	*	Distal Intergenic	2	30454397	30482899	28503	1	81606	uc002rne.2	-31482	ENSG00000213626	LBH	limb bud and heart development
chr2	30422056	30422877	822	*	Distal Intergenic	2	30454397	30482899	28503	1	81606	uc002rne.2	-31520	ENSG00000213626	LBH	limb bud and heart development
chr2	31580166	31581316	1151	*	Intron (uc002rnv.1/7498, intron 24 of 35)	2	31557188	31637611	80424	2	7498	uc002rnv.1	56295	ENSG00000158125	XDH	xanthine dehydrogenase
chr2	36670706	36671569	864	*	Intron (uc002rpd.3/51232, intron 4 of 16)	2	36583370	36778278	194909	1	51232	uc002rpd.3	87336	ENSG00000150938	CRIM1	cysteine rich transmembrane BMP regulator 1
chr2	36670724	36671843	1120	*	Intron (uc002rpd.3/51232, intron 4 of 16)	2	36583370	36778278	194909	1	51232	uc002rpd.3	87354	ENSG00000150938	CRIM1	cysteine rich transmembrane BMP regulator 1
chr2	39243348	39244561	1214	*	Intron (uc002rrj.4/6654, intron 3 of 14)	2	39208690	39262451	53762	2	6654	uc002rrj.4	17890	ENSG00000115904	SOS1	SOS Ras/Rac guanine nucleotide exchange factor 1
chr2	54708432	54710190	1759	*	Intron (uc002rxu.3/6711, intron 1 of 35)	2	54684398	54856940	172543	1	6711	uc002rxv.1	24034	ENSG00000115306	SPTBN1	spectrin beta, non-erythrocytic 1
chr2	55223073	55224105	1033	*	Intron (uc002ryc.3/57142, intron 1 of 6)	2	55199327	55237470	38144	2	57142	uc002ryc.3	13365	ENSG00000115310	RTN4	reticulon 4
chr2	70789663	70790540	878	*	Distal Intergenic	2	70676451	70781147	104697	2	7039	uc002sgw.3	-8516	ENSG00000163235	TGFA	transforming growth factor alpha
chr2	70789753	70790828	1076	*	Distal Intergenic	2	70676451	70781147	104697	2	7039	uc002sgw.3	-8606	ENSG00000163235	TGFA	transforming growth factor alpha
chr2	87825570	87826224	655	*	Intron (uc002srs.4/64795, intron 3 of 10)	2	87754974	87821030	66057	1	112597	uc010fgz.3	70596	ENSG00000222041	CYTOR	cytoskeleton regulator RNA
chr2	90237712	90238636	925	*	Intron (uc031rom.1/uc031rom.1, intron 37 of 41)	2	89111884	89111968	85	1	100616399	uc021vks.1	1125828	ENSG00000265510	MIR4436A	microRNA 4436a
chr2	90245008	90245897	890	*	Intron (uc031rom.1/uc031rom.1, intron 37 of 41)	2	89111884	89111968	85	1	100616399	uc021vks.1	1133124	ENSG00000265510	MIR4436A	microRNA 4436a
chr2	91570961	91571974	1014	*	Distal Intergenic	2	91805188	91847975	42788	2	654342	uc002sts.4	276001	NA	LSP1P4	LSP1 pseudogene 4
chr2	104658369	104658994	626	*	Distal Intergenic	2	104995308	105024790	29483	2	100287010	uc010ywf.1	365796	NA	LOC100287010	uncharacterized LOC100287010
chr2	111617074	111619109	2036	*	Intron (uc010yxk.1/55289, intron 10 of 17)	2	111556591	111851921	295331	1	55289	uc021vmn.1	60483	ENSG00000153093	ACOXL	acyl-CoA oxidase like
chr2	113198200	113199692	1493	*	Distal Intergenic	2	113125946	113192062	66117	2	727851	uc010fkk.2	-6138	ENSG00000169629	RGPD8	RANBP2-like and GRIP domain containing 8
chr2	113198344	113199694	1351	*	Distal Intergenic	2	113125946	113192062	66117	2	727851	uc010fkk.2	-6282	ENSG00000169629	RGPD8	RANBP2-like and GRIP domain containing 8
chr2	113198477	113200022	1546	*	Distal Intergenic	2	113125946	113192062	66117	2	727851	uc010fkk.2	-6415	ENSG00000169629	RGPD8	RANBP2-like and GRIP domain containing 8
chr2	130252505	130253793	1289	*	Distal Intergenic	2	130680435	130691890	11456	2	389033	uc010yzp.2	438097	ENSG00000214100	PLAC9P1	placenta specific 9 pseudogene 1
chr2	130963950	130965119	1170	*	Distal Intergenic	2	130949318	130956034	6717	2	112714	uc002tqv.3	-7916	ENSG00000152086	TUBA3E	tubulin alpha 3e
chr2	146317621	146318882	1262	*	Distal Intergenic	2	145425534	145834291	408758	1	401014	uc031rpo.1	892087	ENSG00000226674	TEX41	testis expressed 41
chr2	160075047	160075836	790	*	5' UTR	2	160055486	160089170	33685	1	85461	uc010fon.3	19561	ENSG00000115183	TANC1	tetratricopeptide repeat, ankyrin repeat and coiled-coil containing 1
chr2	168686084	168687335	1252	*	Intron (uc002udz.1/8708, intron 1 of 1)	2	168675182	168727366	52185	1	8708	uc002udz.1	10902	ENSG00000172318	B3GALT1	beta-1,3-galactosyltransferase 1
chr2	190627532	190628726	1195	*	Promoter (<=1kb)	2	190611386	190627924	16539	2	64172	uc002uqz.1	0	ENSG00000128694	OSGEPL1	O-sialoglycoprotein endopeptidase like 1
chr2	196592071	196594203	2133	*	Exon (uc002utg.4/57181, exon 9 of 10)	2	196602427	196660564	58138	2	56171	uc002uti.4	66361	ENSG00000118997	DNAH7	dynein axonemal heavy chain 7
chr2	196592419	196593294	876	*	Exon (uc002utg.4/57181, exon 9 of 10)	2	196602427	196660564	58138	2	56171	uc002uti.4	67270	ENSG00000118997	DNAH7	dynein axonemal heavy chain 7
chr2	196592596	196594269	1674	*	Exon (uc002utg.4/57181, exon 9 of 10)	2	196602427	196660564	58138	2	56171	uc002uti.4	66295	ENSG00000118997	DNAH7	dynein axonemal heavy chain 7
chr2	199603365	199604217	853	*	Distal Intergenic	2	200134223	200320819	186597	2	23314	uc010fsq.2	716602	ENSG00000119042	SATB2	SATB homeobox 2
chr2	206274114	206276164	2051	*	Intron (uc002vao.2/117583, intron 19 of 21)	2	206547224	206608422	61199	1	8828	uc002vat.3	-271060	ENSG00000118257	NRP2	neuropilin 2
chr2	219851787	219852655	869	*	Promoter (1-2kb)	2	219845809	219850379	4571	2	54738	uc002vji.1	-1408	ENSG00000163497	FEV	FEV, ETS transcription factor
chr2	225113366	225114437	1072	*	Distal Intergenic	2	225243415	225266711	23297	2	79843	uc002vnw.3	152274	ENSG00000124019	FAM124B	family with sequence similarity 124 member B
chr2	227366537	227367660	1124	*	Distal Intergenic	2	227523426	227523509	84	2	100847053	uc031rrm.1	155849	ENSG00000263363	MIR5702	microRNA 5702
chr2	227370391	227371740	1350	*	Distal Intergenic	2	227523426	227523509	84	2	100847053	uc031rrm.1	151769	ENSG00000263363	MIR5702	microRNA 5702
chr2	239112791	239114638	1848	*	Promoter (<=1kb)	2	239090706	239112324	21619	2	80895	uc010znt.1	-467	ENSG00000132323	ILKAP	ILK associated serine/threonine phosphatase
chr2	239113124	239114894	1771	*	Promoter (<=1kb)	2	239090706	239112324	21619	2	80895	uc010znt.1	-800	ENSG00000132323	ILKAP	ILK associated serine/threonine phosphatase
chr2	239464746	239465847	1102	*	Promoter (<=1kb)	2	239419331	239464140	44810	2	151171	uc002vyi.2	-606	ENSG00000225493	LINC01107	long intergenic non-protein coding RNA 1107
chr20	5646807	5647904	1098	*	Distal Intergenic	20	5525080	5591672	66593	2	56261	uc002wme.4	-55135	ENSG00000125772	GPCPD1	glycerophosphocholine phosphodiesterase 1
chr20	5646948	5648600	1653	*	Distal Intergenic	20	5525080	5591672	66593	2	56261	uc002wme.4	-55276	ENSG00000125772	GPCPD1	glycerophosphocholine phosphodiesterase 1
chr20	9066127	9070028	3902	*	Intron (uc010gbw.1/5332, intron 1 of 31)	20	9049701	9461462	411762	1	5332	uc010gbx.3	16426	ENSG00000101333	PLCB4	phospholipase C beta 4
chr20	9066219	9070091	3873	*	Intron (uc010gbw.1/5332, intron 1 of 31)	20	9049701	9461462	411762	1	5332	uc010gbx.3	16518	ENSG00000101333	PLCB4	phospholipase C beta 4
chr20	30283306	30284604	1299	*	Intron (uc002wwk.3/598, intron 1 of 2)	20	30252261	30310133	57873	2	598	uc002wwk.3	25529	ENSG00000171552	BCL2L1	BCL2 like 1
chr20	30288244	30290587	2344	*	Intron (uc002wwk.3/598, intron 1 of 2)	20	30252261	30310133	57873	2	598	uc002wwk.3	19546	ENSG00000171552	BCL2L1	BCL2 like 1
chr20	30584832	30586430	1599	*	3' UTR	20	30598245	30619984	21740	1	140706	uc002wxf.2	-11815	ENSG00000101331	CCM2L	CCM2 like scaffold protein
chr20	30585201	30586028	828	*	3' UTR	20	30598245	30619984	21740	1	140706	uc002wxf.2	-12217	ENSG00000101331	CCM2L	CCM2 like scaffold protein
chr20	30723523	30724604	1082	*	5' UTR	20	30697539	30755061	57523	1	9777	uc002wxk.2	25984	ENSG00000101337	TM9SF4	transmembrane 9 superfamily member 4
chr20	30723727	30724788	1062	*	5' UTR	20	30697539	30755061	57523	1	9777	uc002wxk.2	26188	ENSG00000101337	TM9SF4	transmembrane 9 superfamily member 4
chr20	31602125	31606285	4161	*	Exon (uc002wyj.4/80341, exon 6 of 16)	20	31595384	31611515	16132	1	80341	uc002wyj.4	6741	ENSG00000078898	BPIFB2	BPI fold containing family B member 2
chr20	32189422	32191303	1882	*	Promoter (1-2kb)	20	32188131	32237836	49706	1	9139	uc002wzj.1	1291	ENSG00000078699	CBFA2T2	CBFA2/RUNX1 translocation partner 2
chr20	32473519	32476488	2970	*	Distal Intergenic	20	32399110	32442173	43064	1	128866	uc002xaa.3	74409	ENSG00000101421	CHMP4B	charged multivesicular body protein 4B
chr20	32473657	32476806	3150	*	Distal Intergenic	20	32399110	32442173	43064	1	128866	uc002xaa.3	74547	ENSG00000101421	CHMP4B	charged multivesicular body protein 4B
chr20	32474747	32476417	1671	*	Distal Intergenic	20	32399110	32442173	43064	1	128866	uc002xaa.3	75637	ENSG00000101421	CHMP4B	charged multivesicular body protein 4B
chr20	32761570	32763822	2253	*	Distal Intergenic	20	32676115	32700085	23971	2	8894	uc002xaf.3	-61485	ENSG00000125977	EIF2S2	eukaryotic translation initiation factor 2 subunit beta
chr20	33666098	33668340	2243	*	Intron (uc002xbk.3/26133, intron 1 of 18)	20	33590207	33680618	90412	2	26133	uc002xbk.3	12278	ENSG00000100991	TRPC4AP	transient receptor potential cation channel subfamily C member 4 associated protein
chr20	35601131	35602263	1133	*	Distal Intergenic	20	35520227	35580246	60020	2	25939	uc002xgh.2	-20885	ENSG00000101347	SAMHD1	SAM and HD domain containing deoxynucleoside triphosphate triphosphohydrolase 1
chr20	37701588	37702332	745	*	Distal Intergenic	20	37590981	37668366	77386	1	60625	uc010zwc.2	110607	ENSG00000101452	DHX35	DEAH-box helicase 35
chr20	38252411	38253464	1054	*	Distal Intergenic	20	37842424	37853391	10968	2	339568	uc010zwd.1	-399020	ENSG00000230324	LINC01734	long intergenic non-protein coding RNA 1734
chr20	47205358	47206568	1211	*	Distal Intergenic	20	47240793	47273118	32326	2	57580	uc002xtv.1	66550	ENSG00000124126	PREX1	phosphatidylinositol-3,4,5-trisphosphate dependent Rac exchange factor 1
chr20	48682002	48683229	1228	*	Distal Intergenic	20	48657244	48658166	923	2	100887755	uc031rtx.1	-23836	ENSG00000231265	TRERNA1	translation regulatory long non-coding RNA 1
chr20	48682410	48683670	1261	*	Distal Intergenic	20	48657244	48658166	923	2	100887755	uc031rtx.1	-24244	ENSG00000231265	TRERNA1	translation regulatory long non-coding RNA 1
chr20	53914020	53916544	2525	*	Distal Intergenic	20	54572413	54580528	8116	2	140689	uc002xxa.4	663984	ENSG00000054803	CBLN4	cerebellin 4 precursor
chr20	58890252	58891597	1346	*	Intron (uc002ybl.3/284757, intron 3 of 4)	20	59053169	59053239	71	1	100616362	uc021wfu.1	-161572	ENSG00000266140	MIR4533	microRNA 4533
chr20	58890268	58891534	1267	*	Intron (uc002ybl.3/284757, intron 3 of 4)	20	59053169	59053239	71	1	100616362	uc021wfu.1	-161635	ENSG00000266140	MIR4533	microRNA 4533
chr20	63627061	63628794	1734	*	Distal Intergenic	20	62921738	62934707	12970	1	140849	uc002yio.1	705323	ENSG00000149656	LINC00266-1	long intergenic non-protein coding RNA 266-1
chr21	32411146	32413384	2239	*	Promoter (<=1kb)	21	32410478	32410795	318	2	728299	uc010glt.3	-351	ENSG00000206102	KRTAP19-8	keratin associated protein 19-8
chr21	33401559	33403208	1650	*	Distal Intergenic	21	33452794	33458608	5815	2	100551499	uc021wij.1	55400	NA	LINC00159	long intergenic non-protein coding RNA 159
chr21	33402565	33405924	3360	*	Distal Intergenic	21	33452794	33458608	5815	2	100551499	uc021wij.1	52684	NA	LINC00159	long intergenic non-protein coding RNA 159
chr21	33403607	33405815	2209	*	Distal Intergenic	21	33452794	33458608	5815	2	100551499	uc021wij.1	52793	NA	LINC00159	long intergenic non-protein coding RNA 159
chr21	39047913	39049236	1324	*	Intron (uc011aej.2/3763, intron 3 of 3)	21	38861087	38887679	26593	1	1859	uc011aei.2	186826	ENSG00000157540	DYRK1A	dual specificity tyrosine phosphorylation regulated kinase 1A
chr21	42777305	42778686	1382	*	Exon (uc002yzf.1/4600, exon 13 of 14)	21	42770824	42780869	10046	1	4600	uc010gop.1	6481	ENSG00000183486	MX2	MX dynamin like GTPase 2
chr21	45405156	45407476	2321	*	3' UTR	21	45432206	45480110	47905	1	7109	uc002zdz.3	-24730	ENSG00000160218	TRAPPC10	trafficking protein particle complex 10
chr21	45470417	45472047	1631	*	Intron (uc002zdz.3/7109, intron 3 of 6)	21	45502669	45526432	23764	1	7109	uc011afa.2	-30622	ENSG00000160218	TRAPPC10	trafficking protein particle complex 10
chr21	46660402	46661720	1319	*	Intron (uc002zgz.1/uc002zgz.1, intron 1 of 2)	21	46683843	46697325	13483	2	23275	uc002zha.3	35605	ENSG00000186866	POFUT2	protein O-fucosyltransferase 2
chr22	17120244	17121911	1668	*	Intron (uc002zlr.3/387590, intron 6 of 8)	22	17100507	17134584	34078	1	387590	uc002zlt.3	19737	ENSG00000100181	TPTEP1	TPTE pseudogene 1
chr22	17120795	17122230	1436	*	Intron (uc002zlr.3/387590, intron 6 of 8)	22	17100507	17134584	34078	1	387590	uc002zlt.3	20288	ENSG00000100181	TPTEP1	TPTE pseudogene 1
chr22	19099094	19099808	715	*	Intron (uc002zoq.1/9993, intron 1 of 9)	22	19023795	19109967	86173	2	9993	uc002zoq.1	10159	ENSG00000070413	DGCR2	DiGeorge syndrome critical region gene 2
chr22	19874037	19875295	1259	*	Intron (uc002zqj.1/10587, intron 11 of 17)	22	19863047	19868870	5824	2	10587	uc002zqq.1	-5167	ENSG00000184470	TXNRD2	thioredoxin reductase 2
chr22	23179273	23180531	1259	*	Exon (uc031rxg.1/uc031rxg.1, exon 380 of 462)	22	23165270	23165360	91	1	723778	uc021wmp.1	14003	ENSG00000284049	MIR650	microRNA 650
chr22	23225085	23226648	1564	*	Promoter (3-4kb)	22	23229960	23238013	8054	1	100423062	uc010gtu.3	-3312	ENSG00000254709	IGLL5	immunoglobulin lambda like polypeptide 5
chr22	23225474	23226646	1173	*	Promoter (3-4kb)	22	23229960	23238013	8054	1	100423062	uc010gtu.3	-3314	ENSG00000254709	IGLL5	immunoglobulin lambda like polypeptide 5
chr22	24338836	24339485	650	*	Downstream (1-2kb)	22	24340595	24347258	6664	2	25774	uc002zzd.3	7773	ENSG00000276950	GSTT4	glutathione S-transferase theta 4
chr22	24515807	24516779	973	*	Intron (uc002zzi.1/23523, intron 28 of 36)	22	24551972	24564518	12547	1	23523	uc002zzm.1	-35193	ENSG00000099991	CABIN1	calcineurin binding protein 1
chr22	31054988	31056305	1318	*	Intron (uc003ait.3/339665, intron 1 of 2)	22	31048038	31063872	15835	2	150290	uc003aiu.3	7567	ENSG00000167065	DUSP18	dual specificity phosphatase 18
chr22	31055300	31056321	1022	*	Intron (uc003ait.3/339665, intron 1 of 2)	22	31048038	31063872	15835	2	150290	uc003aiu.3	7551	ENSG00000167065	DUSP18	dual specificity phosphatase 18
chr22	37176214	37177668	1455	*	Promoter (4-5kb)	22	37168447	37172177	3731	2	11020	uc021wop.2	-4037	ENSG00000100360	IFT27	intraflagellar transport 27
chr22	41181389	41182182	794	*	Intron (uc003azc.3/10478, intron 4 of 8)	22	41209887	41209962	76	2	100616283	uc021wqc.1	27780	ENSG00000266594	MIR4766	microRNA 4766
chr22	41237441	41238439	999	*	Intron (uc003aze.3/6767, intron 4 of 11)	22	41220601	41252687	32087	2	6767	uc003aze.3	14248	ENSG00000100380	ST13	ST13, Hsp70 interacting protein
chr22	46731227	46732356	1130	*	Promoter (<=1kb)	22	46731298	46750216	18919	1	55687	uc011arb.1	0	ENSG00000100416	TRMU	tRNA 5-methylaminomethyl-2-thiouridylate methyltransferase
chr22	49051873	49052742	870	*	Intron (uc003bim.4/25817, intron 2 of 3)	22	48972118	49147744	175627	1	25817	uc003bio.4	79755	ENSG00000219438	FAM19A5	family with sequence similarity 19 member A5, C-C motif chemokine like
chr22	49632251	49633377	1127	*	Distal Intergenic	22	49262582	49294198	31617	1	100128946	uc003bip.3	369669	ENSG00000205632	LINC01310	long intergenic non-protein coding RNA 1310
chr22	49852724	49853821	1098	*	Intron (uc003biq.3/uc003biq.3, intron 1 of 4)	22	50013290	50051190	37901	2	348645	uc003bit.3	197369	ENSG00000188511	C22orf34	chromosome 22 open reading frame 34
chr22	50029655	50030931	1277	*	Intron (uc003biq.3/uc003biq.3, intron 1 of 4)	22	50013290	50051190	37901	2	348645	uc003bit.3	20259	ENSG00000188511	C22orf34	chromosome 22 open reading frame 34
chr22	50029854	50030743	890	*	Intron (uc003biq.3/uc003biq.3, intron 1 of 4)	22	50013290	50051190	37901	2	348645	uc003bit.3	20447	ENSG00000188511	C22orf34	chromosome 22 open reading frame 34
chr22	50674844	50676012	1169	*	Intron (uc003bkb.1/85378, intron 2 of 24)	22	50656118	50683400	27283	2	85378	uc003bkb.1	7388	ENSG00000128159	TUBGCP6	tubulin gamma complex associated protein 6
chr3	8767119	8769838	2720	*	Intron (uc003bqz.4/51066, intron 2 of 17)	3	8775486	8788451	12966	1	859	uc003bra.3	-5648	ENSG00000182533	CAV3	caveolin 3
chr3	38003877	38005157	1281	*	Intron (uc003chg.3/10217, intron 3 of 7)	3	38010895	38010971	77	1	407015	uc011ayg.2	-5738	ENSG00000199075	MIR26A1	microRNA 26a-1
chr3	39808373	39809304	932	*	Distal Intergenic	3	39851303	40301811	450509	1	25924	uc003cka.3	-41999	ENSG00000170011	MYRIP	myosin VIIA and Rab interacting protein
chr3	39808785	39810326	1542	*	Distal Intergenic	3	39851303	40301811	450509	1	25924	uc003cka.3	-40977	ENSG00000170011	MYRIP	myosin VIIA and Rab interacting protein
chr3	49718961	49720366	1406	*	Exon (uc010hkw.1/327, exon 16 of 22)	3	49721380	49726196	4817	2	4485	uc003cxg.3	5830	ENSG00000173531	MST1	macrophage stimulating 1
chr3	50154225	50157636	3412	*	Promoter (4-5kb)	3	50150175	50156397	6223	1	10181	uc003cyh.3	4050	ENSG00000003756	RBM5	RNA binding motif protein 5
chr3	52317176	52318190	1015	*	Promoter (3-4kb)	3	52321836	52327208	5373	1	132158	uc003ddq.2	-3646	ENSG00000168237	GLYCTK	glycerate kinase
chr3	65355997	65356806	810	*	Intron (uc003dmm.3/9223, intron 19 of 24)	3	65364936	65387379	22444	2	9223	uc010hnx.1	30573	ENSG00000151276	MAGI1	membrane associated guanylate kinase, WW and PDZ domain containing 1
chr3	71226315	71227247	933	*	Intron (uc003dol.3/27086, intron 2 of 16)	3	71003865	71180092	176228	2	27086	uc003dok.3	-46223	ENSG00000114861	FOXP1	forkhead box P1
chr3	96812840	96814646	1807	*	Intron (uc003drp.1/285220, intron 3 of 4)	3	96533425	97467786	934362	1	285220	uc010how.1	279415	ENSG00000080224	EPHA6	EPH receptor A6
chr3	96812862	96814792	1931	*	Intron (uc003drp.1/285220, intron 3 of 4)	3	96533425	97467786	934362	1	285220	uc010how.1	279437	ENSG00000080224	EPHA6	EPH receptor A6
chr3	125989938	125991255	1318	*	Distal Intergenic	3	126061478	126076236	14759	2	28999	uc011bkk.1	84981	ENSG00000163884	KLF15	Kruppel like factor 15
chr3	125990024	125991206	1183	*	Distal Intergenic	3	126061478	126076236	14759	2	28999	uc011bkk.1	85030	ENSG00000163884	KLF15	Kruppel like factor 15
chr3	128617301	128618713	1413	*	Promoter (<=1kb)	3	128616475	128622975	6501	1	28976	uc003elc.1	826	ENSG00000177646	ACAD9	acyl-CoA dehydrogenase family member 9
chr3	128617324	128618366	1043	*	Promoter (<=1kb)	3	128616475	128622975	6501	1	28976	uc003elc.1	849	ENSG00000177646	ACAD9	acyl-CoA dehydrogenase family member 9
chr3	129427978	129429484	1507	*	Intron (uc011blc.2/23023, intron 1 of 3)	3	129366635	129407575	40941	2	23023	uc003emy.4	-20403	ENSG00000172765	TMCC1	transmembrane and coiled-coil domain family 1
chr3	129428091	129429092	1002	*	Intron (uc011blc.2/23023, intron 1 of 3)	3	129366635	129407575	40941	2	23023	uc003emy.4	-20516	ENSG00000172765	TMCC1	transmembrane and coiled-coil domain family 1
chr3	129428187	129429219	1033	*	Intron (uc011blc.2/23023, intron 1 of 3)	3	129366635	129407575	40941	2	23023	uc003emy.4	-20612	ENSG00000172765	TMCC1	transmembrane and coiled-coil domain family 1
chr3	129596003	129597536	1534	*	Promoter (1-2kb)	3	129366635	129599402	232768	2	23023	uc021xdy.1	1866	ENSG00000172765	TMCC1	transmembrane and coiled-coil domain family 1
chr3	134311069	134314228	3160	*	Distal Intergenic	3	134324783	134339699	14917	2	339855	uc003eqr.1	25471	ENSG00000174611	KY	kyphoscoliosis peptidase
chr3	134311156	134314428	3273	*	Distal Intergenic	3	134324783	134339699	14917	2	339855	uc003eqr.1	25271	ENSG00000174611	KY	kyphoscoliosis peptidase
chr3	170037456	170038929	1474	*	Distal Intergenic	3	170009435	170023770	14336	1	5584	uc003fgt.2	28021	ENSG00000163558	PRKCI	protein kinase C iota
chr3	172200785	172202453	1669	*	Distal Intergenic	3	172165333	172166246	914	2	2693	uc011bpv.2	-34539	ENSG00000121853	GHSR	growth hormone secretagogue receptor
chr3	172200905	172202203	1299	*	Distal Intergenic	3	172165333	172166246	914	2	2693	uc011bpv.2	-34659	ENSG00000121853	GHSR	growth hormone secretagogue receptor
chr3	185824416	185826770	2355	*	Promoter (<=1kb)	3	185764106	185826362	62257	2	2119	uc003fpy.3	0	ENSG00000244405	ETV5	ETS variant 5
chr3	186915909	186916586	678	*	Promoter (<=1kb)	3	186915274	186919253	3980	1	132112	uc003frg.3	635	ENSG00000175077	RTP1	receptor transporter protein 1
chr3	190444268	190445196	929	*	Distal Intergenic	3	190570526	190580465	9940	2	647309	uc011bsl.1	135269	ENSG00000205835	GMNC	geminin coiled-coil domain containing
chr3	194296127	194297206	1080	*	Distal Intergenic	3	194304997	194311561	6565	1	100507297	uc003fug.4	-7791	ENSG00000231770	TMEM44-AS1	TMEM44 antisense RNA 1
chr3	195180205	195181160	956	*	Distal Intergenic	3	195056645	195163817	107173	2	23527	uc003fuo.3	-16388	ENSG00000114331	ACAP2	ArfGAP with coiled-coil, ankyrin repeat and PH domains 2
chr3	197653856	197654431	576	*	Intron (uc003fyn.3/84223, intron 2 of 7)	3	197615946	197665903	49958	2	84223	uc003fyn.3	11472	ENSG00000114473	IQCG	IQ motif containing G
chr4	1046040	1047433	1394	*	Distal Intergenic	4	1005934	1020686	14753	1	53834	uc010ibo.3	40106	ENSG00000127418	FGFRL1	fibroblast growth factor receptor like 1
chr4	1725835	1728340	2506	*	Promoter (2-3kb)	4	1723217	1746905	23689	1	10460	uc003gdp.3	2618	ENSG00000013810	TACC3	transforming acidic coiled-coil containing protein 3
chr4	1726091	1728492	2402	*	Promoter (2-3kb)	4	1723217	1746905	23689	1	10460	uc003gdp.3	2874	ENSG00000013810	TACC3	transforming acidic coiled-coil containing protein 3
chr4	2364027	2365161	1135	*	Promoter (1-2kb)	4	2271324	2366604	95281	2	57732	uc011bvk.2	1443	ENSG00000159733	ZFYVE28	zinc finger FYVE-type containing 28
chr4	2817607	2818737	1131	*	Promoter (1-2kb)	4	2819912	2842823	22912	1	6452	uc003gfj.4	-1175	ENSG00000087266	SH3BP2	SH3 domain binding protein 2
chr4	3285465	3286828	1364	*	Distal Intergenic	4	3294755	3417848	123094	1	6002	uc003ggu.2	-7927	ENSG00000159788	RGS12	regulator of G protein signaling 12
chr4	3369461	3370956	1496	*	Promoter (<=1kb)	4	3371724	3419994	48271	1	6002	uc010ict.1	-768	ENSG00000159788	RGS12	regulator of G protein signaling 12
chr4	4574617	4575844	1228	*	Intron (uc003gid.3/100507266, intron 2 of 5)	4	4543858	4712664	168807	1	100507266	uc003gid.3	30759	ENSG00000247708	STX18-AS1	STX18 antisense RNA 1 (head to head)
chr4	4574814	4576201	1388	*	Intron (uc003gid.3/100507266, intron 2 of 5)	4	4543858	4712664	168807	1	100507266	uc003gid.3	30956	ENSG00000247708	STX18-AS1	STX18 antisense RNA 1 (head to head)
chr4	4575143	4576111	969	*	Intron (uc003gid.3/100507266, intron 2 of 5)	4	4543858	4712664	168807	1	100507266	uc003gid.3	31285	ENSG00000247708	STX18-AS1	STX18 antisense RNA 1 (head to head)
chr4	15653542	15656324	2783	*	Promoter (<=1kb)	4	15606007	15657035	51029	2	26234	uc003gob.2	711	ENSG00000118564	FBXL5	F-box and leucine rich repeat protein 5
chr4	15653664	15655946	2283	*	Promoter (1-2kb)	4	15606007	15657035	51029	2	26234	uc003gob.2	1089	ENSG00000118564	FBXL5	F-box and leucine rich repeat protein 5
chr4	21947943	21949354	1412	*	Promoter (1-2kb)	4	20730239	21950374	1220136	2	80333	uc003gqi.1	1020	ENSG00000185774	KCNIP4	potassium voltage-gated channel interacting protein 4
chr4	26086954	26089148	2195	*	Distal Intergenic	4	25915814	25931501	15688	1	389203	uc003grw.4	171140	ENSG00000250317	SMIM20	small integral membrane protein 20
chr4	44447591	44449283	1693	*	Promoter (1-2kb)	4	44175920	44450824	274905	2	386617	uc003gwu.3	1541	ENSG00000183783	KCTD8	potassium channel tetramerization domain containing 8
chr4	54783524	54785104	1581	*	Intron (uc003haa.3/5156, intron 12 of 23)	4	54851666	54853449	1784	2	402176	uc011bzv.3	68345	NA	RPL21P44	ribosomal protein L21 pseudogene 44
chr4	55445290	55447322	2033	*	Distal Intergenic	4	55524095	55606881	82787	1	3815	uc010igr.3	-76773	ENSG00000157404	KIT	KIT proto-oncogene receptor tyrosine kinase
chr4	61200152	61201945	1794	*	Distal Intergenic	4	62066974	62599272	532299	1	23284	uc010ihg.1	-865029	ENSG00000150471	ADGRL3	adhesion G protein-coupled receptor L3
chr4	73981289	73982141	853	*	Exon (uc003hgo.3/26057, exon 23 of 34)	4	73978801	74019830	41030	2	26057	uc011cbd.1	37689	ENSG00000132466	ANKRD17	ankyrin repeat domain 17
chr4	81153337	81154262	926	*	Distal Intergenic	4	81187742	81212171	24430	1	2250	uc003hmd.3	-33480	ENSG00000138675	FGF5	fibroblast growth factor 5
chr4	83150219	83151116	898	*	Distal Intergenic	4	83274467	83292737	18271	2	3184	uc003hml.1	141621	ENSG00000138668	HNRNPD	heterogeneous nuclear ribonucleoprotein D
chr4	109979784	109981006	1223	*	Intron (uc003hzd.4/84570, intron 3 of 35)	4	109733860	110223231	489372	2	84570	uc021xqo.1	242225	ENSG00000188517	COL25A1	collagen type XXV alpha 1 chain
chr4	109979869	109981096	1228	*	Intron (uc003hzd.4/84570, intron 3 of 35)	4	109733860	110223231	489372	2	84570	uc021xqo.1	242135	ENSG00000188517	COL25A1	collagen type XXV alpha 1 chain
chr4	118265145	118266298	1154	*	Distal Intergenic	4	118004710	118006736	2027	2	133022	uc003ibv.4	-258409	ENSG00000174599	TRAM1L1	translocation associated membrane protein 1 like 1
chr4	118265246	118266160	915	*	Distal Intergenic	4	118004710	118006736	2027	2	133022	uc003ibv.4	-258510	ENSG00000174599	TRAM1L1	translocation associated membrane protein 1 like 1
chr4	131975331	131976117	787	*	Distal Intergenic	4	130017282	130033843	16562	1	132321	uc010iod.3	1958049	ENSG00000151470	C4orf33	chromosome 4 open reading frame 33
chr4	140003937	140005101	1165	*	Promoter (<=1kb)	4	139978871	140005568	26698	2	1998	uc003ihm.2	467	ENSG00000109381	ELF2	E74 like ETS transcription factor 2
chr4	140004394	140005136	743	*	Promoter (<=1kb)	4	139978871	140005568	26698	2	1998	uc003ihm.2	432	ENSG00000109381	ELF2	E74 like ETS transcription factor 2
chr4	143558356	143560151	1796	*	Intron (uc003iiw.4/8821, intron 2 of 25)	4	143003184	143435448	432265	2	8821	uc011cho.1	-122908	ENSG00000109452	INPP4B	inositol polyphosphate-4-phosphatase type II B
chr4	143558434	143559904	1471	*	Intron (uc003iiw.4/8821, intron 2 of 25)	4	143003184	143435448	432265	2	8821	uc011cho.1	-122986	ENSG00000109452	INPP4B	inositol polyphosphate-4-phosphatase type II B
chr4	145919966	145921259	1294	*	3' UTR	4	146019156	146050676	31521	1	6059	uc003ijx.3	-97897	ENSG00000164163	ABCE1	ATP binding cassette subfamily E member 1
chr4	152045576	152046458	883	*	Intron (uc003imb.2/152503, intron 12 of 12)	4	152024979	152025043	65	1	8944	uc003ima.1	20597	ENSG00000208797	SNORD73A	small nucleolar RNA, C/D box 73A
chr4	169909606	169910556	951	*	3' UTR	4	169784921	169931468	146548	2	84869	uc011cjy.2	20912	ENSG00000145439	CBR4	carbonyl reductase 4
chr4	186722648	186727826	5179	*	Promoter (4-5kb)	4	186506598	186732048	225451	2	8470	uc011ckw.2	4222	ENSG00000154556	SORBS2	sorbin and SH3 domain containing 2
chr4	186722717	186727774	5058	*	Promoter (4-5kb)	4	186506598	186732048	225451	2	8470	uc011ckw.2	4274	ENSG00000154556	SORBS2	sorbin and SH3 domain containing 2
chr4	186725262	186727683	2422	*	Promoter (4-5kb)	4	186506598	186732048	225451	2	8470	uc011ckw.2	4365	ENSG00000154556	SORBS2	sorbin and SH3 domain containing 2
chr5	3593719	3595894	2176	*	Promoter (<=1kb)	5	3596168	3601517	5350	1	79192	uc003jde.3	-274	ENSG00000170549	IRX1	iroquois homeobox 1
chr5	7878145	7879678	1534	*	Exon (uc010itn.1/4552, exon 4 of 6)	5	7869217	7901235	32019	1	4552	uc010ito.3	8928	ENSG00000124275	MTRR	5-methyltetrahydrofolate-homocysteine methyltransferase reductase
chr5	23951304	23952241	938	*	Exon (uc003jgq.1/uc003jgq.1, exon 1 of 5)	5	23507724	23528706	20983	1	56979	uc003jgo.3	443580	ENSG00000164256	PRDM9	PR/SET domain 9
chr5	37208642	37209816	1175	*	Promoter (4-5kb)	5	37106330	37213834	107505	2	65250	uc003jks.2	4018	ENSG00000197603	CPLANE1	ciliogenesis and planar polarity effector 1
chr5	39271750	39272793	1044	*	Promoter (<=1kb)	5	39105354	39270759	165406	2	2533	uc011cpl.2	-991	ENSG00000082074	FYB1	FYN binding protein 1
chr5	42999491	43001335	1845	*	Distal Intergenic	5	43014831	43018913	4083	2	648987	uc003jnc.3	17578	ENSG00000177738	LOC648987	uncharacterized LOC648987
chr5	42999840	43001107	1268	*	Distal Intergenic	5	43014831	43018913	4083	2	648987	uc003jnc.3	17806	ENSG00000177738	LOC648987	uncharacterized LOC648987
chr5	42999904	43001394	1491	*	Distal Intergenic	5	43014831	43018913	4083	2	648987	uc003jnc.3	17519	ENSG00000177738	LOC648987	uncharacterized LOC648987
chr5	59893276	59894462	1187	*	3' UTR	5	59892739	59995993	103255	2	55789	uc003jsh.3	101531	ENSG00000035499	DEPDC1B	DEP domain containing 1B
chr5	59893432	59894311	880	*	3' UTR	5	59892739	59995993	103255	2	55789	uc003jsh.3	101682	ENSG00000035499	DEPDC1B	DEP domain containing 1B
chr5	67182102	67183314	1213	*	Distal Intergenic	5	67511584	67597649	86066	1	5295	uc003jva.3	-328270	ENSG00000145675	PIK3R1	phosphoinositide-3-kinase regulatory subunit 1
chr5	68554405	68555496	1092	*	Intron (uc021xzo.1/1022, intron 6 of 10)	5	68530622	68573257	42636	1	1022	uc003jvt.4	23783	ENSG00000134058	CDK7	cyclin dependent kinase 7
chr5	76082937	76084486	1550	*	Distal Intergenic	5	76114833	76131140	16308	1	2150	uc003keo.3	-30347	ENSG00000164251	F2RL1	F2R like trypsin receptor 1
chr5	77844020	77844792	773	*	Intron (uc003kfo.3/10184, intron 3 of 4)	5	77753618	77776562	22945	1	9522	uc003kfn.3	90402	ENSG00000085365	SCAMP1	secretory carrier membrane protein 1
chr5	78529050	78531090	2041	*	Promoter (<=1kb)	5	78531925	78623038	91114	1	133746	uc003kfx.4	-835	ENSG00000152409	JMY	junction mediating and regulatory protein, p53 cofactor
chr5	78529084	78530847	1764	*	Promoter (1-2kb)	5	78531925	78623038	91114	1	133746	uc003kfx.4	-1078	ENSG00000152409	JMY	junction mediating and regulatory protein, p53 cofactor
chr5	78529128	78531223	2096	*	Promoter (<=1kb)	5	78531925	78623038	91114	1	133746	uc003kfx.4	-702	ENSG00000152409	JMY	junction mediating and regulatory protein, p53 cofactor
chr5	80569071	80570829	1759	*	Intron (uc011cto.1/26829, intron 1 of 1)	5	80533384	80597388	64005	2	100131067	uc003khe.2	26559	ENSG00000247572	CKMT2-AS1	CKMT2 antisense RNA 1
chr5	110726638	110727381	744	*	Intron (uc003kpf.3/814, intron 4 of 10)	5	110817646	110820748	3103	1	814	uc003kpg.3	-90265	ENSG00000152495	CAMK4	calcium/calmodulin dependent protein kinase IV
chr5	134561195	134562232	1038	*	Intron (uc003laj.2/100996485, intron 3 of 5)	5	134571924	134583867	11944	2	340073	uc003lak.3	21635	ENSG00000249647	C5orf66-AS2	C5orf66 antisense RNA 2
chr5	140546498	140548539	2042	*	Promoter (3-4kb)	5	140552243	140555957	3715	1	56129	uc003lit.3	-3704	ENSG00000113212	PCDHB7	protocadherin beta 7
chr5	140546966	140548584	1619	*	Promoter (3-4kb)	5	140552243	140555957	3715	1	56129	uc003lit.3	-3659	ENSG00000113212	PCDHB7	protocadherin beta 7
chr5	145855668	145857201	1534	*	Intron (uc011dbt.2/10915, intron 8 of 10)	5	145826873	145891069	64197	1	10915	uc003loc.3	28795	ENSG00000113649	TCERG1	transcription elongation regulator 1
chr5	145855903	145856944	1042	*	Intron (uc011dbt.2/10915, intron 8 of 10)	5	145826873	145891069	64197	1	10915	uc003loc.3	29030	ENSG00000113649	TCERG1	transcription elongation regulator 1
chr5	145856053	145856939	887	*	Intron (uc011dbt.2/10915, intron 8 of 10)	5	145826873	145891069	64197	1	10915	uc003loc.3	29180	ENSG00000113649	TCERG1	transcription elongation regulator 1
chr5	148319775	148320851	1077	*	Intron (uc003lpp.1/79628, intron 18 of 26)	5	148361713	148411250	49538	2	79628	uc010jgw.3	90399	ENSG00000169247	SH3TC2	SH3 domain and tetratricopeptide repeats 2
chr5	148319799	148321243	1445	*	Intron (uc003lpp.1/79628, intron 18 of 26)	5	148361713	148411250	49538	2	79628	uc010jgw.3	90007	ENSG00000169247	SH3TC2	SH3 domain and tetratricopeptide repeats 2
chr5	151612582	151613828	1247	*	Intron (uc003luu.1/uc003luu.1, intron 6 of 6)	5	151771102	151784840	13739	2	56923	uc003luv.2	171012	ENSG00000132911	NMUR2	neuromedin U receptor 2
chr5	151612868	151613681	814	*	Intron (uc003luu.1/uc003luu.1, intron 6 of 6)	5	151771102	151784840	13739	2	56923	uc003luv.2	171159	ENSG00000132911	NMUR2	neuromedin U receptor 2
chr5	179549629	179551651	2023	*	Intron (uc003mlp.4/255426, intron 3 of 10)	5	179527795	179563776	35982	2	255426	uc003mlp.4	12125	ENSG00000146090	RASGEF1C	RasGEF domain family member 1C
chr5	179549645	179551482	1838	*	Intron (uc003mlp.4/255426, intron 3 of 10)	5	179527795	179563776	35982	2	255426	uc003mlp.4	12294	ENSG00000146090	RASGEF1C	RasGEF domain family member 1C
chr5	179549951	179551791	1841	*	Intron (uc003mlp.4/255426, intron 3 of 10)	5	179527795	179563776	35982	2	255426	uc003mlp.4	11985	ENSG00000146090	RASGEF1C	RasGEF domain family member 1C
chr6	2522091	2523438	1348	*	Distal Intergenic	6	2622972	2635298	12327	2	154386	uc003mtw.2	111860	ENSG00000164385	LINC01600	long intergenic non-protein coding RNA 1600
chr6	2952176	2953323	1148	*	Exon (uc003muj.3/5269, exon 3 of 5)	6	2948393	2958403	10011	2	5269	uc003muj.3	5080	ENSG00000124570	SERPINB6	serpin family B member 6
chr6	5084468	5086618	2151	*	Promoter (<=1kb)	6	5085720	5087455	1736	1	648791	uc011dia.1	0	ENSG00000219607	PPP1R3G	protein phosphatase 1 regulatory subunit 3G
chr6	5103070	5103846	777	*	Intron (uc003mwn.1/uc003mwn.1, intron 3 of 3)	6	5085720	5087455	1736	1	648791	uc011dia.1	17350	ENSG00000219607	PPP1R3G	protein phosphatase 1 regulatory subunit 3G
chr6	6893507	6894262	756	*	Distal Intergenic	6	7107830	7252213	144384	1	6239	uc021yky.1	-213568	ENSG00000124782	RREB1	ras responsive element binding protein 1
chr6	7166016	7167367	1352	*	Intron (uc021yky.1/6239, intron 1 of 11)	6	7182103	7252213	70111	1	6239	uc021ykz.1	-14736	ENSG00000124782	RREB1	ras responsive element binding protein 1
chr6	7468102	7469551	1450	*	Distal Intergenic	6	7402880	7418270	15391	1	83732	uc003mxo.3	65222	ENSG00000124784	RIOK1	RIO kinase 1
chr6	16238780	16240063	1284	*	Promoter (<=1kb)	6	16238811	16295780	56970	1	2766	uc003nbs.3	0	ENSG00000137198	GMPR	guanosine monophosphate reductase
chr6	16238939	16240251	1313	*	Promoter (<=1kb)	6	16238811	16295780	56970	1	2766	uc003nbs.3	128	ENSG00000137198	GMPR	guanosine monophosphate reductase
chr6	26304684	26305734	1051	*	Exon (uc021ymw.1/uc021ymw.1, exon 1 of 1)	6	26285354	26285727	374	2	8365	uc003nhm.2	-18957	ENSG00000158406	HIST1H4H	histone cluster 1 H4 family member h
chr6	26520299	26522305	2007	*	Promoter (<=1kb)	6	26521934	26527612	5679	1	493812	uc011dkp.3	0	ENSG00000228223	HCG11	HLA complex group 11
chr6	26520495	26522500	2006	*	Promoter (<=1kb)	6	26521934	26527612	5679	1	493812	uc011dkp.3	0	ENSG00000228223	HCG11	HLA complex group 11
chr6	26520502	26522337	1836	*	Promoter (<=1kb)	6	26521934	26527612	5679	1	493812	uc011dkp.3	0	ENSG00000228223	HCG11	HLA complex group 11
chr6	30074962	30076454	1493	*	Promoter (4-5kb)	6	30070674	30080867	10194	2	11074	uc003npg.1	4413	ENSG00000204616	TRIM31	tripartite motif containing 31
chr6	30656268	30657389	1122	*	Promoter (<=1kb)	6	30644166	30655672	11507	2	170954	uc003nrb.4	-596	ENSG00000146112	PPP1R18	protein phosphatase 1 regulatory subunit 18
chr6	35494851	35498413	3563	*	Distal Intergenic	6	35472696	35480647	7952	2	7287	uc021yyy.1	-14204	ENSG00000112041	TULP1	tubby like protein 1
chr6	35494978	35498612	3635	*	Distal Intergenic	6	35472696	35480647	7952	2	7287	uc021yyy.1	-14331	ENSG00000112041	TULP1	tubby like protein 1
chr6	37615396	37616356	961	*	Promoter (<=1kb)	6	37604691	37615100	10410	2	266727	uc003onv.1	-296	ENSG00000112139	MDGA1	MAM domain containing glycosylphosphatidylinositol anchor 1
chr6	38155204	38156485	1282	*	Intron (uc003ony.4/114781, intron 9 of 9)	6	37787307	38122399	335093	1	60685	uc003onx.3	367897	ENSG00000156639	ZFAND3	zinc finger AN1-type containing 3
chr6	39791950	39793200	1251	*	Intron (uc010jxc.3/23500, intron 1 of 13)	6	39816342	39828941	12600	1	23500	uc003ooy.4	-23142	ENSG00000146122	DAAM2	dishevelled associated activator of morphogenesis 2
chr6	41681766	41684243	2478	*	Intron (uc031sop.1/7942, intron 1 of 8)	6	41658739	41691464	32726	2	7942	uc003oqy.1	7221	ENSG00000112561	TFEB	transcription factor EB
chr6	42726120	42727404	1285	*	Distal Intergenic	6	42712234	42713884	1651	2	6903	uc003osl.3	-12236	ENSG00000124659	TBCC	tubulin folding cofactor C
chr6	42726193	42727155	963	*	Distal Intergenic	6	42712234	42713884	1651	2	6903	uc003osl.3	-12309	ENSG00000124659	TBCC	tubulin folding cofactor C
chr6	42726449	42727331	883	*	Distal Intergenic	6	42712234	42713884	1651	2	6903	uc003osl.3	-12565	ENSG00000124659	TBCC	tubulin folding cofactor C
chr6	43383103	43384593	1491	*	Distal Intergenic	6	43395292	43418163	22872	1	89845	uc003ouy.1	-10699	ENSG00000124574	ABCC10	ATP binding cassette subfamily C member 10
chr6	44275872	44276825	954	*	Promoter (4-5kb)	6	44266463	44281063	14601	2	57505	uc010jza.1	4238	ENSG00000124608	AARS2	alanyl-tRNA synthetase 2, mitochondrial
chr6	45419376	45424573	5198	*	Intron (uc011dvx.2/860, intron 5 of 8)	6	45389914	45518819	128906	1	860	uc003oxt.3	29462	ENSG00000124813	RUNX2	runt related transcription factor 2
chr6	45421125	45424694	3570	*	Intron (uc011dvx.2/860, intron 5 of 8)	6	45389914	45518819	128906	1	860	uc003oxt.3	31211	ENSG00000124813	RUNX2	runt related transcription factor 2
chr6	90403355	90404754	1400	*	Exon (uc003pnn.1/23195, exon 62 of 102)	6	90341943	90348474	6532	2	57226	uc003pnm.3	-54881	ENSG00000083099	LYRM2	LYR motif containing 2
chr6	90403358	90404389	1032	*	Exon (uc003pnn.1/23195, exon 62 of 102)	6	90341943	90348474	6532	2	57226	uc003pnm.3	-54884	ENSG00000083099	LYRM2	LYR motif containing 2
chr6	90403460	90404698	1239	*	Exon (uc003pnn.1/23195, exon 62 of 102)	6	90341943	90348474	6532	2	57226	uc003pnm.3	-54986	ENSG00000083099	LYRM2	LYR motif containing 2
chr6	90610331	90611166	836	*	Distal Intergenic	6	90604188	90605819	1632	1	84694	uc011eaa.2	6143	ENSG00000135355	GJA10	gap junction protein alpha 10
chr6	90610852	90611644	793	*	Distal Intergenic	6	90604188	90605819	1632	1	84694	uc011eaa.2	6664	ENSG00000135355	GJA10	gap junction protein alpha 10
chr6	108557337	108563646	6310	*	Intron (uc003psh.3/8724, intron 1 of 3)	6	108532717	108582464	49748	2	8724	uc003psh.3	18818	ENSG00000112335	SNX3	sorting nexin 3
chr6	168035478	168036492	1015	*	Distal Intergenic	6	168185219	168197539	12321	2	26238	uc003sic.3	161047	ENSG00000146521	LINC01558	long intergenic non-protein coding RNA 1558
chr6	169266940	169267685	746	*	Distal Intergenic	6	169017922	169068674	50753	1	64094	uc011egu.2	249018	ENSG00000112562	SMOC2	SPARC related modular calcium binding 2
chr6	169654420	169655494	1075	*	Promoter (<=1kb)	6	169615875	169654137	38263	2	7058	uc003qwt.3	-283	ENSG00000186340	THBS2	thrombospondin 2
chr6	170279971	170280862	892	*	Distal Intergenic	6	170188886	170198921	10036	2	401288	uc003qxj.1	-81050	ENSG00000229214	LINC00242	long intergenic non-protein coding RNA 242
chr7	516662	519556	2895	*	Distal Intergenic	7	540415	553104	12690	2	5154	uc003sit.1	33548	ENSG00000197461	PDGFA	platelet derived growth factor subunit A
chr7	936066	937471	1406	*	3' UTR	7	937537	944909	7373	2	11033	uc003sjm.4	7438	ENSG00000105963	ADAP1	ArfGAP with dual PH domains 1
chr7	3300069	3301297	1229	*	Distal Intergenic	7	3341080	4308631	967552	1	221935	uc003smx.3	-39783	ENSG00000146555	SDK1	sidekick cell adhesion molecule 1
chr7	3300224	3301479	1256	*	Distal Intergenic	7	3341080	4308631	967552	1	221935	uc003smx.3	-39601	ENSG00000146555	SDK1	sidekick cell adhesion molecule 1
chr7	3300263	3301485	1223	*	Distal Intergenic	7	3341080	4308631	967552	1	221935	uc003smx.3	-39595	ENSG00000146555	SDK1	sidekick cell adhesion molecule 1
chr7	5189415	5191245	1831	*	Distal Intergenic	7	5160941	5184177	23237	2	645700	uc011jwf.1	-5238	ENSG00000159904	ZNF890P	zinc finger protein 890, pseudogene
chr7	5189503	5190700	1198	*	Distal Intergenic	7	5160941	5184177	23237	2	645700	uc011jwf.1	-5326	ENSG00000159904	ZNF890P	zinc finger protein 890, pseudogene
chr7	5189586	5190672	1087	*	Distal Intergenic	7	5160941	5184177	23237	2	645700	uc011jwf.1	-5409	ENSG00000159904	ZNF890P	zinc finger protein 890, pseudogene
chr7	28061693	28062724	1032	*	Intron (uc003szn.3/221895, intron 1 of 4)	7	27870193	28031675	161483	2	221895	uc003szm.3	-30018	ENSG00000153814	JAZF1	JAZF zinc finger 1
chr7	28061961	28063363	1403	*	Intron (uc003szn.3/221895, intron 1 of 4)	7	27870193	28031675	161483	2	221895	uc003szm.3	-30286	ENSG00000153814	JAZF1	JAZF zinc finger 1
chr7	43904420	43906368	1949	*	Promoter (2-3kb)	7	43906157	43909145	2989	2	64951	uc003tit.1	2777	ENSG00000062582	MRPS24	mitochondrial ribosomal protein S24
chr7	50791326	50793002	1677	*	Intron (uc003tpi.2/2887, intron 1 of 15)	7	50657760	50800065	142306	2	2887	uc003tpi.2	7063	ENSG00000106070	GRB10	growth factor receptor bound protein 10
chr7	50791787	50793248	1462	*	Intron (uc003tpi.2/2887, intron 1 of 15)	7	50657760	50800065	142306	2	2887	uc003tpi.2	6817	ENSG00000106070	GRB10	growth factor receptor bound protein 10
chr7	63900008	63901570	1563	*	Distal Intergenic	7	63894071	63895895	1825	1	649395	uc022afa.1	5937	NA	YWHAEP1	tyrosine 3-monooxygenase/tryptophan 5-monooxygenase activation protein epsilon pseudogene 1
chr7	63925483	63927450	1968	*	Distal Intergenic	7	63894071	63895895	1825	1	649395	uc022afa.1	31412	NA	YWHAEP1	tyrosine 3-monooxygenase/tryptophan 5-monooxygenase activation protein epsilon pseudogene 1
chr7	64882428	64883238	811	*	Distal Intergenic	7	64838768	64865998	27231	1	168374	uc010kzu.3	43660	ENSG00000146757	ZNF92	zinc finger protein 92
chr7	69373543	69374471	929	*	Intron (uc003tvv.4/26053, intron 2 of 4)	7	69063905	70257885	1193981	1	26053	uc003tvx.4	309638	ENSG00000158321	AUTS2	AUTS2, activator of transcription and developmental regulator
chr7	73769563	73770831	1269	*	Exon (uc003uam.3/7461, exon 5 of 17)	7	73790217	73795371	5155	1	7461	uc003uao.3	-19386	ENSG00000106665	CLIP2	CAP-Gly domain containing linker protein 2
chr7	77427548	77429032	1485	*	Promoter (<=1kb)	7	77428109	77553500	125392	1	57157	uc003ugo.4	0	ENSG00000006576	PHTF2	putative homeodomain transcription factor 2
chr7	77683891	77684775	885	*	Intron (uc003ugx.3/9863, intron 21 of 21)	7	77538110	77569776	31667	1	57157	uc010ldw.2	145781	ENSG00000006576	PHTF2	putative homeodomain transcription factor 2
chr7	98821958	98823158	1201	*	Distal Intergenic	7	98771197	98805089	33893	2	402569	uc010lft.2	-16869	ENSG00000185467	KPNA7	karyopherin subunit alpha 7
chr7	98822291	98823542	1252	*	Distal Intergenic	7	98771197	98805089	33893	2	402569	uc010lft.2	-17202	ENSG00000185467	KPNA7	karyopherin subunit alpha 7
chr7	128121466	128122483	1018	*	Promoter (4-5kb)	7	128117111	128142978	25868	1	55798	uc011kop.2	4355	ENSG00000165055	METTL2B	methyltransferase like 2B
chr7	130393002	130393754	753	*	Distal Intergenic	7	130353486	130372268	18783	2	114960	uc003vqj.3	-20734	ENSG00000213265	TSGA13	testis specific 13
chr7	140672883	140674071	1189	*	Distal Intergenic	7	140705961	140714479	8519	2	51650	uc003vwd.4	40408	ENSG00000090263	MRPS33	mitochondrial ribosomal protein S33
chr7	140673142	140674341	1200	*	Distal Intergenic	7	140705961	140714479	8519	2	51650	uc003vwd.4	40138	ENSG00000090263	MRPS33	mitochondrial ribosomal protein S33
chr7	149421822	149423037	1216	*	Promoter (<=1kb)	7	149420825	149431664	10840	1	84626	uc003wgb.3	997	ENSG00000133619	KRBA1	KRAB-A domain containing 1
chr7	149713977	149715375	1399	*	Distal Intergenic	7	149564783	149570951	6169	2	401431	uc011kur.2	-143026	ENSG00000204934	ATP6V0E2-AS1	ATP6V0E2 antisense RNA 1
chr7	157411571	157412740	1170	*	Intron (uc011kwa.2/5799, intron 15 of 22)	7	157367028	157367114	87	2	406945	uc011kwb.1	-44457	ENSG00000207960	MIR153-2	microRNA 153-2
chr7	157411687	157412728	1042	*	Intron (uc011kwa.2/5799, intron 15 of 22)	7	157367028	157367114	87	2	406945	uc011kwb.1	-44573	ENSG00000207960	MIR153-2	microRNA 153-2
chr8	2000476	2001989	1514	*	Intron (uc003wpx.4/9172, intron 3 of 36)	8	1993158	2093380	100223	1	9172	uc011kwi.2	7318	ENSG00000036448	MYOM2	myomesin 2
chr8	2020779	2022804	2026	*	Exon (uc003wpx.4/9172, exon 10 of 37)	8	1993158	2093380	100223	1	9172	uc011kwi.2	27621	ENSG00000036448	MYOM2	myomesin 2
chr8	10350618	10351392	775	*	Intron (uc010lru.3/uc010lru.3, intron 3 of 4)	8	10383056	10396333	13278	1	203074	uc003wta.3	-31664	ENSG00000184647	PRSS55	serine protease 55
chr8	11761569	11763267	1699	*	Distal Intergenic	8	11700034	11725646	25613	2	1508	uc011kxl.2	-35923	ENSG00000164733	CTSB	cathepsin B
chr8	12951211	12952843	1633	*	Exon (uc011kxx.1/10395, exon 7 of 14)	8	12940872	12973753	32882	2	10395	uc011kxx.1	20910	ENSG00000164741	DLC1	DLC1 Rho GTPase activating protein
chr8	12951243	12952680	1438	*	Exon (uc011kxx.1/10395, exon 7 of 14)	8	12940872	12973753	32882	2	10395	uc011kxx.1	21073	ENSG00000164741	DLC1	DLC1 Rho GTPase activating protein
chr8	17412847	17414301	1455	*	Intron (uc011kyc.2/6542, intron 7 of 11)	8	17396286	17428077	31792	1	6542	uc011kye.2	16561	ENSG00000003989	SLC7A2	solute carrier family 7 member 2
chr8	17412899	17413921	1023	*	Intron (uc011kyc.2/6542, intron 7 of 11)	8	17396286	17428077	31792	1	6542	uc011kye.2	16613	ENSG00000003989	SLC7A2	solute carrier family 7 member 2
chr8	17675956	17676762	807	*	Distal Intergenic	8	17580750	17658426	77677	2	57509	uc010lsz.3	-17530	ENSG00000129422	MTUS1	microtubule associated scaffold protein 1
chr8	18067521	18068376	856	*	Promoter (<=1kb)	8	18067618	18081198	13581	1	9	uc003wyq.3	0	ENSG00000171428	NAT1	N-acetyltransferase 1
chr8	19601900	19602928	1029	*	Intron (uc011kyp.2/55790, intron 1 of 8)	8	19261672	19615382	353711	2	55790	uc011kyp.2	12454	ENSG00000147408	CSGALNACT1	chondroitin sulfate N-acetylgalactosaminyltransferase 1
chr8	19602183	19602696	514	*	Intron (uc011kyp.2/55790, intron 1 of 8)	8	19261672	19615382	353711	2	55790	uc011kyp.2	12686	ENSG00000147408	CSGALNACT1	chondroitin sulfate N-acetylgalactosaminyltransferase 1
chr8	27333981	27335295	1315	*	Promoter (1-2kb)	8	27317278	27336813	19536	2	1135	uc010lur.3	1518	ENSG00000120903	CHRNA2	cholinergic receptor nicotinic alpha 2 subunit
chr8	27334298	27335354	1057	*	Promoter (1-2kb)	8	27317278	27336813	19536	2	1135	uc010lur.3	1459	ENSG00000120903	CHRNA2	cholinergic receptor nicotinic alpha 2 subunit
chr8	27334392	27335416	1025	*	Promoter (1-2kb)	8	27317278	27336813	19536	2	1135	uc010lur.3	1397	ENSG00000120903	CHRNA2	cholinergic receptor nicotinic alpha 2 subunit
chr8	28775939	28777781	1843	*	Intron (uc010lvd.3/79618, intron 1 of 8)	8	28748225	28910242	162018	1	79618	uc003xhe.3	27714	ENSG00000147421	HMBOX1	homeobox containing 1
chr8	29116429	29117420	992	*	Promoter (3-4kb)	8	28924795	29120610	195816	2	23303	uc003xhh.4	3190	ENSG00000197892	KIF13B	kinesin family member 13B
chr8	29634911	29636044	1134	*	Intron (uc003xho.3/uc003xho.3, intron 1 of 3)	8	29578776	29605625	26850	2	619351	uc003xhn.3	-29286	ENSG00000251191	LINC00589	long intergenic non-protein coding RNA 589
chr8	38650359	38651327	969	*	Promoter (4-5kb)	8	38645624	38710546	64923	1	6867	uc011lcb.2	4735	ENSG00000147526	TACC1	transforming acidic coiled-coil containing protein 1
chr8	42498522	42499968	1447	*	Distal Intergenic	8	42552562	42592209	39648	1	1142	uc003xpi.1	-52594	ENSG00000147432	CHRNB3	cholinergic receptor nicotinic beta 3 subunit
chr8	64797874	64799409	1536	*	Distal Intergenic	8	64681988	64698054	16067	1	286184	uc003xvc.3	115886	ENSG00000253734	LINC01289	long intergenic non-protein coding RNA 1289
chr8	64798196	64799344	1149	*	Distal Intergenic	8	64681988	64698054	16067	1	286184	uc003xvc.3	116208	ENSG00000253734	LINC01289	long intergenic non-protein coding RNA 1289
chr8	84182064	84184112	2049	*	Distal Intergenic	8	85095453	85834078	738626	1	138046	uc003ycq.4	-911341	ENSG00000184672	RALYL	RALY RNA binding protein like
chr8	84182073	84183752	1680	*	Distal Intergenic	8	85095453	85834078	738626	1	138046	uc003ycq.4	-911701	ENSG00000184672	RALYL	RALY RNA binding protein like
chr8	92101931	92103726	1796	*	Distal Intergenic	8	92114847	92231464	116618	1	100130742	uc003yev.1	-11121	ENSG00000214954	LRRC69	leucine rich repeat containing 69
chr8	92102628	92103653	1026	*	Distal Intergenic	8	92114847	92231464	116618	1	100130742	uc003yev.1	-11194	ENSG00000214954	LRRC69	leucine rich repeat containing 69
chr8	92102706	92104043	1338	*	Distal Intergenic	8	92114847	92231464	116618	1	100130742	uc003yev.1	-10804	ENSG00000214954	LRRC69	leucine rich repeat containing 69
chr8	95114232	95116479	2248	*	Distal Intergenic	8	95139394	95220815	81422	2	1015	uc003ygh.2	104336	ENSG00000079112	CDH17	cadherin 17
chr8	102737885	102739092	1208	*	Intron (uc003yke.3/83988, intron 1 of 3)	8	102698770	102803439	104670	2	83988	uc003yke.3	64347	ENSG00000104490	NCALD	neurocalcin delta
chr8	102737928	102739173	1246	*	Intron (uc003yke.3/83988, intron 1 of 3)	8	102698770	102803439	104670	2	83988	uc003yke.3	64266	ENSG00000104490	NCALD	neurocalcin delta
chr8	116056931	116057479	549	*	Distal Intergenic	8	116420724	116680234	259511	2	7227	uc011lhy.2	622755	ENSG00000104447	TRPS1	transcriptional repressor GATA binding 1
chr8	120123214	120124315	1102	*	Distal Intergenic	8	120079424	120119202	39779	1	10584	uc003yoo.3	43790	ENSG00000184374	COLEC10	collectin subfamily member 10
chr8	120123229	120125265	2037	*	Distal Intergenic	8	120079424	120119202	39779	1	10584	uc003yoo.3	43805	ENSG00000184374	COLEC10	collectin subfamily member 10
chr8	120123250	120125629	2380	*	Distal Intergenic	8	120079424	120119202	39779	1	10584	uc003yoo.3	43826	ENSG00000184374	COLEC10	collectin subfamily member 10
chr8	124726230	124728928	2699	*	Intron (uc003yqt.3/312, intron 2 of 11)	8	124693034	124749647	56614	2	312	uc003yqt.3	20719	ENSG00000104537	ANXA13	annexin A13
chr8	124726230	124729342	3113	*	Intron (uc003yqt.3/312, intron 2 of 11)	8	124693034	124749647	56614	2	312	uc003yqt.3	20305	ENSG00000104537	ANXA13	annexin A13
chr8	124727365	124728965	1601	*	Intron (uc003yqt.3/312, intron 2 of 11)	8	124693034	124749647	56614	2	312	uc003yqt.3	20682	ENSG00000104537	ANXA13	annexin A13
chr8	127793654	127796578	2925	*	Distal Intergenic	8	127564683	127570711	6029	2	157638	uc003yrz.2	-222943	ENSG00000168672	FAM84B	family with sequence similarity 84 member B
chr8	130356688	130358224	1537	*	Distal Intergenic	8	130228713	130253486	24774	2	728724	uc003ysp.2	-103202	ENSG00000229140	LINC00977	long intergenic non-protein coding RNA 977
chr8	140999904	141002997	3094	*	Intron (uc003yvj.2/83696, intron 18 of 22)	8	140630249	140715299	85051	2	51305	uc003yvg.1	-284605	ENSG00000169427	KCNK9	potassium two pore domain channel subfamily K member 9
chr8	141000894	141002848	1955	*	Intron (uc003yvj.2/83696, intron 18 of 22)	8	140630249	140715299	85051	2	51305	uc003yvg.1	-285595	ENSG00000169427	KCNK9	potassium two pore domain channel subfamily K member 9
chr8	141000966	141002384	1419	*	Intron (uc003yvj.2/83696, intron 18 of 22)	8	140630249	140715299	85051	2	51305	uc003yvg.1	-285667	ENSG00000169427	KCNK9	potassium two pore domain channel subfamily K member 9
chr8	143275657	143277170	1514	*	Promoter (2-3kb)	8	143279717	143290364	10648	1	619434	uc011ljt.2	-2547	ENSG00000254008	LINC00051	long intergenic non-protein coding RNA 51
chr8	143577670	143579284	1615	*	Intron (uc003ywm.3/575, intron 16 of 29)	8	143545377	143626368	80992	1	575	uc003ywm.3	32293	ENSG00000181790	ADGRB1	adhesion G protein-coupled receptor B1
chr8	143814036	143816591	2556	*	Intron (uc003yww.1/51337, intron 1 of 1)	8	143808668	143818350	9683	1	51337	uc011ljy.1	5368	ENSG00000130193	THEM6	thioesterase superfamily member 6
chr8	143814044	143816848	2805	*	Exon (uc003yww.1/51337, exon 2 of 2)	8	143808668	143818350	9683	1	51337	uc011ljy.1	5376	ENSG00000130193	THEM6	thioesterase superfamily member 6
chr8	143974191	143977697	3507	*	Distal Intergenic	8	143953773	143961236	7464	2	1584	uc010mey.3	-12955	ENSG00000160882	CYP11B1	cytochrome P450 family 11 subfamily B member 1
chr8	144081694	144083638	1945	*	Promoter (4-5kb)	8	144077245	144079080	1836	1	100128627	uc031tcl.1	4449	NA	CDC42P3	cell division cycle 42 pseudogene 3
chr9	38687004	38688098	1095	*	Distal Intergenic	9	38621085	38623277	2193	1	158228	uc004abh.4	65919	ENSG00000204860	FAM201A	family with sequence similarity 201 member A
chr9	42568598	42569461	864	*	Distal Intergenic	9	42468589	42474238	5650	1	100133036	uc004ach.3	100009	ENSG00000223839	FAM95B1	family with sequence similarity 95 member B1
chr9	81771744	81772628	885	*	Distal Intergenic	9	82186878	82341656	154779	1	7091	uc004alc.3	-414250	ENSG00000106829	TLE4	transducin like enhancer of split 4
chr9	85535794	85536860	1067	*	Distal Intergenic	9	85594500	85678043	83544	2	158158	uc004amo.2	141183	ENSG00000165105	RASEF	RAS and EF-hand domain containing
chr9	88990903	88992164	1262	*	Distal Intergenic	9	88965361	88969402	4042	2	79670	uc010mqf.2	-21501	ENSG00000083223	TUT7	terminal uridylyl transferase 7
chr9	106859752	106864600	4849	*	Promoter (2-3kb)	9	106856831	106903700	46870	1	10592	uc004bbx.3	2921	ENSG00000136824	SMC2	structural maintenance of chromosomes 2
chr9	106859766	106865302	5537	*	Promoter (2-3kb)	9	106856831	106903700	46870	1	10592	uc004bbx.3	2935	ENSG00000136824	SMC2	structural maintenance of chromosomes 2
chr9	107480509	107481263	755	*	Distal Intergenic	9	107456703	107457743	1041	1	286365	uc011lvs.2	23806	ENSG00000179055	OR13D1	olfactory receptor family 13 subfamily D member 1
chr9	111036206	111040124	3919	*	Distal Intergenic	9	111616869	111618275	1407	2	10880	uc004bdi.3	578151	ENSG00000148156	ACTL7B	actin like 7B
chr9	111036364	111040093	3730	*	Distal Intergenic	9	111616869	111618275	1407	2	10880	uc004bdi.3	578182	ENSG00000148156	ACTL7B	actin like 7B
chr9	113062891	113063421	531	*	Downstream (2-3kb)	9	113065867	113100125	34259	2	255220	uc004bes.3	36704	ENSG00000204193	TXNDC8	thioredoxin domain containing 8
chr9	113564319	113566518	2200	*	Distal Intergenic	9	113431051	113563278	132228	1	4593	uc022blv.1	133268	ENSG00000030304	MUSK	muscle associated receptor tyrosine kinase
chr9	113564334	113565951	1618	*	Distal Intergenic	9	113431051	113563278	132228	1	4593	uc022blv.1	133283	ENSG00000030304	MUSK	muscle associated receptor tyrosine kinase
chr9	113564426	113566079	1654	*	Distal Intergenic	9	113431051	113563278	132228	1	4593	uc022blv.1	133375	ENSG00000030304	MUSK	muscle associated receptor tyrosine kinase
chr9	124305782	124307044	1263	*	Distal Intergenic	9	124329399	124547809	218411	1	153090	uc004bln.3	-22355	ENSG00000136848	DAB2IP	DAB2 interacting protein
chr9	124399168	124401092	1925	*	Intron (uc004bln.3/153090, intron 1 of 16)	9	124329399	124547809	218411	1	153090	uc004bln.3	69769	ENSG00000136848	DAB2IP	DAB2 interacting protein
chr9	125407290	125408722	1433	*	Distal Intergenic	9	125423995	125424927	933	1	26737	uc022bmz.1	-15273	ENSG00000173679	OR1L1	olfactory receptor family 1 subfamily L member 1
chr9	125407572	125408844	1273	*	Distal Intergenic	9	125423995	125424927	933	1	26737	uc022bmz.1	-15151	ENSG00000173679	OR1L1	olfactory receptor family 1 subfamily L member 1
chr9	126420620	126421816	1197	*	Intron (uc004bny.1/57706, intron 6 of 17)	9	126141933	126414402	272470	2	57706	uc011lzl.1	-6218	ENSG00000119522	DENND1A	DENN domain containing 1A
chr9	127978708	127982044	3337	*	Intron (uc004bph.2/10244, intron 5 of 6)	9	127962862	127996438	33577	1	10244	uc004bpk.3	15846	ENSG00000136933	RABEPK	Rab9 effector protein with kelch motifs
chr9	127978920	127981930	3011	*	Intron (uc004bph.2/10244, intron 5 of 6)	9	127962862	127996438	33577	1	10244	uc004bpk.3	16058	ENSG00000136933	RABEPK	Rab9 effector protein with kelch motifs
chr9	129482078	129485042	2965	*	Distal Intergenic	9	129567285	129600487	33203	1	23099	uc004bql.3	-82243	ENSG00000169155	ZBTB43	zinc finger and BTB domain containing 43
chr9	129482691	129484402	1712	*	Distal Intergenic	9	129567285	129600487	33203	1	23099	uc004bql.3	-82883	ENSG00000169155	ZBTB43	zinc finger and BTB domain containing 43
chr9	131253616	131254568	953	*	Promoter (3-4kb)	9	131258135	131263571	5437	1	4957	uc004bvh.3	-3567	ENSG00000136811	ODF2	outer dense fiber of sperm tails 2
chr9	134455566	134457448	1883	*	Exon (uc022bos.1/2889, exon 23 of 24)	9	134473586	134497385	23800	2	2889	uc010mzl.1	39937	ENSG00000107263	RAPGEF1	Rap guanine nucleotide exchange factor 1
chr9	135075203	135076001	799	*	Intron (uc004cbh.2/84628, intron 3 of 7)	9	135037334	135118220	80887	1	84628	uc004cbh.2	37869	ENSG00000196358	NTNG2	netrin G2
chr9	136644177	136645263	1087	*	Exon (uc004cer.3/7410, exon 19 of 27)	9	136635500	136655349	19850	2	7410	uc004cet.1	10086	ENSG00000160293	VAV2	vav guanine nucleotide exchange factor 2
chr9	136644347	136645240	894	*	Exon (uc004cer.3/7410, exon 19 of 27)	9	136635500	136655349	19850	2	7410	uc004cet.1	10109	ENSG00000160293	VAV2	vav guanine nucleotide exchange factor 2
chr9	137222389	137224056	1668	*	Promoter (4-5kb)	9	137218316	137332431	114116	1	6256	uc004cfb.2	4073	ENSG00000186350	RXRA	retinoid X receptor alpha
chr9	137670239	137671482	1244	*	Intron (uc004cfe.4/1289, intron 27 of 65)	9	137741144	137741215	72	2	100616333	uc022bpc.1	69733	ENSG00000264744	MIR3689C	microRNA 3689c
chrX	283067	283989	923	*	Promoter (1-2kb)	23	281385	282054	670	1	283981	uc011mgz.2	1682	NA	LINC00685	long intergenic non-protein coding RNA 685
chrX	283068	283964	897	*	Promoter (1-2kb)	23	281385	282054	670	1	283981	uc011mgz.2	1683	NA	LINC00685	long intergenic non-protein coding RNA 685
chrX	283099	283785	687	*	Promoter (1-2kb)	23	281385	282054	670	1	283981	uc011mgz.2	1714	NA	LINC00685	long intergenic non-protein coding RNA 685
chrX	482528	483443	916	*	Distal Intergenic	23	585079	607558	22480	1	6473	uc004cph.1	-101636	ENSG00000185960	SHOX	short stature homeobox
chrX	519521	520478	958	*	Distal Intergenic	23	585079	607558	22480	1	6473	uc004cph.1	-64601	ENSG00000185960	SHOX	short stature homeobox
chrX	989537	990958	1422	*	Distal Intergenic	23	1314887	1331529	16643	2	64109	uc004cpk.2	340571	ENSG00000205755	CRLF2	cytokine receptor like factor 2
chrX	989607	990656	1050	*	Distal Intergenic	23	1314887	1331529	16643	2	64109	uc004cpk.2	340873	ENSG00000205755	CRLF2	cytokine receptor like factor 2
chrX	1204960	1206690	1731	*	Distal Intergenic	23	1314887	1331529	16643	2	64109	uc004cpk.2	124839	ENSG00000205755	CRLF2	cytokine receptor like factor 2
chrX	1205181	1206677	1497	*	Distal Intergenic	23	1314887	1331529	16643	2	64109	uc004cpk.2	124852	ENSG00000205755	CRLF2	cytokine receptor like factor 2
chrX	2324684	2326682	1999	*	Intron (uc004cqf.4/207063, intron 3 of 6)	23	2404455	2418580	14126	2	9189	uc004cqh.2	91898	ENSG00000214717	ZBED1	zinc finger BED-type containing 1
chrX	2324820	2326682	1863	*	Intron (uc004cqf.4/207063, intron 3 of 6)	23	2404455	2418580	14126	2	9189	uc004cqh.2	91898	ENSG00000214717	ZBED1	zinc finger BED-type containing 1
chrX	9148484	9149659	1176	*	Distal Intergenic	23	8993037	9001351	8315	2	171483	uc004csh.3	-147133	ENSG00000177138	FAM9B	family with sequence similarity 9 member B
chrX	9148576	9149659	1084	*	Distal Intergenic	23	8993037	9001351	8315	2	171483	uc004csh.3	-147225	ENSG00000177138	FAM9B	family with sequence similarity 9 member B
chrX	9815992	9817204	1213	*	Intron (uc004csu.1/357, intron 1 of 9)	23	9754496	9917481	162986	1	357	uc004csu.1	61496	ENSG00000146950	SHROOM2	shroom family member 2
chrX	10014204	10015396	1193	*	Intron (uc004csx.4/55841, intron 1 of 22)	23	9983795	10112518	128724	1	55841	uc010nds.3	30409	ENSG00000047644	WWC3	WWC family member 3
chrX	10041073	10042204	1132	*	Intron (uc004csx.4/55841, intron 3 of 22)	23	10047765	10112518	64754	1	55841	uc010ndt.3	-5561	ENSG00000047644	WWC3	WWC family member 3
chrX	10173016	10174193	1178	*	Intron (uc004csy.4/1183, intron 6 of 12)	23	10124985	10205699	80715	1	1183	uc011mid.3	48031	ENSG00000073464	CLCN4	chloride voltage-gated channel 4
chrX	10173036	10173840	805	*	Intron (uc004csy.4/1183, intron 6 of 12)	23	10124985	10205699	80715	1	1183	uc011mid.3	48051	ENSG00000073464	CLCN4	chloride voltage-gated channel 4
chrX	10240581	10241600	1020	*	Distal Intergenic	23	10124985	10205699	80715	1	1183	uc011mid.3	115596	ENSG00000073464	CLCN4	chloride voltage-gated channel 4
chrX	10240625	10241841	1217	*	Distal Intergenic	23	10124985	10205699	80715	1	1183	uc011mid.3	115640	ENSG00000073464	CLCN4	chloride voltage-gated channel 4
chrX	10648454	10649211	758	*	Promoter (2-3kb)	23	10422910	10645779	222870	2	4281	uc011mie.1	-2675	ENSG00000101871	MID1	midline 1
chrX	10756205	10756924	720	*	Intron (uc004cti.4/4281, intron 1 of 9)	23	10413350	10851809	438460	2	4281	uc004cti.4	94885	ENSG00000101871	MID1	midline 1
chrX	11064806	11065546	741	*	Intron (uc004cuh.3/uc004cuh.3, intron 3 of 3)	23	11129406	11141204	11799	1	3052	uc004cuj.3	-63860	ENSG00000004961	HCCS	holocytochrome c synthase
chrX	11100430	11101168	739	*	Intron (uc004cuh.3/uc004cuh.3, intron 2 of 3)	23	11129406	11141204	11799	1	3052	uc004cuj.3	-28238	ENSG00000004961	HCCS	holocytochrome c synthase
chrX	11435165	11436075	911	*	Intron (uc004cun.1/395, intron 1 of 12)	23	11155663	11445893	290231	2	395	uc004cun.1	9818	ENSG00000047648	ARHGAP6	Rho GTPase activating protein 6
chrX	11664257	11666551	2295	*	Intron (uc004cuo.1/395, intron 1 of 14)	23	11155663	11683821	528159	2	395	uc004cuo.1	17270	ENSG00000047648	ARHGAP6	Rho GTPase activating protein 6
chrX	11664926	11665735	810	*	Intron (uc004cuo.1/395, intron 1 of 14)	23	11155663	11683821	528159	2	395	uc004cuo.1	18086	ENSG00000047648	ARHGAP6	Rho GTPase activating protein 6
chrX	11898542	11899944	1403	*	Distal Intergenic	23	11778341	11782370	4030	1	10943	uc011mii.2	120201	ENSG00000005302	MSL3	MSL complex subunit 3
chrX	12138101	12139066	966	*	Distal Intergenic	23	12156585	12742642	586058	1	9758	uc004cuz.2	-17519	ENSG00000169933	FRMPD4	FERM and PDZ domain containing 4
chrX	12790899	12791981	1083	*	Distal Intergenic	23	12809474	12842346	32873	1	5634	uc004cva.3	-17493	ENSG00000101911	PRPS2	phosphoribosyl pyrophosphate synthetase 2
chrX	12955579	12957352	1774	*	Promoter (4-5kb)	23	12920936	12961419	40484	2	349408	uc022btb.1	4067	ENSG00000233338	TLR8-AS1	TLR8 antisense RNA 1
chrX	12955943	12957086	1144	*	Promoter (4-5kb)	23	12920936	12961419	40484	2	349408	uc022btb.1	4333	ENSG00000233338	TLR8-AS1	TLR8 antisense RNA 1
chrX	12974352	12976816	2465	*	Distal Intergenic	23	12920936	12961419	40484	2	349408	uc022btb.1	-12933	ENSG00000233338	TLR8-AS1	TLR8 antisense RNA 1
chrX	12976998	12979979	2982	*	Distal Intergenic	23	12993226	12995346	2121	1	7114	uc004cvf.3	-13247	ENSG00000205542	TMSB4X	thymosin beta 4 X-linked
chrX	13028714	13030572	1859	*	Distal Intergenic	23	13053736	13062917	9182	2	171484	uc004cvg.3	32345	ENSG00000187268	FAM9C	family with sequence similarity 9 member C
chrX	13029487	13030549	1063	*	Distal Intergenic	23	13053736	13062917	9182	2	171484	uc004cvg.3	32368	ENSG00000187268	FAM9C	family with sequence similarity 9 member C
chrX	13220074	13221724	1651	*	Distal Intergenic	23	13328771	13338052	9282	1	100093698	uc031tgt.1	-107047	ENSG00000231216	GS1-600G8.3	unknown transcript
chrX	13220221	13221722	1502	*	Distal Intergenic	23	13328771	13338052	9282	1	100093698	uc031tgt.1	-107049	ENSG00000231216	GS1-600G8.3	unknown transcript
chrX	13893520	13894790	1271	*	Intron (uc004cvx.3/2824, intron 1 of 6)	23	13792093	13835314	43222	2	2824	uc004cvz.2	-58206	ENSG00000046653	GPM6B	glycoprotein M6B
chrX	13937335	13938687	1353	*	Intron (uc004cvx.3/2824, intron 1 of 6)	23	13792093	13956534	164442	2	2824	uc011min.1	17847	ENSG00000046653	GPM6B	glycoprotein M6B
chrX	14050341	14051692	1352	*	Promoter (2-3kb)	23	14024845	14048035	23191	2	54960	uc004cwd.3	-2306	ENSG00000046647	GEMIN8	gem nuclear organelle associated protein 8
chrX	15930461	15931321	861	*	Distal Intergenic	23	15851100	15873137	22038	2	8905	uc011miu.2	-57324	ENSG00000182287	AP1S2	adaptor related protein complex 1 subunit sigma 2
chrX	16797212	16798390	1179	*	Distal Intergenic	23	16804555	16862642	58088	1	55787	uc004cxq.2	-6165	ENSG00000086712	TXLNG	taxilin gamma
chrX	16882338	16883724	1387	*	Promoter (4-5kb)	23	16862775	16887978	25204	2	5931	uc004cxs.2	4254	ENSG00000102054	RBBP7	RB binding protein 7, chromatin remodeling factor
chrX	16882643	16883473	831	*	Promoter (4-5kb)	23	16862775	16887978	25204	2	5931	uc004cxs.2	4505	ENSG00000102054	RBBP7	RB binding protein 7, chromatin remodeling factor
chrX	16882676	16883460	785	*	Promoter (4-5kb)	23	16862775	16887978	25204	2	5931	uc004cxs.2	4518	ENSG00000102054	RBBP7	RB binding protein 7, chromatin remodeling factor
chrX	17374295	17378093	3799	*	Distal Intergenic	23	17393543	17754113	360571	1	4810	uc004cxx.3	-15450	ENSG00000188158	NHS	NHS actin remodeling regulator
chrX	17374357	17378071	3715	*	Distal Intergenic	23	17393543	17754113	360571	1	4810	uc004cxx.3	-15472	ENSG00000188158	NHS	NHS actin remodeling regulator
chrX	17546036	17548400	2365	*	Intron (uc004cxx.3/4810, intron 1 of 7)	23	17444004	17444077	74	1	100616249	uc022btk.1	102032	ENSG00000265465	MIR4768	microRNA 4768
chrX	17547422	17548262	841	*	Intron (uc004cxx.3/4810, intron 1 of 7)	23	17444004	17444077	74	1	100616249	uc022btk.1	103418	ENSG00000265465	MIR4768	microRNA 4768
chrX	17559413	17561109	1697	*	Intron (uc004cxx.3/4810, intron 1 of 7)	23	17653413	17754113	100701	1	4810	uc004cxy.3	-92304	ENSG00000188158	NHS	NHS actin remodeling regulator
chrX	17654972	17656399	1428	*	Promoter (1-2kb)	23	17653413	17754113	100701	1	4810	uc004cxz.3	1559	ENSG00000188158	NHS	NHS actin remodeling regulator
chrX	18354077	18355019	943	*	Intron (uc004cyk.3/10389, intron 1 of 15)	23	18257433	18372844	115412	2	10389	uc004cyk.3	17825	ENSG00000102098	SCML2	Scm polycomb group protein like 2
chrX	18399604	18400170	567	*	Distal Intergenic	23	18259133	18372844	113712	2	10389	uc011miz.1	-26760	ENSG00000102098	SCML2	Scm polycomb group protein like 2
chrX	18885777	18887276	1500	*	Distal Intergenic	23	18908414	18913093	4680	1	100132163	uc004cyt.3	-21138	ENSG00000237836	PHKA2-AS1	PHKA2 antisense RNA 1
chrX	19372117	19373012	896	*	Promoter (<=1kb)	23	19373069	19379825	6757	1	5160	uc010nfl.3	-57	ENSG00000131828	PDHA1	pyruvate dehydrogenase E1 alpha 1 subunit
chrX	19515126	19516086	961	*	Intron (uc022btq.1/389840, intron 1 of 28)	23	19378176	19500394	122219	2	389840	uc004czk.2	-14732	ENSG00000180815	MAP3K15	mitogen-activated protein kinase kinase kinase 15
chrX	19846486	19847664	1179	*	Intron (uc004czm.3/30011, intron 2 of 17)	23	19552083	19817917	265835	2	30011	uc004czl.3	-28569	ENSG00000147010	SH3KBP1	SH3 domain containing kinase binding protein 1
chrX	19846748	19847646	899	*	Intron (uc004czm.3/30011, intron 2 of 17)	23	19552083	19817917	265835	2	30011	uc004czl.3	-28831	ENSG00000147010	SH3KBP1	SH3 domain containing kinase binding protein 1
chrX	19887306	19889098	1793	*	Intron (uc004czm.3/30011, intron 1 of 17)	23	19552083	19905744	353662	2	30011	uc004czm.3	16646	ENSG00000147010	SH3KBP1	SH3 domain containing kinase binding protein 1
chrX	19990090	19990910	821	*	Promoter (1-2kb)	23	19930980	19988382	57403	2	256643	uc004czp.3	-1708	ENSG00000173681	BCLAF3	BCLAF1 and THRAP3 family member 3
chrX	20056397	20057247	851	*	Intron (uc004czq.2/256714, intron 5 of 13)	23	20024831	20074909	50079	2	256714	uc004czq.2	17662	ENSG00000184368	MAP7D2	MAP7 domain containing 2
chrX	20056600	20057518	919	*	Intron (uc004czq.2/256714, intron 5 of 13)	23	20024831	20074909	50079	2	256714	uc004czq.2	17391	ENSG00000184368	MAP7D2	MAP7 domain containing 2
chrX	20265053	20266094	1042	*	Intron (uc004czu.3/6197, intron 1 of 21)	23	20168029	20284750	116722	2	6197	uc004czu.3	18656	ENSG00000177189	RPS6KA3	ribosomal protein S6 kinase A3
chrX	21735194	21735933	740	*	Intron (uc004daa.3/23676, intron 4 of 4)	23	21724090	21776278	52189	2	23676	uc004daa.3	40345	ENSG00000091482	SMPX	small muscle protein X-linked
chrX	21839151	21839918	768	*	Distal Intergenic	23	21857656	21888948	31293	1	51360	uc004dab.2	-17738	ENSG00000012174	MBTPS2	membrane bound transcription factor peptidase, site 2
chrX	21839229	21840358	1130	*	Distal Intergenic	23	21857656	21888948	31293	1	51360	uc004dab.2	-17298	ENSG00000012174	MBTPS2	membrane bound transcription factor peptidase, site 2
chrX	24464443	24465674	1232	*	Distal Intergenic	23	24483344	24552542	69199	1	5165	uc004dbg.3	-17670	ENSG00000067992	PDK3	pyruvate dehydrogenase kinase 3
chrX	24464731	24465675	945	*	Distal Intergenic	23	24483344	24552542	69199	1	5165	uc004dbg.3	-17669	ENSG00000067992	PDK3	pyruvate dehydrogenase kinase 3
chrX	24464807	24465541	735	*	Distal Intergenic	23	24483344	24552542	69199	1	5165	uc004dbg.3	-17803	ENSG00000067992	PDK3	pyruvate dehydrogenase kinase 3
chrX	24646715	24647849	1135	*	Intron (uc004dbi.3/9468, intron 1 of 7)	23	24576204	24665455	89252	2	9468	uc004dbi.3	17606	ENSG00000102230	PCYT1B	phosphate cytidylyltransferase 1, choline, beta
chrX	24646940	24647828	889	*	Intron (uc004dbi.3/9468, intron 1 of 7)	23	24576204	24665455	89252	2	9468	uc004dbi.3	17627	ENSG00000102230	PCYT1B	phosphate cytidylyltransferase 1, choline, beta
chrX	24869919	24870606	688	*	Intron (uc004dbl.3/5422, intron 34 of 36)	23	24762558	24762687	130	1	677773	uc004dbo.1	107361	ENSG00000251869	SCARNA23	small Cajal body-specific RNA 23
chrX	28549469	28550128	660	*	Distal Intergenic	23	28605681	29974017	1368337	1	11141	uc004dby.2	-55553	ENSG00000169306	IL1RAPL1	interleukin 1 receptor accessory protein like 1
chrX	28586478	28587672	1195	*	Distal Intergenic	23	28605681	29974017	1368337	1	11141	uc004dby.2	-18009	ENSG00000169306	IL1RAPL1	interleukin 1 receptor accessory protein like 1
chrX	28586526	28587843	1318	*	Distal Intergenic	23	28605681	29974017	1368337	1	11141	uc004dby.2	-17838	ENSG00000169306	IL1RAPL1	interleukin 1 receptor accessory protein like 1
chrX	31496661	31497750	1090	*	Exon (uc004dcq.1/1756, exon 4 of 25)	23	31137345	31526415	389071	2	1756	uc004dcq.1	28665	ENSG00000198947	DMD	dystrophin
chrX	35919438	35920186	749	*	Distal Intergenic	23	35937851	36008269	70419	1	170063	uc004ddj.3	-17665	NA	NA	NA
chrX	37685489	37686136	648	*	Distal Intergenic	23	37698089	37706889	8801	2	6990	uc004dds.3	20753	ENSG00000165169	DYNLT3	dynein light chain Tctex-type 3
chrX	37846683	37847960	1278	*	Promoter (2-3kb)	23	37850070	37850570	501	1	25763	uc004ddt.4	-2110	ENSG00000187516	HYPM	huntingtin interacting protein M
chrX	37846737	37848360	1624	*	Promoter (1-2kb)	23	37850070	37850570	501	1	25763	uc004ddt.4	-1710	ENSG00000187516	HYPM	huntingtin interacting protein M
chrX	37846871	37848076	1206	*	Promoter (1-2kb)	23	37850070	37850570	501	1	25763	uc004ddt.4	-1994	ENSG00000187516	HYPM	huntingtin interacting protein M
chrX	38800731	38801956	1226	*	Distal Intergenic	23	38663073	38665783	2711	1	58526	uc004dej.4	137658	ENSG00000165175	MID1IP1	MID1 interacting protein 1
chrX	38800793	38802049	1257	*	Distal Intergenic	23	38663073	38665783	2711	1	58526	uc004dej.4	137720	ENSG00000165175	MID1IP1	MID1 interacting protein 1
chrX	38880004	38880676	673	*	Distal Intergenic	23	38663073	38665783	2711	1	58526	uc004dej.4	216931	ENSG00000165175	MID1IP1	MID1 interacting protein 1
chrX	39196226	39197119	894	*	Distal Intergenic	23	39164210	39186616	22407	2	286442	uc004dek.1	-9610	ENSG00000235304	LINC01281	long intergenic non-protein coding RNA 1281
chrX	39196396	39197238	843	*	Distal Intergenic	23	39164210	39186616	22407	2	286442	uc004dek.1	-9780	ENSG00000235304	LINC01281	long intergenic non-protein coding RNA 1281
chrX	39581908	39582724	817	*	Distal Intergenic	23	39910499	39922324	11826	2	54880	uc010nhb.3	339600	ENSG00000183337	BCOR	BCL6 corepressor
chrX	39645018	39645753	736	*	Distal Intergenic	23	39910499	39922324	11826	2	54880	uc010nhb.3	276571	ENSG00000183337	BCOR	BCL6 corepressor
chrX	39704992	39705842	851	*	Distal Intergenic	23	39910499	39922324	11826	2	54880	uc010nhb.3	216482	ENSG00000183337	BCOR	BCL6 corepressor
chrX	39736057	39737064	1008	*	Distal Intergenic	23	39910499	39922324	11826	2	54880	uc010nhb.3	185260	ENSG00000183337	BCOR	BCL6 corepressor
chrX	39808377	39809947	1571	*	Distal Intergenic	23	39910499	39922324	11826	2	54880	uc010nhb.3	112377	ENSG00000183337	BCOR	BCL6 corepressor
chrX	39808450	39809316	867	*	Distal Intergenic	23	39910499	39922324	11826	2	54880	uc010nhb.3	113008	ENSG00000183337	BCOR	BCL6 corepressor
chrX	39897390	39898137	748	*	Distal Intergenic	23	39910499	39922324	11826	2	54880	uc010nhb.3	24187	ENSG00000183337	BCOR	BCL6 corepressor
chrX	40013079	40014913	1835	*	Intron (uc004deo.4/54880, intron 1 of 13)	23	39910499	40036582	126084	2	54880	uc004deo.4	21669	ENSG00000183337	BCOR	BCL6 corepressor
chrX	40084565	40085999	1435	*	Distal Intergenic	23	39910499	40036582	126084	2	54880	uc004dep.4	-47983	ENSG00000183337	BCOR	BCL6 corepressor
chrX	40140338	40141420	1083	*	Distal Intergenic	23	39910499	40036582	126084	2	54880	uc004dep.4	-103756	ENSG00000183337	BCOR	BCL6 corepressor
chrX	40328032	40329290	1259	*	Distal Intergenic	23	40440216	40465888	25673	1	10159	uc004det.3	-110926	ENSG00000182220	ATP6AP2	ATPase H+ transporting accessory protein 2
chrX	40328331	40329322	992	*	Distal Intergenic	23	40440216	40465888	25673	1	10159	uc004det.3	-110894	ENSG00000182220	ATP6AP2	ATPase H+ transporting accessory protein 2
chrX	40473881	40475304	1424	*	Distal Intergenic	23	40482818	40483388	571	1	347411	uc022buz.1	-7514	ENSG00000238205	MPC1L	mitochondrial pyruvate carrier 1 like
chrX	40845066	40846379	1314	*	Distal Intergenic	23	40944888	41095832	150945	1	8239	uc004dfb.3	-98509	ENSG00000124486	USP9X	ubiquitin specific peptidase 9 X-linked
chrX	40845117	40846293	1177	*	Distal Intergenic	23	40944888	41095832	150945	1	8239	uc004dfb.3	-98595	ENSG00000124486	USP9X	ubiquitin specific peptidase 9 X-linked
chrX	40845252	40846270	1019	*	Distal Intergenic	23	40944888	41095832	150945	1	8239	uc004dfb.3	-98618	ENSG00000124486	USP9X	ubiquitin specific peptidase 9 X-linked
chrX	40933617	40934268	652	*	Distal Intergenic	23	40944888	41095832	150945	1	8239	uc004dfb.3	-10620	ENSG00000124486	USP9X	ubiquitin specific peptidase 9 X-linked
chrX	41009944	41011231	1288	*	Exon (uc004dfb.3/8239, exon 13 of 45)	23	40944888	41095832	150945	1	8239	uc004dfc.3	65056	ENSG00000124486	USP9X	ubiquitin specific peptidase 9 X-linked
chrX	41238229	41239076	848	*	Distal Intergenic	23	41193844	41205875	12032	1	1654	uc011mkt.1	44385	ENSG00000215301	DDX3X	DEAD-box helicase 3 X-linked
chrX	41265247	41266448	1202	*	Distal Intergenic	23	41306713	41334905	28193	1	60506	uc004dfh.2	-40265	ENSG00000188937	NYX	nyctalopin
chrX	41798056	41798813	758	*	Distal Intergenic	23	41374189	41782287	408099	2	8573	uc004dfn.4	-15769	ENSG00000147044	CASK	calcium/calmodulin dependent serine protein kinase
chrX	41798212	41798965	754	*	Distal Intergenic	23	41374189	41782287	408099	2	8573	uc004dfn.4	-15925	ENSG00000147044	CASK	calcium/calmodulin dependent serine protein kinase
chrX	41922924	41924204	1281	*	Distal Intergenic	23	41374189	41782287	408099	2	8573	uc004dfn.4	-140637	ENSG00000147044	CASK	calcium/calmodulin dependent serine protein kinase
chrX	41923218	41924607	1390	*	Distal Intergenic	23	41374189	41782287	408099	2	8573	uc004dfn.4	-140931	ENSG00000147044	CASK	calcium/calmodulin dependent serine protein kinase
chrX	41923251	41924703	1453	*	Distal Intergenic	23	41374189	41782287	408099	2	8573	uc004dfn.4	-140964	ENSG00000147044	CASK	calcium/calmodulin dependent serine protein kinase
chrX	43643854	43644861	1008	*	Intron (uc011mkx.2/4129, intron 8 of 13)	23	43625857	43709736	83880	2	4129	uc011mkx.2	64875	ENSG00000069535	MAOB	monoamine oxidase B
chrX	43643948	43645026	1079	*	Intron (uc011mkx.2/4129, intron 8 of 13)	23	43625857	43709736	83880	2	4129	uc011mkx.2	64710	ENSG00000069535	MAOB	monoamine oxidase B
chrX	43644031	43644810	780	*	Intron (uc011mkx.2/4129, intron 8 of 13)	23	43625857	43709736	83880	2	4129	uc011mkx.2	64926	ENSG00000069535	MAOB	monoamine oxidase B
chrX	45668346	45669862	1517	*	Distal Intergenic	23	45606421	45606530	110	2	407007	uc011mlf.1	-61816	ENSG00000207725	MIR222	microRNA 222
chrX	45714701	45716428	1728	*	Distal Intergenic	23	45606421	45606530	110	2	407007	uc011mlf.1	-108171	ENSG00000207725	MIR222	microRNA 222
chrX	46333380	46334243	864	*	3' UTR	23	46306624	46334074	27451	1	55634	uc010nhl.3	26756	ENSG00000147121	KRBOX4	KRAB box domain containing 4
chrX	46573278	46574773	1496	*	Intron (uc004dgu.2/84679, intron 1 of 16)	23	46458686	46618607	159922	2	84679	uc004dgu.2	43834	ENSG00000065923	SLC9A7	solute carrier family 9 member A7
chrX	46573368	46575324	1957	*	Intron (uc004dgu.2/84679, intron 1 of 16)	23	46458686	46618607	159922	2	84679	uc004dgu.2	43283	ENSG00000065923	SLC9A7	solute carrier family 9 member A7
chrX	46758138	46760257	2120	*	Promoter (<=1kb)	23	46746854	46759139	12286	2	724087	uc031tji.1	0	ENSG00000204904	LINC01545	long intergenic non-protein coding RNA 1545
chrX	46758367	46759954	1588	*	Promoter (<=1kb)	23	46746854	46759139	12286	2	724087	uc031tji.1	0	ENSG00000204904	LINC01545	long intergenic non-protein coding RNA 1545
chrX	46759128	46760083	956	*	Promoter (<=1kb)	23	46746854	46759139	12286	2	724087	uc031tji.1	0	ENSG00000204904	LINC01545	long intergenic non-protein coding RNA 1545
chrX	47189997	47191260	1264	*	Distal Intergenic	23	47229999	47273098	43100	1	7712	uc004dhr.1	-38739	ENSG00000147117	ZNF157	zinc finger protein 157
chrX	47482027	47483737	1711	*	Promoter (2-3kb)	23	47431300	47479256	47957	2	6853	uc004die.3	-2771	ENSG00000008056	SYN1	synapsin I
chrX	47482074	47483382	1309	*	Promoter (2-3kb)	23	47431300	47479256	47957	2	6853	uc004die.3	-2818	ENSG00000008056	SYN1	synapsin I
chrX	47482303	47483262	960	*	Promoter (3-4kb)	23	47431300	47479256	47957	2	6853	uc004die.3	-3047	ENSG00000008056	SYN1	synapsin I
chrX	47522991	47523901	911	*	Promoter (4-5kb)	23	47511191	47518579	7389	2	8409	uc022bvp.1	-4412	ENSG00000126756	UXT	ubiquitously expressed prefoldin like chaperone
chrX	47523232	47523904	673	*	Promoter (4-5kb)	23	47511191	47518579	7389	2	8409	uc022bvp.1	-4653	ENSG00000126756	UXT	ubiquitously expressed prefoldin like chaperone
chrX	47555932	47556676	745	*	Distal Intergenic	23	47566590	47596027	29438	1	392459	uc004dio.1	-9914	ENSG00000187893	CXXC1P1	CXXC finger protein 1 pseudogene 1
chrX	48020859	48022090	1232	*	Distal Intergenic	23	48045656	48056199	10544	2	6758	uc004diz.1	34109	ENSG00000165583	SSX5	SSX family member 5
chrX	48021049	48022112	1064	*	Distal Intergenic	23	48045656	48056199	10544	2	6758	uc004diz.1	34087	ENSG00000165583	SSX5	SSX family member 5
chrX	48021117	48021864	748	*	Distal Intergenic	23	48045656	48056199	10544	2	6758	uc004diz.1	34335	ENSG00000165583	SSX5	SSX family member 5
chrX	48352063	48353092	1030	*	Distal Intergenic	23	48367371	48370323	2953	1	64840	uc004djq.1	-14279	ENSG00000102312	PORCN	porcupine O-acyltransferase
chrX	48508399	48509377	979	*	Distal Intergenic	23	48542186	48549817	7632	1	7454	uc004dkm.4	-32809	ENSG00000015285	WAS	Wiskott-Aldrich syndrome
chrX	48521117	48522570	1454	*	Distal Intergenic	23	48542186	48549817	7632	1	7454	uc004dkm.4	-19616	ENSG00000015285	WAS	Wiskott-Aldrich syndrome
chrX	48521367	48522330	964	*	Distal Intergenic	23	48542186	48549817	7632	1	7454	uc004dkm.4	-19856	ENSG00000015285	WAS	Wiskott-Aldrich syndrome
chrX	48521388	48522301	914	*	Distal Intergenic	23	48542186	48549817	7632	1	7454	uc004dkm.4	-19885	ENSG00000015285	WAS	Wiskott-Aldrich syndrome
chrX	48631073	48631822	750	*	Exon (uc011mmh.2/392465, exon 4 of 4)	23	48620154	48632064	11911	1	392465	uc011mmh.2	10919	ENSG00000171433	GLOD5	glyoxalase domain containing 5
chrX	48693360	48694131	772	*	Promoter (<=1kb)	23	48689504	48694036	4533	2	27344	uc004dkz.4	0	ENSG00000102109	PCSK1N	proprotein convertase subtilisin/kexin type 1 inhibitor
chrX	48970927	48972916	1990	*	Exon (uc004dmr.3/27238, exon 7 of 11)	23	48969022	48980079	11058	2	27238	uc004dmr.3	7163	ENSG00000068394	GPKOW	G-patch domain and KOW motifs
chrX	49052995	49054011	1017	*	Promoter (2-3kb)	23	49044265	49056661	12397	2	6855	uc004dmz.1	2650	ENSG00000102003	SYP	synaptophysin
chrX	49163377	49164678	1302	*	Promoter (3-4kb)	23	49160125	49176311	16187	1	643832	uc010nir.1	3252	NA	NA	NA
chrX	49235076	49236036	961	*	Promoter (<=1kb)	23	49235708	49294598	58891	1	2574	uc022bwd.1	0	ENSG00000236362	GAGE2C	G antigen 2C
chrX	49235342	49236224	883	*	Promoter (<=1kb)	23	49235708	49294598	58891	1	2574	uc022bwd.1	0	ENSG00000236362	GAGE2C	G antigen 2C
chrX	50799020	50800194	1175	*	Distal Intergenic	23	50653735	50659641	5907	1	9210	uc011mnw.2	145285	ENSG00000130385	BMP15	bone morphogenetic protein 15
chrX	50799193	50800286	1094	*	Distal Intergenic	23	50653735	50659641	5907	1	9210	uc011mnw.2	145458	ENSG00000130385	BMP15	bone morphogenetic protein 15
chrX	51332404	51333443	1040	*	Distal Intergenic	23	51424146	51425447	1302	2	389857	uc022bwn.1	92004	ENSG00000223591	CENPVL1	centromere protein V like 1
chrX	51332644	51333540	897	*	Distal Intergenic	23	51424146	51425447	1302	2	389857	uc022bwn.1	91907	ENSG00000223591	CENPVL1	centromere protein V like 1
chrX	51743062	51744105	1044	*	Distal Intergenic	23	51806443	51806569	127	2	100124541	uc010njw.1	62464	ENSG00000221475	SNORA11D	small nucleolar RNA, H/ACA box 11D
chrX	51802715	51803488	774	*	Promoter (3-4kb)	23	51806443	51806569	127	2	100124541	uc010njw.1	3081	ENSG00000221475	SNORA11D	small nucleolar RNA, H/ACA box 11D
chrX	51802734	51803945	1212	*	Promoter (2-3kb)	23	51806443	51806569	127	2	100124541	uc010njw.1	2624	ENSG00000221475	SNORA11D	small nucleolar RNA, H/ACA box 11D
chrX	53287048	53288391	1344	*	Intron (uc004dsc.3/23096, intron 2 of 13)	23	53262058	53310796	48739	2	23096	uc004dsc.3	22405	ENSG00000124313	IQSEC2	IQ motif and Sec7 domain 2
chrX	53287106	53288185	1080	*	Intron (uc004dsc.3/23096, intron 2 of 13)	23	53262058	53310796	48739	2	23096	uc004dsc.3	22611	ENSG00000124313	IQSEC2	IQ motif and Sec7 domain 2
chrX	53287199	53288675	1477	*	Intron (uc004dsc.3/23096, intron 2 of 13)	23	53262058	53310796	48739	2	23096	uc004dsc.3	22121	ENSG00000124313	IQSEC2	IQ motif and Sec7 domain 2
chrX	53320137	53321396	1260	*	Exon (uc004dsd.3/23096, exon 2 of 15)	23	53295506	53310796	15291	2	23096	uc004dsf.2	-9341	ENSG00000124313	IQSEC2	IQ motif and Sec7 domain 2
chrX	53433604	53434800	1197	*	Intron (uc004dsg.3/8243, intron 9 of 24)	23	53401070	53449618	48549	2	8243	uc004dsg.3	14818	ENSG00000072501	SMC1A	structural maintenance of chromosomes 1A
chrX	53433791	53434748	958	*	Intron (uc004dsg.3/8243, intron 9 of 24)	23	53401070	53449618	48549	2	8243	uc004dsg.3	14870	ENSG00000072501	SMC1A	structural maintenance of chromosomes 1A
chrX	53440361	53441869	1509	*	Exon (uc004dsg.3/8243, exon 3 of 25)	23	53401070	53449618	48549	2	8243	uc004dsg.3	7749	ENSG00000072501	SMC1A	structural maintenance of chromosomes 1A
chrX	53440408	53441448	1041	*	Intron (uc004dsg.3/8243, intron 3 of 24)	23	53401070	53449618	48549	2	8243	uc004dsg.3	8170	ENSG00000072501	SMC1A	structural maintenance of chromosomes 1A
chrX	53685710	53687067	1358	*	Intron (uc004dsp.4/10075, intron 3 of 83)	23	53559057	53713697	154641	2	10075	uc004dsp.4	26630	ENSG00000086758	HUWE1	HECT, UBA and WWE domain containing 1, E3 ubiquitin protein ligase
chrX	53685787	53687093	1307	*	Intron (uc004dsp.4/10075, intron 3 of 83)	23	53559057	53713697	154641	2	10075	uc004dsp.4	26604	ENSG00000086758	HUWE1	HECT, UBA and WWE domain containing 1, E3 ubiquitin protein ligase
chrX	53685844	53687125	1282	*	Intron (uc004dsp.4/10075, intron 3 of 83)	23	53559057	53713697	154641	2	10075	uc004dsp.4	26572	ENSG00000086758	HUWE1	HECT, UBA and WWE domain containing 1, E3 ubiquitin protein ligase
chrX	54182057	54184097	2041	*	Intron (uc004dsz.4/54954, intron 3 of 15)	23	54094757	54209714	114958	2	54954	uc004dsz.4	25617	ENSG00000184083	FAM120C	family with sequence similarity 120C
chrX	54182457	54183889	1433	*	Intron (uc004dsz.4/54954, intron 3 of 15)	23	54094757	54209714	114958	2	54954	uc004dsz.4	25825	ENSG00000184083	FAM120C	family with sequence similarity 120C
chrX	54529311	54530931	1621	*	Distal Intergenic	23	54471887	54522599	50713	2	2245	uc004dtg.3	-6712	ENSG00000102302	FGD1	FYVE, RhoGEF and PH domain containing 1
chrX	54529585	54530536	952	*	Distal Intergenic	23	54471887	54522599	50713	2	2245	uc004dtg.3	-6986	ENSG00000102302	FGD1	FYVE, RhoGEF and PH domain containing 1
chrX	55141946	55143058	1113	*	Distal Intergenic	23	55115497	55119260	3764	1	203569	uc004duf.1	26449	ENSG00000234068	PAGE2	PAGE family member 2
chrX	55142342	55143512	1171	*	Distal Intergenic	23	55115497	55119260	3764	1	203569	uc004duf.1	26845	ENSG00000234068	PAGE2	PAGE family member 2
chrX	55451335	55452844	1510	*	Distal Intergenic	23	55477893	55477953	61	1	100616155	uc022bxt.1	-25049	ENSG00000283334	MIR4536-1	microRNA 4536-1
chrX	55451521	55452796	1276	*	Distal Intergenic	23	55477893	55477953	61	1	100616155	uc022bxt.1	-25097	ENSG00000283334	MIR4536-1	microRNA 4536-1
chrX	55451718	55452480	763	*	Distal Intergenic	23	55477893	55477953	61	1	100616155	uc022bxt.1	-25413	ENSG00000283334	MIR4536-1	microRNA 4536-1
chrX	55488332	55489597	1266	*	Distal Intergenic	23	55478538	55479999	1462	1	28986	uc004dum.3	9794	ENSG00000187601	MAGEH1	MAGE family member H1
chrX	55488574	55490035	1462	*	Distal Intergenic	23	55478538	55479999	1462	1	28986	uc004dum.3	10036	ENSG00000187601	MAGEH1	MAGE family member H1
chrX	55488590	55489802	1213	*	Distal Intergenic	23	55478538	55479999	1462	1	28986	uc004dum.3	10052	ENSG00000187601	MAGEH1	MAGE family member H1
chrX	55908124	55908961	838	*	Distal Intergenic	23	55744110	55785207	41098	1	10325	uc004duq.3	164014	ENSG00000083750	RRAGB	Ras related GTP binding B
chrX	55908651	55909486	836	*	Distal Intergenic	23	55744110	55785207	41098	1	10325	uc004duq.3	164541	ENSG00000083750	RRAGB	Ras related GTP binding B
chrX	56563005	56565018	2014	*	Distal Intergenic	23	56590026	56593443	3418	1	29978	uc004dus.3	-25008	ENSG00000188021	UBQLN2	ubiquilin 2
chrX	56563097	56564979	1883	*	Distal Intergenic	23	56590026	56593443	3418	1	29978	uc004dus.3	-25047	ENSG00000188021	UBQLN2	ubiquilin 2
chrX	56563167	56564117	951	*	Distal Intergenic	23	56590026	56593443	3418	1	29978	uc004dus.3	-25909	ENSG00000188021	UBQLN2	ubiquilin 2
chrX	56813129	56813805	677	*	Intron (uc004dut.4/550643, intron 2 of 2)	23	56763221	56764017	797	2	442454	uc010nki.2	-49112	NA	UQCRBP1	ubiquinol-cytochrome c reductase binding protein pseudogene 1
chrX	57285940	57287572	1633	*	Distal Intergenic	23	57313110	57515629	202520	1	158584	uc004dvc.3	-25538	ENSG00000165591	FAAH2	fatty acid amide hydrolase 2
chrX	57286277	57287519	1243	*	Distal Intergenic	23	57313110	57515629	202520	1	158584	uc004dvc.3	-25591	ENSG00000165591	FAAH2	fatty acid amide hydrolase 2
chrX	63652163	63653313	1151	*	Distal Intergenic	23	63487961	63615333	127373	2	55613	uc004dvs.3	-36830	ENSG00000102043	MTMR8	myotubularin related protein 8
chrX	65034244	65035924	1681	*	Distal Intergenic	23	64898237	64947771	49535	1	4478	uc010nkp.1	136007	ENSG00000147065	MSN	moesin
chrX	65034284	65035672	1389	*	Distal Intergenic	23	64898237	64947771	49535	1	4478	uc010nkp.1	136047	ENSG00000147065	MSN	moesin
chrX	65034319	65035739	1421	*	Distal Intergenic	23	64898237	64947771	49535	1	4478	uc010nkp.1	136082	ENSG00000147065	MSN	moesin
chrX	65932276	65933507	1232	*	Distal Intergenic	23	65815482	65859140	43659	2	60401	uc004dwq.3	-73136	ENSG00000131080	EDA2R	ectodysplasin A2 receptor
chrX	65932387	65933492	1106	*	Distal Intergenic	23	65815482	65859140	43659	2	60401	uc004dwq.3	-73247	ENSG00000131080	EDA2R	ectodysplasin A2 receptor
chrX	66637948	66639727	1780	*	Distal Intergenic	23	66763874	66909600	145727	1	367	uc011mpd.2	-124147	ENSG00000169083	AR	androgen receptor
chrX	66728497	66729257	761	*	Distal Intergenic	23	66763874	66909600	145727	1	367	uc011mpd.2	-34617	ENSG00000169083	AR	androgen receptor
chrX	67544826	67546329	1504	*	Intron (uc004dww.4/4983, intron 2 of 24)	23	67262186	67653299	391114	2	4983	uc004dww.4	106970	ENSG00000079482	OPHN1	oligophrenin 1
chrX	68497988	68499355	1368	*	Distal Intergenic	23	68380582	68385365	4784	2	64219	uc011mpi.2	-112623	ENSG00000181191	PJA1	praja ring finger ubiquitin ligase 1
chrX	68498185	68499629	1445	*	Distal Intergenic	23	68380582	68385365	4784	2	64219	uc011mpi.2	-112820	ENSG00000181191	PJA1	praja ring finger ubiquitin ligase 1
chrX	68498425	68499389	965	*	Distal Intergenic	23	68380582	68385365	4784	2	64219	uc011mpi.2	-113060	ENSG00000181191	PJA1	praja ring finger ubiquitin ligase 1
chrX	68827537	68829660	2124	*	Distal Intergenic	23	68835911	69081024	245114	1	1896	uc004dxm.1	-6251	ENSG00000158813	EDA	ectodysplasin A
chrX	68828395	68829655	1261	*	Distal Intergenic	23	68835911	69081024	245114	1	1896	uc004dxm.1	-6256	ENSG00000158813	EDA	ectodysplasin A
chrX	68999183	69000409	1227	*	Intron (uc004dxm.1/1896, intron 2 of 2)	23	68835911	69259321	423411	1	1896	uc011mpj.2	163272	ENSG00000158813	EDA	ectodysplasin A
chrX	69164996	69165841	846	*	Intron (uc004dxp.1/1896, intron 2 of 2)	23	69242707	69242773	67	1	100500887	uc022bym.1	-76866	ENSG00000211991	MIR676	microRNA 676
chrX	69165047	69166218	1172	*	Intron (uc004dxp.1/1896, intron 2 of 2)	23	69242707	69242773	67	1	100500887	uc022bym.1	-76489	ENSG00000211991	MIR676	microRNA 676
chrX	69615489	69616942	1454	*	Exon (uc004dyg.3/24137, exon 21 of 31)	23	69642881	69649564	6684	1	54857	uc010nkx.2	-25939	ENSG00000130055	GDPD2	glycerophosphodiester phosphodiesterase domain containing 2
chrX	69615838	69616695	858	*	Exon (uc004dyg.3/24137, exon 22 of 31)	23	69642881	69649564	6684	1	54857	uc010nkx.2	-26186	ENSG00000130055	GDPD2	glycerophosphodiester phosphodiesterase domain containing 2
chrX	70444362	70445135	774	*	Promoter (1-2kb)	23	70443056	70445065	2010	1	2705	uc004dzg.3	1306	ENSG00000169562	GJB1	gap junction protein beta 1
chrX	70454238	70456401	2164	*	Intron (uc011mpt.1/618, intron 2 of 2)	23	70443056	70445065	2010	1	2705	uc004dzg.3	11182	ENSG00000169562	GJB1	gap junction protein beta 1
chrX	70470584	70471382	799	*	Promoter (<=1kb)	23	70469055	70471507	2453	2	9203	uc011mpu.2	125	ENSG00000147130	ZMYM3	zinc finger MYM-type containing 3
chrX	70476585	70478319	1735	*	Promoter (1-2kb)	23	70459474	70475047	15574	2	9203	uc004dzj.2	-1538	ENSG00000147130	ZMYM3	zinc finger MYM-type containing 3
chrX	70476882	70477972	1091	*	Promoter (1-2kb)	23	70459474	70475047	15574	2	9203	uc004dzj.2	-1835	ENSG00000147130	ZMYM3	zinc finger MYM-type containing 3
chrX	71117928	71118990	1063	*	Distal Intergenic	23	71130938	71363424	232487	1	340527	uc011mqa.2	-11948	ENSG00000204131	NHSL2	NHS like 2
chrX	71118156	71119280	1125	*	Distal Intergenic	23	71130938	71363424	232487	1	340527	uc011mqa.2	-11658	ENSG00000204131	NHSL2	NHS like 2
chrX	71118240	71119019	780	*	Distal Intergenic	23	71130938	71363424	232487	1	340527	uc011mqa.2	-11919	ENSG00000204131	NHSL2	NHS like 2
chrX	71145794	71146947	1154	*	Intron (uc011mqa.2/340527, intron 1 of 7)	23	71130938	71363424	232487	1	340527	uc011mqa.2	14856	ENSG00000204131	NHSL2	NHS like 2
chrX	71181466	71182946	1481	*	Intron (uc011mqa.2/340527, intron 1 of 7)	23	71130938	71363424	232487	1	340527	uc011mqa.2	50528	ENSG00000204131	NHSL2	NHS like 2
chrX	71181840	71182620	781	*	Intron (uc011mqa.2/340527, intron 1 of 7)	23	71130938	71363424	232487	1	340527	uc011mqa.2	50902	ENSG00000204131	NHSL2	NHS like 2
chrX	71492278	71493029	752	*	Promoter (4-5kb)	23	71492453	71497141	4689	2	6191	uc004ear.3	4112	ENSG00000198034	RPS4X	ribosomal protein S4 X-linked
chrX	71531818	71533647	1830	*	Promoter (4-5kb)	23	71521488	71527037	5550	2	4435	uc004eat.3	-4781	ENSG00000125931	CITED1	Cbp/p300 interacting transactivator with Glu/Asp rich carboxy-terminal domain 1
chrX	71531937	71533793	1857	*	Promoter (4-5kb)	23	71521488	71527037	5550	2	4435	uc004eat.3	-4900	ENSG00000125931	CITED1	Cbp/p300 interacting transactivator with Glu/Asp rich carboxy-terminal domain 1
chrX	71541269	71542558	1290	*	Distal Intergenic	23	71521488	71527037	5550	2	4435	uc004eat.3	-14232	ENSG00000125931	CITED1	Cbp/p300 interacting transactivator with Glu/Asp rich carboxy-terminal domain 1
chrX	71910336	71912285	1950	*	Intron (uc004eax.4/5255, intron 4 of 31)	23	71798664	71934029	135366	2	5255	uc004eax.4	21744	ENSG00000067177	PHKA1	phosphorylase kinase regulatory subunit alpha 1
chrX	71910559	71911808	1250	*	Intron (uc004eax.4/5255, intron 4 of 31)	23	71798664	71934029	135366	2	5255	uc004eax.4	22221	ENSG00000067177	PHKA1	phosphorylase kinase regulatory subunit alpha 1
chrX	71910593	71912353	1761	*	Intron (uc004eax.4/5255, intron 4 of 31)	23	71798664	71934029	135366	2	5255	uc004eax.4	21676	ENSG00000067177	PHKA1	phosphorylase kinase regulatory subunit alpha 1
chrX	72018194	72019164	971	*	Distal Intergenic	23	72001689	72002484	796	2	100129407	uc022byy.1	-15710	ENSG00000275520	FAM236A	family with sequence similarity 235 member A
chrX	72018264	72019169	906	*	Distal Intergenic	23	72001689	72002484	796	2	100129407	uc022byy.1	-15780	ENSG00000275520	FAM236A	family with sequence similarity 235 member A
chrX	72068599	72069959	1361	*	Promoter (3-4kb)	23	72064876	72068636	3761	1	63947	uc004ebb.3	3723	ENSG00000269502	DMRTC1	DMRT like family C1
chrX	72068840	72069720	881	*	Promoter (3-4kb)	23	72064876	72068636	3761	1	63947	uc004ebb.3	3964	ENSG00000269502	DMRTC1	DMRT like family C1
chrX	72238386	72239475	1090	*	Distal Intergenic	23	72223352	72225551	2200	1	645974	uc004ebf.3	15034	ENSG00000184388	PABPC1L2B	poly(A) binding protein cytoplasmic 1 like 2B
chrX	72305724	72307689	1966	*	Distal Intergenic	23	72297177	72299351	2175	2	340529	uc004ebg.2	-6373	ENSG00000186288	PABPC1L2A	poly(A) binding protein cytoplasmic 1 like 2A
chrX	73214055	73215310	1256	*	Exon (uc004ebp.3/554203, exon 3 of 5)	23	73164159	73290217	126059	1	554203	uc004ebp.3	49896	ENSG00000225470	JPX	JPX transcript, XIST activator
chrX	73850517	73852153	1637	*	Distal Intergenic	23	73802811	73834461	31651	2	51132	uc004ebw.3	-16056	ENSG00000131263	RLIM	ring finger protein, LIM domain interacting
chrX	73850735	73851803	1069	*	Distal Intergenic	23	73802811	73834461	31651	2	51132	uc004ebw.3	-16274	ENSG00000131263	RLIM	ring finger protein, LIM domain interacting
chrX	73850788	73851935	1148	*	Distal Intergenic	23	73802811	73834461	31651	2	51132	uc004ebw.3	-16327	ENSG00000131263	RLIM	ring finger protein, LIM domain interacting
chrX	73943441	73944918	1478	*	Distal Intergenic	23	73802811	73834461	31651	2	51132	uc004ebw.3	-108980	ENSG00000131263	RLIM	ring finger protein, LIM domain interacting
chrX	73943793	73945017	1225	*	Distal Intergenic	23	73802811	73834461	31651	2	51132	uc004ebw.3	-109332	ENSG00000131263	RLIM	ring finger protein, LIM domain interacting
chrX	73943828	73944661	834	*	Distal Intergenic	23	73802811	73834461	31651	2	51132	uc004ebw.3	-109367	ENSG00000131263	RLIM	ring finger protein, LIM domain interacting
chrX	74178513	74179905	1393	*	Distal Intergenic	23	73952691	74145287	192597	2	340533	uc004eby.3	-33226	ENSG00000050030	NEXMIF	neurite extension and migration factor
chrX	74924269	74925313	1045	*	Distal Intergenic	23	74960373	74962914	2542	2	286495	uc022bzf.1	37601	NA	TTC3P1	tetratricopeptide repeat domain 3 pseudogene 1
chrX	74924651	74925448	798	*	Distal Intergenic	23	74960373	74962914	2542	2	286495	uc022bzf.1	37466	NA	TTC3P1	tetratricopeptide repeat domain 3 pseudogene 1
chrX	75155548	75156948	1401	*	Distal Intergenic	23	75002823	75005079	2257	2	139599	uc004ecj.2	-150469	ENSG00000186675	MAGEE2	MAGE family member E2
chrX	75522329	75523592	1264	*	Distal Intergenic	23	75648046	75651746	3701	1	57692	uc004ecm.2	-124454	ENSG00000198934	MAGEE1	MAGE family member E1
chrX	75523002	75523611	610	*	Distal Intergenic	23	75648046	75651746	3701	1	57692	uc004ecm.2	-124435	ENSG00000198934	MAGEE1	MAGE family member E1
chrX	76427173	76428495	1323	*	Distal Intergenic	23	76709647	76712013	2367	1	8823	uc011mqp.2	-281152	ENSG00000196468	FGF16	fibroblast growth factor 16
chrX	76427532	76428510	979	*	Distal Intergenic	23	76709647	76712013	2367	1	8823	uc011mqp.2	-281137	ENSG00000196468	FGF16	fibroblast growth factor 16
chrX	77493561	77494835	1275	*	Distal Intergenic	23	77528130	77583087	54958	2	10800	uc004edb.3	88252	ENSG00000173198	CYSLTR1	cysteinyl leukotriene receptor 1
chrX	77493827	77494679	853	*	Distal Intergenic	23	77528130	77583087	54958	2	10800	uc004edb.3	88408	ENSG00000173198	CYSLTR1	cysteinyl leukotriene receptor 1
chrX	77785718	77786702	985	*	Distal Intergenic	23	77911566	77914825	3260	2	203430	uc004edc.1	128123	ENSG00000179300	RTL3	retrotransposon Gag like 3
chrX	77785946	77786691	746	*	Distal Intergenic	23	77911566	77914825	3260	2	203430	uc004edc.1	128134	ENSG00000179300	RTL3	retrotransposon Gag like 3
chrX	77894449	77896005	1557	*	Distal Intergenic	23	77911566	77914825	3260	2	203430	uc004edc.1	18820	ENSG00000179300	RTL3	retrotransposon Gag like 3
chrX	77894569	77896339	1771	*	Distal Intergenic	23	77911566	77914825	3260	2	203430	uc004edc.1	18486	ENSG00000179300	RTL3	retrotransposon Gag like 3
chrX	77894950	77896083	1134	*	Distal Intergenic	23	77911566	77914825	3260	2	203430	uc004edc.1	18742	ENSG00000179300	RTL3	retrotransposon Gag like 3
chrX	77898960	77899921	962	*	Distal Intergenic	23	77911566	77914825	3260	2	203430	uc004edc.1	14904	ENSG00000179300	RTL3	retrotransposon Gag like 3
chrX	79366343	79367639	1297	*	Distal Intergenic	23	79277742	79287268	9527	1	50945	uc004edj.1	88601	ENSG00000122145	TBX22	T-box 22
chrX	80022136	80023185	1050	*	Intron (uc004edo.3/254065, intron 2 of 37)	23	79924987	80064413	139427	2	254065	uc004edo.3	41228	ENSG00000165288	BRWD3	bromodomain and WD repeat domain containing 3
chrX	80807802	80809017	1216	*	Distal Intergenic	23	80457915	80554046	96132	1	6451	uc010nmn.3	349887	ENSG00000131171	SH3BGRL	SH3 domain binding glutamate rich protein like
chrX	81201133	81202401	1269	*	Distal Intergenic	23	80457915	80554046	96132	1	6451	uc010nmn.3	743218	ENSG00000131171	SH3BGRL	SH3 domain binding glutamate rich protein like
chrX	81201274	81202590	1317	*	Distal Intergenic	23	80457915	80554046	96132	1	6451	uc010nmn.3	743359	ENSG00000131171	SH3BGRL	SH3 domain binding glutamate rich protein like
chrX	84187154	84188838	1685	*	Promoter (<=1kb)	23	84189157	84189896	740	1	100131816	uc011mqw.2	-319	ENSG00000229547	UBE2DNL	ubiquitin conjugating enzyme E2 D N-terminal like (pseudogene)
chrX	84187267	84188164	898	*	Promoter (<=1kb)	23	84189157	84189896	740	1	100131816	uc011mqw.2	-993	ENSG00000229547	UBE2DNL	ubiquitin conjugating enzyme E2 D N-terminal like (pseudogene)
chrX	84501584	84502542	959	*	Promoter (1-2kb)	23	84499771	84528368	28598	1	7552	uc004eeq.3	1813	ENSG00000147180	ZNF711	zinc finger protein 711
chrX	84501697	84502930	1234	*	Promoter (1-2kb)	23	84499771	84528368	28598	1	7552	uc004eeq.3	1926	ENSG00000147180	ZNF711	zinc finger protein 711
chrX	85243576	85244492	917	*	Intron (uc004eet.3/1121, intron 2 of 14)	23	85224099	85302309	78211	2	1121	uc004eeu.4	57817	ENSG00000188419	CHM	CHM, Rab escort protein 1
chrX	86147792	86148780	989	*	Distal Intergenic	23	85969551	86086806	117256	1	117154	uc004eez.3	178241	ENSG00000126733	DACH2	dachshund family transcription factor 2
chrX	87525598	87526729	1132	*	Distal Intergenic	23	88002226	88009785	7560	1	53336	uc004efc.4	-475497	ENSG00000147183	CPXCR1	CPX chromosome region, candidate 1
chrX	93672715	93674391	1677	*	Distal Intergenic	23	92929012	92967273	38262	1	286499	uc022bzw.1	743703	ENSG00000179083	FAM133A	family with sequence similarity 133 member A
chrX	100928608	100929534	927	*	Distal Intergenic	23	100910268	100914863	4596	2	9823	uc010nnt.2	-13745	ENSG00000184867	ARMCX2	armadillo repeat containing X-linked 2
chrX	101164511	101165424	914	*	Intron (uc004ein.3/84460, intron 1 of 9)	23	101137260	101145193	7934	2	84460	uc004eim.3	-19318	ENSG00000166432	ZMAT1	zinc finger matrin-type 1
chrX	101417792	101418927	1136	*	Distal Intergenic	23	101408679	101410986	2308	2	340542	uc004eir.3	-6806	ENSG00000184515	BEX5	brain expressed X-linked 5
chrX	101417890	101418969	1080	*	Distal Intergenic	23	101408679	101410986	2308	2	340542	uc004eir.3	-6904	ENSG00000184515	BEX5	brain expressed X-linked 5
chrX	101484776	101485953	1178	*	5' UTR	23	101478758	101581634	102877	1	56001	uc022cau.1	6018	ENSG00000269405	NXF2	nuclear RNA export factor 2
chrX	101622619	101623925	1307	*	Exon (uc004eiy.4/56001, exon 7 of 23)	23	101615316	101694929	79614	2	56001	uc004eiy.4	71004	ENSG00000269405	NXF2	nuclear RNA export factor 2
chrX	101622833	101624374	1542	*	Exon (uc004eiy.4/56001, exon 6 of 23)	23	101615316	101694929	79614	2	56001	uc004eiy.4	70555	ENSG00000269405	NXF2	nuclear RNA export factor 2
chrX	101931177	101932406	1230	*	Intron (uc022cay.1/100528062, intron 4 of 6)	23	101906294	101914010	7717	1	9737	uc022cbc.1	24883	ENSG00000198932	GPRASP1	G protein-coupled receptor associated sorting protein 1
chrX	101931311	101932094	784	*	Intron (uc022cay.1/100528062, intron 4 of 6)	23	101906294	101914010	7717	1	9737	uc022cbc.1	25017	ENSG00000198932	GPRASP1	G protein-coupled receptor associated sorting protein 1
chrX	102155218	102156455	1238	*	Distal Intergenic	23	102192200	102193228	1029	1	282808	uc004ejs.3	-35745	ENSG00000102128	RAB40AL	RAB40A like
chrX	102515963	102517313	1351	*	Distal Intergenic	23	102507923	102510121	2199	2	90843	uc004ejy.3	-5842	ENSG00000180964	TCEAL8	transcription elongation factor A like 8
chrX	102516014	102517208	1195	*	Distal Intergenic	23	102507923	102510121	2199	2	90843	uc004ejy.3	-5893	ENSG00000180964	TCEAL8	transcription elongation factor A like 8
chrX	102650972	102652121	1150	*	Distal Intergenic	23	102632109	102632999	891	1	27018	uc004ekj.1	18863	ENSG00000166681	BEX3	brain expressed X-linked 3
chrX	102659418	102660455	1038	*	Distal Intergenic	23	102632109	102632999	891	1	27018	uc004ekj.1	27309	ENSG00000166681	BEX3	brain expressed X-linked 3
chrX	102720068	102721070	1003	*	Distal Intergenic	23	102754681	102774417	19737	2	142684	uc004ekk.3	53347	ENSG00000172476	RAB40A	RAB40A, member RAS oncogene family
chrX	102720154	102720989	836	*	Distal Intergenic	23	102754681	102774417	19737	2	142684	uc004ekk.3	53428	ENSG00000172476	RAB40A	RAB40A, member RAS oncogene family
chrX	103214559	103216012	1454	*	Promoter (<=1kb)	23	103216594	103220563	3970	1	286527	uc010noz.3	-582	ENSG00000158427	TMSB15B	thymosin beta 15B
chrX	103214611	103215851	1241	*	Promoter (<=1kb)	23	103216594	103220563	3970	1	286527	uc010noz.3	-743	ENSG00000158427	TMSB15B	thymosin beta 15B
chrX	103253860	103255207	1348	*	Distal Intergenic	23	103265719	103268256	2538	2	158983	uc004elr.3	13049	ENSG00000123569	H2BFWT	H2B histone family member W, testis specific
chrX	103254014	103254741	728	*	Distal Intergenic	23	103265719	103268256	2538	2	158983	uc004elr.3	13515	ENSG00000123569	H2BFWT	H2B histone family member W, testis specific
chrX	103310525	103311379	855	*	Distal Intergenic	23	103315219	103317502	2284	2	767811	uc004elt.1	6123	NA	H2BFXP	H2B histone family member X, pseudogene
chrX	103330245	103331130	886	*	Distal Intergenic	23	103315219	103317502	2284	2	767811	uc004elt.1	-12743	NA	H2BFXP	H2B histone family member X, pseudogene
chrX	103375799	103376859	1061	*	Intron (uc004elu.3/401612, intron 1 of 1)	23	103367000	103369317	2318	2	286437	uc004elv.2	-6482	NA	LOC286437	uncharacterized LOC286437
chrX	103464229	103464919	691	*	Distal Intergenic	23	103430747	103440582	9836	1	139231	uc004elx.3	33482	ENSG00000123575	FAM199X	family with sequence similarity 199, X-linked
chrX	103529997	103531607	1611	*	Distal Intergenic	23	103494719	103499599	4881	2	80712	uc004ely.3	-30398	ENSG00000123576	ESX1	ESX homeobox 1
chrX	103607401	103608583	1183	*	Distal Intergenic	23	103494719	103499599	4881	2	80712	uc004ely.3	-107802	ENSG00000123576	ESX1	ESX homeobox 1
chrX	103607476	103608693	1218	*	Distal Intergenic	23	103494719	103499599	4881	2	80712	uc004ely.3	-107877	ENSG00000123576	ESX1	ESX homeobox 1
chrX	103878263	103879830	1568	*	Intron (uc004elz.1/26280, intron 1 of 10)	23	103810996	105011822	1200827	1	26280	uc004elz.1	67267	ENSG00000189108	IL1RAPL2	interleukin 1 receptor accessory protein like 2
chrX	104156351	104157559	1209	*	Intron (uc004elz.1/26280, intron 2 of 10)	23	104463611	104465358	1748	2	56157	uc004ema.3	307799	ENSG00000268629	TEX13A	testis expressed 13A
chrX	104156371	104157546	1176	*	Intron (uc004elz.1/26280, intron 2 of 10)	23	104463611	104465358	1748	2	56157	uc004ema.3	307812	ENSG00000268629	TEX13A	testis expressed 13A
chrX	104156651	104157552	902	*	Intron (uc004elz.1/26280, intron 2 of 10)	23	104463611	104465358	1748	2	56157	uc004ema.3	307806	ENSG00000268629	TEX13A	testis expressed 13A
chrX	104324796	104325687	892	*	Intron (uc004elz.1/26280, intron 2 of 10)	23	104463611	104465358	1748	2	56157	uc004ema.3	139671	ENSG00000268629	TEX13A	testis expressed 13A
chrX	106611101	106612369	1269	*	Distal Intergenic	23	106449862	106487473	37612	1	139212	uc004end.3	161239	ENSG00000080572	PIH1D3	PIH1 domain containing 3
chrX	106611366	106612353	988	*	Distal Intergenic	23	106449862	106487473	37612	1	139212	uc004end.3	161504	ENSG00000080572	PIH1D3	PIH1 domain containing 3
chrX	106611448	106612370	923	*	Distal Intergenic	23	106449862	106487473	37612	1	139212	uc004end.3	161586	ENSG00000080572	PIH1D3	PIH1 domain containing 3
chrX	106726275	106727437	1163	*	Distal Intergenic	23	106871654	106894256	22603	1	5631	uc004ene.4	-144217	ENSG00000147224	PRPS1	phosphoribosyl pyrophosphate synthetase 1
chrX	106999105	107000863	1759	*	Intron (uc004enh.3/1831, intron 1 of 2)	23	106956452	107019017	62566	2	1831	uc004enh.3	18154	ENSG00000157514	TSC22D3	TSC22 domain family member 3
chrX	107000027	107000618	592	*	Intron (uc004enh.3/1831, intron 1 of 2)	23	106956452	107019017	62566	2	1831	uc004enh.3	18399	ENSG00000157514	TSC22D3	TSC22 domain family member 3
chrX	107118100	107119316	1217	*	Intron (uc004enk.3/11043, intron 3 of 9)	23	107069084	107174867	105784	1	11043	uc004enl.3	49016	ENSG00000080561	MID2	midline 2
chrX	107118232	107119118	887	*	Intron (uc004enk.3/11043, intron 3 of 9)	23	107069084	107174867	105784	1	11043	uc004enl.3	49148	ENSG00000080561	MID2	midline 2
chrX	107155198	107156289	1092	*	Intron (uc004enk.3/11043, intron 5 of 9)	23	107224094	107225600	1507	2	56156	uc004enn.1	69311	ENSG00000170925	TEX13B	testis expressed 13B
chrX	107825471	107827506	2036	*	Promoter (<=1kb)	23	107825722	107870496	44775	1	1287	uc004eob.1	0	ENSG00000188153	COL4A5	collagen type IV alpha 5 chain
chrX	107825529	107826308	780	*	Promoter (<=1kb)	23	107825722	107870496	44775	1	1287	uc004eob.1	0	ENSG00000188153	COL4A5	collagen type IV alpha 5 chain
chrX	107826295	107827423	1129	*	Promoter (<=1kb)	23	107825722	107870496	44775	1	1287	uc004eob.1	573	ENSG00000188153	COL4A5	collagen type IV alpha 5 chain
chrX	107934969	107936338	1370	*	Exon (uc004enz.2/1287, exon 48 of 51)	23	107975727	107979607	3881	2	8471	uc004eoc.2	43269	ENSG00000133124	IRS4	insulin receptor substrate 4
chrX	107935183	107936272	1090	*	Exon (uc004enz.2/1287, exon 48 of 51)	23	107975727	107979607	3881	2	8471	uc004eoc.2	43335	ENSG00000133124	IRS4	insulin receptor substrate 4
chrX	108735280	108736052	773	*	Distal Intergenic	23	108616135	108725285	109151	2	2986	uc004eod.4	-9995	ENSG00000101890	GUCY2F	guanylate cyclase 2F, retinal
chrX	109600032	109600812	781	*	Promoter (1-2kb)	23	109602044	109697892	95849	1	57529	uc011msr.1	-1232	ENSG00000243978	RTL9	retrotransposon Gag like 9
chrX	109713996	109715318	1323	*	Distal Intergenic	23	109437414	109683461	246048	2	9949	uc004eoq.3	-30535	ENSG00000101935	AMMECR1	Alport syndrome, mental retardation, midface hypoplasia and elliptocytosis chromosomal region gene 1
chrX	109846880	109848211	1332	*	Distal Intergenic	23	109763540	109766249	2710	1	6998	uc004eos.1	83340	ENSG00000225366	TDGF1P3	teratocarcinoma-derived growth factor 1 pseudogene 3
chrX	109934221	109935216	996	*	Intron (uc004eov.3/91851, intron 7 of 10)	23	109917084	110035443	118360	2	91851	uc004eov.3	100227	ENSG00000101938	CHRDL1	chordin like 1
chrX	110229313	110230497	1185	*	Intron (uc010npt.1/5063, intron 1 of 15)	23	110248426	110460857	212432	1	5063	uc004eoy.2	-17929	ENSG00000077264	PAK3	p21 (RAC1) activated kinase 3
chrX	110229381	110230329	949	*	Intron (uc010npt.1/5063, intron 1 of 15)	23	110248426	110460857	212432	1	5063	uc004eoy.2	-18097	ENSG00000077264	PAK3	p21 (RAC1) activated kinase 3
chrX	110258269	110259376	1108	*	Intron (uc010npt.1/5063, intron 2 of 15)	23	110248426	110460857	212432	1	5063	uc004eoy.2	9843	ENSG00000077264	PAK3	p21 (RAC1) activated kinase 3
chrX	110316905	110319168	2264	*	Intron (uc010npt.1/5063, intron 2 of 15)	23	110339375	110464173	124799	1	5063	uc004eoz.2	-20207	ENSG00000077264	PAK3	p21 (RAC1) activated kinase 3
chrX	110317734	110318807	1074	*	Intron (uc010npt.1/5063, intron 2 of 15)	23	110339375	110464173	124799	1	5063	uc004eoz.2	-20568	ENSG00000077264	PAK3	p21 (RAC1) activated kinase 3
chrX	112818837	112819757	921	*	Distal Intergenic	23	112018105	112084043	65939	2	154796	uc004eps.3	-734794	ENSG00000126016	AMOT	angiomotin
chrX	112818878	112819853	976	*	Distal Intergenic	23	112018105	112084043	65939	2	154796	uc004eps.3	-734835	ENSG00000126016	AMOT	angiomotin
chrX	113305310	113306177	868	*	Distal Intergenic	23	113818551	114144624	326074	1	3358	uc004epu.1	-512374	ENSG00000147246	HTR2C	5-hydroxytryptamine receptor 2C
chrX	115362164	115363294	1131	*	Distal Intergenic	23	115301958	115306225	4268	1	186	uc004eqh.4	60206	ENSG00000180772	AGTR2	angiotensin II receptor type 2
chrX	115362320	115363250	931	*	Distal Intergenic	23	115301958	115306225	4268	1	186	uc004eqh.4	60362	ENSG00000180772	AGTR2	angiotensin II receptor type 2
chrX	115594123	115595242	1120	*	Promoter (<=1kb)	23	115592853	115594194	1342	2	203413	uc004eqj.2	0	ENSG00000204019	CT83	cancer/testis antigen 83
chrX	115727760	115728196	437	*	Distal Intergenic	23	115592853	115594194	1342	2	203413	uc004eqj.2	-133566	ENSG00000204019	CT83	cancer/testis antigen 83
chrX	115732315	115732709	395	*	Distal Intergenic	23	115592853	115594194	1342	2	203413	uc004eqj.2	-138121	ENSG00000204019	CT83	cancer/testis antigen 83
chrX	115887982	115888905	924	*	Distal Intergenic	23	115592853	115594194	1342	2	203413	uc004eqj.2	-293788	ENSG00000204019	CT83	cancer/testis antigen 83
chrX	115888032	115888797	766	*	Distal Intergenic	23	115592853	115594194	1342	2	203413	uc004eqj.2	-293838	ENSG00000204019	CT83	cancer/testis antigen 83
chrX	115892602	115894180	1579	*	Distal Intergenic	23	115592853	115594194	1342	2	203413	uc004eqj.2	-298408	ENSG00000204019	CT83	cancer/testis antigen 83
chrX	115892839	115893872	1034	*	Distal Intergenic	23	115592853	115594194	1342	2	203413	uc004eqj.2	-298645	ENSG00000204019	CT83	cancer/testis antigen 83
chrX	116873087	116874234	1148	*	Distal Intergenic	23	117031776	117081905	50130	2	90293	uc004eqk.3	207671	ENSG00000003096	KLHL13	kelch like family member 13
chrX	117972357	117973899	1543	*	Exon (uc004eqv.3/uc004eqv.3, exon 1 of 7)	23	117957787	117960931	3145	1	170261	uc004equ.3	14570	ENSG00000174460	ZCCHC12	zinc finger CCHC-type containing 12
chrX	117972468	117973981	1514	*	Exon (uc004eqv.3/uc004eqv.3, exon 1 of 7)	23	117957787	117960931	3145	1	170261	uc004equ.3	14681	ENSG00000174460	ZCCHC12	zinc finger CCHC-type containing 12
chrX	118115909	118117226	1318	*	Exon (uc004eqw.3/79836, exon 3 of 11)	23	118110295	118151949	41655	1	79836	uc004eqz.3	5614	ENSG00000175556	LONRF3	LON peptidase N-terminal domain and ring finger 3
chrX	118495310	118496922	1613	*	Distal Intergenic	23	118533258	118586106	52849	1	203427	uc004erc.2	-36336	ENSG00000077713	SLC25A43	solute carrier family 25 member 43
chrX	118495361	118496230	870	*	Distal Intergenic	23	118533258	118586106	52849	1	203427	uc004erc.2	-37028	ENSG00000077713	SLC25A43	solute carrier family 25 member 43
chrX	118495528	118496469	942	*	Distal Intergenic	23	118533258	118586106	52849	1	203427	uc004erc.2	-36789	ENSG00000077713	SLC25A43	solute carrier family 25 member 43
chrX	118743045	118743928	884	*	Promoter (3-4kb)	23	118722300	118739846	17547	2	55922	uc022cdk.1	-3199	ENSG00000186416	NKRF	NFKB repressing factor
chrX	118823314	118824352	1039	*	Promoter (2-3kb)	23	118762919	118826792	63874	2	23157	uc011mtv.1	2440	ENSG00000125354	6-Sep	septin 6
chrX	118838958	118839808	851	*	Distal Intergenic	23	118750909	118827333	76425	2	23157	uc004erv.3	-11625	ENSG00000125354	6-Sep	septin 6
chrX	118839019	118839915	897	*	Distal Intergenic	23	118750909	118827333	76425	2	23157	uc004erv.3	-11686	ENSG00000125354	6-Sep	septin 6
chrX	118975292	118977412	2121	*	Exon (uc004erz.2/65109, exon 5 of 11)	23	118967989	118986991	19003	2	65109	uc004erz.2	9579	ENSG00000125351	UPF3B	UPF3B, regulator of nonsense mediated mRNA decay
chrX	118975721	118977262	1542	*	Exon (uc004erz.2/65109, exon 5 of 11)	23	118967989	118986991	19003	2	65109	uc004erz.2	9729	ENSG00000125351	UPF3B	UPF3B, regulator of nonsense mediated mRNA decay
chrX	119015082	119016293	1212	*	Distal Intergenic	23	119004495	119005791	1297	2	7737	uc004esb.3	-9291	ENSG00000125352	RNF113A	ring finger protein 113A
chrX	119015144	119015925	782	*	Distal Intergenic	23	119004495	119005791	1297	2	7737	uc004esb.3	-9353	ENSG00000125352	RNF113A	ring finger protein 113A
chrX	119015184	119015986	803	*	Distal Intergenic	23	119004495	119005791	1297	2	7737	uc004esb.3	-9393	ENSG00000125352	RNF113A	ring finger protein 113A
chrX	119040952	119041856	905	*	Intron (uc004ese.3/158798, intron 4 of 6)	23	119029936	119054679	24744	1	158798	uc004esf.3	11016	ENSG00000186471	AKAP14	A-kinase anchoring protein 14
chrX	119249404	119250585	1182	*	Promoter (<=1kb)	23	119243011	119249847	6837	2	158800	uc004esk.2	0	ENSG00000101883	RHOXF1	Rhox homeobox family member 1
chrX	119273381	119274265	885	*	Intron (uc004esi.1/uc004esi.1, intron 3 of 4)	23	119292467	119297945	5479	1	727940	uc004esl.4	-18202	ENSG00000203989	RHOXF2B	Rhox homeobox family member 2B
chrX	119482418	119483056	639	*	Distal Intergenic	23	119495940	119517104	21165	1	23439	uc004esq.3	-12884	ENSG00000101892	ATP1B4	ATPase Na+/K+ transporting family member beta 4
chrX	119564951	119565719	769	*	3' UTR	23	119570349	119602847	32499	2	3920	uc011mua.1	37128	ENSG00000005893	LAMP2	lysosomal associated membrane protein 2
chrX	119887420	119888449	1030	*	Distal Intergenic	23	120006452	120009779	3328	2	643311	uc011muc.2	121330	ENSG00000236446	CT47B1	cancer/testis antigen family 47, member B1
chrX	119887536	119888420	885	*	Distal Intergenic	23	120006452	120009779	3328	2	643311	uc011muc.2	121359	ENSG00000236446	CT47B1	cancer/testis antigen family 47, member B1
chrX	120000380	120001333	954	*	Distal Intergenic	23	120006452	120009779	3328	2	643311	uc011muc.2	8446	ENSG00000236446	CT47B1	cancer/testis antigen family 47, member B1
chrX	120485487	120486690	1204	*	Distal Intergenic	23	120181462	120183796	2335	1	2747	uc004eto.3	304025	ENSG00000182890	GLUD2	glutamate dehydrogenase 2
chrX	120485503	120486747	1245	*	Distal Intergenic	23	120181462	120183796	2335	1	2747	uc004eto.3	304041	ENSG00000182890	GLUD2	glutamate dehydrogenase 2
chrX	120485671	120486648	978	*	Distal Intergenic	23	120181462	120183796	2335	1	2747	uc004eto.3	304209	ENSG00000182890	GLUD2	glutamate dehydrogenase 2
chrX	120761507	120762250	744	*	Distal Intergenic	23	120181462	120183796	2335	1	2747	uc004eto.3	580045	ENSG00000182890	GLUD2	glutamate dehydrogenase 2
chrX	122582146	122583123	978	*	Intron (uc004etq.4/2892, intron 12 of 15)	23	122735728	122744814	9087	2	57187	uc004etv.4	161691	ENSG00000125676	THOC2	THO complex 2
chrX	122582199	122583118	920	*	Intron (uc004etq.4/2892, intron 12 of 15)	23	122735728	122744814	9087	2	57187	uc004etv.4	161696	ENSG00000125676	THOC2	THO complex 2
chrX	123183161	123184250	1090	*	Exon (uc004etz.4/10735, exon 10 of 33)	23	123095556	123236505	140950	1	10735	uc004eue.3	87605	ENSG00000101972	STAG2	stromal antigen 2
chrX	123184507	123185483	977	*	Exon (uc004etz.4/10735, exon 11 of 33)	23	123095556	123236505	140950	1	10735	uc004eue.3	88951	ENSG00000101972	STAG2	stromal antigen 2
chrX	123732340	123733489	1150	*	Intron (uc004euj.3/10178, intron 11 of 30)	23	123480221	123507010	26790	1	4068	uc010nqx.3	252119	ENSG00000183918	SH2D1A	SH2 domain containing 1A
chrX	123962532	123963555	1024	*	Intron (uc004euj.3/10178, intron 3 of 30)	23	123509756	124097666	587911	2	10178	uc004euj.3	134111	ENSG00000009694	TENM1	teneurin transmembrane protein 1
chrX	124405949	124407164	1216	*	Distal Intergenic	23	124453969	124456950	2982	1	100129520	uc022cdr.1	-46805	ENSG00000282815	TEX13C	TEX13 family member C
chrX	124405998	124407269	1272	*	Distal Intergenic	23	124453969	124456950	2982	1	100129520	uc022cdr.1	-46700	ENSG00000282815	TEX13C	TEX13 family member C
chrX	125203463	125206646	3184	*	Distal Intergenic	23	125297482	125300080	2599	2	340578	uc004euk.2	93434	ENSG00000198354	DCAF12L2	DDB1 and CUL4 associated factor 12 like 2
chrX	125203871	125206471	2601	*	Distal Intergenic	23	125297482	125300080	2599	2	340578	uc004euk.2	93609	ENSG00000198354	DCAF12L2	DDB1 and CUL4 associated factor 12 like 2
chrX	129522113	129523794	1682	*	Promoter (2-3kb)	23	129518319	129519511	1193	2	139760	uc011muv.2	-2602	ENSG00000147262	GPR119	G protein-coupled receptor 119
chrX	129522309	129523832	1524	*	Promoter (2-3kb)	23	129518319	129519511	1193	2	139760	uc011muv.2	-2798	ENSG00000147262	GPR119	G protein-coupled receptor 119
chrX	129653603	129655212	1610	*	Intron (uc004evu.3/uc004evu.3, intron 1 of 11)	23	129628915	129631421	2507	1	55855	uc010nrh.3	24688	NA	FAM45BP	family with sequence similarity 45, member A pseudogene
chrX	129759507	129760761	1255	*	Intron (uc004evv.3/10495, intron 9 of 9)	23	129757357	129813722	56366	2	10495	uc004evv.3	52961	ENSG00000165675	ENOX2	ecto-NOX disulfide-thiol exchanger 2
chrX	129875594	129876397	804	*	Intron (uc004evw.3/10495, intron 3 of 15)	23	129757357	129813722	56366	2	10495	uc004evv.3	-61872	ENSG00000165675	ENOX2	ecto-NOX disulfide-thiol exchanger 2
chrX	129905493	129906604	1112	*	Intron (uc004evw.3/10495, intron 3 of 15)	23	129757357	129813722	56366	2	10495	uc004evv.3	-91771	ENSG00000165675	ENOX2	ecto-NOX disulfide-thiol exchanger 2
chrX	129905748	129906618	871	*	Intron (uc004evw.3/10495, intron 3 of 15)	23	129757357	129813722	56366	2	10495	uc004evv.3	-92026	ENSG00000165675	ENOX2	ecto-NOX disulfide-thiol exchanger 2
chrX	129931212	129932743	1532	*	Intron (uc004evw.3/10495, intron 2 of 15)	23	129757357	130037208	279852	2	10495	uc004evw.3	104465	ENSG00000165675	ENOX2	ecto-NOX disulfide-thiol exchanger 2
chrX	129931313	129932765	1453	*	Intron (uc004evw.3/10495, intron 2 of 15)	23	129757357	130037208	279852	2	10495	uc004evw.3	104443	ENSG00000165675	ENOX2	ecto-NOX disulfide-thiol exchanger 2
chrX	129960641	129962131	1491	*	Intron (uc004evw.3/10495, intron 2 of 15)	23	129757357	130037208	279852	2	10495	uc004evw.3	75077	ENSG00000165675	ENOX2	ecto-NOX disulfide-thiol exchanger 2
chrX	130054831	130055725	895	*	Distal Intergenic	23	129757357	130037208	279852	2	10495	uc004evy.3	-17623	ENSG00000165675	ENOX2	ecto-NOX disulfide-thiol exchanger 2
chrX	130120383	130121915	1533	*	Distal Intergenic	23	130192216	130223857	31642	1	158763	uc004evz.3	-70301	ENSG00000147256	ARHGAP36	Rho GTPase activating protein 36
chrX	130339575	130340649	1075	*	Distal Intergenic	23	130418140	130423035	4896	2	3547	uc022cdw.1	82386	ENSG00000147255	IGSF1	immunoglobulin superfamily member 1
chrX	130339582	130340613	1032	*	Distal Intergenic	23	130418140	130423035	4896	2	3547	uc022cdw.1	82422	ENSG00000147255	IGSF1	immunoglobulin superfamily member 1
chrX	130682227	130683215	989	*	Promoter (4-5kb)	23	130678048	130678974	927	1	347468	uc011muw.2	4179	ENSG00000171054	OR13H1	olfactory receptor family 13 subfamily H member 1
chrX	130682242	130683407	1166	*	Promoter (4-5kb)	23	130678048	130678974	927	1	347468	uc011muw.2	4194	ENSG00000171054	OR13H1	olfactory receptor family 13 subfamily H member 1
chrX	130770775	130772913	2139	*	Distal Intergenic	23	130407483	130712873	305391	2	3547	uc004ewf.2	-57902	ENSG00000147255	IGSF1	immunoglobulin superfamily member 1
chrX	130877789	130879545	1757	*	Intron (uc004ewi.3/286467, intron 10 of 12)	23	130836678	130964671	127994	2	286467	uc004ewi.3	85126	ENSG00000213468	FIRRE	firre intergenic repeating RNA element
chrX	131288940	131289669	730	*	Distal Intergenic	23	131211021	131262050	51030	2	90167	uc011muy.2	-26890	ENSG00000165694	FRMD7	FERM domain containing 7
chrX	131704069	131705164	1096	*	Distal Intergenic	23	131503343	131623996	120654	2	55796	uc004eww.3	-80073	ENSG00000076770	MBNL3	muscleblind like splicing regulator 3
chrX	131728308	131729374	1067	*	Distal Intergenic	23	131801670	131803915	2246	1	100874102	uc031tkk.1	-72296	ENSG00000235849	HS6ST2-AS1	HS6ST2 antisense RNA 1
chrX	131746144	131747601	1458	*	Distal Intergenic	23	131801670	131803915	2246	1	100874102	uc031tkk.1	-54069	ENSG00000235849	HS6ST2-AS1	HS6ST2 antisense RNA 1
chrX	131752654	131753855	1202	*	Distal Intergenic	23	131801670	131803915	2246	1	100874102	uc031tkk.1	-47815	ENSG00000235849	HS6ST2-AS1	HS6ST2 antisense RNA 1
chrX	131792205	131793839	1635	*	Intron (uc011mva.1/90161, intron 1 of 1)	23	131801670	131803915	2246	1	100874102	uc031tkk.1	-7831	ENSG00000235849	HS6ST2-AS1	HS6ST2 antisense RNA 1
chrX	131802925	131803761	837	*	Promoter (1-2kb)	23	131801670	131803915	2246	1	100874102	uc031tkk.1	1255	ENSG00000235849	HS6ST2-AS1	HS6ST2 antisense RNA 1
chrX	131821745	131822788	1044	*	Intron (uc011mva.1/90161, intron 1 of 1)	23	131760038	131842656	82619	2	90161	uc011mva.1	19868	ENSG00000171004	HS6ST2	heparan sulfate 6-O-sulfotransferase 2
chrX	132216522	132218114	1593	*	5' UTR	23	132159507	132162300	2794	2	83844	uc011mvf.2	-54222	ENSG00000134588	USP26	ubiquitin specific peptidase 26
chrX	132216735	132219506	2772	*	5' UTR	23	132159507	132162300	2794	2	83844	uc011mvf.2	-54435	ENSG00000134588	USP26	ubiquitin specific peptidase 26
chrX	132218134	132219238	1105	*	Intron (uc010nrm.1/uc010nrm.1, intron 4 of 5)	23	132159507	132162300	2794	2	83844	uc011mvf.2	-55834	ENSG00000134588	USP26	ubiquitin specific peptidase 26
chrX	132270534	132271760	1227	*	Distal Intergenic	23	132350697	132352376	1680	2	51270	uc004exb.1	80616	ENSG00000183434	TFDP3	transcription factor Dp family member 3
chrX	132412252	132413175	924	*	Distal Intergenic	23	132350697	132352376	1680	2	51270	uc004exb.1	-59876	ENSG00000183434	TFDP3	transcription factor Dp family member 3
chrX	132480419	132481136	718	*	Intron (uc011mvg.1/2239, intron 1 of 8)	23	132435064	132548587	113524	2	2239	uc011mvg.1	67451	ENSG00000076716	GPC4	glypican 4
chrX	132488115	132489420	1306	*	Intron (uc011mvg.1/2239, intron 1 of 8)	23	132435064	132548587	113524	2	2239	uc011mvg.1	59167	ENSG00000076716	GPC4	glypican 4
chrX	132488510	132489666	1157	*	Intron (uc011mvg.1/2239, intron 1 of 8)	23	132435064	132548587	113524	2	2239	uc011mvg.1	58921	ENSG00000076716	GPC4	glypican 4
chrX	132488620	132489960	1341	*	Intron (uc011mvg.1/2239, intron 1 of 8)	23	132435064	132548587	113524	2	2239	uc011mvg.1	58627	ENSG00000076716	GPC4	glypican 4
chrX	132563720	132564727	1008	*	Distal Intergenic	23	132435064	132549205	114142	2	2239	uc004exc.1	-14515	ENSG00000076716	GPC4	glypican 4
chrX	132855220	132856254	1035	*	Intron (uc004exe.2/2719, intron 3 of 7)	23	132669776	133119673	449898	2	2719	uc004exe.2	263419	ENSG00000147257	GPC3	glypican 3
chrX	133413753	133416355	2603	*	Distal Intergenic	23	133371077	133379808	8732	1	347475	uc011mvj.2	42676	ENSG00000203952	CCDC160	coiled-coil domain containing 160
chrX	133414327	133416151	1825	*	Distal Intergenic	23	133371077	133379808	8732	1	347475	uc011mvj.2	43250	ENSG00000203952	CCDC160	coiled-coil domain containing 160
chrX	133709235	133710039	805	*	Intron (uc004exo.1/10761, intron 2 of 2)	23	133684054	133694428	10375	1	100506757	uc004exn.1	25181	ENSG00000227060	LINC00629	long intergenic non-protein coding RNA 629
chrX	133884623	133885279	657	*	Distal Intergenic	23	133903596	133928106	24511	2	159090	uc004ext.3	42827	ENSG00000156504	FAM122B	family with sequence similarity 122B
chrX	133984954	133986269	1316	*	Intron (uc011mvq.3/159091, intron 10 of 11)	23	133941223	133988641	47419	1	159091	uc004exz.2	43731	ENSG00000156500	FAM122C	family with sequence similarity 122C
chrX	134236591	134237780	1190	*	Promoter (3-4kb)	23	134229015	134232733	3719	2	644596	uc004eyh.2	-3858	ENSG00000196972	SMIM10L2B	small integral membrane protein 10 like 2B
chrX	134459361	134460944	1584	*	Intron (uc004eym.3/uc004eym.3, intron 1 of 2)	23	134477628	134483239	5612	1	203523	uc004eyq.1	-16684	ENSG00000173275	ZNF449	zinc finger protein 449
chrX	134549130	134551401	2272	*	Promoter (4-5kb)	23	134555868	134560225	4358	1	399668	uc004eyv.4	-4467	ENSG00000178947	SMIM10L2A	small integral membrane protein 10 like 2A
chrX	134621819	134622740	922	*	Distal Intergenic	23	134654555	134716460	61906	1	203522	uc004eyw.4	-31815	ENSG00000165359	INTS6L	integrator complex subunit 6 like
chrX	134621910	134622740	831	*	Distal Intergenic	23	134654555	134716460	61906	1	203522	uc004eyw.4	-31815	ENSG00000165359	INTS6L	integrator complex subunit 6 like
chrX	134631387	134632146	760	*	Distal Intergenic	23	134654555	134716460	61906	1	203522	uc004eyw.4	-22409	ENSG00000165359	INTS6L	integrator complex subunit 6 like
chrX	134796307	134797540	1234	*	Distal Intergenic	23	134847185	134856988	9804	1	541466	uc004eyy.3	-49645	ENSG00000268940	CT45A1	cancer/testis antigen family 45 member A1
chrX	134796415	134797410	996	*	Distal Intergenic	23	134847185	134856988	9804	1	541466	uc004eyy.3	-49775	ENSG00000268940	CT45A1	cancer/testis antigen family 45 member A1
chrX	134806716	134807682	967	*	Distal Intergenic	23	134847185	134856988	9804	1	541466	uc004eyy.3	-39503	ENSG00000268940	CT45A1	cancer/testis antigen family 45 member A1
chrX	134806717	134807710	994	*	Distal Intergenic	23	134847185	134856988	9804	1	541466	uc004eyy.3	-39475	ENSG00000268940	CT45A1	cancer/testis antigen family 45 member A1
chrX	134806724	134807845	1122	*	Distal Intergenic	23	134847185	134856988	9804	1	541466	uc004eyy.3	-39340	ENSG00000268940	CT45A1	cancer/testis antigen family 45 member A1
chrX	134964986	134965937	952	*	Exon (uc004ezf.3/541465, exon 3 of 5)	23	134945651	134971244	25594	2	441521	uc011mvu.2	5307	ENSG00000228836	CT45A5	cancer/testis antigen family 45 member A5
chrX	134990409	134991234	826	*	Exon (uc004ezh.3/55511, exon 12 of 20)	23	134975885	134995220	19336	1	55511	uc011mvv.2	14524	ENSG00000181433	SAGE1	sarcoma antigen 1
chrX	135405822	135406812	991	*	Intron (uc004ezu.1/139378, intron 5 of 25)	23	135388180	135499047	110868	1	139378	uc010nsb.1	17642	ENSG00000156920	ADGRG4	adhesion G protein-coupled receptor G4
chrX	135411630	135412628	999	*	Intron (uc004ezu.1/139378, intron 5 of 25)	23	135426551	135443746	17196	1	139378	uc010nsc.1	-13923	ENSG00000156920	ADGRG4	adhesion G protein-coupled receptor G4
chrX	135421699	135422826	1128	*	Promoter (3-4kb)	23	135426551	135443746	17196	1	139378	uc010nsc.1	-3725	ENSG00000156920	ADGRG4	adhesion G protein-coupled receptor G4
chrX	135984931	135986180	1250	*	Distal Intergenic	23	135955606	135962939	7334	2	27316	uc011mwg.2	-21992	ENSG00000147274	RBMX	RNA binding motif protein X-linked
chrX	135985041	135986122	1082	*	Distal Intergenic	23	135955606	135962939	7334	2	27316	uc011mwg.2	-22102	ENSG00000147274	RBMX	RNA binding motif protein X-linked
chrX	136258794	136261206	2413	*	Distal Intergenic	23	136112307	136113833	1527	2	83550	uc011mwh.2	-144961	ENSG00000165370	GPR101	G protein-coupled receptor 101
chrX	136725141	136725905	765	*	Distal Intergenic	23	136648346	136654259	5914	1	7547	uc004fak.3	76795	ENSG00000156925	ZIC3	Zic family member 3
chrX	136766856	136769176	2321	*	Distal Intergenic	23	136648346	136654259	5914	1	7547	uc004fak.3	118510	ENSG00000156925	ZIC3	Zic family member 3
chrX	136766990	136769295	2306	*	Distal Intergenic	23	136648346	136654259	5914	1	7547	uc004fak.3	118644	ENSG00000156925	ZIC3	Zic family member 3
chrX	137565407	137566602	1196	*	Distal Intergenic	23	137696892	137699799	2908	2	158696	uc004fal.3	133197	NA	LINC00889	long intergenic non-protein coding RNA 889
chrX	139194327	139195507	1181	*	Distal Intergenic	23	139173826	139175070	1245	1	389895	uc031tkm.1	20501	NA	LOC389895	chromosome 16 open reading frame 72-like
chrX	139204452	139205761	1310	*	Distal Intergenic	23	139173826	139175070	1245	1	389895	uc031tkm.1	30626	NA	LOC389895	chromosome 16 open reading frame 72-like
chrX	139691696	139692410	715	*	Distal Intergenic	23	139791924	139796996	5073	1	286411	uc004fbe.2	-99514	ENSG00000203930	LINC00632	long intergenic non-protein coding RNA 632
chrX	140712522	140713345	824	*	Intron (uc004fbm.1/619455, intron 3 of 3)	23	140677835	140678899	1065	1	728712	uc004fbo.3	34687	ENSG00000203926	SPANXA2	SPANX family member A2
chrX	147911162	147912161	1000	*	Intron (uc004fco.3/2334, intron 4 of 7)	23	147800615	148082193	281579	1	2334	uc011mxc.2	110547	ENSG00000155966	AFF2	AF4/FMR2 family member 2
chrX	147911352	147913013	1662	*	Intron (uc004fco.3/2334, intron 4 of 7)	23	147800615	148082193	281579	1	2334	uc011mxc.2	110737	ENSG00000155966	AFF2	AF4/FMR2 family member 2
chrX	147911630	147913104	1475	*	Intron (uc004fco.3/2334, intron 4 of 7)	23	147800615	148082193	281579	1	2334	uc011mxc.2	111015	ENSG00000155966	AFF2	AF4/FMR2 family member 2
chrX	149502950	149505670	2721	*	Distal Intergenic	23	149529836	149639762	109927	1	10046	uc011mxt.1	-24166	ENSG00000013619	MAMLD1	mastermind like domain containing 1
chrX	149504999	149505863	865	*	Distal Intergenic	23	149529836	149639762	109927	1	10046	uc011mxt.1	-23973	ENSG00000013619	MAMLD1	mastermind like domain containing 1
chrX	149903763	149905034	1272	*	3' UTR	23	149887097	149933575	46479	1	8776	uc010ntf.3	16666	ENSG00000063601	MTMR1	myotubularin related protein 1
chrX	149962731	149963389	659	*	Intron (uc004fek.3/83692, intron 6 of 11)	23	149887097	149933575	46479	1	8776	uc010ntf.3	75634	ENSG00000063601	MTMR1	myotubularin related protein 1
chrX	150211835	150212667	833	*	Distal Intergenic	23	150151893	150159248	7356	1	3149	uc004fer.3	59942	ENSG00000029993	HMGB3	high mobility group box 3
chrX	150361600	150364475	2876	*	Distal Intergenic	23	150345056	150349937	4882	1	9248	uc010ntg.2	16544	ENSG00000102195	GPR50	G protein-coupled receptor 50
chrX	150693729	150694732	1004	*	Distal Intergenic	23	150732007	150845211	113205	1	139135	uc004fev.4	-37275	ENSG00000166049	PASD1	PAS domain containing repressor 1
chrX	150693917	150694831	915	*	Distal Intergenic	23	150732007	150845211	113205	1	139135	uc004fev.4	-37176	ENSG00000166049	PASD1	PAS domain containing repressor 1
chrX	151974027	151975069	1043	*	Distal Intergenic	23	151995871	151999301	3431	2	1069	uc004fgq.3	24232	ENSG00000147400	CETN2	centrin 2
chrX	152958386	152959584	1199	*	Promoter (<=1kb)	23	152957680	152962048	4369	1	6535	uc010nuj.2	706	ENSG00000130821	SLC6A8	solute carrier family 6 member 8
chrX	153494895	153495969	1075	*	Intron (uc004fkd.3/2652, intron 4 of 5)	23	153485203	153499470	14268	1	2652	uc004fkd.3	9692	ENSG00000268221	OPN1MW	opsin 1, medium wave sensitive
chrX	153598033	153599912	1880	*	Promoter (3-4kb)	23	153576900	153603006	26107	2	2316	uc004fkk.2	3094	ENSG00000196924	FLNA	filamin A
chrX	153598209	153599884	1676	*	Promoter (3-4kb)	23	153576900	153603006	26107	2	2316	uc004fkk.2	3122	ENSG00000196924	FLNA	filamin A
chrX	153598381	153599587	1207	*	Promoter (3-4kb)	23	153576900	153603006	26107	2	2316	uc004fkk.2	3419	ENSG00000196924	FLNA	filamin A
chrX	153829578	153830385	808	*	Distal Intergenic	23	153813418	153815075	1658	1	1485	uc004fme.3	16160	ENSG00000184033	CTAG1B	cancer/testis antigen 1B
chrX	153968420	153973624	5205	*	Intron (uc004fmj.1/139716, intron 1 of 9)	23	153903527	153979348	75822	2	139716	uc004fmj.1	5724	ENSG00000160219	GAB3	GRB2 associated binding protein 3
chrX	153969365	153972910	3546	*	Intron (uc004fmj.1/139716, intron 1 of 9)	23	153903527	153979348	75822	2	139716	uc004fmj.1	6438	ENSG00000160219	GAB3	GRB2 associated binding protein 3
chrX	153970157	153973328	3172	*	Intron (uc004fmj.1/139716, intron 1 of 9)	23	153903527	153979348	75822	2	139716	uc004fmj.1	6020	ENSG00000160219	GAB3	GRB2 associated binding protein 3
chrX	154001906	154002650	745	*	Promoter (<=1kb)	23	154003273	154003401	129	1	677835	uc004fmo.3	-623	ENSG00000206693	SNORA56	small nucleolar RNA, H/ACA box 56
chrX	154411220	154412221	1002	*	Distal Intergenic	23	154444701	154468098	23398	1	7411	uc004fnc.3	-32480	ENSG00000155959	VBP1	VHL binding protein 1
chrX	154478062	154479677	1616	*	Distal Intergenic	23	154487526	154493852	6327	2	116442	uc004fne.3	14175	ENSG00000155961	RAB39B	RAB39B, member RAS oncogene family
chrX	154478201	154479553	1353	*	Distal Intergenic	23	154487526	154493852	6327	2	116442	uc004fne.3	14299	ENSG00000155961	RAB39B	RAB39B, member RAS oncogene family
chrX	154737895	154738690	796	*	Intron (uc004fnn.3/55217, intron 5 of 7)	23	154696201	154723771	27571	1	100507404	uc004fnl.3	41694	ENSG00000224533	TMLHE-AS1	TMLHE antisense RNA 1
chrY	13750895	13752718	1824	*	Distal Intergenic	24	14517915	14533389	15475	2	352887	uc022cji.1	780671	ENSG00000206159	GYG2P1	glycogenin 2 pseudogene 1
chrY	15455663	15456490	828	*	Intron (uc004fsw.1/7404, intron 5 of 17)	24	15346461	15471043	124583	2	7404	uc004fsw.1	14553	ENSG00000183878	UTY	ubiquitously transcribed tetratricopeptide repeat containing, Y-linked
chrY	15455906	15456669	764	*	Intron (uc004fsw.1/7404, intron 5 of 17)	24	15346461	15471043	124583	2	7404	uc004fsw.1	14374	ENSG00000183878	UTY	ubiquitously transcribed tetratricopeptide repeat containing, Y-linked
