# Supplementary material for: Integrative epigenome profiling of 47XXY provides insights into whole genomic DNA hypermethylation and active chromatin accessibility
Source: Front Mol Biosci. 2023 Mar 27;10:1128739. doi: 10.3389/fmolb.2023.1128739 (PMC10083376; doi:10.3389/fmolb.2023.1128739)
Supplement: Supplementary file 9 [file Table7.CSV]

SYMBOL	avg_KS_Methy	avg_NF_Methy	chr
43525	0.87418966	0.294118451	4
43532	0.455903914	0.808105972	10
A2M-AS1	0.078596287	0.190184167	12
A4GALT	0.451497682	0.19144417	22
AA06	0.672272811	0.42070352	17
AACSP1	0.333605659	0.44905298066666666	5
AAMDC	0.84125197	0.694348093	11
AARS2	0.441731553	0.2724474745	6
AASDHPPT	0.84287414	0.504094173	11
ABAT	0.9180236390000001	0.5676451330000001	16
ABCA13	0.717416405	0.968524111	7
ABCB7	0.451740462	0.651515918	X
ABCC1	0.635748887	0.37849245350000005	16
ABCE1	0.305563437	0.092525193	4
ABCG1	0.45212729949999997	0.2148682735	21
ABHD15	0.71159104	0.884329063	17
ABHD17B	0.130408615	0.047694065	9
ABHD17C	0.378257485	0.249839946	15
ABHD2	0.77335408	0.954434845	15
ABHD4	0.628336721	0.372303392	14
ABL1	0.5711809426666666	0.6462676856666667	9
ABLIM1	0.195420514	0.072726828	10
ABR	0.6608387668333333	0.43649854916666664	17
ABRACL	0.804213882	0.951213424	6
ACAA2	0.248827933	0.116155089	18
ACACA	0.423067672	0.3598817186	17
ACAD9	0.6449348066666667	0.5295580713333333	3
ACAN	0.312271748	0.137427513	15
ACAP2	0.4799033403333333	0.21062253533333333	3
ACIN1	0.5464030495	0.2991209225	14
ACO1	0.8376631996666667	0.6572712343333333	9
ACOT11	0.573189623	0.3933734683333333	1
ACOT4	0.738132818	0.379444181	14
ACOT9	0.614111557	0.411206161	X
ACOX3	0.5510634855	0.329192532	4
ACSBG1	0.88252498	0.585936367	15
ACSF3	0.5551470709999999	0.306896477	16
ACTA1	0.524623705	0.301619485	1
ACTBL2	0.6124655445	0.5613750075	5
ACTG2	0.5258206756666667	0.4640099223333333	2
ACTL7B	0.284460806	0.146976586	9
ACTN2	0.838692866	0.607633725	1
ACTR3B	0.6329739506666667	0.4941974863333333	7
ACTR3BP2	0.689447002	0.873254333	2
ACTR3BP5	0.515094965	0.755688124	10
ACTR3C	0.683115772	0.876894379	7
ACTR5	0.4815739015	0.20894501450000003	20
ADAM10	0.8043051555	0.545554535	15
ADAM12	0.357227613	0.563981998	10
ADAM15	0.437494875	0.190770587	1
ADAM17	0.741456225	0.904330021	2
ADAM23	0.840780236	0.956132923	2
ADAM33	0.870011678	0.669178595	20
ADAMTS1	0.611344641	0.846919553	21
ADAMTS15	0.616243053	0.600776526	11
ADAMTS16	0.571860832	0.399214021	5
ADAMTS17	0.72635231	0.693870121	15
ADAMTS2	0.7234849753333333	0.4663244776666667	5
ADAMTS20	0.585066706	0.313289034	12
ADAP1	0.5952503166666666	0.34861847133333335	7
ADAR	0.762581715	0.544257486	1
ADARB2	0.6357687845	0.4467237645	10
ADARB2-AS1	0.8424918305	0.6590809740000001	10
ADCK1	0.293004886	0.13308933	14
ADCY9	0.601771868	0.345617299	16
ADCYAP1	0.189855115	0.077133553	18
ADD2	0.807960583	0.600302158	2
ADGRB1	0.5477470594545455	0.2820555259090909	8
ADGRD1	0.787932349	0.563570614	12
ADGRE5	0.62641921	0.867275904	19
ADGRG4	0.5736095435	0.518951681	X
ADGRG6	0.515984488	0.235887328	6
ADGRG7	0.744454645	0.526667644	3
ADGRL1	0.398849774	0.184663376	19
ADGRL2	0.18377966	0.067087008	1
ADGRL3	0.547637848	0.083521084	4
ADH1A	0.743528422	0.953748776	4
ADPRHL1	0.59832532075	0.5711778347500001	13
ADRA2A	0.447072652	0.33262707280000003	10
ADRA2C	0.830200178	0.71279081	4
ADRB2	0.611544483	0.931650723	5
ADRB3	0.835215526	0.536785392	8
ADTRP	0.533321965	0.5543292280000001	6
AEBP2	0.653072654	0.924454222	12
AFAP1-AS1	0.6046973086	0.3928907088	4
AFF4	0.729421325	0.506524165	5
AGAP1	0.2542258055	0.0927804295	2
AGAP3	0.7114682476666666	0.4308684993333334	7
AGAP9	0.737715719	0.443176298	10
AGBL2	0.65289792	0.3485837	11
AGBL4	0.870958144	0.980624133	1
AGFG2	0.6728320123333333	0.6088139496666667	7
AGO1	0.5630887223333334	0.3518385513333333	1
AGPAT3	0.393102122	0.132747548	21
AGPAT4	0.767817784	0.927392104	6
AGPAT5	0.734071925	0.438263816	8
AGR2	0.357922977	0.556512616	7
AGRN	0.292944189	0.118790993	1
AHR	0.513067949	0.892448111	7
AIM2	0.581721765	0.309502567	1
AIPL1	0.6147484505	0.8278672755	17
AIRE	0.521535809	0.215529217	21
AKAP2	0.329463653	0.146001924	9
AKAP8	0.24102693	0.120952662	19
AKAP9	0.64311822	0.329945741	7
AKIRIN2	0.634846062	0.871533282	6
ALDH18A1	0.83505607	0.680453341	10
ALDH1A2	0.368240707	0.16036576	15
ALDH1A3	0.8327143205	0.9775168075	15
ALDH3A2	0.601206579	0.863440297	17
ALDH3B2	0.730910729	0.7985760533333334	11
ALDH5A1	0.055981923	0.169713239	6
ALG10	0.940800694	0.541857104	12
ALG9	0.563891675	0.312186166	11
ALK	0.5956800115	0.8461654365	2
ALKAL2	0.740041793	0.91657743	2
ALLC	0.5453228649999999	0.8146984265	2
ALOX15B	0.542011343	0.728130833	17
ALX1	0.395149669	0.699483796	12
AMN	0.573555359	0.346395692	14
AMN1	0.932907067	0.779293746	12
AMOTL1	0.558350539	0.288679007	11
AMPD3	0.289185409	0.08906024	11
AMZ1	0.523634763	0.240898755	7
ANAPC4	0.555607585	0.296173205	4
ANAPC5	0.432000323	0.1571707	12
ANK1	0.479929361	0.706664394	8
ANK2	0.184133107	0.585731971	4
ANK3	0.526296773	0.164057986	10
ANKAR	0.57637545	0.850174569	2
ANKFY1	0.6691260666	0.4264758922	17
ANKRD1	0.347183294	0.159261176	10
ANKRD13C	0.334575428	0.869548936	1
ANKRD20A3	0.527763609	0.269726627	9
ANKRD26P1	0.310866804	0.581090531	16
ANKRD30BL	0.239538568	0.786683433	2
ANKRD30BP2	0.40923712475	0.560013098	21
ANKRD33B	0.44221222149999995	0.20158451500000002	5
ANKRD61	0.501962396	0.244488923	7
ANKRD65	0.872506667	0.690609328	1
ANKRD7	0.172424236	0.07926457	7
ANKS1A	0.898915536	0.688422664	6
ANO7	0.695400037	0.442148887	2
ANXA1	0.512808804	0.247134684	9
ANXA10	0.77412049	0.919442852	4
ANXA13	0.685418304	0.414387217	8
ANXA2	0.505057633	0.775801268	15
ANXA4	0.579559605	0.341599905	2
ANXA8	0.606644844	0.050780556	10
AP1B1	0.456810231	0.194875049	22
AP1G2	0.825074972	0.655667976	14
AP1M1	0.603479956	0.840450323	19
AP2A2	0.502430536	0.286984672	11
AP3M2	0.694166812	0.896257571	8
AP5Z1	0.456592181	0.25372525949999997	7
APBB1IP	0.55475129	0.819487253	10
APBB2	0.284349852	0.4277823665	4
APCDD1	0.308398864	0.125342751	18
APEH	0.5525496025000001	0.26693690800000003	3
APELA	0.579872316	0.89939607	4
APLF	0.657730434	0.920115372	2
APLP2	0.715544579	0.525064497	11
APMAP	0.5501226365	0.27995393300000004	20
APOA1	0.368222057	0.150172113	11
APOBEC1	0.6459804965	0.891261058	12
APOOP5	0.657766148	0.5964208280000001	16
AQP7	0.662214507	0.419748176	9
AQP7P3	0.405115901	0.147991638	9
AQP9	0.909097274	0.67962057	15
ARC	0.491995158	0.7333359363333334	8
ARFGAP3	0.400613526	0.130490206	22
ARGFXP2	0.941946714	0.75904361	17
ARHGAP12	0.6958005443333334	0.41927143733333333	10
ARHGAP18	0.189725434	0.36755794999999997	6
ARHGAP20	0.5782969995	0.32877709899999996	11
ARHGAP24	0.6525954644999999	0.6037209875	4
ARHGAP25	0.285822169	0.575958254	2
ARHGAP36	0.243255905	0.4274678455	X
ARHGDIA	0.765181944	0.523381163	17
ARHGEF12	0.417776961	0.16111910699999998	11
ARHGEF18	0.657440144	0.341785979	19
ARHGEF19	0.47098559133333334	0.282286222	1
ARHGEF2	0.63374413	0.28862462899999997	1
ARHGEF28	0.18575109550000002	0.11926068749999999	5
ARHGEF37	0.800130765	0.974490039	5
ARHGEF4	0.5971011015	0.6218737875	2
ARID1B	0.3260519214	0.3769777468	6
ARID3A	0.364302939	0.136738765	19
ARID5B	0.371492064	0.083154082	10
ARL11	0.911753445	0.777569826	13
ARL14EP	0.265229639	0.63144625	11
ARL4A	0.866700834	0.337989399	7
ARL4C	0.569271103	0.899148509	2
ARL5B	0.527597692	0.809869337	10
ARMC5	0.8883607515	0.682223828	16
ARMC7	0.452503869	0.186916167	17
ARPC1A	0.785083669	0.924487604	7
ARRDC4	0.6657658555	0.376843372	15
ARRDC5	0.553377032	0.336711658	19
ARSG	0.568689149	0.770107502	17
ART4	0.568180341	0.271734347	12
ARX	0.51905013	0.310709026	X
ASAP2	0.579621487	0.327799685	2
ASB1	0.473851377	0.892769692	2
ASB3	0.8601729675	0.875542084	2
ASB7	0.7023209054999999	0.497615578	15
ASCC1	0.544349234	0.780194977	10
ASIC2	0.149780834	0.452852202	17
ASMTL-AS1	0.829745852	0.612403574	X
ASNS	0.529465798	0.7253710765	7
ASPSCR1	0.477063928	0.49626836049999995	17
ASS1	0.6498614926666667	0.5262402576666667	9
ASTN2	0.20804974	0.096052254	9
ASXL3	0.506669625	0.181641793	18
ATAD1	0.185156211	0.086293802	10
ATAD2B	0.798937175	0.60086052	2
ATAD3B	0.173625149	0.062589119	1
ATAD5	0.860556865	0.682537503	17
ATF5	0.33616458	0.175017292	19
ATF6B	0.764609052	0.555101812	6
ATF7	0.381399908	0.212902637	12
ATL2	0.906441009	0.65817148	2
ATOH1	0.705704106	0.432997817	4
ATOH8	0.754287582	0.477189687	2
ATP10B	0.649240309	0.316957499	5
ATP11A	0.427585114	0.3850556565	13
ATP11B	0.725868389	0.883805454	3
ATP13A3	0.577134824	0.290976717	3
ATP13A4	0.181621866	0.063817595	3
ATP1B2	0.292046612	0.130020798	17
ATP2A3	0.57195331	0.32853353500000004	17
ATP2B2	0.192263932	0.055384773	3
ATP2B4	0.449857485	0.158645143	1
ATP2C2	0.639114833	0.419629755	16
ATP5MC2	0.287345788	0.142488545	12
ATP5MC3	0.187823239	0.073925651	2
ATP6AP1L	0.556761	0.301638354	5
ATP6AP2	0.473420544	0.261053523	X
ATP6V0E2-AS1	0.610194971	0.6150229546666667	7
ATP8B4	0.505987797	0.166668473	15
ATP9A	0.48763198066666663	0.26025454066666664	20
ATP9B	0.183640364	0.2021793786666667	18
ATRNL1	0.674951937	0.405640406	10
ATXN10	0.693623611	0.505419964	22
ATXN7L1	0.728539195	0.911642483	7
AUTS2	0.683997882	0.9188178680000001	7
AXIN1	0.551007284	0.325921903	16
AXIN2	0.437225356	0.281788583	17
AZU1	0.6404830619999999	0.4258631385	19
B3GALNT2	0.147622075	0.378875974	1
B3GALT2	0.556332459	0.941028422	1
B3GLCT	0.571341056	0.314742762	13
B3GNT9	0.620895444	0.362296485	16
B3GNTL1	0.6926792374999999	0.6953655405	17
B4GALNT3	0.69319751875	0.645857575	12
B4GALNT4	0.95340851	0.874374852	11
B4GALT5	0.498116613	0.756874887	20
BAALC	0.61146667	0.888841125	8
BAAT	0.591487981	0.35531159	9
BAHCC1	0.734374028	0.517976531	17
BAIAP2L1	0.6438433425000001	0.387791432	7
BAMBI	0.434681917	0.247312122	10
BANF1	0.521141191	0.179646541	11
BANK1	0.261685569	0.128611617	4
BANP	0.535683752	0.7365681205000001	16
BASP1P1	0.909193481	0.7290654075	13
BATF	0.563533765	0.345839442	14
BAZ1A	0.697092934	0.9013014	14
BAZ2B	0.419393979	0.697657706	2
BBS1	0.235931577	0.062120249	11
BCAR1	0.450153925	0.65103261	16
BCAS3	0.720027941	0.423832923	17
BCDIN3D	0.792100132	0.478587739	12
BCKDHB	0.030030227	0.336356678	6
BCL11B	0.702870818	0.335311025	14
BCL2L1	0.53394009	0.3160468834	20
BCL2L11	0.647664172	0.391291469	2
BCL3	0.812561201	0.611119159	19
BCL7B	0.465437431	0.158453248	7
BCL9	0.288925866	0.151012228	1
BCL9L	0.395750548	0.611165926	11
BCOR	0.4029364597272727	0.3572699539090909	X
BCR	0.288577509	0.122103123	22
BDKRB2	0.495968463	0.222945143	14
BDNF	0.178713385	0.064398478	11
BEND3	0.31181890450000005	0.34819397399999996	6
BEST2	0.920149713	0.793478962	19
BEX3	0.397520054	0.659683624	X
BHLHA9	0.861264949	0.963389335	17
BHLHE40-AS1	0.533224016	0.315898612	3
BICD1	0.592804101	0.27672433	12
BICRA	0.691703711	0.458740449	19
BIRC5	0.567551842	0.333720059	17
BMF	0.503153054	0.303154488	15
BMP1	0.47272225500000004	0.300360064	8
BMP3	0.7391109476666666	0.30245207799999996	4
BMP4	0.618801388	0.820111214	14
BMP7	0.513724044	0.865983733	20
BMPR1B	0.660268033	0.196241762	4
BMS1P18	0.7623797274999999	0.7990787035	22
BOD1	0.074302665	0.330805396	5
BPIFA2	0.489620635	0.272700179	20
BPIFB3	0.833602097	0.685274484	20
BRCA1	0.703462226	0.423479837	17
BRCC3	0.605275886	0.340138642	X
BRD3	0.712346034	0.385876231	9
BRI3BP	0.529253038	0.944959147	12
BRINP1	0.6166265588	0.704465522	9
BRSK2	0.4129050166666667	0.6030909013333333	11
BSDC1	0.103407529	0.252479879	1
BSG	0.507634423	0.271522384	19
BTBD2	0.84536966	0.61777738	19
BTC	0.867946138	0.641217151	4
BTF3L4	0.151796063	0.294143235	1
BTN3A2	0.492645615	0.742291741	6
BTRC	0.879257082	0.692101188	10
BUB3	0.4405498755	0.246781288	10
BUD13	0.3243346	0.063637603	11
C10orf142	0.926958281	0.689946371	10
C10orf55	0.634479871	0.929852441	10
C10orf90	0.426736661	0.661055581	10
C11orf24	0.520131085	0.304861616	11
C11orf80	0.286867778	0.09577415	11
C12orf56	0.601084395	0.370093871	12
C12orf75	0.393005115	0.803036001	12
C12orf76	0.635809661	0.468818275	12
C14orf177	0.533873595	0.62793133625	14
C14orf180	0.444571885	0.6462475556666667	14
C15orf54	0.798310977	0.916041439	15
C16orf54	0.538120835	0.742365217	16
C16orf74	0.576068166	0.297913355	16
C16orf86	0.522500864	0.251553919	16
C16orf91	0.4716120265	0.2555830825	16
C17orf112	0.4814893216666667	0.5314614766666667	17
C17orf64	0.523158968	0.313334831	17
C19orf12	0.305340002	0.767637716	19
C19orf24	0.37586617299999997	0.2922757255	19
C19orf25	0.246048258	0.38182006	19
C1D	0.803509503	0.927335872	2
C1GALT1C1	0.6474210593333334	0.48663664433333337	X
C1orf115	0.823902809	0.330583393	1
C1orf140	0.754613642	0.124886066	1
C1orf159	0.686068196	0.479640574	1
C1orf198	0.508254166	0.041221164	1
C1QA	0.653940629	0.46812479	1
C1QTNF7	0.519798772	0.840295614	4
C20orf194	0.341747374	0.128243393	20
C20orf27	0.8571068245	0.727068952	20
C21orf62	0.320564366	0.131658557	21
C22orf34	0.5942060548	0.3720129164	22
C2CD2	0.438989261	0.218413656	21
C2CD3	0.069164832	0.151785819	11
C2CD4C	0.327663035	0.09973813	19
C2orf27B	0.770846933	0.889315206	2
C2orf48	0.428912372	0.179525335	2
C2orf91	0.6318553895	0.6671715895	2
C3	0.417948191	0.187637582	19
C3orf20	0.645580336	0.869943858	3
C3orf52	0.955871847	0.84868721	3
C3orf67	0.6542899195	0.60974024	3
C3orf79	0.480172614	0.243576486	3
C3orf80	0.162458541	0.054052858	3
C4BPA	0.527684398	0.2641691	1
C4orf33	0.60760401475	0.829686755	4
C5orf15	0.820210273	0.322788823	5
C5orf64	0.122737473	0.042312524	5
C6orf118	0.349717109	0.77605297	6
C6orf201	0.652545577	0.3866895	6
C6orf222	0.614714288	0.39797359600000004	6
C6orf58	0.633980028	0.848071725	6
C7orf25	0.222835679	0.403963003	7
C7orf65	0.704959882	0.916203464	7
C7orf66	0.431204309	0.5006704545	7
C7orf71	0.767754048	0.928975667	7
C8orf37-AS1	0.58295786	0.292300571	8
C9orf106	0.825076774	0.637874674	9
C9orf131	0.505358765	0.317378957	9
C9orf170	0.6972744715	0.4715853265	9
C9orf92	0.810941757	0.927206081	9
CA10	0.5266738236	0.4596688786	17
CA5A	0.805242588	0.519595267	16
CA6	0.761397039	0.5276789740000001	1
CA8	0.65521188	0.4919500113333333	8
CAB39	0.499202232	0.260139273	2
CAB39L	0.689378232	0.910855992	13
CABCOCO1	0.220437279	0.082962458	10
CABIN1	0.661519482	0.379938262	22
CABP2	0.499586197	0.236706051	11
CABP5	0.656032805	0.348745086	19
CABS1	0.158804304	0.062905351	4
CABYR	0.68970135	0.475421475	18
CACHD1	0.672909757	0.321466023	1
CACNA1C	0.707055045	0.506271146	12
CACNA1C-AS1	0.57976764	0.338036241	12
CACNA1G-AS1	0.400669469	0.23192726	17
CACNA1I	0.064814189	0.187444065	22
CACNA2D4	0.708343818	0.8983779565000001	12
CACNG3	0.970408128	0.612898875	16
CACNG8	0.481001807	0.228305864	19
CAD	0.8072911	0.584658625	2
CADM3	0.648663285	0.906301471	1
CALCOCO1	0.378805613	0.211442378	12
CALCRL	0.483150464	0.73118028	2
CALM2	0.688022165	0.4558988	2
CAMK1D	0.359001435	0.162468972	10
CAMK1G	0.706719479	0.404521625	1
CAMK2A	0.530752408	0.245659988	5
CAMKK1	0.6295912425	0.56008812	17
CAMSAP3	0.5524883580000001	0.33683461374999996	19
CAMTA1	0.43158519633333337	0.34756677133333336	1
CAND1	0.7100406644999999	0.7169308695000001	12
CAPN13	0.781938626	0.92893123	2
CAPN2	0.475841714	0.177186546	1
CAPN8	0.543534807	0.833419165	1
CAPZA2	0.702545424	0.912202546	7
CAPZA3	0.708280171	0.968193548	12
CARD14	0.648531233	0.379870734	17
CARD8	0.174391495	0.06937481	19
CARM1	0.585590353	0.306700003	19
CARNMT1	0.872808544	0.604047165	9
CARNS1	0.695305508	0.406259624	11
CARS	0.681696248	0.464071256	11
CASC15	0.648027158	0.947753519	6
CASC2	0.692233415	0.412974814	10
CASP12	0.615085789	0.353926265	11
CASP9	0.312679189	0.156617301	1
CASZ1	0.749672393	0.949773623	1
CATIP	0.690646018	0.461634664	2
CATSPER4	0.36404024749999997	0.3474466635	1
CAV3	0.240602421	0.104045276	3
CBFA2T2	0.490777396	0.263561059	20
CBFA2T3	0.4714433555	0.44299930774999996	16
CBL	0.527335116	0.291342933	11
CBLB	0.483153364	0.799892035	3
CBLN2	0.382464259	0.623659346	18
CBLN4	0.5186320956666667	0.661997171	20
CBS	0.805375608	0.923353515	21
CBX3	0.79858626	0.552559945	7
CCBE1	0.70065992	0.901691233	18
CCDC115	0.363361352	0.168372822	2
CCDC12	0.113629006	0.309788308	3
CCDC122	0.507838091	0.260681858	13
CCDC124	0.927488185	0.734653657	19
CCDC13-AS1	0.502430938	0.292792833	3
CCDC130	0.35246612	0.582699962	19
CCDC144CP	0.52899417	0.282771078	17
CCDC144NL	0.549968073	0.363193032	17
CCDC15	0.057774144	0.235860021	11
CCDC155	0.954984414	0.651476383	19
CCDC160	0.33436618333333334	0.405126755	X
CCDC178	0.279846498	0.129300547	18
CCDC179	0.214255047	0.598162513	11
CCDC196	0.432432178	0.851248746	14
CCDC197	0.652490296	0.412145239	14
CCDC3	0.6525023343333334	0.3319813896666667	10
CCDC30	0.846817231	0.6677107205	1
CCDC34	0.54707952	0.213386562	11
CCDC57	0.815959072	0.565925216	17
CCDC61	0.3548025063333333	0.16841176366666666	19
CCDC62	0.347998986	0.113588154	12
CCDC65	0.558445879	0.297205691	12
CCDC69	0.539797208	0.873475819	5
CCDC7	0.658893298	0.810082637	10
CCDC71	0.199378672	0.419355141	3
CCDC77	0.239410782	0.088988551	12
CCDC81	0.537681823	0.240457542	11
CCDC85A	0.504803637	0.813206463	2
CCDC90B	0.757653118	0.496782732	11
CCDC96	0.070562164	0.259504091	4
CCK	0.149377523	0.047675086	3
CCKBR	0.917852379	0.749690493	11
CCL24	0.060206143	0.149164255	7
CCM2L	0.535457217	0.278510893	20
CCN3	0.44405028	0.839573836	8
CCND1	0.568301507	0.335238513	11
CCND2	0.5846259983333333	0.3078560773333333	12
CCNK	0.561678213	0.274553321	14
CCSER1	0.391005908	0.677929848	4
CCSER2	0.5535340976666667	0.32443807766666666	10
CCT6P3	0.7034151955	0.5694873265	7
CCT8L2	0.313448781	0.155181475	22
CD180	0.685228233	0.219122336	5
CD1A	0.68790761	0.337929232	1
CD1D	0.153768791	0.335779166	1
CD200R1L	0.764423789	0.460037343	3
CD247	0.462016759	0.736657555	1
CD27	0.526832511	0.299297313	12
CD276	0.67898973	0.437664068	15
CD2AP	0.06303209	0.163213625	6
CD33	0.195323421	0.098143875	19
CD37	0.543575774	0.266113342	19
CD4	0.751376929	0.494098288	12
CD44	0.54333576	0.308056699	11
CD59	0.945047689	0.494360522	11
CD6	0.758172483	0.931874081	11
CD69	0.352466985	0.673764362	12
CD7	0.556687092	0.794474178	17
CD81	0.917072676	0.811671197	11
CD82	0.623334283	0.361768522	11
CD83	0.363615578	0.164112334	6
CD84	0.254950895	0.502147615	1
CD93	0.724196873	0.507226648	20
CDC123	0.50012529	0.26923711	10
CDC25B	0.463800954	0.292761931	20
CDC40	0.837439489	0.634111229	6
CDC42BPA	0.50534572975	0.2878088645	1
CDC42P3	0.603895634	0.355890711	8
CDCA7	0.385505895	0.087501034	2
CDCA7L	0.751445607	0.429826844	7
CDH1	0.6759190205	0.6560393055	16
CDH11	0.2325959	0.398993798	16
CDH19	0.48722727250000003	0.2370760375	18
CDH20	0.463179182	0.260197801	18
CDH24	0.794633053	0.951764298	14
CDH4	0.472336241	0.170044692	20
CDH5	0.62087667	0.8946859845	16
CDH7	0.6079015144285714	0.6166048861428571	18
CDH8	0.564579571	0.74002438875	16
CDH9	0.94967104	0.768670874	5
CDHR3	0.498078833	0.277222968	7
CDK17	0.6493578625	0.640676206	12
CDK2AP1	0.786755252	0.932766922	12
CDK5R1	0.546163088	0.294144017	17
CDK6	0.6077075655	0.3457043	7
CDKAL1	0.644793376	0.965377404	6
CDKL1	0.20158334	0.100729066	14
CDON	0.395922896	0.21109542	11
CDPF1	0.522477831	0.219669344	22
CDRT7	0.5631478675	0.44935430400000004	17
CDX4	0.378404378	0.42058575633333334	X
CDYL2	0.642775643	0.381222771	16
CEACAM3	0.5754630980000001	0.522562338	19
CECR2	0.24247755	0.080425918	22
CECR3	0.4679705255	0.119524979	22
CELP	0.45742297	0.205926058	9
CELSR1	0.811159977	0.6806383846666667	22
CELSR3	0.815074293	0.95235916	3
CENPF	0.346493993	0.033882176	1
CENPI	0.615308091	0.457377225	X
CENPVL1	0.27480922	0.594783154	X
CEP112	0.6990514686666667	0.5810594060000001	17
CEP128	0.783963004	0.953870564	14
CEP135	0.875640657	0.682007903	4
CEP162	0.857837877	0.513108026	6
CEP170B	0.675835682	0.450362799	14
CEP170P1	0.41117541333333335	0.6832131476666666	4
CEP192	0.635123309	0.942424004	18
CEP68	0.560094571	0.299687231	2
CES1	0.592563663	0.881692819	16
CES1P1	0.53098534	0.832078496	16
CES4A	0.545929814	0.322217284	16
CETN2	0.4056172145	0.414682118	X
CETP	0.364625018	0.142438974	16
CFAP221	0.94634497	0.801290539	2
CFAP65	0.616747208	0.904061991	2
CFAP69	0.795145766	0.952581891	7
CFAP74	0.597952864	0.5237030426666667	1
CFAP99	0.525464673	0.345043463	4
CGNL1	0.11607269	0.046739965	15
CHAC1	0.660970083	0.297492439	15
CHAC2	0.731534397	0.895727058	2
CHCHD6	0.4387925696666667	0.21165686700000003	3
CHCHD7	0.289145286	0.516059614	8
CHD5	0.830000851	0.659043665	1
CHD7	0.6891079485	0.41140466600000003	8
CHEK1	0.082421805	0.27450104	11
CHERP	0.6072892	0.3889578	19
CHKA	0.513423169	0.719619191	11
CHL1	0.8143337	0.927970445	3
CHM	0.3070308945	0.4792981665	X
CHMP1A	0.921348794	0.799964343	16
CHMP3	0.502376793	0.715369953	2
CHMP4B	0.537975278	0.30820380399999997	20
CHRDL2	0.845169528	0.563049243	11
CHRM1	0.512082818	0.313780509	11
CHRM3	0.506975797	0.279198326	1
CHRM5	0.390386253	0.794832064	15
CHRNA2	0.513747144	0.295420196	8
CHRNA3	0.615229523	0.860180237	15
CHRNA4	0.5650133435	0.30989291350000003	20
CHRNA7	0.575487698	0.325523052	15
CHRNB1	0.379305596	0.193258401	17
CHRNB3	0.448978496	0.261095337	8
CHST12	0.606928156	0.340495131	7
CHURC1-FNTB	0.782391885	0.469402908	14
CILP2	0.62735398	0.380308266	19
CIPC	0.432189038	0.118431817	14
CIT	0.33739516649999995	0.23065414950000002	12
CITED1	0.916006503	0.735344531	X
CITED4	0.387635684	0.4741952	1
CIZ1	0.230289293	0.085750923	9
CKAP4	0.634323764	0.86655986	12
CLASRP	0.410139994	0.161635997	19
CLC	0.178348758	0.078771733	19
CLCN4	0.857097609	0.702454712	X
CLCN5	0.229311215	0.40710733	X
CLDN24	0.768343929	0.925569311	4
CLDN6	0.505061219	0.820174229	16
CLDN7	0.318870808	0.157317403	17
CLEC4GP1	0.549804759	0.382505346	19
CLEC9A	0.509137229	0.304395988	12
CLIC4	0.2627448995	0.7381484819999999	1
CLINT1	0.370362136	0.654719887	5
CLIP1	0.789439442	0.936233712	12
CLIP2	0.6132952094999999	0.4044227195	7
CLLU1	0.479648836	0.740565919	12
CLMP	0.229119093	0.446429563	11
CLPB	0.791206968	0.538737116	11
CLRN1-AS1	0.558691877	0.254110651	3
CLRN3	0.545133934	0.853682649	10
CLUAP1	0.186820372	0.44706972	16
CLYBL	0.634927259	0.404392562	13
CMIP	0.5019993206666666	0.24973558966666667	16
CMPK2	0.415236732	0.166395004	2
CMTM3	0.726619211	0.442175011	16
CMTM7	0.275483414	0.084733005	3
CNGA2	0.5885248043333333	0.46019801433333335	X
CNIH3	0.457711333	0.735158681	1
CNKSR2	0.3862569285	0.4250137015	X
CNN2	0.581895929	0.784644763	19
CNNM1	0.560663277	0.367387027	10
CNOT6	0.67128813	0.427103129	5
CNOT9	0.494664194	0.175076504	2
CNPY1	0.3876621265	0.20468425625	7
CNST	0.612803787	0.357628952	1
CNTLN	0.571544868	0.923380925	9
CNTN1	0.620124834	0.856188666	12
CNTN3	0.730746358	0.844856574	3
CNTN4	0.119495553	0.358822877	3
CNTNAP2	0.777859524	0.386154184	7
CNTNAP5	0.438773082	0.74064322	2
CNTROB	0.665150833	0.4585560955	17
COA1	0.566681212	0.259975029	7
COA5	0.677730998	0.40951353	2
COBL	0.429492696	0.220689515	7
COL10A1	0.31433619749999997	0.134034161	6
COL12A1	0.658298396	0.475353047	6
COL13A1	0.336284399	0.155907876	10
COL19A1	0.499468456	0.76183051	6
COL22A1	0.63830868625	0.49904773225	8
COL23A1	0.6641113385	0.7219748745000001	5
COL25A1	0.713127086	0.887578526	4
COL4A1	0.692175132	0.42664869299999997	13
COL4A2	0.150296708	0.70123845	13
COL4A5	0.44832256000000004	0.5984125215	X
COL4A6	0.304532466	0.566420864	X
COL5A1	0.6466929766666667	0.36661693	9
COL5A2	0.46082884850000005	0.0380245465	2
COL5A3	0.593559725	0.315479586	19
COL9A2	0.467387559	0.18625	1
COLEC11	0.834430063	0.639754471	2
COLEC12	0.747313827	0.915112302	18
COMMD1	0.607728068	0.818929941	2
COPB2	0.546815395	0.263796047	3
COPS8	0.7080994323333334	0.5700857483333334	2
COQ5	0.82971359	0.945844864	12
COQ8A	0.66002417	0.89608534	1
COQ8B	0.670212212	0.2876729	19
CORO1A	0.477141938	0.230987999	16
CORO2B	0.556750204	0.3546961025	15
COTL1	0.379753167	0.137799895	16
COX6A2	0.374706058	0.212964072	16
CP	0.844078738	0.688056851	3
CPAMD8	0.6988764670000001	0.6429657965	19
CPEB2-DT	0.586000089	0.421385242	4
CPEB4	0.30537599299999996	0.13479448049999998	5
CPLANE1	0.84046262	0.667117882	5
CPM	0.6599340016666666	0.423478679	12
CPO	0.59521037	0.42935432	2
CPSF2	0.502566731	0.22327892700000002	14
CPXCR1	0.638420775	0.865277573	X
CPXM2	0.919082449	0.73682584	10
CPZ	0.483515941	0.7252475395	4
CRACR2A	0.87811437	0.764974311	12
CRADD	0.4546362345	0.162103459	12
CRAT	0.864339972	0.679849997	9
CREBBP	0.712812369	0.409857724	16
CREG1	0.55285415	0.794013	1
CRIM1-DT	0.67877296025	0.47184216975	2
CRIPAK	0.39283842075000003	0.45950025549999995	4
CRISPLD2	0.400937739	0.204982764	16
CRLF2	0.733475831	0.743888865	X
CRLF3	0.548715908	0.191426462	17
CRPPA-AS1	0.474237782	0.902111399	7
CRTAM	0.5512324296666666	0.27727539166666665	11
CRTC1	0.838845172	0.722295506	19
CRY1	0.499077819	0.29939088	12
CRYAA	0.297959093	0.152032681	21
CRYGS	0.376009658	0.12606731	3
CRYL1	0.225902756	0.073225951	13
CS	0.5009382666666666	0.5817627093333333	12
CSF1R	0.5183750966666667	0.29911536066666666	5
CSF2RB	0.570157945	0.327657527	22
CSGALNACT1	0.654217311	0.862541781	8
CSMD1	0.531350473	0.638622572	8
CSMD3	0.538196648	0.7659621125	8
CSNK1G3	0.43658060800000004	0.18966024	5
CSRP3	0.102626564	0.300722148	11
CST5	0.556045349	0.855875188	20
CST7	0.503617486	0.299989228	20
CST9	0.688726758	0.89744937	20
CSTA	0.28950352	0.085699319	3
CT45A1	0.293405358	0.49277013	X
CT47B1	0.5491691323333333	0.5184326786666666	X
CT83	0.5356584365	0.6855700885	X
CTAG1B	0.4077178893333333	0.3663688223333333	X
CTAG2	0.40940125925000004	0.24056953925	X
CTCF	0.942351242	0.646568195	16
CTDSP2	0.704638436	0.947916171	12
CTIF	0.3572124245	0.1979855425	18
CTNNA1	0.522384274	0.291453466	5
CTNNA3	0.6963708466666667	0.44445510516666664	10
CTNNB1	0.826567795	0.634646387	3
CTNND2	0.335268707	0.192308064	5
CTPS1	0.952759905	0.65535792	1
CTRL	0.934511091	0.784726407	16
CTSB	0.244614592	0.503438712	8
CTSLP8	0.757585034	0.922558845	9
CTSO	0.094197637	0.204456949	4
CTU1	0.274072632	0.124868125	19
CTXN3	0.273436415	0.7632977	5
CUL4A	0.405798081	0.45315706050000004	13
CUL4B	0.311298037	0.577865645	X
CUX2	0.697843656	0.446700647	12
CWC22	0.685708036	0.881747587	2
CWH43	0.861533932	0.600549882	4
CXADRP3	0.207474905	0.337838159	18
CXCL12	0.36968734449999996	0.507441554	10
CXCL13	0.731871087	0.451433859	4
CXCR6	0.148874459	0.054240704	3
CXXC1P1	0.4101475665	0.5985927945	X
CYB561A3	0.624586908	0.836702947	11
CYLC2	0.900498005	0.974897958	9
CYMP	0.4449303	0.638385432	1
CYP11B1	0.4760509235	0.276150177	8
CYP2A7	0.489153071	0.692500837	19
CYP2B7P	0.73797846	0.52141132	19
CYP2C8	0.588843681	0.281502883	10
CYP2C9	0.574463726	0.333662496	10
CYP2W1	0.4837349425	0.4778282265	7
CYP4F2	0.765601049	0.382724227	19
CYP4X1	0.399932815	0.198857547	1
CYP8B1	0.314757423	0.143591291	3
CYSTM1	0.569339792	0.767527693	5
CYTH1	0.2980569265	0.37946887100000004	17
CYTH4	0.4721896835	0.2434618295	22
CYTIP	0.866934715	0.982726325	2
CYTOR	0.580310381	0.4297663703333333	2
D21S2088E	0.791973473	0.962284148	21
DAAM1	0.381778064	0.128076388	14
DAB2IP	0.63027863675	0.358914457	9
DACH2	0.550721118	0.798946708	X
DAD1	0.922248865	0.819085279	14
DAGLB	0.83686983	0.579106269	7
DAND5	0.725810245	0.515546414	19
DAOA	0.738965037	0.299035235	13
DAP	0.915153219	0.572363075	5
DAPK1	0.6702322765	0.5907108815	9
DAXX	0.371262848	0.206228789	6
DAZAP1	0.71381718	0.467908948	19
DBH	0.901651796	0.740605425	9
DBH-AS1	0.589121134	0.335620265	9
DBX1	0.405681487	0.718702487	11
DCAF10	0.8218082895000001	0.5466929444999999	9
DCAF12	0.669129474	0.348639896	9
DCAF12L2	0.42352162250000003	0.3650425385	X
DCAF15	0.485900526	0.1844998385	19
DCAKD	0.700868824	0.485379652	17
DCBLD2	0.91386204	0.761508854	3
DCC	0.5309771965	0.5521184905000001	18
DCLK1	0.583938461	0.296075352	13
DCLK3	0.107292298	0.326922213	3
DCN	0.674266422	0.824589219	12
DCT	0.252968608	0.072251007	13
DCTD	0.6211301275000001	0.3722832205	4
DCUN1D4	0.539624947	0.211430906	4
DDHD1	0.19130033	0.073297369	14
DDIT4L	0.764742822	0.901847268	4
DDR1	0.391793828	0.194193289	6
DDX1	0.764471398	0.433242624	2
DDX12P	0.609134708	0.811258231	12
DDX18	0.46144991799999996	0.25398505849999997	2
DDX23	0.408027903	0.201960652	12
DDX31	0.727547264	0.938334856	9
DDX39A	0.517507368	0.765727374	19
DDX46	0.7070223163333333	0.8906374023333333	5
DDX6	0.5348962505	0.406576423	11
DECR1	0.47878125	0.740339376	8
DEFA5	0.5747826385	0.33160962775	8
DEFB109B	0.924612158	0.739212714	8
DEGS1	0.401633602	0.038635483	1
DENND1A	0.687471739	0.476232302	9
DENND2A	0.508546868	0.167440925	7
DEPDC5	0.467374245	0.738343779	22
DET1	0.590569093	0.324704834	15
DFFA	0.527866915	0.323166209	1
DGCR11	0.230454717	0.078790041	22
DGKD	0.285735975	0.505300143	2
DGKH	0.929378742	0.793404118	13
DGKQ	0.571556107	0.273182214	4
DGKZ	0.464006931	0.3999512925	11
DGUOK	0.329085824	0.169158581	2
DHFRP3	0.386713352	0.10355060099999999	2
DHRS12	0.62591942	0.842198789	13
DHRS2	0.7420060795	0.7003784989999999	14
DHRS4	0.1828845295	0.173899724	14
DHRS9	0.989338744	0.709537812	2
DHTKD1	0.893913307	0.64307123	10
DHX35	0.400100937	0.216889443	20
DHX40	0.505889999	0.2189553055	17
DHX9	0.62443769	0.866432736	1
DIAPH3	0.411370905	0.6544646	13
DICER1	0.667986685	0.855814737	14
DIO1	0.7542820910000001	0.5439557665	1
DIO2	0.530928166	0.863098477	14
DIO3	0.864460641	0.536418893	14
DIP2C	0.6094787118	0.7013372258	10
DIRC1	0.416072153	0.147592029	2
DIRC3	0.4081058006666667	0.19638226	2
DIS3L2	0.43202100433333335	0.20626300933333333	2
DISP3	0.61958235	0.329843188	1
DKK1	0.696163074	0.884995877	10
DKK2	0.546395746	0.822000616	4
DLC1	0.796257242	0.918796155	8
DLEC1	0.744336776	0.413290878	3
DLEU7-AS1	0.5607204545	0.354549209	13
DLG1	0.437385782	0.201009438	3
DLG2	0.795020024	0.577382945	11
DLGAP1	0.204150563	0.080728882	18
DLGAP2	0.6530699165	0.647510657	8
DLGAP3	0.45994102000000003	0.221007093	1
DLGAP4	0.885970931	0.706833684	20
DMAC1	0.498023667	0.859234592	9
DMAC2L	0.599224541	0.355326932	14
DMKN	0.686478886	0.438504026	19
DMRT2	0.339024351	0.4996909605	9
DMRT3	0.210723476	0.372389804	9
DNAH10	0.466001796	0.23610719	12
DNAH14	0.474541816	0.251041927	1
DNAH3	0.6789719855	0.6234396034999999	16
DNAH6	0.41800252450000003	0.2392045785	2
DNAH9	0.260147593	0.148640882	17
DNAJB12	0.848695644	0.664559951	10
DNAJB13	0.330582097	0.183889965	11
DNAJC14	0.681961367	0.479724158	12
DNAJC25-GNG10	0.653621695	0.383454324	9
DNAJC27	0.587646223	0.250136554	2
DNAJC27-AS1	0.524569458	0.389759654	2
DNAJC5B	0.792780069	0.971017681	8
DNAJC6	0.197096438	0.062232568	1
DNER	0.7535146225	0.747715801	2
DNMT1	0.309750294	0.118999595	19
DOCK4	0.954419098	0.853495524	7
DOCK5	0.088777309	0.337632966	8
DOCK8	0.801125003	0.406721027	9
DOK4	0.692395235	0.449490723	16
DOK5	0.5659496072	0.6525421054	20
DOT1L	0.45454674900000003	0.668398025	19
DPF1	0.546364698	0.42511407040000004	19
DPF3	0.653230513	0.824651979	14
DPP3	0.075554119	0.269528406	11
DPP6	0.779287339	0.433047366	7
DPP8	0.651606544	0.425853979	15
DPPA3	0.385087312	0.641768268	12
DPY19L2	0.735322497	0.943322534	12
DPYSL2	0.876936011	0.349012031	8
DPYSL5	0.708270505	0.293745256	2
DRAIC	0.50680980899999994	0.208855784	15
DRD1	0.5097733045	0.3333071025	5
DRD4	0.680486727	0.462964124	11
DSCAM-AS1	0.93774022	0.746309103	21
DSCAM-IT1	0.465563498	0.211608169	21
DSCAML1	0.531442032	0.34494814	11
DTHD1	0.580382216	0.881766973	4
DTNA	0.231218456	0.213165636	18
DTNB	0.831235212	0.566019061	2
DTNBP1	0.7205872536666666	0.550420667	6
DTX2P1-UPK3BP1-PMS2P11	0.532653443	0.305985163	7
DUS2	0.622501961	0.345549871	16
DUSP10	0.935984286	0.60381986	1
DUSP2	0.26621395800000003	0.258282345	2
DUSP22	0.43549648500000004	0.254681115	6
DUSP5P1	0.795805744	0.554673653	1
DYM	0.737239155	0.510350151	18
DYNC1H1	0.927908647	0.737535702	14
DYNC1I2	0.779298716	0.990877838	2
DYNC1LI1	0.911123292	0.500875191	3
DYNLRB2	0.389665326	0.756107263	16
DYNLT3	0.539315867	0.380760573	X
DYSF	0.524615306	0.8007172275000001	2
E2F2	0.753675102	0.511477355	1
E2F3	0.269812519	0.086347149	6
EBF1	0.5418160045	0.5780495695	5
EBLN1	0.200042211	0.104348791	10
ECEL1P2	0.81096253	0.511457133	2
ECHDC3	0.5512819775	0.5809940490000001	10
ECI2	0.611458654	0.8265391645	6
ECT2L	0.069706253	0.176901273	6
EDA	0.459022867	0.259221631	X
EDA2R	0.168957578	0.434510497	X
EDAR	0.5838032525	0.827088682	2
EDEM3	0.689363126	0.450397372	1
EDIL3	0.230951296	0.072162219	5
EDN1	0.552433246	0.309928583	6
EDN2	0.859084659	0.96454819	1
EED	0.656513727	0.33385426	11
EEF1AKMT1	0.812967709	0.584609502	13
EEF1E1	0.5634379075	0.5849988079999999	6
EFCAB13	0.627010427	0.409872917	17
EFCAB6	0.2638972353333333	0.44161147166666664	22
EFHB	0.8886362	0.65547410800000006	3
EFL1P1	0.7294057899999999	0.521715754	15
EFNA5	0.7548316656666667	0.7588584523333334	5
EFR3A	0.498223572	0.780060485	8
EFR3B	0.558632551	0.309949933	2
EGFR-AS1	0.530041707	0.498825269	7
EGLN1	0.637256067	0.897762504	1
EGLN3	0.5916617805	0.6554616289999999	14
EGOT	0.6763872543333334	0.370566416	3
EHBP1	0.740189563	0.926836278	2
EHD1	0.940176435	0.780453112	11
EIF2A	0.454353077	0.703316917	3
EIF2AK4	0.718943572	0.398268805	15
EIF2B2	0.7385779699999999	0.52235173	14
EIF2D	0.45511931	0.169032814	1
EIF2S2	0.395036126	0.188908894	20
EIF3H	0.780209298	0.52667048	8
EIF4E	0.84656987	0.959131656	4
EIF4EBP1	0.06343149	0.276655874	8
EIF4G3	0.561203132	0.3101427016666667	1
EIF5	0.7040483885	0.5143626995	14
EIPR1	0.904657054	0.703014677	2
ELANE	0.551832899	0.289569581	19
ELAVL1	0.656588267	0.454063766	19
ELAVL4	0.925954225	0.607941726	1
ELF5	0.734171159	0.929088699	11
ELFN1	0.600072732	0.989104491	7
ELFN2	0.5443015250000001	0.306142758	22
ELMO1	0.52777969	0.222614248	7
ELN	0.44255860150000004	0.4363138215	7
ELOA	0.617344726	0.260596132	1
ELOA2	0.206567064	0.514067228	18
ELOVL5	0.485838017	0.193906132	6
ELP3	0.961805291	0.787402112	8
ELSPBP1	0.868194287	0.671183416	19
EMBP1	0.615911705	0.829437405	1
EMILIN2	0.551179375	0.278798721	18
EML6	0.299799337	0.11004306	2
EMX2OS	0.406925635	0.195503061	10
EN1	0.612707639	0.4184299265	2
EN2	0.875672552	0.626730893	7
ENDOV	0.452144963	0.223974515	17
ENGASE	0.776444541	0.522614341	17
ENKD1	0.937384364	0.715534151	16
ENO1	0.507103836	0.286278496	1
ENOX2	0.430058313	0.546177459	X
ENPEP	0.295280264	0.913787661	4
ENSA	0.816193487	0.593758272	1
ENTPD1	0.639598281	0.843311487	10
EP400	0.672489658	0.5386775675	12
EPAS1	0.686806975	0.408304169	2
EPB41	0.796167158	0.449349414	1
EPB41L3	0.2253851985	0.077887686	18
EPB41L5	0.798813712	0.962788286	2
EPHA2	0.419128304	0.05908802	1
EPHA3	0.736945381	0.883857811	3
EPHA4	0.33443831	0.5756684595	2
EPHA6	0.567975409	0.731502311	3
EPHA7	0.735674988	0.926638828	6
EPHB1	0.6605303265	0.7300726936666667	3
EPHB3	0.5319344195	0.3044379675	3
EPHX2	0.678474816	0.873072513	8
EPN1	0.6580993	0.428656275	19
EPN3	0.559473279	0.5524589179999999	17
EPOR	0.424900822	0.243274528	19
ERC2	0.834262441	0.965142849	3
ERH	0.943294584	0.742750223	14
ERI3	0.290348793	0.24923002449999998	1
ERICH1	0.576724194	0.856694882	8
ERICH3	0.149603362	0.057404476	1
ERLIN1	0.662952508	0.232985771	10
ERRFI1	0.5943073935000001	0.5844614945	1
ERVV-1	0.591283091	0.90984441	19
ERVV-2	0.5814969245	0.41829206350000003	19
ESR2	0.583704724	0.216377123	14
ESRRB	0.596252444	0.339633707	14
ESYT2	0.752625964	0.543524806	7
ETAA1	0.6038902070000001	0.928761139	2
ETNPPL	0.539750451	0.32091425	4
ETS1	0.684120543	0.893869631	11
ETV3	0.5894171945	0.357631795	1
ETV4	0.758457842	0.526612552	17
ETV5	0.4690894	0.26648978	3
EVA1C	0.572861779	0.418475224	21
EVL	0.643919044	0.367088581	14
EXD1	0.239876555	0.067148846	15
EXOC1L	0.187982089	0.455051342	4
EXOC2	0.645782306	0.377851277	6
EXOC3L4	0.843794869	0.58165227	14
EXOSC2	0.683354881	0.513984615	9
EXOSC7	0.189847769	0.398260631	3
EXPH5	0.16362058299999999	0.052179421	11
EXT1	0.593176854	0.892954596	8
EXTL2	0.528868554	0.776440954	1
EXTL3	0.579094386	0.294622454	8
F3	0.89476222	0.74559287	1
F7	0.655909452	0.870983172	13
FA2H	0.595760186	0.299107035	16
FABP2	0.826275793	0.933915385	4
FABP3	0.51469487	0.242980468	1
FABP6	0.561637976	0.9306026365	5
FAF1	0.498065642	0.246186541	1
FAHD2B	0.584987383	0.808464702	2
FAHD2CP	0.679128818	0.428147781	2
FAM102A	0.826964912	0.606718693	9
FAM102B	0.190665837	0.060438312	1
FAM104B	0.39742356	0.257638886	X
FAM107B	0.48319328525	0.2169070575	10
FAM110B	0.556329591	0.723793565	8
FAM111A	0.662389171	0.471626294	11
FAM120AOS	0.652931723	0.862605735	9
FAM122C	0.4234601416666667	0.6051836486666666	X
FAM124B	0.5482358625	0.8736320015	2
FAM126A	0.712892019	0.902550064	7
FAM133A	0.861376313	0.641308744	X
FAM135B	0.47060451999999997	0.5567304234999999	8
FAM138D	0.491120624	0.676135106	12
FAM151B	0.450864874	0.777458035	5
FAM153B	0.69267934900000006	0.868552359	5
FAM155A	0.620593352	0.30729684	13
FAM155B	0.292995823	0.474143225	X
FAM157A	0.48633907016666666	0.5648135098333333	3
FAM161A	0.45192608	0.215719367	2
FAM168B	0.413327874	0.219564911	2
FAM169B	0.6332177635	0.613291085	15
FAM170A	0.389735402	0.107442321	5
FAM172A	0.785631666	0.938173387	5
FAM173A	0.460228588	0.92371936	16
FAM178B	0.689192337	0.43066696	2
FAM181B	0.746594364	0.925636832	11
FAM182B	0.124899304	0.262082304	20
FAM184A	0.623450276	0.199950934	6
FAM189A2	0.797242557	0.55251377	9
FAM201A	0.179634728	0.058275292	9
FAM204A	0.410095417	0.229170454	10
FAM20A	0.714075106	0.51554964700000006	17
FAM20C	0.6251820765	0.4790302165	7
FAM223B	0.490905773	0.510214461	X
FAM238B	0.871592738	0.653946785	10
FAM241B	0.058355426	0.148249737	10
FAM25C	0.42962173549999993	0.5064130565	10
FAM27E5	0.652979634	0.6478210335	17
FAM45BP	0.4237531603333333	0.370070136	X
FAM47C	0.33892772400000004	0.526920531	X
FAM50A	0.39290578649999996	0.582569949	X
FAM50B	0.267465382	0.531746135	6
FAM53A	0.764864234	0.951783357	4
FAM57A	0.536949329	0.26612615	17
FAM71D	0.513270149	0.502290387	14
FAM72D	0.638046686	0.450290921	1
FAM74A4	0.4079118095	0.2199112615	9
FAM76B	0.6724133845	0.480476607	11
FAM83D	0.7389968739999999	0.541575811	20
FAM86C1	0.558117424	0.368141471	11
FAM86DP	0.780414401	0.907700827	3
FAM86FP	0.3862712375	0.557354775	12
FAM86JP	0.631111312	0.336388082	3
FAM90A7P	0.25623637	0.10862196	8
FAM91A1	0.680127886	0.356554656	8
FAM95A	0.262192716	0.15788426	2
FAM95B1	0.32849522400000003	0.6428785075	9
FAM95C	0.716753771	0.57455086	9
FAN1	0.660166663	0.366790593	15
FANCA	0.473956529	0.262277553	16
FANCD2OS	0.734995247	0.55879911	3
FANCG	0.881809237	0.749364831	9
FANK1	0.710375256	0.533372813	10
FAR2	0.629584251	0.365254973	12
FASLG	0.621168834	0.376651328	1
FAT1	0.64137765	0.83095442	4
FAT3	0.190370417	0.069424293	11
FAT4	0.813542347	0.935664636	4
FBH1	0.521758587	0.220747157	10
FBL	0.657121307	0.44587377	19
FBLN1	0.5990047905	0.736955526	22
FBLN2	0.614237235	0.5553042850000001	3
FBLN7	0.706944812	0.956522818	2
FBN1	0.75546673	0.502709616	15
FBP2	0.832061423	0.665617358	9
FBXL17	0.434951705	0.833831058	5
FBXO16	0.603985496	0.31888269	8
FBXO2	0.360265766	0.181132923	1
FBXO22	0.646873462	0.455896305	15
FBXO28	0.131924604	0.050760441	1
FBXO32	0.579230002	0.831920372	8
FBXO34	0.703126206	0.405899087	14
FBXO4	0.142007049	0.050047161	5
FBXO42	0.501377905	0.321973542	1
FBXW11	0.32574641275	0.1806558255	5
FBXW7	0.134865299	0.051131239	4
FBXW9	0.680496227	0.444277911	19
FCAR	0.693202801	0.486387267	19
FCGBP	0.183562338	0.058166888	19
FCGR1B	0.672061154	0.4728986803333333	1
FCGR2A	0.788914712	0.505939064	1
FCGR3A	0.198966085	0.098022255	1
FCHSD2	0.607359776	0.296915433	11
FCN1	0.753778427	0.906917254	9
FECH	0.550388964	0.289109779	18
FER1L6	0.576201666	0.551980242	8
FERD3L	0.643285877	0.931277434	7
FEZ2	0.7669977695	0.9202021915	2
FGD1	0.7435458955	0.4516823885	X
FGD3	0.788930842	0.934405105	9
FGF1	0.216379062	0.06429991	5
FGF14	0.669145895	0.825701159	13
FGF18	0.116791956	0.437407972	5
FGF3	0.211213723	0.097875446	11
FGFR1OP2	0.571417289	0.252162472	12
FGFR2	0.413280011	0.25860506299999997	10
FHIT	0.559601976	0.276897807	3
FHL2	0.723660076	0.414251211	2
FICD	0.6792006785	0.40323000600000003	12
FIGN	0.157414984	0.312641426	2
FIZ1	0.470670443	0.257588451	19
FKBP1A	0.76476674	0.544017156	20
FKBP8	0.291086331	0.098744937	19
FKSG29	0.16658129	0.076989197	13
FLI1	0.432339632	0.207681733	11
FLJ25758	0.73883565	0.408824728	19
FLJ33534	0.684122324	0.434075757	2
FLJ42102	0.643995562	0.846295618	11
FLJ42627	0.445829513	0.216375999	16
FLJ44635	0.491451039	0.212750913	X
FLNB	0.480018459	0.21456149	3
FLT3	0.457562692	0.108241067	13
FLT4	0.836868081	0.627512106	5
FLYWCH2	0.833323109	0.62959487	16
FMN2	0.47298303	0.659905503	1
FMNL2	0.147895255	0.058761731	2
FMOD	0.510025888	0.5093538085	1
FMR1	0.5203371725	0.848806917	X
FMR1NB	0.600962263	0.337989842	X
FN3KRP	0.65483263	0.606270241	17
FNDC1	0.5593470636	0.4200071264	6
FNDC3A	0.818950233	0.578990067	13
FNDC3B	0.526984437	0.2702754415	3
FNDC7	0.400334828	0.158115989	1
FOPNL	0.5997771775	0.287463097	16
FOXA1	0.52205059	0.781781054	14
FOXB2	0.691543304	0.344402158	9
FOXC1	0.59346468	0.5016121806666667	6
FOXJ2	0.861331988	0.562483523	12
FOXK1	0.5481612456666667	0.34401883916666665	7
FOXK2	0.8006356779999999	0.5676571925	17
FOXL1	0.548248917	0.543347839	16
FOXP1	0.5101637851666667	0.5631575438333333	3
FOXP4	0.891638421	0.649893565	6
FRG1BP	0.79089370525	0.5443935117500001	20
FRG2EP	0.171840043	0.6306657925	3
FRMD3	0.56399326	0.262162271	9
FRMD4B	0.799542257	0.958365385	3
FRMD5	0.626933884	0.924975799	15
FRMPD4	0.384663745	0.196377034	X
FSCB	0.431263286	0.884986422	14
FSCN1	0.675218625	0.901901262	7
FSTL3	0.473297038	0.2459103665	19
FSTL4	0.058772179	0.209667322	5
FSTL5	0.664903515	0.27935267433333333	4
FTH1P18	0.90552868	0.749873286	X
FTO	0.672706163	0.375493852	16
FUBP3	0.269646822	0.106071965	9
FUS	0.43665046	0.256436575	16
FUT8	0.3979586715	0.45529889349999997	14
FXYD4	0.286084593	0.481752033	10
FYB1	0.6204976015	0.8110342815	5
FYN	0.5318004620000001	0.2480605	6
FZD10	0.541644712	0.319506941	12
FZD2	0.546130125	0.355211546	17
FZD4-DT	0.061437102	0.160871968	11
FZD6	0.09025548	0.380940571	8
FZD8	0.627990542	0.889812212	10
FZD9	0.475599524	0.215261668	7
G0S2	0.774699829	0.45036074	1
G2E3	0.7499320110000001	0.4241874625	14
G6PC2	0.310162826	0.484167718	2
GAB3	0.29931039875	0.49295062175000004	X
GABARAPL3	0.570631017	0.332120951	15
GABRB2	0.04120656	0.574966403	5
GABRB3	0.5270643123333333	0.4671760406666666	15
GABRP	0.842797883	0.658254332	5
GAD2	0.657840008	0.38220132133333334	10
GADD45A	0.621941936	0.887791516	1
GADD45B	0.5309884976666667	0.47435688	19
GADL1	0.5694380215	0.5486576285	3
GAGE2C	0.815717751	0.696671645	X
GAGE8	0.400853404	0.372448431	X
GAK	0.642058076	0.849435781	4
GALNT11	0.4487644156666667	0.24758830266666668	7
GALNT14	0.600239912	0.360708452	2
GALNT17	0.698243482	0.899719295	7
GALNT18	0.716746248	0.939633262	11
GALNT7	0.45136906066666665	0.40436512933333335	4
GALNT8	0.402800053	0.076092527	12
GALNT9	0.7265511245	0.47370653425000003	12
GALR1	0.476767476	0.5717402826666667	18
GALR3	0.5607263965	0.3595296665	22
GAPVD1	0.7227786860000001	0.414317276	9
GARNL3	0.613643534	0.387055536	9
GARS-DT	0.790144972	0.928812773	7
GAS1	0.720203812	0.897512733	9
GAS7	0.7696323515	0.558882977	17
GATA3	0.512271528	0.7550839125	10
GATAD2A	0.5888025025	0.50295108125	19
GATB	0.066292319	0.270680371	4
GATD3A	0.808848427	0.595748597	21
GBA3	0.71602681	0.859277246	4
GBAP1	0.5598945019999999	0.264448688	1
GBE1	0.783106195	0.932727795	3
GBP2	0.661369739	0.841758133	1
GCC2	0.132256162	0.394805148	2
GCDH	0.164183748	0.050271888	19
GCM1	0.22610793	0.076983418	6
GDF10	0.530785689	0.31463883	10
GDF11	0.66515257	0.346266686	12
GDF15	0.700877474	0.504240143	19
GDNF	0.230981771	0.092497338	5
GDPD5	0.550005591	0.96421379	11
GET4	0.565241208	0.36087551149999997	7
GFI1	0.080381179	0.49137388	1
GFOD1	0.716153808	0.458411277	6
GFPT2	0.470758376	0.38630723366666664	5
GFRA1	0.75012383	0.505434609	10
GFRA2	0.887584397	0.651483156	8
GFRA3	0.808098654	0.973281259	5
GFRA4	0.798963451	0.607706195	20
GGA1	0.841035225	0.947285264	22
GGTA1P	0.353988226	0.26373060066666665	9
GHDC	0.36788854	0.116371288	17
GHSR	0.589039451	0.3560009175	3
GINS2	0.40401218	0.168747663	16
GIT2	0.722254885	0.517813996	12
GJA10	0.245627181	0.103488971	6
GJA3	0.35783443466666665	0.17684093666666667	13
GJB1	0.202493137	0.484538266	X
GJB5	0.957018154	0.829531765	1
GJD2	0.813072976	0.601805521	15
GJD4	0.370439343	0.187490349	10
GLCE	0.34206554299999997	0.1918104765	15
GLE1	0.563524141	0.314381053	9
GLIPR1	0.966625308	0.781281627	12
GLIS1	0.68726753	0.472724292	1
GLIS3	0.628235389	0.46623582750000003	9
GLRA1	0.5969981455	0.4078035095	5
GLRX3	0.4860618695	0.2231308545	10
GLS	0.734840268	0.88387564	2
GLUD2	0.7235726870000001	0.4308843655	X
GLYATL2	0.508735384	0.278017545	11
GMDS-DT	0.647446423	0.5951677280000001	6
GMEB2	0.632026457	0.376463097	20
GNA12	0.6423149615	0.39419078700000004	7
GNA15	0.289969337	0.075946838	19
GNAL	0.500605155	0.968434962	18
GNAS	0.48728074250000003	0.2386516565	20
GNAZ	0.958983554	0.685226686	22
GNB2	0.6197111	0.357661771	7
GNG12	0.472896685	0.252126805	1
GNG4	0.577604534	0.347615767	1
GNG7	0.5822776146666667	0.513009505	19
GNPDA1	0.252507237	0.135211412	5
GOLGA1	0.744919868	0.504380271	9
GOLGA6L1	0.4676023705	0.7089145800000001	15
GOLGA6L10	0.127879064	0.051458302	15
GOLGA7	0.23786731	0.085978574	8
GOLGA8CP	0.425976625	0.847387266	15
GORAB	0.517096464	0.315696561	1
GP9	0.437262005	0.247062157	3
GPAT3	0.208179103	0.061006971	4
GPC1	0.517048047	0.264223004	2
GPC3	0.479553956	0.3261410685	X
GPC6	0.50906649	0.27247088	13
GPCPD1	0.554667173	0.331711354	20
GPHN	0.148228152	0.648973857	14
GPR107	0.736557604	0.43341007	9
GPR119	0.434703346	0.139388157	X
GPR12	0.236751748	0.565109045	13
GPR132	0.672453418	0.40177958874999997	14
GPR157	0.693959953	0.872149959	1
GPR173	0.3802836585	0.3525390725	X
GPR180	0.620204587	0.39864835	13
GPR35	0.27925572	0.098726552	2
GPR45	0.374802907	0.18878744	2
GPR50	0.39286672033333336	0.42416668333333335	X
GPR89A	0.579199665	0.224743326	1
GRAMD1B	0.439085844	0.216328562	11
GRAMD2B	0.760546054	0.550493527	5
GRAMD4	0.617768308	0.440570535	22
GRB10	0.477741723	0.33851899799999996	7
GRB2	0.75682040800000006	0.9303041985	17
GREB1	0.419277689	0.240786924	2
GRHL2	0.5956624415	0.5633059140000001	8
GRIK1-AS1	0.763277811	0.911299914	21
GRIK4	0.31304314633333336	0.4006293636666667	11
GRIN2A	0.776211129	0.732049356	16
GRIN2B	0.442622064	0.196379575	12
GRIN3A	0.80204849	0.385223975	9
GRIP1	0.688988496	0.946080395	12
GRK3	0.735312217	0.953994139	22
GRK7	0.549562194	0.356870283	3
GRM5-AS1	0.766699902	0.952178361	11
GRM7	0.3687093143333333	0.6486417941666667	3
GRXCR1	0.450734554	0.802709972	4
GSE1	0.667359891	0.4344213885	16
GSG1	0.574095651	0.824003593	12
GSK3B	0.544397599	0.358181002	3
GSN	0.345039034	0.136168462	9
GSPT2	0.735821296	0.519278443	X
GSR	0.183798454	0.417336605	8
GSTM1	0.593221631	0.356951832	1
GTDC1	0.71043373	0.89238078	2
GTF2E1	0.496175142	0.794513894	3
GTF2H5	0.063669625	0.172098229	6
GTPBP4	0.597911442	0.325550666	10
GTPBP6	0.455699589	0.082485432	X
GTSE1-DT	0.491255134	0.29467345899999997	22
GUCA1B	0.46432941	0.245775328	6
GUCY2D	0.7233526725	0.478269517	17
GUCY2F	0.2766906815	0.47950081899999997	X
GULP1	0.540250515	0.189784114	2
GUSBP4	0.7311011896666667	0.9076436943333334	6
GYG2P1	0.619639418	0.906901515	Y
GYPA	0.5156490905	0.546114429	4
GYPC	0.248006478	0.081161316	2
H1FX	0.184594384	0.058265752	3
H2AFY2	0.576414223	0.88272614	10
H6PD	0.420455651	0.254926003	1
HAAO	0.540898758	0.253652198	2
HAPLN4	0.768333867	0.406959743	19
HAR1A	0.472419704	0.216868416	20
HAS2	0.7841169699999999	0.523577211	8
HAS2-AS1	0.619254602	0.794916924	8
HAUS6	0.480696931	0.303026333	9
HBEGF	0.317839084	0.25540484766666666	5
HBP1	0.7857330935	0.5131302255	7
HCAR2	0.622053278	0.832250013	12
HCCS	0.767314995	0.586775074	X
HCG11	0.38293421450000004	0.245616284	6
HCN1	0.35749929	0.099033525	5
HDAC4	0.7078468225	0.8944736719999999	2
HDC	0.511913218	0.259308858	15
HEPH	0.325080545	0.497872018	X
HERC1	0.752002718	0.497826372	15
HERPUD2	0.70023453	0.885212434	7
HES1	0.4612508	0.684514107	3
HES4	0.6666712953333334	0.4111219226666667	1
HES6	0.505353615	0.306031062	2
HFM1	0.758344716	0.952090951	1
HGFAC	0.671858393	0.453384149	4
HHIP	0.172634835	0.067960751	4
HHIP-AS1	0.5525591925	0.327547147	4
HIC2	0.885819291	0.652442103	22
HIF1A-AS2	0.662455903	0.947480081	14
HINT1	0.850235883	0.96333326	5
HIP1R	0.663959644	0.443181313	12
HIPK3	0.623073837	0.342434248	11
HIST1H1C	0.149983945	0.041860602	6
HIST1H2BB	0.478959365	0.822417733	6
HIST1H4H	0.297839924	0.0928645	6
HIST3H2A	0.315479281	0.179242673	1
HIST3H3	0.574481473	0.264242744	1
HLA-F	0.7774266175	0.5500212655	6
HMBOX1	0.633610812	0.4169073825	8
HMCES	0.3970474803333333	0.21197573466666667	3
HMG20B	0.588136516	0.414187051	19
HMGA2	0.459889489	0.242360239	12
HMGB1	0.564115773	0.761870213	13
HMGCR	0.234430722	0.514267084	5
HMGN3	0.150723658	0.053160584	6
HMX1	0.5864840703333334	0.5219291503333333	4
HNF1B	0.66478536	0.379625116	17
HNRNPA3	0.409791397	0.7155354275	2
HNRNPC	0.692998476	0.905755163	14
HNRNPD	0.5685637403333333	0.5266915186666666	4
HNRNPLL	0.448249879	0.603239704	2
HNRNPM	0.524067166	0.305872247	19
HOMER3	0.723043447	0.47081874700000004	19
HOOK2	0.7134750089999999	0.41706302399999995	19
HOXA1	0.49762765875000003	0.2713217635	7
HOXA2	0.5987048473333333	0.6820755613333334	7
HOXA3	0.3167895293333333	0.13978732866666665	7
HOXA4	0.174224107	0.070797672	7
HOXA6	0.4227793555	0.1958394395	7
HOXC12	0.695499691	0.988896069	12
HPCAL1	0.709233189	0.58777888625	2
HPGD	0.366869529	0.637786191	4
HPSE2	0.234249051	0.129469213	10
HRH1	0.556417912	0.249399984	3
HS3ST3B1	0.637298618	0.919475391	17
HS3ST4	0.220532223	0.070366125	16
HS3ST5	0.55007298	0.872377414	6
HS3ST6	0.382388029	0.540295811	16
HS6ST1	0.569791602	0.758061706	2
HS6ST2-AS1	0.648339693	0.473107815	X
HS6ST3	0.582119668	0.029612692	13
HSBP1	0.72947904325	0.41745548925	16
HSD11B2	0.550036944	0.284213835	16
HSD52	0.931017733	0.537253116	1
HSF2BP	0.651249722	0.299184335	21
HSPA13	0.593613719	0.760455382	21
HSPA6	0.370788866	0.810294381	1
HSPB1	0.6593848554999999	0.3335036945	7
HSPH1	0.828722173	0.959540768	13
HTATSF1P2	0.707672874	0.740799497	6
HTR1A	0.6876427955	0.56562590425	5
HTR3B	0.704039567	0.361495555	11
HTR5A-AS1	0.613915202	0.616681752	7
HTR7	0.541215533	0.332357846	10
HTRA3	0.6374154551666666	0.3813456475	4
HTT-AS	0.261107852	0.049356534	4
HULC	0.84507339	0.8865075515	6
HUNK	0.6498033423333334	0.91350956	21
HUS1B	0.633698788	0.355952183	6
HUWE1	0.3752159215	0.403892201	X
HYKK	0.585911354	0.262711326	15
HYPM	0.337879897	0.494569292	X
ICAM1	0.53478213	0.282780077	19
ID4	0.26826713	0.125865768	6
IER2	0.472092417	0.648331495	19
IFFO2	0.569082707	0.316113188	1
IFI30	0.264921428	0.526991663	19
IFITM10	0.5754896039999999	0.343054391	11
IFITM3	0.5348636200000001	0.4898563445	11
IFNGR1	0.48305042	0.221031796	6
IFNGR2	0.323839989	0.092364576	21
IFT140	0.685758087	0.861517002	16
IGBP1P1	0.339151982	0.615280112	14
IGF1R	0.510122464	0.293766831	15
IGF2BP2	0.760389532	0.565922136	3
IGF2BP3	0.073592407	0.240150647	7
IGFBP7	0.148267801	0.554727733	4
IGFL2	0.888022423	0.549604949	19
IGFN1	0.139063159	0.055772802	1
IGHMBP2	0.6091757449999999	0.3882720435	11
IGLL5	0.6001771052	0.35668899460000003	22
IGSF21	0.59925005	0.904408404	1
IGSF6	0.463034684	0.758594818	16
IGSF9B	0.659925861	0.845429573	11
IKBKB	0.652143692	0.832479591	8
IKBKG	0.691771463	0.943989325	X
IKZF1	0.5082485	0.770023251	7
IL12A	0.7990240854999999	0.9658968855	3
IL12RB1	0.749270084	0.5109484355	19
IL15	0.450019466	0.762147396	4
IL17B	0.502956427	0.233730237	5
IL17RE	0.450088474	0.285322003	3
IL1B	0.282673107	0.120803785	2
IL1F10	0.495137956	0.271800696	2
IL2	0.945007544	0.695607824	4
IL20RB	0.7672138575	0.8806920604999999	3
IL21R	0.460452259	0.755983243	16
IL32	0.539280003	0.284231217	16
IL4R	0.755996371	0.248385759	16
IL5RA	0.705598412	0.89324144	3
IL7R	0.271694091	0.645138487	5
IL9R	0.705686599	0.663837342	X
ILDR2	0.143489751	0.360330042	1
ILF3	0.598755966	0.6070738035000001	19
ILKAP	0.6268256495	0.370648143	2
ILRUN	0.737656658	0.523681933	6
IMPA2	0.67685284	0.408918724	18
INAVA	0.788887297	0.540613007	1
INF2	0.263042093	0.109738777	14
ING1	0.360144754	0.54552384	13
INO80	0.737027881	0.928920045	15
INPP4B	0.27458923	0.514184974	4
INPP5B	0.430650785	0.781474271	1
INSM1	0.800210879	0.417783174	20
INSYN2B	0.515378279	0.525527551	5
INTS10	0.623308845	0.359710987	8
INTS3	0.357485124	0.166627195	1
INTS4P2	0.089668079	0.209596964	7
INTU	0.465319082	0.302651975	4
INVS	0.93860029	0.725403863	9
IPO11	0.97253687	0.721203455	5
IQCE	0.409643261	0.624958348	7
IQCH-AS1	0.832627377	0.538254794	15
IQCJ-SCHIP1	0.735575966	0.891909306	3
IQSEC1	0.532619297	0.288831628	3
IQSEC2	0.257153031	0.119255774	X
IQSEC3	0.547011162	0.30906421	12
IREB2	0.641927311	0.408052991	15
IRF4	0.833702155	0.941790395	6
IRF8	0.5616832826666667	0.5080796283333333	16
IRS2	0.526440091	0.64959331775	13
IRX2	0.25576559433333335	0.396742186	5
IRX3	0.6909840345	0.4372030075	16
ISM1-AS1	0.389273091	0.7237711995	20
ISX	0.30827417199999996	0.48999113650000004	22
ISY1	0.610394233	0.353372323	3
ITGA11	0.311364881	0.144566597	15
ITGA2B	0.629047724	0.816781183	17
ITGAL	0.616941816	0.808298145	16
ITGB1	0.540637631	0.245827424	10
ITGB1BP1	0.481445509	0.304433262	2
ITGB2	0.606949525	0.377461839	21
ITGB4	0.596440997	0.83462036	17
ITGB5	0.618025062	0.383203496	3
ITPR3	0.153998182	0.05814837	6
ITPRIPL2	0.435361903	0.163036187	16
ITSN2	0.838866801	0.968911832	2
JAG2	0.416777697	0.733124485	14
JAKMIP1	0.692763001	0.53169246	4
JAM3	0.454811202	0.715003282	11
JARID2	0.462471018	0.31920742950000003	6
JAZF1	0.579130506	0.804422454	7
JCAD	0.594453069	0.369778837	10
JMJD1C	0.667030438	0.924921487	10
JMJD4	0.730113665	0.413671704	1
JMY	0.40368375349999996	0.2020135925	5
JPH3	0.5335195425	0.459906719	16
JPT1	0.732274426	0.380816247	17
JRKL-AS1	0.4793892355	0.6921968414999999	11
JSRP1	0.47480985033333334	0.5574488983333333	19
KANK1	0.69033072	0.5506470556666667	9
KANK2	0.572495518	0.306949613	19
KANK4	0.351602722	0.533828125	1
KARS	0.597714564	0.903067138	16
KAT8	0.470153747	0.276285165	16
KATNA1	0.5961569435	0.83235151125	6
KATNAL1	0.6377588096666666	0.43793330266666664	13
KATNBL1P6	0.686848166	0.357165772	6
KAZN	0.564613206625	0.600009373625	1
KBTBD11	0.433138011	0.63386131	8
KBTBD8	0.315501499	0.536045613	3
KCNAB2	0.662999744	0.379359263	1
KCNC2	0.63265979	0.814712841	12
KCND1	0.44292930966666666	0.490258115	X
KCNE1	0.5046777	0.808135088	21
KCNG4	0.474456676	0.184254671	16
KCNH7	0.6861089629999999	0.8540621289999999	2
KCNIP1	0.666864152	0.392412611	5
KCNIP2	0.462634428	0.483473156	10
KCNJ16	0.291634858	0.144730416	17
KCNJ2	0.5148849975	0.49822050549999997	17
KCNJ3	0.519156393	0.320358733	2
KCNJ4	0.217588318	0.104148509	22
KCNJ6	0.72562701	0.860680878	21
KCNK1	0.698716441	0.890913441	1
KCNK12	0.556083309	0.246294003	2
KCNK5	0.540439022	0.239984425	6
KCNMA1	0.525649925	0.287812713	10
KCNQ1DN	0.6224292325	0.6364671045	11
KCNQ1OT1	0.5428680183333333	0.31839930666666666	11
KCNQ3	0.46993837066666666	0.24505528266666668	8
KCNQ5	0.551660116	0.33543211250000005	6
KCTD1	0.060244738	0.237571355	18
KCTD12	0.56812176	0.286996959	13
KCTD15	0.451044582	0.1482923	19
KCTD4	0.29751244	0.518953588	13
KCTD8	0.158584965	0.076389478	4
KDF1	0.611630112	0.365271656	1
KDM2B	0.445189982	0.46321331600000004	12
KDM4B	0.6181846361666666	0.5404230076666666	19
KDM4C	0.514044016	0.8703842454999999	9
KDM8	0.713654374	0.383531239	16
KIAA0513	0.788351859	0.610430698	16
KIAA0895	0.618734826	0.850289502	7
KIAA1211	0.38099521599999997	0.3989446125	4
KIAA1211L	0.6679547025	0.45010158899999997	2
KIAA1671	0.430012813	0.206550936	22
KIDINS220	0.546893454	0.324750325	2
KIF13A	0.6798786385	0.4517077155	6
KIF13B	0.663154713	0.373796093	8
KIF21B	0.6724719785	0.4438958705	1
KIF26A	0.5770126357500001	0.44006738975	14
KIF26B	0.83584365925	0.79019981925	1
KIF2A	0.149333496	0.055000691	5
KIF2B	0.232624749	0.082575856	17
KIF4A	0.440209657	0.257839385	X
KIF4B	0.6959915839999999	0.39112601950000003	5
KIF6	0.494514871	0.825556548	6
KIF7	0.547042021	0.310663839	15
KIR3DL1	0.608398098	0.294583581	19
KIRREL1	0.707044617	0.404273635	1
KL	0.769753649	0.904554275	13
KLF1	0.650804757	0.465599302	19
KLF5	0.029682131	0.301109149	13
KLF6	0.56538884	0.49911183466666664	10
KLHDC4	0.612544263	0.64212326	16
KLHDC7A	0.552131163	0.768169465	1
KLHL11	0.748300495	0.396180904	17
KLHL12	0.695659425	0.438360487	1
KLHL24	0.585256504	0.926166854	3
KLHL29	0.31928914	0.144673393	2
KLHL34	0.5974651645	0.415647892	X
KLHL35	0.571092335	0.899032932	11
KLHL38	0.848542825	0.66050572	8
KLHL42	0.162377927	0.06876545	12
KLHL6	0.585013916	0.336113354	3
KLRD1	0.613841241	0.788981123	12
KMT2A	0.631777136	0.872348527	11
KMT2C	0.428946316	0.402101535	7
KMT2E	0.642623363	0.399744931	7
KMT5A	0.4818299	0.267974971	12
KMT5B	0.889822707	0.751444624	11
KNL1	0.5266768815	0.209820165	15
KNTC1	0.4474671293333333	0.7261625576666667	12
KPNA1	0.592543353	0.900115637	3
KRBA1	0.686524445	0.45964275	7
KRT16P2	0.12573586	0.314185345	17
KRT25	0.61469679	0.379793205	17
KRT4	0.402263244	0.686484014	12
KRT74	0.615491081	0.418769752	12
KRT9	0.760261097	0.480339303	17
KRTAP19-8	0.402385337	0.204465918	21
KRTAP3-1	0.3236175925	0.1397305265	17
KRTAP9-2	0.937786938	0.73939607	17
KSR2	0.522461506	0.211615869	12
KTI12	0.658670235	0.462200028	1
KY	0.641547695	0.382506244	3
KYNU	0.582093075	0.252242453	2
LAIR1	0.371859956	0.156671478	19
LALBA	0.387983252	0.16726356	12
LAMC3	0.796020781	0.968053075	9
LAMP2	0.3337886785	0.3045132855	X
LAP3	0.153142678	0.292232184	4
LAPTM4A	0.572629986	0.342710395	2
LARP6	0.683305838	0.893323087	15
LARS2	0.543713106	0.246095511	3
LARS2-AS1	0.418170494	0.150149561	3
LAT	0.72844277	0.887874666	16
LATS1	0.1631604395	0.1468180775	6
LBH	0.627668006	0.875218082	2
LCMT1	0.220274532	0.091311388	16
LCORL	0.55868811475	0.65106019275	4
LCP2	0.485934228	0.214055409	5
LDAH	0.62184633375	0.5409578685	2
LDB1	0.59041364	0.32753891	10
LDB2	0.702617231	0.931986774	4
LDHD	0.7919398215	0.6655249745	16
LDLRAD4	0.7095531256666666	0.8997278603333333	18
LEUTX	0.671095923	0.93534836	19
LGALS4	0.925413686	0.802746846	19
LGALSL	0.472643001	0.204625234	2
LGMN	0.709607303	0.417936072	14
LHFPL2	0.844289591	0.6650131	5
LHFPL6	0.914264697	0.618042842	13
LHX1	0.669705482	0.835780805	17
LHX2	0.582459557	0.316673548	9
LIG4	0.369915811	0.790765713	13
LILRA2	0.3377501345	0.17447298349999998	19
LILRB1	0.088325977	0.230514712	19
LILRB4	0.40125627799999997	0.3869310915	19
LIMCH1	0.32435261	0.598681768	4
LIMD1	0.441449468	0.207929235	3
LIMK2	0.676179922	0.428949721	22
LIMS3-LOC440895	0.537870977	0.347264612	2
LINC00051	0.08191630450000001	0.1829306215	8
LINC00092	0.562972932	0.278089236	9
LINC00111	0.671528869	0.41043859	21
LINC00113	0.5411344313333333	0.46853023800000004	21
LINC00159	0.40150745266666665	0.195391795	21
LINC00161	0.374004001	0.143378752	21
LINC00174	0.594848336	0.276444056	7
LINC00226	0.273581029	0.77500155	14
LINC00239	0.57587657	0.303890434	14
LINC00242	0.656647257	0.398416269	6
LINC00254	0.6493091065	0.40683504150000005	16
LINC00266-1	0.6150950637	0.4868789998	20
LINC00271	0.733151893	0.195989654	6
LINC00278	0.891239298	0.313378831	Y
LINC00290	0.175888798	0.878506526	4
LINC00293	0.6562628975	0.5654409226666667	8
LINC00297	0.349549927	0.124055475	13
LINC00299	0.51437430625	0.41501076675	2
LINC00310	0.738364958	0.416400955	21
LINC00311	0.6710854	0.385847774	16
LINC00312	0.549304693	0.834134096	3
LINC00313	0.6665041745	0.4437032875	21
LINC00319	0.42232682	0.126673274	21
LINC00323	0.6191207765	0.6909161340000001	21
LINC00332	0.724589492	0.894444845	13
LINC00333	0.33734311299999997	0.6290285035	13
LINC00348	0.326609202	0.12782411900000001	13
LINC00417	0.7367490766666667	0.804302315	13
LINC00424	0.52792477375	0.44137592225	13
LINC00477	0.627616167	0.824244925	12
LINC00525	0.553844116	0.242496317	7
LINC00544	0.508950878	0.305555683	13
LINC00578	0.6766381525	0.497975143625	3
LINC00589	0.5036436165	0.218066822	8
LINC00595	0.773113453	0.484307548	10
LINC00607	0.4673123185	0.456727414	2
LINC00609	0.45969548050000003	0.2508279835	14
LINC00623	0.798372286	0.632202484	1
LINC00624	0.539184386	0.326136492	1
LINC00636	0.573984798	0.79666898	3
LINC00656	0.858898127	0.563269866	20
LINC00662	0.647776113	0.3951468575	19
LINC00664	0.62214464	0.312591275	19
LINC00685	0.921510056	0.831838084	X
LINC00689	0.528841562	0.6600796925000001	7
LINC00696	0.334717396	0.124576912	3
LINC00700	0.247488827	0.114003484	10
LINC00701	0.588204498	0.621640298	10
LINC00838	0.661359774	0.892295783	10
LINC00839	0.553597539	0.6287754825	10
LINC00862	0.826238435	0.641273282	1
LINC00870	0.943453235	0.748836767	3
LINC00885	0.416456543	0.228514863	3
LINC00898	0.429210621	0.4145637425	22
LINC00906	0.098920876	0.28358636	19
LINC00908	0.143609382	0.054693645	18
LINC00922	0.786468156	0.947128377	16
LINC00924	0.5747995340000001	0.5700157915	15
LINC00930	0.33727425	0.117472511	15
LINC00942	0.447999246	0.174170984	12
LINC00943	0.6348469765	0.8324085965	12
LINC00963	0.779503151	0.556363403	9
LINC00968	0.44759987	0.212497076	8
LINC00977	0.539754596	0.323098039	8
LINC00992	0.6165958585	0.578364229	5
LINC01000	0.574930962	0.273145691	7
LINC01060	0.5648160292	0.6504278006	4
LINC01088	0.683222502	0.447304683	4
LINC01098	0.369158149	0.670353992	4
LINC01107	0.5373085896666667	0.4553680236666667	2
LINC01114	0.715379512	0.511455734	2
LINC01115	0.549528448	0.827870228	2
LINC01116	0.694517532	0.370533929	2
LINC01126	0.888877925	0.703535503	2
LINC01132	0.380210179	0.34468402266666665	1
LINC01134	0.653754139	0.3296030395	1
LINC01137	0.293312315	0.118808232	1
LINC01148	0.229001474	0.556997733	14
LINC01164	0.32884262200000003	0.16693254200000002	10
LINC01193	0.485548899	0.824485855	15
LINC01205	0.4249242415	0.38676039799999995	3
LINC01225	0.59482031	0.7761974279999999	1
LINC01252	0.60514843	0.342417961	12
LINC01257	0.5470994865	0.44181137675	12
LINC01289	0.557839484	0.347040027	8
LINC01300	0.719409173	0.389350808	8
LINC01310	0.479937461	0.259240745	22
LINC01342	0.954268355	0.865180339	1
LINC01343	0.6676181465	0.42987522100000003	1
LINC01347	0.551889499	0.289032167	1
LINC01432	0.724566091	0.859589424	20
LINC01501	0.5691674295	0.3389251265	9
LINC01512	0.515519916	0.195111517	6
LINC01538	0.8197900155	0.8430774695000001	18
LINC01541	0.40714993	0.790357431	18
LINC01545	0.305028847	0.5044554	X
LINC01548	0.527838262	0.322814603	21
LINC01565	0.724733249	0.901112758	3
LINC01592	0.627898951	0.403600338	8
LINC01623	0.587703505	0.7977564956666666	6
LINC01630	0.531687278	0.279456701	18
LINC01686	0.6708944880000001	0.4642418505	1
LINC01721	0.659856096	0.850905192	20
LINC01734	0.690743173	0.358126582	20
LINC01743	0.903971981	0.691287363	1
LINC01801	0.602475142	0.371601308	19
LINC01845	0.80524314	0.540706107	5
LINC01907	0.7220781151666666	0.5926594465	2
LINC01913	0.676366359	0.89060278	2
LINC01915	0.861207977	0.526652298	18
LINC01968	0.5965329395000001	0.3565125905	3
LINC01973	0.53179171	0.292260067	17
LINC02085	0.40072442	0.200979883	3
LINC02138	0.528717704	0.320618029	16
LINC02139	0.34987578550000004	0.318527668	16
LINC02167	0.947297453	0.502513359	16
LINC02209	0.614697796	0.199774919	8
LINC02226	0.41967411	0.215266533	5
LINC02232	0.6983605555000001	0.9333180175	4
LINC02291	0.6299721346666667	0.6809885986666666	14
LINC02372	0.688403891	0.919493939	12
LINC02389	0.320013125	0.06837747	12
LINC02433	0.905121591	0.760445707	4
LINC02458	0.5308979565	0.326046422	12
LINC02499	0.354574761	0.167601432	4
LINC02649	0.6712196025	0.4151315	10
LINC02685	0.567653335	0.324244252	11
LINGO1	0.680511539	0.385267195	15
LINGO2	0.14403087	0.057180989	9
LINS1	0.075186743	0.207110534	15
LITAF	0.49414208485714284	0.3850605698571429	16
LMBR1	0.531017674	0.275607496	7
LMCD1-AS1	0.032396517	0.352139851	3
LMF1	0.799916175	0.922370389	16
LMNB2	0.43757085566666665	0.22296983266666667	19
LMNTD2	0.203926976	0.066809985	11
LMO1	0.179627694	0.072005789	11
LMO2	0.463434981	0.22176500799999999	11
LMO7	0.940731259	0.854796786	13
LMTK3	0.214912516	0.097692466	19
LMX1A	0.163047352	0.075587555	1
LMX1B	0.494311539	0.2451714845	9
LNX1	0.582615717	0.387391268	4
LOC100128531	0.785033084	0.464090873	22
LOC100129034	0.47136549	0.190034119	9
LOC100129148	0.7219782206666666	0.8878290566666667	7
LOC100129316	0.422232684	0.637118444	9
LOC100129534	0.504853421	0.29310686799999996	1
LOC100129917	0.4433872065	0.239426184	4
LOC100130264	0.686902803	0.378604295	20
LOC100131635	0.769278176	0.926335616	3
LOC100134868	0.448014016	0.443659963	20
LOC100287010	0.522816759	0.20548409	2
LOC100287015	0.4631286535	0.9126982699999999	8
LOC100287036	0.601394407	0.357939219	16
LOC100289230	0.475417592	0.189732268	5
LOC100289473	0.596092283	0.312764232	20
LOC100289495	0.53736384	0.751010283	6
LOC100294145	0.6574731574999999	0.6835731185	6
LOC100505716	0.716009412	0.929236728	2
LOC100505795	0.406008046	0.649559256	1
LOC100506082	0.760071361	0.937911175	11
LOC100506274	0.722092827	0.905591108	2
LOC100506388	0.580434953	0.329905232	17
LOC100506403	0.603671721	0.809806843	21
LOC100506585	0.5459003593333334	0.6132000363333333	7
LOC100506688	0.758977161	0.94146198	5
LOC100507205	0.9051675745000001	0.602630992	11
LOC100507377	0.867454662	0.955228948	12
LOC100652999	0.242622074	0.103117764	12
LOC100996455	0.26115868	0.27203931466666664	11
LOC148709	0.668950748	0.405091217	1
LOC150776	0.472016565	0.323281712	2
LOC150935	0.6022877947999999	0.4052819408	2
LOC154449	0.412574166	0.617185631	6
LOC158435	0.558133862	0.259554188	9
LOC171391	0.57244546	0.324330968	11
LOC202181	0.951727603	0.775432043	5
LOC283177	0.939201443	0.824139708	11
LOC283922	0.130013325	0.05501865	16
LOC284581	0.146459544	0.271408491	1
LOC284632	0.391115726	0.636652882	1
LOC284950	0.765363036	0.933845395	2
LOC285074	0.8463526640000001	0.682159109	2
LOC285593	0.54974218	0.341507646	5
LOC285889	0.5823819370000001	0.7428437404999999	7
LOC286083	0.805604978	0.925971551	8
LOC286238	0.399410229	0.213234622	9
LOC339975	0.768862403	0.934736127	4
LOC389765	0.565398335	0.312232534	9
LOC392232	0.734770108	0.923457502	8
LOC401557	0.705587737	0.899030728	9
LOC440040	0.881041818	0.946294891	11
LOC440173	0.849602562	0.677300576	9
LOC441666	0.541725918	0.571193941	10
LOC442497	0.2662791035	0.249057668	7
LOC642361	0.621443954	0.114940165	10
LOC642846	0.771445765	0.601780782	12
LOC644669	0.72679332	0.957132623	18
LOC646736	0.41478151266666663	0.8583184443333333	2
LOC648987	0.40293517349999997	0.2058614965	5
LOC728554	0.469960822	0.246086465	5
LOC728613	0.870391997	0.6642607979999999	5
LOC93429	0.668734352	0.413348105	19
LOC93622	0.516858979	0.31481488	4
LONRF1	0.498899953	0.284660922	8
LPA	0.651770771	0.832049613	6
LPAR1	0.711775031	0.933046772	9
LPCAT1	0.5662235386	0.587711136	5
LPL	0.948118767	0.651794453	8
LPP	0.70314144425	0.8577590712500001	3
LRATD2	0.812163833	0.974626745	8
LRCH3	0.6585957955	0.6623877695	3
LRFN3	0.21667409	0.091093182	19
LRFN5	0.190624956	0.634622085	14
LRIG1	0.590215968	0.765201588	3
LRIG3	0.721217858	0.931847056	12
LRP3	0.773190336	0.921169281	19
LRP6	0.593836284	0.284893474	12
LRRC17	0.692214615	0.45733807	7
LRRC37A	0.43535682249999996	0.254820973	17
LRRC37A2	0.568698373	0.332088187	17
LRRC47	0.258433936	0.4243486	1
LRRC4C	0.143341032	0.060129555	11
LRRC56	0.060184473	0.158355439	11
LRRC69	0.241194131	0.080271868	8
LRRC71	0.34376075	0.112848259	1
LRRIQ3	0.5137617	0.027288654	1
LRRN1	0.14892992	0.073387253	3
LRRTM1	0.173946078	0.07116263	2
LRRTM3	0.772628776	0.509114071	10
LRTM1	0.647914157	0.376415699	3
LRTOMT	0.081896364	0.262367922	11
LSM14A	0.482957063	0.251857897	19
LSM3	0.814021434	0.629816836	3
LSP1P3	0.57282686175	0.779710181	5
LSP1P4	0.693229607	0.498748046	2
LSP1P5	0.54922298425	0.874880852	1
LTBP2	0.536440446	0.298539109	14
LUZP2	0.575272742	0.874639413	11
LY6E	0.944024262	0.849559483	8
LY86	0.473797073	0.746145604	6
LYL1	0.647885762	0.7598987955000001	19
LYPD8	0.632680008	0.91265382	1
LYPLAL1	0.637534681	0.888812022	1
LYRM1	0.633319478	0.333620181	16
LYRM2	0.518499986	0.245200133	6
LYST	0.510453732	0.2698708306666667	1
LYZL1	0.63173616	0.271146195	10
LZTS1-AS1	0.35206839366666665	0.45341333633333336	8
LZTS3	0.61911386	0.405489997	20
MAB21L3	0.185348971	0.057956424	1
MACF1	0.769841313	0.552604538	1
MACROD2	0.180157285	0.071023631	20
MAD1L1	0.59303364625	0.40559216975	7
MADCAM1	0.234865465	0.055924664	19
MAEA	0.4592948366666667	0.3798517593333333	4
MAF	0.616114178	0.797564071	16
MAFA	0.116089365	0.266263788	8
MAFB	0.53052772	0.765567918	20
MAGEA10	0.297239072	0.49927216	X
MAGED1	0.324502435	0.474800955	X
MAGEH1	0.250516866	0.44354153	X
MAGI1	0.3636873895	0.5180520395	3
MAGI2	0.81672711	0.956783723	7
MAGI2-AS3	0.600921477	0.156250896	7
MAMDC2	0.755225272	0.92846781	9
MAMLD1	0.441694635	0.301614615	X
MANF	0.437809352	0.214752649	3
MAOB	0.300415244	0.523036286	X
MAP10	0.776503167	0.469449347	1
MAP1B	0.047987405	0.136704039	5
MAP1LC3B2	0.449894798	0.267349416	12
MAP2	0.514532062	0.304556085	2
MAP2K6	0.560170715	0.7392442693333333	17
MAP3K1	0.608059638	0.816465264	5
MAP3K20	0.665145139	0.299673218	2
MAP3K8	0.46583355	0.685469375	10
MAP3K9	0.870990427	0.958202862	14
MAP4	0.071050452	0.194686003	3
MAP4K4	0.646039567	0.874012374	2
MAP7	0.900436737	0.719162789	6
MAPK1	0.674425759	0.859863464	22
MAPK10	0.5850639726666667	0.3202328503333333	4
MAPK14	0.5588071845	0.30912161	6
MAPK9	0.6142669125	0.471405278	5
MAPKBP1	0.761938558	0.887178657	15
MARCKS	0.550742735	0.343630286	6
MARCKSL1	0.514991553	0.798571593	1
MARF1	0.704371198	0.418999788	16
MARK4	0.559101701	0.452808408	19
MAST1	0.6791438295000001	0.446410596	19
MAST2	0.4184964575	0.19105632749999998	1
MAST4	0.222560977	0.068442603	5
MAT2A	0.246728294	0.090823565	2
MAT2B	0.451786474	0.759466453	5
MATN1-AS1	0.61521607625	0.649349937	1
MATN2	0.898116462	0.764893579	8
MATN4	0.486658438	0.749833223	20
MAVS	0.63564778675	0.39292683824999997	20
MB21D2	0.555657772	0.847748671	3
MBD5	0.439912416	0.660891251	2
MBNL1	0.342583771	0.165249017	3
MBOAT2	0.202448472	0.098343008	2
MC1R	0.259612642	0.096791714	16
MC4R	0.211960065	0.074349531	18
MCCC1	0.694749493	0.50674495	3
MCIDAS	0.445055297	0.198986155	5
MCM9	0.027128255	0.4924353	6
MCTP2	0.594317321	0.280335481	15
MDGA1	0.183343139	0.066969163	6
MDH2	0.765565265	0.38518454	7
MDS2	0.352707042	0.187656882	1
ME1	0.375228758	0.852577283	6
ME3	0.832900928	0.928838415	11
MEAF6	0.59920788	0.35705512500000003	1
MEAK7	0.671746823	0.876573968	16
MECR	0.717334618	0.479903704	1
MED13L	0.546307067	0.250604016	12
MED15P9	0.570849994	0.87073925	2
MED16	0.856097185	0.652003963	19
MED17	0.458040787	0.197503016	11
MED27	0.623875092	0.925589192	9
MEI1	0.912681016	0.713473884	22
MEIS3P1	0.424934397	0.613667747	17
MELK	0.085736186	0.22669876	9
MEMO1	0.539398051	0.259098613	2
MEOX2	0.50686215	0.871021767	7
MERTK	0.561344026	0.227754642	2
METAP1	0.069188591	0.150456662	4
METAP2	0.639878328	0.930297537	12
METTL14	0.212036292	0.735586122	4
METTL2B	0.3744641915	0.175848624	7
MFAP5	0.734607935	0.400642441	12
MFF	0.287862749	0.153952551	2
MFSD1	0.591061322	0.768106563	3
MFSD10	0.696551138	0.409240395	4
MFSD12	0.695468851	0.406156454	19
MFSD14B	0.263156502	0.107513059	9
MGAT1	0.604002473	0.397724369	5
MGAT5B	0.6250580733333333	0.41801091766666665	17
MGC12916	0.885683955	0.590819746	17
[truncated: 1,908 more rows]
