# Supplementary material for: Integrative epigenome profiling of 47XXY provides insights into whole genomic DNA hypermethylation and active chromatin accessibility
Source: Front Mol Biosci. 2023 Mar 27;10:1128739. doi: 10.3389/fmolb.2023.1128739 (PMC10083376; doi:10.3389/fmolb.2023.1128739)
Supplement: Supplementary file 10 [file Table15.CSV]

seqnames	start	end	width	strand	annotation	geneChr	geneStart	geneEnd	geneLength	geneStrand	geneId	transcriptId	distanceToTSS	ENSEMBL	SYMBOL	GENENAME
chr1	605010	605863	854	*	Distal Intergenic	1	621096	622034	939	2	729759	uc010nxv.2	16171	ENSG00000284733	OR4F29	olfactory receptor family 4 subfamily F member 29
chr1	867297	868196	900	*	Intron (uc001abv.1/148398, intron 4 of 4)	1	861302	879961	18660	1	148398	uc031pkn.1	5995	ENSG00000187634	SAMD11	sterile alpha motif domain containing 11
chr1	2228704	2232743	4040	*	Intron (uc001aja.4/6497, intron 1 of 6)	1	2281853	2284100	2248	2	100129534	uc001ajc.3	51357	ENSG00000269896	LOC100129534	small nuclear ribonucleoprotein polypeptide N pseudogene
chr1	8871126	8872119	994	*	Intron (uc001ape.3/473, intron 1 of 23)	1	8412464	8877699	465236	2	473	uc001ape.3	5580	ENSG00000142599	RERE	arginine-glutamic acid dipeptide repeats
chr1	21552360	21553854	1495	*	Exon (uc001bej.2/1889, exon 14 of 17)	1	21132785	21503381	370597	2	8672	uc001bef.3	-48979	ENSG00000075151	EIF4G3	eukaryotic translation initiation factor 4 gamma 3
chr1	24914322	24915350	1029	*	Intron (uc001bjk.2/400746, intron 1 of 3)	1	24882567	24935818	53252	1	400746	uc001bjk.2	31755	ENSG00000184454	NCMAP	non-compact myelin associated protein
chr1	26200840	26201562	723	*	Promoter (3-4kb)	1	26187975	26197744	9770	2	164091	uc001bkx.3	-3096	ENSG00000182749	PAQR7	progestin and adipoQ receptor family member 7
chr1	33006841	33008736	1896	*	Promoter (2-3kb)	1	33004772	33071542	66771	1	653121	uc001bvn.3	2069	ENSG00000160062	ZBTB8A	zinc finger and BTB domain containing 8A
chr1	33256792	33257798	1007	*	Exon (uc001bvy.1/8565, exon 6 of 13)	1	33240840	33249356	8517	2	8565	uc001bvx.1	-7436	ENSG00000134684	YARS	tyrosyl-tRNA synthetase
chr1	36320484	36323438	2955	*	3' UTR	1	36335409	36389899	54491	1	26523	uc001bzk.3	-11971	ENSG00000092847	AGO1	argonaute 1, RISC catalytic component
chr1	37995545	37997079	1535	*	Downstream (2-3kb)	1	37955561	37980420	24860	2	64769	uc031plz.1	-15125	ENSG00000163875	MEAF6	MYST/Esa1 associated factor 6
chr1	39559083	39559815	733	*	Intron (uc010oir.3/23499, intron 2 of 2)	1	39549839	39952810	402972	1	23499	uc031pmc.1	9244	ENSG00000127603	MACF1	microtubule-actin crosslinking factor 1
chr1	39632755	39633415	661	*	Intron (uc001cdc.2/23499, intron 1 of 61)	1	39670423	39748740	78318	1	23499	uc010oit.1	-37008	ENSG00000127603	MACF1	microtubule-actin crosslinking factor 1
chr1	40782256	40783935	1680	*	Promoter (<=1kb)	1	40766163	40782981	16819	2	1298	uc001cfh.1	0	ENSG00000049089	COL9A2	collagen type IX alpha 2 chain
chr1	43347957	43350290	2334	*	Intron (uc001cij.1/uc001cij.1, intron 3 of 3)	1	43314962	43318146	3185	1	51058	uc001cih.3	32995	ENSG00000164011	ZNF691	zinc finger protein 691
chr1	43348002	43350435	2434	*	Intron (uc001cij.1/uc001cij.1, intron 3 of 3)	1	43314962	43318146	3185	1	51058	uc001cih.3	33040	ENSG00000164011	ZNF691	zinc finger protein 691
chr1	44842566	44843964	1399	*	Distal Intergenic	1	44686742	44820939	134198	2	79033	uc010okw.2	-21627	ENSG00000117419	ERI3	ERI1 exoribonuclease family member 3
chr1	44842600	44843795	1196	*	Distal Intergenic	1	44686742	44820939	134198	2	79033	uc010okw.2	-21661	ENSG00000117419	ERI3	ERI1 exoribonuclease family member 3
chr1	46394055	46395299	1245	*	Intron (uc001cov.3/23139, intron 4 of 28)	1	46379265	46489944	110680	1	23139	uc009vya.3	14790	ENSG00000086015	MAST2	microtubule associated serine/threonine kinase 2
chr1	55038958	55040825	1868	*	Intron (uc001cxj.2/26027, intron 1 of 14)	1	55013807	55100417	86611	1	26027	uc001cxm.2	25151	ENSG00000162390	ACOT11	acyl-CoA thioesterase 11
chr1	65792039	65793797	1759	*	Intron (uc001dcc.1/9829, intron 1 of 11)	1	65775218	65881552	106335	1	9829	uc001dce.2	16821	ENSG00000116675	DNAJC6	DnaJ heat shock protein family (Hsp40) member C6
chr1	65792273	65793305	1033	*	Intron (uc001dcc.1/9829, intron 1 of 11)	1	65775218	65881552	106335	1	9829	uc001dce.2	17055	ENSG00000116675	DNAJC6	DnaJ heat shock protein family (Hsp40) member C6
chr1	65792773	65793562	790	*	Intron (uc001dcc.1/9829, intron 1 of 11)	1	65775218	65881552	106335	1	9829	uc001dce.2	17555	ENSG00000116675	DNAJC6	DnaJ heat shock protein family (Hsp40) member C6
chr1	110228954	110230351	1398	*	Promoter (<=1kb)	1	110230418	110236367	5950	1	2944	uc001dyk.3	-67	ENSG00000134184	GSTM1	glutathione S-transferase mu 1
chr1	110229065	110230071	1007	*	Promoter (<=1kb)	1	110230418	110236367	5950	1	2944	uc001dyk.3	-347	ENSG00000134184	GSTM1	glutathione S-transferase mu 1
chr1	116666491	116668287	1797	*	Exon (uc001egc.1/126868, exon 4 of 7)	1	116654376	116677861	23486	1	126868	uc001egc.1	12115	ENSG00000173212	MAB21L3	mab-21 like 3
chr1	120178791	120180583	1793	*	Intron (uc001ehy.1/90874, intron 1 of 2)	1	120162000	120190390	28391	2	90874	uc001ehy.1	9807	ENSG00000143067	ZNF697	zinc finger protein 697
chr1	120179317	120180743	1427	*	Intron (uc001ehy.1/90874, intron 1 of 2)	1	120162000	120190390	28391	2	90874	uc001ehy.1	9647	ENSG00000143067	ZNF697	zinc finger protein 697
chr1	120179384	120180560	1177	*	Intron (uc001ehy.1/90874, intron 1 of 2)	1	120162000	120190390	28391	2	90874	uc001ehy.1	9830	ENSG00000143067	ZNF697	zinc finger protein 697
chr1	120354646	120355552	907	*	Promoter (<=1kb)	1	120344946	120354203	9258	2	83998	uc001eih.1	-443	ENSG00000134193	REG4	regenerating family member 4
chr1	120354664	120355259	596	*	Promoter (<=1kb)	1	120344946	120354203	9258	2	83998	uc001eih.1	-461	ENSG00000134193	REG4	regenerating family member 4
chr1	120354692	120355572	881	*	Promoter (<=1kb)	1	120344946	120354203	9258	2	83998	uc001eih.1	-489	ENSG00000134193	REG4	regenerating family member 4
chr1	121008964	121009866	903	*	Distal Intergenic	1	120929488	120935944	6457	2	2210	uc009whs.2	-73020	ENSG00000198019	FCGR1B	Fc fragment of IgG receptor Ib
chr1	145156558	145157490	933	*	Intron (uc021ott.2/100288142, intron 53 of 131)	1	145209111	145304652	95542	1	100132406	uc021ouk.1	-51621	ENSG00000271425	NBPF10	NBPF member 10
chr1	145156580	145157493	914	*	Intron (uc021ott.2/100288142, intron 53 of 131)	1	145209111	145304652	95542	1	100132406	uc021ouk.1	-51618	ENSG00000271425	NBPF10	NBPF member 10
chr1	145156652	145157551	900	*	Intron (uc021ott.2/100288142, intron 53 of 131)	1	145209111	145304652	95542	1	100132406	uc021ouk.1	-51560	ENSG00000271425	NBPF10	NBPF member 10
chr1	153531631	153536880	5250	*	Promoter (1-2kb)	1	153533585	153538306	4722	2	6273	uc001fcb.3	1426	ENSG00000196754	S100A2	S100 calcium binding protein A2
chr1	153531728	153537202	5475	*	Promoter (1-2kb)	1	153533585	153538306	4722	2	6273	uc001fcb.3	1104	ENSG00000196754	S100A2	S100 calcium binding protein A2
chr1	153531822	153536956	5135	*	Promoter (1-2kb)	1	153533585	153538306	4722	2	6273	uc001fcb.3	1350	ENSG00000196754	S100A2	S100 calcium binding protein A2
chr1	153961740	153964933	3194	*	Promoter (<=1kb)	1	153963239	153964631	1393	1	6232	uc001fdv.3	0	ENSG00000177954	RPS27	ribosomal protein S27
chr1	153961881	153965036	3156	*	Promoter (<=1kb)	1	153963239	153964631	1393	1	6232	uc001fdv.3	0	ENSG00000177954	RPS27	ribosomal protein S27
chr1	158177295	158178641	1347	*	Distal Intergenic	1	158150685	158152636	1952	1	912	uc009wst.1	26610	ENSG00000158473	CD1D	CD1d molecule
chr1	158177335	158178669	1335	*	Distal Intergenic	1	158150685	158152636	1952	1	912	uc009wst.1	26650	ENSG00000158473	CD1D	CD1d molecule
chr1	161421210	161422638	1429	*	Distal Intergenic	1	161475205	161489360	14156	1	2212	uc001gam.3	-52567	ENSG00000143226	FCGR2A	Fc fragment of IgG receptor IIa
chr1	165116294	165117674	1381	*	Distal Intergenic	1	165171104	165182292	11189	2	4009	uc021pdy.1	64618	ENSG00000162761	LMX1A	LIM homeobox transcription factor 1 alpha
chr1	165116537	165117853	1317	*	Distal Intergenic	1	165171104	165182292	11189	2	4009	uc021pdy.1	64439	ENSG00000162761	LMX1A	LIM homeobox transcription factor 1 alpha
chr1	166920495	166921653	1159	*	Intron (uc001gdx.2/387597, intron 3 of 9)	1	166882441	166944561	62121	2	387597	uc001gdx.2	22908	ENSG00000143195	ILDR2	immunoglobulin like domain containing receptor 2
chr1	182594384	182595264	881	*	Distal Intergenic	1	182584275	182585764	1490	1	284648	uc021pfy.1	10109	ENSG00000261504	LINC01686	long intergenic non-protein coding RNA 1686
chr1	200301938	200303087	1150	*	Distal Intergenic	1	200311672	200342920	31249	2	554279	uc001gvd.1	39833	ENSG00000203721	LINC00862	long intergenic non-protein coding RNA 862
chr1	200301988	200303216	1229	*	Distal Intergenic	1	200311672	200342920	31249	2	554279	uc001gvd.1	39704	ENSG00000203721	LINC00862	long intergenic non-protein coding RNA 862
chr1	200302002	200303248	1247	*	Distal Intergenic	1	200311672	200342920	31249	2	554279	uc001gvd.1	39672	ENSG00000203721	LINC00862	long intergenic non-protein coding RNA 862
chr1	201647586	201649209	1624	*	Intron (uc001gwu.3/89796, intron 1 of 28)	1	201617450	201796102	178653	1	89796	uc021phi.1	30136	ENSG00000134369	NAV1	neuron navigator 1
chr1	201647698	201649010	1313	*	Intron (uc001gwu.3/89796, intron 1 of 28)	1	201617450	201796102	178653	1	89796	uc021phi.1	30248	ENSG00000134369	NAV1	neuron navigator 1
chr1	203649057	203650936	1880	*	Promoter (<=1kb)	1	203651870	203702757	50888	1	493	uc009xaq.3	-934	ENSG00000058668	ATP2B4	ATPase plasma membrane Ca2+ transporting 4
chr1	206506860	206507940	1081	*	Distal Intergenic	1	206516200	206628046	111847	1	23380	uc010prt.1	-8260	ENSG00000266028	SRGAP2	SLIT-ROBO Rho GTPase activating protein 2
chr1	211829186	211831319	2134	*	Downstream (<1kb)	1	211836115	211843749	7635	2	4751	uc021pir.1	12430	ENSG00000117650	NEK2	NIMA related kinase 2
chr1	223393290	223394063	774	*	Downstream (<1kb)	1	223282748	223316624	33877	2	7100	uc001hnw.2	-76666	ENSG00000187554	TLR5	toll like receptor 5
chr1	226723201	226724591	1391	*	3' UTR	1	226736501	226796915	60415	1	375057	uc021pjw.1	-11910	ENSG00000203685	STUM	stum, mechanosensory transduction mediator homolog
chr1	226723299	226724396	1098	*	3' UTR	1	226736501	226796915	60415	1	375057	uc021pjw.1	-12105	ENSG00000203685	STUM	stum, mechanosensory transduction mediator homolog
chr1	234969085	234971065	1981	*	Distal Intergenic	1	234859789	234867390	7602	1	100506810	uc001hwj.2	109296	ENSG00000227630	LINC01132	long intergenic non-protein coding RNA 1132
chr1	234969469	234971646	2178	*	Distal Intergenic	1	234859789	234867390	7602	1	100506810	uc001hwj.2	109680	ENSG00000227630	LINC01132	long intergenic non-protein coding RNA 1132
chr1	235942851	235944180	1330	*	Exon (uc001hxj.3/1130, exon 16 of 53)	1	235900854	235916574	15721	2	1130	uc009xga.1	-26277	ENSG00000143669	LYST	lysosomal trafficking regulator
chr1	245375493	245376576	1084	*	Intron (uc010pyq.1/55083, intron 2 of 9)	1	245318287	245866428	548142	1	55083	uc001ibf.1	57206	ENSG00000162849	KIF26B	kinesin family member 26B
chr1	247639174	247640134	961	*	Distal Intergenic	1	247654370	247655711	1342	1	441932	uc001icz.2	-14236	ENSG00000203664	OR2W5	olfactory receptor family 2 subfamily W member 5 (gene/pseudogene)
chr1	247639384	247640285	902	*	Distal Intergenic	1	247654370	247655711	1342	1	441932	uc001icz.2	-14085	ENSG00000203664	OR2W5	olfactory receptor family 2 subfamily W member 5 (gene/pseudogene)
chr1	248862664	248863986	1323	*	Distal Intergenic	1	248844670	248845605	936	2	401994	uc001ieu.1	-17059	ENSG00000189181	OR14I1	olfactory receptor family 14 subfamily I member 1
chr10	323432	324444	1013	*	Exon (uc001ifp.3/22982, exon 37 of 37)	10	255829	300577	44749	1	10771	uc010pzy.2	67603	ENSG00000015171	ZMYND11	zinc finger MYND-type containing 11
chr10	323483	324762	1280	*	Exon (uc001ifp.3/22982, exon 37 of 37)	10	255829	300577	44749	1	10771	uc010pzy.2	67654	ENSG00000015171	ZMYND11	zinc finger MYND-type containing 11
chr10	323593	324779	1187	*	Intron (uc001ifp.3/22982, intron 36 of 36)	10	255829	300577	44749	1	10771	uc010pzy.2	67764	ENSG00000015171	ZMYND11	zinc finger MYND-type containing 11
chr10	3010458	3011440	983	*	Distal Intergenic	10	3109712	3178997	69286	1	5214	uc001igp.3	-98272	ENSG00000067057	PFKP	phosphofructokinase, platelet
chr10	5943115	5946630	3516	*	5' UTR	10	5936349	5979558	43210	1	84893	uc001iit.4	6766	ENSG00000134452	FBH1	F-box DNA helicase 1
chr10	13347292	13349151	1860	*	Distal Intergenic	10	13319796	13342130	22335	2	5264	uc001imf.3	-5162	ENSG00000107537	PHYH	phytanoyl-CoA 2-hydroxylase
chr10	28502198	28502839	642	*	Intron (uc009xkz.1/143098, intron 1 of 15)	10	28339923	28527664	187742	2	143098	uc009xkz.1	24825	ENSG00000150054	MPP7	membrane palmitoylated protein 7
chr10	42951819	42952960	1142	*	Intron (uc001izx.3/uc001izx.3, intron 2 of 8)	10	42970939	42990785	19847	1	84856	uc001izy.3	-17979	ENSG00000185904	LINC00839	long intergenic non-protein coding RNA 839
chr10	43025878	43027300	1423	*	Intron (uc001jab.4/100129482, intron 1 of 4)	10	43008961	43048256	39296	2	100129482	uc001jab.4	20956	ENSG00000234420	ZNF37BP	zinc finger protein 37B, pseudogene
chr10	43025953	43026917	965	*	Intron (uc001jab.4/100129482, intron 1 of 4)	10	43008961	43048256	39296	2	100129482	uc001jab.4	21339	ENSG00000234420	ZNF37BP	zinc finger protein 37B, pseudogene
chr10	44878341	44879844	1504	*	Promoter (<=1kb)	10	44865601	44880545	14945	2	6387	uc001jbf.4	701	ENSG00000107562	CXCL12	C-X-C motif chemokine ligand 12
chr10	44878499	44879787	1289	*	Promoter (<=1kb)	10	44865601	44880545	14945	2	6387	uc001jbf.4	758	ENSG00000107562	CXCL12	C-X-C motif chemokine ligand 12
chr10	44878552	44879449	898	*	Promoter (1-2kb)	10	44865601	44880545	14945	2	6387	uc001jbf.4	1096	ENSG00000107562	CXCL12	C-X-C motif chemokine ligand 12
chr10	45374499	45375294	796	*	Intron (uc001jbk.1/220980, intron 2 of 7)	10	45406764	45430642	23879	1	643236	uc001jbn.2	-31470	ENSG00000187783	TMEM72	transmembrane protein 72
chr10	58511424	58514300	2877	*	Distal Intergenic	10	58118317	58121034	2718	2	11130	uc009xoy.2	-390390	ENSG00000122952	ZWINT	ZW10 interacting kinetochore protein
chr10	58511439	58514529	3091	*	Distal Intergenic	10	58118317	58121034	2718	2	11130	uc009xoy.2	-390405	ENSG00000122952	ZWINT	ZW10 interacting kinetochore protein
chr10	70381492	70383418	1927	*	Intron (uc001jok.4/80312, intron 3 of 11)	10	70432652	70433245	594	1	80312	uc009xpw.1	-49234	ENSG00000138336	TET1	tet methylcytosine dioxygenase 1
chr10	70381554	70383130	1577	*	Intron (uc001jok.4/80312, intron 3 of 11)	10	70432652	70433245	594	1	80312	uc009xpw.1	-49522	ENSG00000138336	TET1	tet methylcytosine dioxygenase 1
chr10	71376723	71377910	1188	*	Distal Intergenic	10	71390003	71393355	3353	1	219738	uc001jpq.4	-12093	ENSG00000171224	FAM241B	family with sequence similarity 241 member B
chr10	71376857	71377608	752	*	Distal Intergenic	10	71390003	71393355	3353	1	219738	uc001jpq.4	-12395	ENSG00000171224	FAM241B	family with sequence similarity 241 member B
chr10	71376988	71378056	1069	*	Distal Intergenic	10	71390003	71393355	3353	1	219738	uc001jpq.4	-11947	ENSG00000171224	FAM241B	family with sequence similarity 241 member B
chr10	72676107	72677077	971	*	Distal Intergenic	10	72643267	72648541	5275	2	5092	uc001jrn.1	-27566	ENSG00000166228	PCBD1	pterin-4 alpha-carbinolamine dehydratase 1
chr10	72676153	72677229	1077	*	Distal Intergenic	10	72643267	72648541	5275	2	5092	uc001jrn.1	-27612	ENSG00000166228	PCBD1	pterin-4 alpha-carbinolamine dehydratase 1
chr10	72676222	72676994	773	*	Distal Intergenic	10	72643267	72648541	5275	2	5092	uc001jrn.1	-27681	ENSG00000166228	PCBD1	pterin-4 alpha-carbinolamine dehydratase 1
chr10	74753193	74754461	1269	*	Distal Intergenic	10	74695331	74714510	19180	2	84647	uc010qjz.1	-38683	ENSG00000138308	PLA2G12B	phospholipase A2 group XIIB
chr10	79080786	79082461	1676	*	Intron (uc001jxj.2/3778, intron 2 of 28)	10	78637358	79110519	473162	2	3778	uc009xrt.1	28058	ENSG00000156113	KCNMA1	potassium calcium-activated channel subfamily M alpha 1
chr10	86376984	86377934	951	*	Distal Intergenic	10	86184695	86278276	93582	1	54462	uc010qme.1	192289	ENSG00000107771	CCSER2	coiled-coil serine rich protein 2
chr10	92591339	92592368	1030	*	Intron (uc001kgz.3/3363, intron 1 of 2)	10	92500576	92617671	117096	2	3363	uc001kgz.3	25303	ENSG00000148680	HTR7	5-hydroxytryptamine receptor 7
chr10	102460687	102461969	1283	*	Distal Intergenic	10	102505468	102589698	84231	1	5076	uc001krk.4	-43499	ENSG00000075891	PAX2	paired box 2
chr10	110495462	110502141	6680	*	Distal Intergenic	10	111635286	111644030	8745	2	7511	uc010qra.1	1141889	ENSG00000108039	XPNPEP1	X-prolyl aminopeptidase 1
chr10	110495466	110498061	2596	*	Distal Intergenic	10	111635286	111644030	8745	2	7511	uc010qra.1	1145969	ENSG00000108039	XPNPEP1	X-prolyl aminopeptidase 1
chr10	110495865	110498440	2576	*	Distal Intergenic	10	111635286	111644030	8745	2	7511	uc010qra.1	1145590	ENSG00000108039	XPNPEP1	X-prolyl aminopeptidase 1
chr10	114766950	114768278	1329	*	Intron (uc001lac.4/6934, intron 3 of 13)	10	114799763	114927436	127674	1	6934	uc010qru.2	-31485	ENSG00000148737	TCF7L2	transcription factor 7 like 2
chr10	119370103	119372489	2387	*	Distal Intergenic	10	119243804	119304579	60776	2	196047	uc001ldg.3	-65524	ENSG00000229847	EMX2OS	EMX2 opposite strand/antisense RNA
chr10	122148603	122150479	1877	*	Distal Intergenic	10	122216466	122341296	124831	1	196051	uc010qtd.2	-65987	ENSG00000203805	PLPP4	phospholipid phosphatase 4
chr10	129962503	129965452	2950	*	Distal Intergenic	10	129894925	129924468	29544	2	4288	uc001lkf.3	-38035	ENSG00000148773	MKI67	marker of proliferation Ki-67
chr10	129962740	129964887	2148	*	Distal Intergenic	10	129894925	129924468	29544	2	4288	uc001lkf.3	-38272	ENSG00000148773	MKI67	marker of proliferation Ki-67
chr10	132306659	132309111	2453	*	Distal Intergenic	10	131958252	131977684	19433	1	10539	uc021qay.1	348407	ENSG00000108010	GLRX3	glutaredoxin 3
chr10	132306737	132309090	2354	*	Distal Intergenic	10	131958252	131977684	19433	1	10539	uc021qay.1	348485	ENSG00000108010	GLRX3	glutaredoxin 3
chr10	132307804	132309097	1294	*	Distal Intergenic	10	131958252	131977684	19433	1	10539	uc021qay.1	349552	ENSG00000108010	GLRX3	glutaredoxin 3
chr10	132627399	132628557	1159	*	Distal Intergenic	10	132760851	132760931	81	2	100422867	uc021qaz.1	132374	ENSG00000264803	MIR378C	microRNA 378c
chr10	132879251	132880059	809	*	Distal Intergenic	10	132760851	132760931	81	2	100422867	uc021qaz.1	-118320	ENSG00000264803	MIR378C	microRNA 378c
chr11	395820	397722	1903	*	Promoter (1-2kb)	11	394217	404908	10692	1	11187	uc001lpc.3	1603	ENSG00000184363	PKP3	plakophilin 3
chr11	396033	399253	3221	*	Promoter (1-2kb)	11	394217	404908	10692	1	11187	uc001lpc.3	1816	ENSG00000184363	PKP3	plakophilin 3
chr11	535426	537939	2514	*	Promoter (<=1kb)	11	537522	554916	17395	1	115399	uc010qvz.2	0	ENSG00000161328	LRRC56	leucine rich repeat containing 56
chr11	535456	537882	2427	*	Promoter (<=1kb)	11	537522	554916	17395	1	115399	uc010qvz.2	0	ENSG00000161328	LRRC56	leucine rich repeat containing 56
chr11	783278	784276	999	*	Promoter (3-4kb)	11	779454	780755	1302	1	171391	uc031pyb.1	3824	ENSG00000255284	LOC171391	uncharacterized LOC171391
chr11	3160005	3161686	1682	*	Intron (uc001lxk.2/114879, intron 1 of 21)	11	3147703	3150490	2788	2	114879	uc001lxm.1	-9515	ENSG00000021762	OSBPL5	oxysterol binding protein like 5
chr11	3722687	3724162	1476	*	Promoter (3-4kb)	11	3696240	3727857	31618	2	4928	uc001lyg.3	3695	ENSG00000110713	NUP98	nucleoporin 98
chr11	8262634	8264375	1742	*	Intron (uc001mgg.2/4004, intron 1 of 3)	11	8245851	8285425	39575	2	4004	uc001mgg.2	21050	ENSG00000166407	LMO1	LIM domain only 1
chr11	27422951	27424214	1264	*	Intron (uc001mrj.4/55366, intron 2 of 17)	11	27370419	27384795	14377	2	91057	uc001mri.1	-38156	ENSG00000109881	CCDC34	coiled-coil domain containing 34
chr11	27721790	27723580	1791	*	Promoter (<=1kb)	11	27676442	27722035	45594	2	627	uc001mru.3	0	ENSG00000176697	BDNF	brain derived neurotrophic factor
chr11	45021710	45023062	1353	*	Distal Intergenic	11	44995453	44999578	4126	1	221122	uc001myn.3	26257	ENSG00000254654	LOC221122	uncharacterized LOC221122
chr11	45021934	45023178	1245	*	Distal Intergenic	11	44995453	44999578	4126	1	221122	uc001myn.3	26481	ENSG00000254654	LOC221122	uncharacterized LOC221122
chr11	46346774	46347918	1145	*	Distal Intergenic	11	46354455	46402104	47650	1	8525	uc001nch.2	-6537	ENSG00000149091	DGKZ	diacylglycerol kinase zeta
chr11	46347607	46348758	1152	*	Distal Intergenic	11	46354455	46402104	47650	1	8525	uc001nch.2	-5697	ENSG00000149091	DGKZ	diacylglycerol kinase zeta
chr11	58963336	58964309	974	*	Intron (uc001nnr.2/23220, intron 7 of 8)	11	58975983	58980494	4512	2	219972	uc001nnu.4	16185	ENSG00000197629	MPEG1	macrophage expressed 1
chr11	64246885	64248154	1270	*	Distal Intergenic	11	64216529	64219128	2600	1	100996455	uc031qbj.1	30356	ENSG00000181908	LOC100996455	uncharacterized LOC100996455
chr11	64342076	64343224	1149	*	Distal Intergenic	11	64329476	64334171	4696	1	55867	uc001oak.1	12600	ENSG00000168065	SLC22A11	solute carrier family 22 member 11
chr11	64342215	64343359	1145	*	Distal Intergenic	11	64329476	64334171	4696	1	55867	uc001oak.1	12739	ENSG00000168065	SLC22A11	solute carrier family 22 member 11
chr11	64637600	64638559	960	*	Intron (uc001obu.1/10938, intron 2 of 4)	11	64620208	64646191	25984	2	10938	uc001obu.1	7632	ENSG00000110047	EHD1	EH domain containing 1
chr11	64868580	64871320	2741	*	Promoter (3-4kb)	11	64874985	64879332	4348	1	738	uc001ocs.2	-3665	ENSG00000149823	VPS51	VPS51, GARP complex subunit
chr11	64868835	64871150	2316	*	Promoter (3-4kb)	11	64874985	64879332	4348	1	738	uc001ocs.2	-3835	ENSG00000149823	VPS51	VPS51, GARP complex subunit
chr11	68889680	68891721	2042	*	Distal Intergenic	11	68822630	68858072	35443	1	219931	uc021qmo.1	67050	ENSG00000162341	TPCN2	two pore segment channel 2
chr11	69441756	69444983	3228	*	Distal Intergenic	11	69455873	69469242	13370	1	595	uc001opa.3	-10890	ENSG00000110092	CCND1	cyclin D1
chr11	69442247	69444983	2737	*	Distal Intergenic	11	69455873	69469242	13370	1	595	uc001opa.3	-10890	ENSG00000110092	CCND1	cyclin D1
chr11	72821530	72823045	1516	*	Intron (uc001oth.4/9873, intron 1 of 18)	11	72553999	72851173	297175	2	9873	uc001oti.2	28128	ENSG00000137478	FCHSD2	FCH and double SH3 domains 2
chr11	72821607	72822940	1334	*	Intron (uc001oth.4/9873, intron 1 of 18)	11	72553999	72851173	297175	2	9873	uc001oti.2	28233	ENSG00000137478	FCHSD2	FCH and double SH3 domains 2
chr11	72821906	72823068	1163	*	Intron (uc001oth.4/9873, intron 1 of 18)	11	72553999	72851173	297175	2	9873	uc001oti.2	28105	ENSG00000137478	FCHSD2	FCH and double SH3 domains 2
chr11	73419682	73420772	1091	*	Intron (uc021qnd.1/5870, intron 5 of 7)	11	73386683	73471138	84456	2	5870	uc021qnd.1	50366	ENSG00000175582	RAB6A	RAB6A, member RAS oncogene family
chr11	78416191	78421699	5509	*	Exon (uc001ozl.4/26011, exon 27 of 34)	11	78364328	78387450	23123	2	26011	uc001ozk.4	-28741	ENSG00000149256	TENM4	teneurin transmembrane protein 4
chr11	86735503	86736913	1411	*	Distal Intergenic	11	86748886	86890366	141481	1	65084	uc001pcg.2	-11973	ENSG00000166575	TMEM135	transmembrane protein 135
chr11	121465521	121467678	2158	*	Promoter (4-5kb)	11	121461128	121504471	43344	1	6653	uc010rzq.1	4393	ENSG00000137642	SORL1	sortilin related receptor 1
chr11	121465910	121467717	1808	*	Promoter (4-5kb)	11	121461128	121504471	43344	1	6653	uc010rzq.1	4782	ENSG00000137642	SORL1	sortilin related receptor 1
chr11	121465931	121467557	1627	*	Promoter (4-5kb)	11	121461128	121504471	43344	1	6653	uc010rzq.1	4803	ENSG00000137642	SORL1	sortilin related receptor 1
chr11	123137250	123138561	1312	*	Distal Intergenic	11	122943033	123066007	122975	2	79827	uc001pyt.3	-71243	ENSG00000166250	CLMP	CXADR like membrane protein
chr11	123137513	123138555	1043	*	Distal Intergenic	11	122943033	123066007	122975	2	79827	uc001pyt.3	-71506	ENSG00000166250	CLMP	CXADR like membrane protein
chr11	126281934	126283891	1958	*	Promoter (4-5kb)	11	126277129	126284536	7408	1	6484	uc001qdz.3	4805	ENSG00000110080	ST3GAL4	ST3 beta-galactoside alpha-2,3-sialyltransferase 4
chr11	133944672	133946264	1593	*	Intron (uc001qhb.3/83700, intron 1 of 8)	11	133938820	134021652	82833	1	83700	uc009zcz.2	5852	ENSG00000166086	JAM3	junctional adhesion molecule 3
chr12	453035	453919	885	*	Intron (uc001qif.1/5927, intron 10 of 27)	12	498516	551806	53291	1	84318	uc009zdk.3	-44597	ENSG00000120647	CCDC77	coiled-coil domain containing 77
chr12	1924319	1925194	876	*	Promoter (3-4kb)	12	1904834	1920957	16124	2	93589	uc021qsz.1	-3362	ENSG00000151062	CACNA2D4	calcium voltage-gated channel auxiliary subunit alpha2delta 4
chr12	6913840	6915708	1869	*	Intron (uc009zez.2/920, intron 2 of 4)	12	6923220	6929976	6757	1	920	uc010sfm.1	-7512	ENSG00000010610	CD4	CD4 molecule
chr12	6914042	6916204	2163	*	Intron (uc009zez.2/920, intron 2 of 4)	12	6923220	6929976	6757	1	920	uc010sfm.1	-7016	ENSG00000010610	CD4	CD4 molecule
chr12	14260047	14261492	1446	*	Distal Intergenic	12	13714410	14133022	418613	2	2904	uc001rbt.2	-127025	ENSG00000273079	GRIN2B	glutamate ionotropic receptor NMDA type subunit 2B
chr12	14260165	14261256	1092	*	Distal Intergenic	12	13714410	14133022	418613	2	2904	uc001rbt.2	-127143	ENSG00000273079	GRIN2B	glutamate ionotropic receptor NMDA type subunit 2B
chr12	24838812	24839984	1173	*	Distal Intergenic	12	24719898	24737102	17205	2	144360	uc001rgb.1	-101710	ENSG00000197503	LINC00477	long intergenic non-protein coding RNA 477
chr12	27968715	27971984	3270	*	Distal Intergenic	12	27933187	27955973	22787	1	57542	uc001rij.3	35528	ENSG00000087448	KLHL42	kelch like family member 42
chr12	43829282	43830138	857	*	Promoter (3-4kb)	12	43816622	43833554	16933	2	80070	uc001rno.1	3416	ENSG00000173157	ADAMTS20	ADAM metallopeptidase with thrombospondin type 1 motif 20
chr12	48971922	48974664	2743	*	Distal Intergenic	12	48961467	48963829	2363	2	3906	uc001rrt.3	-8093	ENSG00000167531	LALBA	lactalbumin alpha
chr12	51389195	51392946	3752	*	Promoter (<=1kb)	12	51379775	51388875	9101	2	4891	uc001rxg.2	-320	ENSG00000110911	SLC11A2	solute carrier family 11 member 2
chr12	51390823	51393176	2354	*	Promoter (1-2kb)	12	51379775	51388875	9101	2	4891	uc001rxg.2	-1948	ENSG00000110911	SLC11A2	solute carrier family 11 member 2
chr12	56223384	56225175	1792	*	Promoter (<=1kb)	12	56214744	56223420	8677	2	85406	uc001shx.1	0	ENSG00000135392	DNAJC14	DnaJ heat shock protein family (Hsp40) member C14
chr12	57631965	57633388	1424	*	Promoter (1-2kb)	12	57628686	57630935	2250	2	56901	uc010srk.3	-1030	ENSG00000185633	NDUFA4L2	NDUFA4, mitochondrial complex associated like 2
chr12	57632830	57633747	918	*	Promoter (<=1kb)	12	57628686	57634475	5790	2	56901	uc001sno.3	728	ENSG00000185633	NDUFA4L2	NDUFA4, mitochondrial complex associated like 2
chr12	63150526	63152556	2031	*	Intron (uc001srk.3/57460, intron 4 of 9)	12	62997466	62997549	84	1	406891	uc001srj.2	153060	ENSG00000199179	MIRLET7I	microRNA let-7i
chr12	64146651	64148330	1680	*	Distal Intergenic	12	64173583	64203338	29756	1	10329	uc001srq.2	-25253	ENSG00000118600	RXYLT1	ribitol xylosyltransferase 1
chr12	64146894	64148370	1477	*	Distal Intergenic	12	64173583	64203338	29756	1	10329	uc001srq.2	-25213	ENSG00000118600	RXYLT1	ribitol xylosyltransferase 1
chr12	71438726	71439982	1257	*	Distal Intergenic	12	71518877	71551620	32744	2	7103	uc009zrt.1	111638	ENSG00000127324	TSPAN8	tetraspanin 8
chr12	71439128	71440823	1696	*	Distal Intergenic	12	71518877	71551620	32744	2	7103	uc009zrt.1	110797	ENSG00000127324	TSPAN8	tetraspanin 8
chr12	74402048	74403050	1003	*	Distal Intergenic	12	74526956	74686411	159456	2	100507377	uc009zrx.3	283361	ENSG00000251138	LOC100507377	uncharacterized LOC100507377
chr12	94560279	94561712	1434	*	Intron (uc001tdc.3/10154, intron 1 of 30)	12	94542499	94701451	158953	1	10154	uc001tdc.3	17780	ENSG00000136040	PLXNC1	plexin C1
chr12	94560507	94561444	938	*	Intron (uc001tdc.3/10154, intron 1 of 30)	12	94542499	94701451	158953	1	10154	uc001tdc.3	18008	ENSG00000136040	PLXNC1	plexin C1
chr12	94560617	94561672	1056	*	Intron (uc001tdc.3/10154, intron 1 of 30)	12	94542499	94701451	158953	1	10154	uc001tdc.3	18118	ENSG00000136040	PLXNC1	plexin C1
chr12	101924814	101926340	1527	*	Distal Intergenic	12	101871336	101880775	9440	1	121599	uc021rcq.1	53478	ENSG00000166211	SPIC	Spi-C transcription factor
chr12	101925013	101926247	1235	*	Distal Intergenic	12	101871336	101880775	9440	1	121599	uc021rcq.1	53677	ENSG00000166211	SPIC	Spi-C transcription factor
chr12	104302655	104304369	1715	*	Intron (uc010swf.3/253724, intron 3 of 15)	12	104237527	104323989	86463	2	253724	uc010swf.3	19620	ENSG00000214198	TTC41P	tetratricopeptide repeat domain 41, pseudogene
chr12	104302696	104304546	1851	*	Intron (uc010swf.3/253724, intron 3 of 15)	12	104237527	104323989	86463	2	253724	uc010swf.3	19443	ENSG00000214198	TTC41P	tetratricopeptide repeat domain 41, pseudogene
chr12	120325296	120326403	1108	*	Distal Intergenic	12	120123595	120315095	191501	2	11113	uc001txj.2	-10201	ENSG00000122966	CIT	citron rho-interacting serine/threonine kinase
chr12	120959022	120960684	1663	*	Exon (uc001tyn.3/84274, exon 2 of 7)	12	120941082	120966964	25883	2	84274	uc001tyn.3	6280	ENSG00000110871	COQ5	coenzyme Q5, methyltransferase
chr12	120959492	120961777	2286	*	Exon (uc001tyn.3/84274, exon 2 of 7)	12	120941082	120966964	25883	2	84274	uc001tyn.3	5187	ENSG00000110871	COQ5	coenzyme Q5, methyltransferase
chr12	123075389	123076344	956	*	Exon (uc001ucv.3/9735, exon 42 of 64)	12	123011809	123110947	99139	1	9735	uc010taf.2	63580	ENSG00000184445	KNTC1	kinetochore associated 1
chr12	123389537	123390659	1123	*	Distal Intergenic	12	123349875	123380712	30838	2	79720	uc001udl.3	-8825	ENSG00000139722	VPS37B	VPS37B, ESCRT-I subunit
chr12	123532955	123534609	1655	*	Intron (uc001uej.1/57605, intron 1 of 24)	12	123565931	123569291	3361	1	100507091	uc021rfs.1	-31322	ENSG00000251497	PITPNM2-AS1	PITPNM2 antisense RNA 1
chr12	124379542	124381098	1557	*	Intron (uc001uft.4/196385, intron 53 of 77)	12	124409597	124420267	10671	1	196385	uc001ufu.4	-28499	ENSG00000197653	DNAH10	dynein axonemal heavy chain 10
chr12	124379700	124381277	1578	*	Intron (uc001uft.4/196385, intron 53 of 77)	12	124409597	124420267	10671	1	196385	uc001ufu.4	-28320	ENSG00000197653	DNAH10	dynein axonemal heavy chain 10
chr12	124774174	124775594	1421	*	Promoter (<=1kb)	12	124773710	124800570	26861	1	144347	uc001ugd.2	464	ENSG00000178882	RFLNA	refilin A
chr12	131661191	131661799	609	*	Intron (uc001uiw.3/116437, intron 1 of 4)	12	131649556	131697476	47921	1	116437	uc001uiw.3	11635	ENSG00000204603	LINC01257	long intergenic non-protein coding RNA 1257
chr12	132169477	132170963	1487	*	Distal Intergenic	12	132195632	132239044	43413	1	6433	uc001uiz.2	-24669	ENSG00000061936	SFSWAP	splicing factor SWAP
chr12	132558245	132561924	3680	*	Promoter (<=1kb)	12	132560246	132565011	4766	1	57634	uc010tbo.2	0	ENSG00000183495	EP400	E1A binding protein p400
chr13	20118335	20121367	3033	*	Intron (uc010tcm.2/93492, intron 3 of 23)	13	19997019	20110903	113885	2	93492	uc009zzm.3	-7432	ENSG00000132958	TPTE2	transmembrane phosphoinositide 3-phosphatase and tensin homolog 2
chr13	20118536	20119614	1079	*	Intron (uc010tcm.2/93492, intron 3 of 23)	13	19997019	20110903	113885	2	93492	uc009zzm.3	-7633	ENSG00000132958	TPTE2	transmembrane phosphoinositide 3-phosphatase and tensin homolog 2
chr13	24328081	24328730	650	*	Intron (uc001uox.4/4285, intron 18 of 18)	13	24463028	24466242	3215	1	542767	uc001uoy.3	-134298	ENSG00000205861	PCOTH	Pro-X-Gly collagen triple helix like repeat containing
chr13	30107018	30108127	1110	*	Exon (uc001uso.3/6541, exon 4 of 13)	13	30070484	30080084	9601	1	23281	uc010tdq.2	36534	ENSG00000132938	MTUS2	microtubule associated scaffold protein 2
chr13	30739392	30741102	1711	*	Distal Intergenic	13	30776767	30881191	104425	2	84056	uc001uss.4	140089	ENSG00000102781	KATNAL1	katanin catalytic subunit A1 like 1
chr13	30818093	30819110	1018	*	Intron (uc001uss.4/84056, intron 4 of 10)	13	30776767	30881191	104425	2	84056	uc001uss.4	62081	ENSG00000102781	KATNAL1	katanin catalytic subunit A1 like 1
chr13	51221691	51222617	927	*	Distal Intergenic	13	51381991	51424041	42051	1	100874074	uc001vey.3	-159374	ENSG00000237152	DLEU7-AS1	DLEU7 antisense RNA 1
chr13	99979852	99983304	3453	*	Intron (uc001voa.4/337867, intron 6 of 8)	13	99960210	100038753	78544	1	337867	uc001voh.3	19642	ENSG00000134882	UBAC2	UBA domain containing 2
chr13	109146971	109147812	842	*	Distal Intergenic	13	109248500	109860355	611856	1	23026	uc001vqt.1	-100688	ENSG00000041515	MYO16	myosin XVI
chr13	109786222	109787600	1379	*	Intron (uc001vqt.1/23026, intron 31 of 34)	13	109816253	109819651	3399	2	100885782	uc031qng.1	32051	ENSG00000236242	MYO16-AS1	MYO16 antisense RNA 1
chr13	111058274	111059438	1165	*	Intron (uc001vqx.3/1284, intron 4 of 47)	13	110959631	111165373	205743	1	1284	uc001vqx.3	98643	ENSG00000134871	COL4A2	collagen type IV alpha 2 chain
chr13	114118041	114119897	1857	*	Intron (uc001vtr.1/55208, intron 4 of 6)	13	114076260	114107839	31580	2	113622	uc001vtq.1	-10202	ENSG00000153531	ADPRHL1	ADP-ribosylhydrolase like 1
chr13	114118125	114120285	2161	*	Intron (uc001vtr.1/55208, intron 4 of 6)	13	114076260	114107839	31580	2	113622	uc001vtq.1	-10286	ENSG00000153531	ADPRHL1	ADP-ribosylhydrolase like 1
chr14	23969075	23970347	1273	*	Distal Intergenic	14	23980969	24028790	47822	1	79178	uc031qnt.1	-10622	ENSG00000259431	THTPA	thiamine triphosphatase
chr14	23969468	23970320	853	*	Distal Intergenic	14	23980969	24028790	47822	1	79178	uc031qnt.1	-10649	ENSG00000259431	THTPA	thiamine triphosphatase
chr14	58238835	58240412	1578	*	Intron (uc021rtp.1/341880, intron 1 of 7)	14	58030640	58332592	301953	2	341880	uc021rtp.1	92180	ENSG00000151812	SLC35F4	solute carrier family 35 member F4
chr14	58239030	58240772	1743	*	Intron (uc021rtp.1/341880, intron 1 of 7)	14	58030640	58332592	301953	2	341880	uc021rtp.1	91820	ENSG00000151812	SLC35F4	solute carrier family 35 member F4
chr14	59464171	59465813	1643	*	Distal Intergenic	14	59655381	59732881	77501	1	23002	uc001xdy.4	-189568	ENSG00000100592	DAAM1	dishevelled associated activator of morphogenesis 1
chr14	59464332	59465892	1561	*	Distal Intergenic	14	59655381	59732881	77501	1	23002	uc001xdy.4	-189489	ENSG00000100592	DAAM1	dishevelled associated activator of morphogenesis 1
chr14	64654029	64655131	1103	*	Intron (uc001xgl.3/23224, intron 97 of 115)	14	64634213	64693167	58955	1	23224	uc001xgq.3	19816	ENSG00000054654	SYNE2	spectrin repeat containing nuclear envelope protein 2
chr14	68598428	68599415	988	*	Intron (uc001xkd.3/5890, intron 7 of 10)	14	68286496	69196935	910440	1	5890	uc001xkg.2	311932	ENSG00000182185	RAD51B	RAD51 paralog B
chr14	68651266	68652497	1232	*	Intron (uc001xkd.3/5890, intron 7 of 10)	14	68286496	69196935	910440	1	5890	uc001xkg.2	364770	ENSG00000182185	RAD51B	RAD51 paralog B
chr14	75452212	75453848	1637	*	Distal Intergenic	14	75469612	75476294	6683	1	8892	uc001xrc.2	-15764	ENSG00000119718	EIF2B2	eukaryotic translation initiation factor 2B subunit beta
chr14	75452516	75454154	1639	*	Distal Intergenic	14	75469612	75476294	6683	1	8892	uc001xrc.2	-15458	ENSG00000119718	EIF2B2	eukaryotic translation initiation factor 2B subunit beta
chr14	79629250	79630945	1696	*	Intron (uc001xum.2/9369, intron 14 of 20)	14	79745682	80334633	588952	1	9369	uc001xup.3	-114737	ENSG00000021645	NRXN3	neurexin 3
chr14	79629467	79630532	1066	*	Intron (uc001xum.2/9369, intron 14 of 20)	14	79745682	80334633	588952	1	9369	uc001xup.3	-115150	ENSG00000021645	NRXN3	neurexin 3
chr14	92686397	92687331	935	*	Distal Intergenic	14	92588298	92630543	42246	1	53981	uc001yah.2	98099	ENSG00000165934	CPSF2	cleavage and polyadenylation specific factor 2
chr14	92686470	92687416	947	*	Distal Intergenic	14	92588298	92630543	42246	1	53981	uc001yah.2	98172	ENSG00000165934	CPSF2	cleavage and polyadenylation specific factor 2
chr14	99215108	99216355	1248	*	Distal Intergenic	14	99177950	99184103	6154	1	283598	uc001yfz.2	37158	ENSG00000176605	C14orf177	chromosome 14 open reading frame 177
chr14	99240734	99242007	1274	*	Distal Intergenic	14	99177950	99184103	6154	1	283598	uc001yfz.2	62784	ENSG00000176605	C14orf177	chromosome 14 open reading frame 177
chr14	100842142	100843739	1598	*	Promoter (<=1kb)	14	100800125	100842680	42556	2	7453	uc001yhk.1	0	ENSG00000140105	WARS	tryptophanyl-tRNA synthetase
chr14	103121042	103124788	3747	*	Intron (uc001ymb.4/23186, intron 2 of 11)	14	103058996	103196913	137918	1	23186	uc001ymb.4	62046	ENSG00000089902	RCOR1	REST corepressor 1
chr14	103121088	103124671	3584	*	Intron (uc001ymb.4/23186, intron 2 of 11)	14	103058996	103196913	137918	1	23186	uc001ymb.4	62092	ENSG00000089902	RCOR1	REST corepressor 1
chr14	104687374	104690485	3112	*	Distal Intergenic	14	104605060	104647235	42176	1	26153	uc001yos.4	82314	ENSG00000066735	KIF26A	kinesin family member 26A
chr14	104688834	104690408	1575	*	Distal Intergenic	14	104605060	104647235	42176	1	26153	uc001yos.4	83774	ENSG00000066735	KIF26A	kinesin family member 26A
chr14	105527669	105529119	1451	*	Promoter (2-3kb)	14	105515737	105531754	16018	2	29933	uc001yqd.3	2635	ENSG00000183484	GPR132	G protein-coupled receptor 132
chr15	22744537	22745513	977	*	3' UTR	15	22736246	22746002	9757	1	283767	uc010tzx.1	8291	ENSG00000273976	GOLGA6L1	golgin A6 family-like 1
chr15	22757286	22758474	1189	*	Intron (uc001yuj.2/uc001yuj.2, intron 2 of 12)	15	22736246	22746002	9757	1	283767	uc010tzx.1	21040	ENSG00000273976	GOLGA6L1	golgin A6 family-like 1
chr15	24427056	24427631	576	*	Distal Intergenic	15	24409926	24415053	5128	2	791115	uc010uad.1	-12003	ENSG00000260551	PWRN2	Prader-Willi region non-protein coding RNA 2
chr15	26628738	26629594	857	*	Distal Intergenic	15	26788694	26874237	85544	2	2562	uc021sgg.1	244643	ENSG00000166206	GABRB3	gamma-aminobutyric acid type A receptor beta3 subunit
chr15	26865896	26868022	2127	*	5' UTR	15	26788694	26874237	85544	2	2562	uc021sgg.1	6215	ENSG00000166206	GABRB3	gamma-aminobutyric acid type A receptor beta3 subunit
chr15	26866523	26867572	1050	*	5' UTR	15	26788694	26874237	85544	2	2562	uc021sgg.1	6665	ENSG00000166206	GABRB3	gamma-aminobutyric acid type A receptor beta3 subunit
chr15	34436389	34437485	1097	*	Intron (uc001zhp.3/79768, intron 9 of 9)	15	34394274	34396591	2318	1	161779	uc001zho.3	42115	ENSG00000182405	PGBD4	piggyBac transposable element derived 4
chr15	64823563	64824683	1121	*	Intron (uc002ann.3/23060, intron 1 of 8)	15	64791619	64978266	186648	1	23060	uc002ann.3	31944	ENSG00000180357	ZNF609	zinc finger protein 609
chr15	68816682	68821900	5219	*	Distal Intergenic	15	68871308	69020144	148837	1	10391	uc002arj.4	-49408	ENSG00000103647	CORO2B	coronin 2B
chr15	68816907	68821457	4551	*	Distal Intergenic	15	68871308	69020144	148837	1	10391	uc002arj.4	-49851	ENSG00000103647	CORO2B	coronin 2B
chr15	73925761	73928686	2926	*	Promoter (<=1kb)	15	73852344	73925753	73410	2	27020	uc010ula.2	-8	ENSG00000156642	NPTN	neuroplastin
chr15	73925897	73928521	2625	*	Promoter (<=1kb)	15	73852344	73925753	73410	2	27020	uc010ula.2	-144	ENSG00000156642	NPTN	neuroplastin
chr15	75346794	75349104	2311	*	Distal Intergenic	15	75315927	75343067	27141	1	60490	uc002azo.3	30867	ENSG00000138621	PPCDC	phosphopantothenoylcysteine decarboxylase
chr15	78007957	78009161	1205	*	Distal Intergenic	15	77905369	77988475	83107	2	84894	uc002bcu.1	-19482	ENSG00000169783	LINGO1	leucine rich repeat and Ig domain containing 1
chr15	84587504	84588868	1365	*	Intron (uc010bmt.1/57188, intron 16 of 26)	15	84748939	84795353	46415	1	648809	uc021stg.1	-160071	NA	EFL1P1	elongation factor like GTPase 1 pseudogene 1
chr15	92914429	92916239	1811	*	Distal Intergenic	15	92937140	93011958	74819	1	8128	uc002bra.3	-20901	ENSG00000140557	ST8SIA2	ST8 alpha-N-acetyl-neuraminide alpha-2,8-sialyltransferase 2
chr16	647970	650039	2070	*	Intron (uc021szt.1/57799, intron 2 of 6)	16	640173	679273	39101	1	57799	uc002chr.3	7797	ENSG00000197562	RAB40C	RAB40C, member RAS oncogene family
chr16	648130	650073	1944	*	Intron (uc021szt.1/57799, intron 2 of 6)	16	640173	679273	39101	1	57799	uc002chr.3	7957	ENSG00000197562	RAB40C	RAB40C, member RAS oncogene family
chr16	648578	650134	1557	*	Intron (uc021szt.1/57799, intron 2 of 6)	16	640173	679273	39101	1	57799	uc002chr.3	8405	ENSG00000197562	RAB40C	RAB40C, member RAS oncogene family
chr16	807034	808241	1208	*	Promoter (2-3kb)	16	810765	818865	8101	1	10232	uc002cjt.1	-2524	ENSG00000102854	MSLN	mesothelin
chr16	807102	808241	1140	*	Promoter (2-3kb)	16	810765	818865	8101	1	10232	uc002cjt.1	-2524	ENSG00000102854	MSLN	mesothelin
chr16	807282	808240	959	*	Promoter (2-3kb)	16	810765	818865	8101	1	10232	uc002cjt.1	-2525	ENSG00000102854	MSLN	mesothelin
chr16	1533025	1535098	2074	*	Promoter (3-4kb)	16	1535940	1538468	2529	2	390667	uc010uvf.2	3370	ENSG00000251692	PTX4	pentraxin 4
chr16	3112196	3113404	1209	*	Promoter (1-2kb)	16	3115313	3119668	4356	1	9235	uc002ctk.3	-1909	ENSG00000008517	IL32	interleukin 32
chr16	3112207	3114408	2202	*	Promoter (<=1kb)	16	3115313	3119668	4356	1	9235	uc002ctk.3	-905	ENSG00000008517	IL32	interleukin 32
chr16	30194478	30194892	415	*	Promoter (<=1kb)	16	30194731	30198544	3814	1	11151	uc010vej.2	0	ENSG00000102879	CORO1A	coronin 1A
chr16	54193395	54194350	956	*	Distal Intergenic	16	54317212	54320378	3167	2	79191	uc002eht.1	126028	ENSG00000177508	IRX3	iroquois homeobox 3
chr16	54193485	54194638	1154	*	Distal Intergenic	16	54317212	54320378	3167	2	79191	uc002eht.1	125740	ENSG00000177508	IRX3	iroquois homeobox 3
chr16	54193518	54194372	855	*	Distal Intergenic	16	54317212	54320378	3167	2	79191	uc002eht.1	126006	ENSG00000177508	IRX3	iroquois homeobox 3
chr16	57529529	57531965	2437	*	Distal Intergenic	16	57505870	57520385	14516	2	55715	uc002elv.4	-9144	ENSG00000125170	DOK4	docking protein 4
chr16	63616804	63618313	1510	*	Distal Intergenic	16	64980683	65038944	58262	2	1009	uc010cdn.3	1420631	ENSG00000140937	CDH11	cadherin 11
chr16	63616922	63618211	1290	*	Distal Intergenic	16	64980683	65038944	58262	2	1009	uc010cdn.3	1420733	ENSG00000140937	CDH11	cadherin 11
chr16	66266141	66267524	1384	*	Distal Intergenic	16	66400525	66438689	38165	1	1003	uc002eom.4	-133001	ENSG00000179776	CDH5	cadherin 5
chr16	66580337	66581891	1555	*	Promoter (1-2kb)	16	66541906	66583728	41823	2	7084	uc010vip.2	1837	ENSG00000166548	TK2	thymidine kinase 2, mitochondrial
chr16	66580606	66581820	1215	*	Promoter (1-2kb)	16	66541906	66583728	41823	2	7084	uc010vip.2	1908	ENSG00000166548	TK2	thymidine kinase 2, mitochondrial
chr16	67173072	67175058	1987	*	Exon (uc002erc.3/80262, exon 10 of 17)	16	67182005	67184902	2898	2	84752	uc002erf.3	9844	ENSG00000237172	B3GNT9	UDP-GlcNAc:betaGal beta-1,3-N-acetylglucosaminyltransferase 9
chr16	67430624	67432148	1525	*	Promoter (3-4kb)	16	67423712	67427421	3710	2	51673	uc002etb.3	-3203	ENSG00000159713	TPPP3	tubulin polymerization promoting protein family member 3
chr16	67555358	67556666	1309	*	Distal Intergenic	16	67562717	67577167	14451	1	79567	uc010cei.2	-6051	ENSG00000039523	RIPOR1	RHO family interacting cell polarization regulator 1
chr16	67653254	67654420	1167	*	Intron (uc002etl.3/10664, intron 5 of 11)	16	67662273	67673071	10799	1	10664	uc002etm.1	-7853	ENSG00000102974	CTCF	CCCTC-binding factor
chr16	68789722	68791263	1542	*	Intron (uc002ewg.1/999, intron 2 of 15)	16	68771195	68869444	98250	1	999	uc010vlj.1	18527	ENSG00000039068	CDH1	cadherin 1
chr16	68789831	68791165	1335	*	Intron (uc002ewg.1/999, intron 2 of 15)	16	68771195	68869444	98250	1	999	uc010vlj.1	18636	ENSG00000039068	CDH1	cadherin 1
chr16	69741294	69742438	1145	*	Downstream (<1kb)	16	69726772	69738569	11798	1	10725	uc002exo.2	14522	ENSG00000102908	NFAT5	nuclear factor of activated T cells 5
chr16	69964846	69965826	981	*	Promoter (1-2kb)	16	69966984	69967083	100	1	406932	uc002exx.1	-1158	ENSG00000208017	MIR140	microRNA 140
chr16	70693337	70695537	2201	*	3' UTR	16	70710784	70713958	3175	2	92154	uc002ezk.1	18421	ENSG00000132613	MTSS1L	MTSS1L, I-BAR domain containing
chr16	70693571	70696313	2743	*	3' UTR	16	70710784	70713958	3175	2	92154	uc002ezk.1	17645	ENSG00000132613	MTSS1L	MTSS1L, I-BAR domain containing
chr16	72627061	72627833	773	*	Distal Intergenic	16	72152996	72206349	53354	2	83449	uc002fcf.3	-420712	ENSG00000118557	PMFBP1	polyamine modulated factor 1 binding protein 1
chr16	81608062	81610804	2743	*	Intron (uc002fgp.3/80790, intron 1 of 20)	16	81643912	81745367	101456	1	80790	uc010vnq.2	-33108	ENSG00000153815	CMIP	c-Maf inducing protein
chr16	84788440	84790220	1781	*	Intron (uc002fii.3/9100, intron 4 of 13)	16	84733555	84813527	79973	1	9100	uc010vof.2	54885	ENSG00000103194	USP10	ubiquitin specific peptidase 10
chr16	85354091	85355633	1543	*	Distal Intergenic	16	85339832	85339931	100	2	100847022	uc031qxb.1	-14160	ENSG00000266307	MIR5093	microRNA 5093
chr16	88186216	88187453	1238	*	Distal Intergenic	16	88003624	88110924	107301	1	54971	uc002fkr.3	182592	ENSG00000172530	BANP	BTG3 associated nuclear protein
chr16	88477422	88478886	1465	*	Distal Intergenic	16	88493879	88507165	13287	1	84627	uc002fku.2	-14993	ENSG00000225614	ZNF469	zinc finger protein 469
chr17	302738	306383	3646	*	Distal Intergenic	17	289771	295731	5961	2	359845	uc002frj.3	-7007	ENSG00000183688	RFLNB	refilin B
chr17	303263	304494	1232	*	Distal Intergenic	17	289771	295731	5961	2	359845	uc002frj.3	-7532	ENSG00000183688	RFLNB	refilin B
chr17	1267866	1269006	1141	*	5' UTR	17	1247834	1303556	55723	2	7531	uc002fsj.3	34550	ENSG00000108953	YWHAE	tyrosine 3-monooxygenase/tryptophan 5-monooxygenase activation protein epsilon
chr17	1783258	1784517	1260	*	Exon (uc002fto.2/6117, exon 12 of 17)	17	1733273	1802848	69576	1	6117	uc002fto.2	49985	ENSG00000132383	RPA1	replication protein A1
chr17	4207879	4208931	1053	*	Intron (uc002fxs.3/7326, intron 2 of 5)	17	4119812	4167274	47463	2	51479	uc010vrz.2	-40605	ENSG00000185722	ANKFY1	ankyrin repeat and FYVE domain containing 1
chr17	5254910	5255660	751	*	Intron (uc010clc.1/9135, intron 7 of 13)	17	5322961	5332985	10025	1	84268	uc002gbp.1	-67301	ENSG00000129197	RPAIN	RPA interacting protein
chr17	11598043	11599507	1465	*	Intron (uc002gne.3/1770, intron 22 of 68)	17	11554386	11873065	318680	1	1770	uc010coo.3	43657	ENSG00000007174	DNAH9	dynein axonemal heavy chain 9
chr17	11598111	11598994	884	*	Intron (uc002gne.3/1770, intron 22 of 68)	17	11554386	11873065	318680	1	1770	uc010coo.3	43725	ENSG00000007174	DNAH9	dynein axonemal heavy chain 9
chr17	17041031	17042500	1470	*	Promoter (1-2kb)	17	17039533	17095962	56430	1	23164	uc002gqw.2	1498	ENSG00000133030	MPRIP	myosin phosphatase Rho interacting protein
chr17	17041039	17042539	1501	*	Promoter (1-2kb)	17	17039533	17095962	56430	1	23164	uc002gqw.2	1506	ENSG00000133030	MPRIP	myosin phosphatase Rho interacting protein
chr17	17561650	17562656	1007	*	Distal Intergenic	17	17584787	17714765	129979	1	10743	uc002grm.3	-22131	ENSG00000108557	RAI1	retinoic acid induced 1
chr17	17722816	17724584	1769	*	Promoter (<=1kb)	17	17714663	17724178	9516	2	6720	uc002grq.2	0	ENSG00000072310	SREBF1	sterol regulatory element binding transcription factor 1
chr17	17723340	17724789	1450	*	Promoter (<=1kb)	17	17714663	17724178	9516	2	6720	uc002grq.2	0	ENSG00000072310	SREBF1	sterol regulatory element binding transcription factor 1
chr17	29115676	29117817	2142	*	Intron (uc002hfr.4/51379, intron 6 of 7)	17	29109702	29151778	42077	2	51379	uc002hfr.4	33961	ENSG00000176390	CRLF3	cytokine receptor like factor 3
chr17	31007863	31009365	1503	*	Intron (uc002hho.1/4642, intron 16 of 21)	17	30814105	30818271	4167	1	8851	uc002hhn.3	193758	ENSG00000176749	CDK5R1	cyclin dependent kinase 5 regulatory subunit 1
chr17	33291054	33293754	2701	*	Promoter (2-3kb)	17	33288549	33290205	1657	1	91603	uc002hih.4	2505	ENSG00000198783	ZNF830	zinc finger protein 830
chr17	35448090	35449203	1114	*	Intron (uc010wdb.2/31, intron 6 of 7)	17	35441927	35479716	37790	2	31	uc010wdb.2	30513	ENSG00000278540	ACACA	acetyl-CoA carboxylase alpha
chr17	35448199	35449242	1044	*	Intron (uc010wdb.2/31, intron 6 of 7)	17	35441927	35479716	37790	2	31	uc010wdb.2	30474	ENSG00000278540	ACACA	acetyl-CoA carboxylase alpha
chr17	40340637	40342696	2060	*	Promoter (3-4kb)	17	40336078	40337470	1393	2	3060	uc002hzc.1	-3167	ENSG00000161610	HCRT	hypocretin neuropeptide precursor
chr17	41835243	41836739	1497	*	Promoter (<=1kb)	17	41831099	41836156	5058	2	50964	uc002iec.1	0	ENSG00000167941	SOST	sclerostin
chr17	41835330	41836704	1375	*	Promoter (<=1kb)	17	41831099	41836156	5058	2	50964	uc002iec.1	0	ENSG00000167941	SOST	sclerostin
chr17	41835479	41836725	1247	*	Promoter (<=1kb)	17	41831099	41836156	5058	2	50964	uc002iec.1	0	ENSG00000167941	SOST	sclerostin
chr17	41972270	41973598	1329	*	Promoter (4-5kb)	17	41952727	41977991	25265	2	4355	uc002ien.1	4393	ENSG00000108852	MPP2	membrane palmitoylated protein 2
chr17	46266034	46267610	1577	*	5' UTR	17	46233789	46233873	85	2	100302211	uc021tze.1	-32161	ENSG00000221739	MIR1203	microRNA 1203
chr17	48593042	48594984	1943	*	Exon (uc002iqz.3/84073, exon 2 of 21)	17	48585745	48608862	23118	1	84073	uc010wmr.2	7297	ENSG00000136449	MYCBPAP	MYCBP associated protein
chr17	50128711	50130956	2246	*	Intron (uc002itv.4/56934, intron 3 of 9)	17	49707674	50235729	528056	2	56934	uc002itv.4	104773	ENSG00000154975	CA10	carbonic anhydrase 10
chr17	51439287	51440085	799	*	Distal Intergenic	17	51062880	51065012	2133	1	100506650	uc021uaf.1	376407	ENSG00000227011	C17orf112	chromosome 17 open reading frame 112
chr17	52158078	52159306	1229	*	Distal Intergenic	17	51900239	51902573	2335	1	84643	uc002iua.2	257839	ENSG00000141200	KIF2B	kinesin family member 2B
chr17	57557480	57558539	1060	*	Distal Intergenic	17	57642886	57685713	42828	1	79665	uc002ixn.2	-84347	ENSG00000108406	DHX40	DEAH-box helicase 40
chr17	74833016	74834740	1725	*	Distal Intergenic	17	74864798	74878607	13810	1	146664	uc002jtg.4	-30058	ENSG00000167889	MGAT5B	alpha-1,6-mannosylglycoprotein 6-beta-N-acetylglucosaminyltransferase B
chr17	75895555	75897862	2308	*	Distal Intergenic	17	75875083	75880169	5087	2	400624	uc002jub.3	-15386	ENSG00000204283	LINC01973	long intergenic non-protein coding RNA 1973
chr17	75895589	75897289	1701	*	Distal Intergenic	17	75875083	75880169	5087	2	400624	uc002jub.3	-15420	ENSG00000204283	LINC01973	long intergenic non-protein coding RNA 1973
chr17	75895601	75898161	2561	*	Distal Intergenic	17	75875083	75880169	5087	2	400624	uc002jub.3	-15432	ENSG00000204283	LINC01973	long intergenic non-protein coding RNA 1973
chr17	77407169	77409910	2742	*	Intron (uc010dhs.4/146713, intron 2 of 14)	17	77230812	77420202	189391	2	146713	uc031req.1	10292	ENSG00000167281	RBFOX3	RNA binding fox-1 homolog 3
chr17	78364797	78366987	2191	*	Promoter (4-5kb)	17	78360050	78372581	12532	1	57674	uc010dhx.3	4747	ENSG00000173821	RNF213	ring finger protein 213
chr17	78365085	78366843	1759	*	Intron (uc021uen.2/57674, intron 67 of 67)	17	78360050	78372581	12532	1	57674	uc010dhx.3	5035	ENSG00000173821	RNF213	ring finger protein 213
chr17	81254679	81255926	1248	*	Distal Intergenic	17	81174666	81188573	13908	1	388574	uc021ufy.1	80013	ENSG00000232938	RPL23AP87	ribosomal protein L23a pseudogene 87
chr17	81254770	81257147	2378	*	Distal Intergenic	17	81174666	81188573	13908	1	388574	uc021ufy.1	80104	ENSG00000232938	RPL23AP87	ribosomal protein L23a pseudogene 87
chr17	81254909	81257094	2186	*	Distal Intergenic	17	81174666	81188573	13908	1	388574	uc021ufy.1	80243	ENSG00000232938	RPL23AP87	ribosomal protein L23a pseudogene 87
chr18	4454717	4455707	991	*	Promoter (<=1kb)	18	3496030	4455266	959237	2	9229	uc002kmf.3	0	ENSG00000170579	DLGAP1	DLG associated protein 1
chr18	12013044	12016150	3107	*	5' UTR	18	11981427	12030885	49459	1	3613	uc021uhq.1	31617	ENSG00000141401	IMPA2	inositol monophosphatase 2
chr18	13369316	13370423	1108	*	Intron (uc002ksb.3/753, intron 2 of 5)	18	13387340	13652753	265414	1	753	uc031rhn.1	-16917	ENSG00000168675	LDLRAD4	low density lipoprotein receptor class A domain containing 4
chr18	13500202	13502104	1903	*	Intron (uc002ksb.3/753, intron 4 of 5)	18	13459946	13460025	80	1	100847080	uc031rho.1	40256	ENSG00000266146	MIR5190	microRNA 5190
chr18	14449852	14451172	1321	*	Distal Intergenic	18	14477954	14498705	20752	2	440224	uc010xai.2	47533	ENSG00000265766	CXADRP3	CXADR pseudogene 3
chr18	21115302	21116710	1409	*	Promoter (1-2kb)	18	21108363	21113481	5119	2	4864	uc010dlu.1	-1821	ENSG00000141458	NPC1	NPC intracellular cholesterol transporter 1
chr18	23133781	23137459	3679	*	Distal Intergenic	18	22641888	22932214	290327	2	25925	uc010xbe.1	-201567	ENSG00000198795	ZNF521	zinc finger protein 521
chr18	31041817	31043451	1635	*	Distal Intergenic	18	30537971	31020685	482715	2	374864	uc002kxp.3	-21132	ENSG00000166960	CCDC178	coiled-coil domain containing 178
chr18	36711187	36712308	1122	*	Distal Intergenic	18	36786888	36920602	133715	2	647946	uc002lak.1	208294	ENSG00000267374	MIR924HG	MIR924 host gene
chr18	45628762	45629588	827	*	Intron (uc002ldb.3/201501, intron 1 of 2)	18	45553639	45663680	110042	2	201501	uc002ldb.3	34092	ENSG00000184828	ZBTB7C	zinc finger and BTB domain containing 7C
chr18	46027673	46028850	1178	*	Distal Intergenic	18	46065427	46389586	324160	1	9811	uc002ldc.3	-36577	ENSG00000134030	CTIF	cap binding complex dependent translation initiation factor
chr18	63155092	63156106	1015	*	Distal Intergenic	18	63417488	63548175	130688	1	1005	uc002ljz.3	-261382	ENSG00000081138	CDH7	cadherin 7
chr18	75207157	75211539	4383	*	Distal Intergenic	18	74962008	74982096	20089	1	2587	uc002lms.4	245149	ENSG00000166573	GALR1	galanin receptor 1
chr18	75207559	75211261	3703	*	Distal Intergenic	18	74962008	74982096	20089	1	2587	uc002lms.4	245551	ENSG00000166573	GALR1	galanin receptor 1
chr18	76822803	76824311	1509	*	Distal Intergenic	18	76829397	76876077	46681	1	374868	uc002lmu.3	-5086	ENSG00000166377	ATP9B	ATPase phospholipid transporting 9B (putative)
chr18	79507353	79508361	1009	*	Distal Intergenic	18	77941005	78005397	64393	2	84552	uc010xfp.2	-1501956	ENSG00000178184	PARD6G	par-6 family cell polarity regulator gamma
chr19	488314	489356	1043	*	Distal Intergenic	19	496490	505343	8854	1	8174	uc002los.3	-7134	ENSG00000099866	MADCAM1	mucosal vascular addressin cell adhesion molecule 1
chr19	488401	489885	1485	*	Distal Intergenic	19	496490	505343	8854	1	8174	uc002los.3	-6605	ENSG00000099866	MADCAM1	mucosal vascular addressin cell adhesion molecule 1
chr19	788891	790226	1336	*	Distal Intergenic	19	797392	812327	14936	1	5725	uc002lpp.2	-7166	ENSG00000011304	PTBP1	polypyrimidine tract binding protein 1
chr19	829978	830767	790	*	Promoter (2-3kb)	19	827831	832017	4187	1	566	uc002lpz.1	2147	ENSG00000172232	AZU1	azurocidin 1
chr19	1176828	1178448	1621	*	Promoter (2-3kb)	19	1107633	1174282	66650	2	22904	uc010dse.3	-2546	ENSG00000064932	SBNO2	strawberry notch homolog 2
chr19	2457007	2457358	352	*	Promoter (<=1kb)	19	2428163	2456966	28804	2	84823	uc002lvy.4	-41	ENSG00000176619	LMNB2	lamin B2
chr19	2461560	2463747	2188	*	Promoter (4-5kb)	19	2428163	2456966	28804	2	84823	uc002lvy.4	-4594	ENSG00000176619	LMNB2	lamin B2
chr19	2491054	2492310	1257	*	Distal Intergenic	19	2476354	2477249	896	1	4616	uc002lwc.1	14700	ENSG00000099860	GADD45B	growth arrest and DNA damage inducible beta
chr19	2491170	2492399	1230	*	Distal Intergenic	19	2476354	2477249	896	1	4616	uc002lwc.1	14816	ENSG00000099860	GADD45B	growth arrest and DNA damage inducible beta
chr19	2493699	2495896	2198	*	Distal Intergenic	19	2476354	2477249	896	1	4616	uc002lwc.1	17345	ENSG00000099860	GADD45B	growth arrest and DNA damage inducible beta
chr19	2494126	2495996	1871	*	Distal Intergenic	19	2476354	2477249	896	1	4616	uc002lwc.1	17772	ENSG00000099860	GADD45B	growth arrest and DNA damage inducible beta
chr19	6056781	6057671	891	*	Intron (uc002meb.3/5990, intron 1 of 17)	19	5993175	6110664	117490	2	5990	uc002meb.3	52993	ENSG00000087903	RFX2	regulatory factor X2
chr19	6056905	6057687	783	*	Intron (uc002meb.3/5990, intron 1 of 17)	19	5993175	6110664	117490	2	5990	uc002meb.3	52977	ENSG00000087903	RFX2	regulatory factor X2
chr19	6076280	6077504	1225	*	Intron (uc002meb.3/5990, intron 1 of 17)	19	5993175	6110664	117490	2	5990	uc002meb.3	33160	ENSG00000087903	RFX2	regulatory factor X2
chr19	6076550	6077638	1089	*	Intron (uc002meb.3/5990, intron 1 of 17)	19	5993175	6110664	117490	2	5990	uc002meb.3	33026	ENSG00000087903	RFX2	regulatory factor X2
chr19	6249955	6251194	1240	*	Intron (uc002mek.3/4298, intron 3 of 11)	19	6210392	6279959	69568	2	4298	uc002mek.3	28765	ENSG00000130382	MLLT1	MLLT1, super elongation complex subunit
chr19	10478580	10479667	1088	*	Exon (uc002moc.4/7297, exon 4 of 25)	19	10461204	10491248	30045	2	7297	uc002moc.4	11581	ENSG00000105397	TYK2	tyrosine kinase 2
chr19	12800576	12802735	2160	*	Promoter (4-5kb)	19	12799897	12807395	7499	2	84261	uc010dyx.2	4660	ENSG00000132004	FBXW9	F-box and WD repeat domain containing 9
chr19	13012940	13014347	1408	*	Intron (uc002mvr.2/256126, intron 3 of 5)	19	13001943	13010813	8871	1	2639	uc010xmu.3	10997	ENSG00000105607	GCDH	glutaryl-CoA dehydrogenase
chr19	14090043	14091955	1913	*	Exon (uc002mxv.3/5989, exon 6 of 21)	19	14070561	14072256	1696	1	90379	uc002mxu.3	19482	ENSG00000132017	DCAF15	DDB1 and CUL4 associated factor 15
chr19	17242480	17245293	2814	*	Intron (uc002nfi.3/4650, intron 2 of 39)	19	17212470	17321657	109188	1	4650	uc002nfj.1	30010	ENSG00000099331	MYO9B	myosin IXB
chr19	17538906	17540153	1248	*	Distal Intergenic	19	17530912	17536140	5229	1	93343	uc002ngo.1	7994	ENSG00000141971	MVB12A	multivesicular body subunit 12A
chr19	18364549	18365536	988	*	Promoter (<=1kb)	19	18318771	18366229	47459	2	5143	uc002nil.4	693	ENSG00000105650	PDE4C	phosphodiesterase 4C
chr19	18364567	18365866	1300	*	Promoter (<=1kb)	19	18318771	18366229	47459	2	5143	uc002nil.4	363	ENSG00000105650	PDE4C	phosphodiesterase 4C
chr19	21586352	21587081	730	*	Intron (uc002npu.3/284443, intron 1 of 3)	19	21579921	21610296	30376	1	284443	uc002npy.3	6431	ENSG00000196268	ZNF493	zinc finger protein 493
chr19	22633481	22635102	1622	*	Distal Intergenic	19	22573899	22605148	31250	2	148198	uc002nqt.2	-28333	ENSG00000197360	ZNF98	zinc finger protein 98
chr19	22633557	22634982	1426	*	Distal Intergenic	19	22573899	22605148	31250	2	148198	uc002nqt.2	-28409	ENSG00000197360	ZNF98	zinc finger protein 98
chr19	22633831	22634693	863	*	Distal Intergenic	19	22573899	22605148	31250	2	148198	uc002nqt.2	-28683	ENSG00000197360	ZNF98	zinc finger protein 98
chr19	29714354	29716455	2102	*	Distal Intergenic	19	29698167	29704136	5970	2	7386	uc002nsd.2	-10218	ENSG00000169021	UQCRFS1	ubiquinol-cytochrome c reductase, Rieske iron-sulfur polypeptide 1
chr19	29714400	29717025	2626	*	Distal Intergenic	19	29698167	29704136	5970	2	7386	uc002nsd.2	-10264	ENSG00000169021	UQCRFS1	ubiquinol-cytochrome c reductase, Rieske iron-sulfur polypeptide 1
chr19	33292477	33294239	1763	*	Exon (uc002ntq.2/91646, exon 19 of 28)	19	33321419	33359465	38047	2	11136	uc002ntt.4	65226	ENSG00000021488	SLC7A9	solute carrier family 7 member 9
chr19	33292528	33294284	1757	*	Exon (uc002ntq.2/91646, exon 19 of 28)	19	33321419	33359465	38047	2	11136	uc002ntt.4	65181	ENSG00000021488	SLC7A9	solute carrier family 7 member 9
chr19	33292690	33294078	1389	*	Exon (uc002ntq.2/91646, exon 19 of 28)	19	33321419	33359465	38047	2	11136	uc002ntt.4	65387	ENSG00000021488	SLC7A9	solute carrier family 7 member 9
chr19	36972719	36974208	1490	*	Intron (uc002oea.4/84924, intron 1 of 4)	19	36936021	36980337	44317	2	84924	uc002oea.4	6129	ENSG00000186017	ZNF566	zinc finger protein 566
chr19	37333096	37335415	2320	*	Promoter (3-4kb)	19	37309224	37329286	20063	2	388536	uc002oew.3	-3810	ENSG00000197863	ZNF790	zinc finger protein 790
chr19	37334028	37335388	1361	*	Promoter (4-5kb)	19	37309224	37329286	20063	2	388536	uc002oew.3	-4742	ENSG00000197863	ZNF790	zinc finger protein 790
chr19	37334178	37335329	1152	*	Promoter (4-5kb)	19	37309224	37329286	20063	2	388536	uc002oew.3	-4892	ENSG00000197863	ZNF790	zinc finger protein 790
chr19	40512281	40513196	916	*	Exon (uc002oms.2/339327, exon 5 of 7)	19	40502943	40523514	20572	1	339327	uc002omt.2	9338	ENSG00000187187	ZNF546	zinc finger protein 546
chr19	41218447	41221131	2685	*	Promoter (<=1kb)	19	41197434	41221011	23578	2	79934	uc002ooq.2	0	ENSG00000123815	COQ8B	coenzyme Q8B
chr19	46697345	46698445	1101	*	Intron (uc002pec.3/uc002pec.3, intron 2 of 2)	19	46706683	46715832	9150	1	93429	uc002ped.1	-8238	ENSG00000268460	LOC93429	uncharacterized LOC93429
chr19	46855482	46857058	1577	*	5' UTR	19	46850251	46894232	43982	1	5536	uc010xya.2	5231	ENSG00000011485	PPP5C	protein phosphatase 5 catalytic subunit
chr19	46855505	46856759	1255	*	Intron (uc002pem.3/5536, intron 1 of 12)	19	46850251	46894232	43982	1	5536	uc010xya.2	5254	ENSG00000011485	PPP5C	protein phosphatase 5 catalytic subunit
chr19	46855564	46857284	1721	*	5' UTR	19	46850251	46894232	43982	1	5536	uc010xya.2	5313	ENSG00000011485	PPP5C	protein phosphatase 5 catalytic subunit
chr19	48720003	48721407	1405	*	Promoter (<=1kb)	19	48706405	48722269	15865	2	22900	uc002pid.1	862	ENSG00000105483	CARD8	caspase recruitment domain family member 8
chr19	48720193	48721650	1458	*	Promoter (<=1kb)	19	48706405	48722269	15865	2	22900	uc002pid.1	619	ENSG00000105483	CARD8	caspase recruitment domain family member 8
chr19	48720417	48721229	813	*	Promoter (1-2kb)	19	48706405	48722269	15865	2	22900	uc002pid.1	1040	ENSG00000105483	CARD8	caspase recruitment domain family member 8
chr19	49017361	49018835	1475	*	Promoter (<=1kb)	19	48988528	49016446	27919	2	114783	uc002pjk.3	-915	ENSG00000142235	LMTK3	lemur tyrosine kinase 3
chr19	55085963	55088991	3029	*	Promoter (<=1kb)	19	55085298	55107956	22659	1	11027	uc010yfg.1	665	ENSG00000239998	LILRA2	leukocyte immunoglobulin like receptor A2
chr19	55086321	55088103	1783	*	Promoter (1-2kb)	19	55085298	55107956	22659	1	11027	uc010yfg.1	1023	ENSG00000239998	LILRA2	leukocyte immunoglobulin like receptor A2
chr19	55086523	55087873	1351	*	Promoter (1-2kb)	19	55085298	55107956	22659	1	11027	uc010yfg.1	1225	ENSG00000239998	LILRA2	leukocyte immunoglobulin like receptor A2
chr19	55117513	55118431	919	*	Distal Intergenic	19	55128629	55148103	19475	1	10859	uc010erp.1	-10198	ENSG00000104972	LILRB1	leukocyte immunoglobulin like receptor B1
chr19	55492837	55495079	2243	*	Exon (uc021vbq.1/55655, exon 5 of 13)	19	55477711	55512510	34800	1	55655	uc010yfp.2	15126	ENSG00000022556	NLRP2	NLR family pyrin domain containing 2
chr19	58009216	58010014	799	*	Promoter (1-2kb)	19	58011309	58019510	8202	1	374928	uc002qox.3	-1295	ENSG00000152439	ZNF773	zinc finger protein 773
chr19	58033201	58034254	1054	*	Promoter (4-5kb)	19	58038693	58052244	13552	1	256051	uc002qpa.2	-4439	ENSG00000121406	ZNF549	zinc finger protein 549
chr19	58033481	58034338	858	*	Promoter (4-5kb)	19	58038693	58052244	13552	1	256051	uc002qpa.2	-4355	ENSG00000121406	ZNF549	zinc finger protein 549
chr19	58059010	58060106	1097	*	Exon (uc002qpc.4/162972, exon 4 of 6)	19	58057825	58067725	9901	2	162972	uc002qpe.1	7619	ENSG00000251369	ZNF550	zinc finger protein 550
chr2	8544430	8545666	1237	*	Distal Intergenic	2	8347273	8468549	121277	2	339789	uc002qyy.1	-75881	ENSG00000236790	LINC00299	long intergenic non-protein coding RNA 299
chr2	9205955	9208993	3039	*	Distal Intergenic	2	9000743	9143876	143134	2	129642	uc010yix.1	-62079	ENSG00000143797	MBOAT2	membrane bound O-acyltransferase domain containing 2
chr2	27077727	27080184	2458	*	Intron (uc002rhu.4/56896, intron 1 of 12)	2	27071292	27173219	101928	1	56896	uc021vev.1	6435	ENSG00000157851	DPYSL5	dihydropyrimidinase like 5
chr2	28810059	28811574	1516	*	Intron (uc002rmb.2/151056, intron 26 of 57)	2	28824766	28866653	41888	1	151056	uc002rme.2	-13192	ENSG00000163803	PLB1	phospholipase B1
chr2	28810064	28811562	1499	*	Intron (uc002rmb.2/151056, intron 26 of 57)	2	28824766	28866653	41888	1	151056	uc002rme.2	-13204	ENSG00000163803	PLB1	phospholipase B1
chr2	30407534	30409550	2017	*	Distal Intergenic	2	30370382	30383399	13018	1	51646	uc002rnd.3	37152	ENSG00000119801	YPEL5	yippee like 5
chr2	30421007	30422915	1909	*	Distal Intergenic	2	30454397	30482899	28503	1	81606	uc002rne.2	-31482	ENSG00000213626	LBH	limb bud and heart development
chr2	30422056	30422877	822	*	Distal Intergenic	2	30454397	30482899	28503	1	81606	uc002rne.2	-31520	ENSG00000213626	LBH	limb bud and heart development
chr2	39243348	39244561	1214	*	Intron (uc002rrj.4/6654, intron 3 of 14)	2	39208690	39262451	53762	2	6654	uc002rrj.4	17890	ENSG00000115904	SOS1	SOS Ras/Rac guanine nucleotide exchange factor 1
chr2	45643061	45644544	1484	*	Intron (uc010yoc.2/55133, intron 10 of 12)	2	45615819	45795154	179336	2	55133	uc010yoc.2	150610	ENSG00000068784	SRBD1	S1 RNA binding domain 1
chr2	46966578	46968609	2032	*	Intron (uc002rvf.3/9655, intron 1 of 1)	2	46926349	46989927	63579	1	9655	uc002rvg.3	40229	ENSG00000171150	SOCS5	suppressor of cytokine signaling 5
chr2	55111344	55112788	1445	*	Intron (uc002ryb.4/400954, intron 16 of 40)	2	55181120	55199156	18037	1	400954	uc002rya.3	-68332	ENSG00000214595	EML6	echinoderm microtubule associated protein like 6
chr2	55223073	55224105	1033	*	Intron (uc002ryc.3/57142, intron 1 of 6)	2	55199327	55237470	38144	2	57142	uc002ryc.3	13365	ENSG00000115310	RTN4	reticulon 4
chr2	61144440	61145616	1177	*	Exon (uc002sam.1/5966, exon 6 of 11)	2	61108752	61150178	41427	1	5966	uc002san.1	35688	ENSG00000162924	REL	REL proto-oncogene, NF-kB subunit
chr2	68907706	68909261	1556	*	Promoter (<=1kb)	2	68906746	69043443	136698	1	9938	uc010yqk.2	960	ENSG00000163219	ARHGAP25	Rho GTPase activating protein 25
chr2	70789663	70790540	878	*	Distal Intergenic	2	70676451	70781147	104697	2	7039	uc002sgw.3	-8516	ENSG00000163235	TGFA	transforming growth factor alpha
chr2	70789753	70790828	1076	*	Distal Intergenic	2	70676451	70781147	104697	2	7039	uc002sgw.3	-8606	ENSG00000163235	TGFA	transforming growth factor alpha
chr2	86336394	86337625	1232	*	Promoter (3-4kb)	2	86333305	86369280	35976	1	55037	uc002sqw.2	3089	ENSG00000132300	PTCD3	pentatricopeptide repeat domain 3
chr2	87825570	87826224	655	*	Intron (uc002srs.4/64795, intron 3 of 10)	2	87754974	87821030	66057	1	112597	uc010fgz.3	70596	ENSG00000222041	CYTOR	cytoskeleton regulator RNA
chr2	90245008	90245897	890	*	Intron (uc031rom.1/uc031rom.1, intron 37 of 41)	2	89111884	89111968	85	1	100616399	uc021vks.1	1133124	ENSG00000265510	MIR4436A	microRNA 4436a
chr2	94207323	94209682	2360	*	Distal Intergenic	2	95421071	95426929	5859	2	90499	uc021vkz.1	1217247	NA	FAM95A	family with sequence similarity 95 member A
chr2	94207325	94209829	2505	*	Distal Intergenic	2	95421071	95426929	5859	2	90499	uc021vkz.1	1217100	NA	FAM95A	family with sequence similarity 95 member A
chr2	94208058	94209867	1810	*	Distal Intergenic	2	95421071	95426929	5859	2	90499	uc021vkz.1	1217062	NA	FAM95A	family with sequence similarity 95 member A
chr2	99474916	99476493	1578	*	Intron (uc002szf.1/343990, intron 1 of 9)	2	99410309	99552684	142376	2	343990	uc002szf.1	76191	ENSG00000196872	KIAA1211L	KIAA1211 like
chr2	106885671	106887818	2148	*	Distal Intergenic	2	106717107	106810795	93689	2	80146	uc010ywh.2	-74876	ENSG00000115652	UXS1	UDP-glucuronate decarboxylase 1
chr2	106885866	106887807	1942	*	Distal Intergenic	2	106717107	106810795	93689	2	80146	uc010ywh.2	-75071	ENSG00000115652	UXS1	UDP-glucuronate decarboxylase 1
chr2	112432637	112434069	1433	*	Distal Intergenic	2	112186886	112252692	65807	2	541471	uc002thf.4	-179945	ENSG00000172965	MIR4435-2HG	MIR4435-2 host gene
chr2	113833576	113834625	1050	*	Promoter (1-2kb)	2	113832116	113833427	1312	1	84639	uc002tiw.3	1460	ENSG00000136697	IL1F10	interleukin 1 family member 10
chr2	119283555	119284721	1167	*	Distal Intergenic	2	119599747	119605759	6013	2	2019	uc002tlm.3	321038	ENSG00000163064	EN1	engrailed homeobox 1
chr2	119283922	119284468	547	*	Distal Intergenic	2	119599747	119605759	6013	2	2019	uc002tlm.3	321291	ENSG00000163064	EN1	engrailed homeobox 1
chr2	158325221	158326131	911	*	Intron (uc010zcl.1/9595, intron 3 of 10)	2	158271131	158345473	74343	2	9595	uc010zcl.1	19342	ENSG00000115165	CYTIP	cytohesin 1 interacting protein
chr2	160075047	160075836	790	*	5' UTR	2	160055486	160089170	33685	1	85461	uc010fon.3	19561	ENSG00000115183	TANC1	tetratricopeptide repeat, ankyrin repeat and coiled-coil containing 1
chr2	160516563	160517421	859	*	Intron (uc002uau.1/29994, intron 3 of 10)	2	160175490	160473112	297623	2	29994	uc002uap.3	-43451	ENSG00000123636	BAZ2B	bromodomain adjacent to zinc finger domain 2B
chr2	193793892	193794604	713	*	Distal Intergenic	2	193614571	193641625	27055	1	64002	uc002ute.3	179321	ENSG00000227418	PCGEM1	PCGEM1, prostate-specific transcript
chr2	199603365	199604217	853	*	Distal Intergenic	2	200134223	200320819	186597	2	23314	uc010fsq.2	716602	ENSG00000119042	SATB2	SATB homeobox 2
chr2	201128900	201130299	1400	*	Distal Intergenic	2	201170604	201346986	176383	1	26010	uc002uvn.4	-40305	ENSG00000196141	SPATS2L	spermatogenesis associated serine rich 2 like
chr2	205684629	205686792	2164	*	Intron (uc010fub.2/117583, intron 2 of 18)	2	205410516	206484886	1074371	1	117583	uc002var.2	274113	ENSG00000116117	PARD3B	par-3 family cell polarity regulator beta
chr2	206274114	206276164	2051	*	Intron (uc002vao.2/117583, intron 19 of 21)	2	206547224	206608422	61199	1	8828	uc002vat.3	-271060	ENSG00000118257	NRP2	neuropilin 2
chr2	227366537	227367660	1124	*	Distal Intergenic	2	227523426	227523509	84	2	100847053	uc031rrm.1	155849	ENSG00000263363	MIR5702	microRNA 5702
chr2	227370391	227371740	1350	*	Distal Intergenic	2	227523426	227523509	84	2	100847053	uc031rrm.1	151769	ENSG00000263363	MIR5702	microRNA 5702
chr2	236236417	236237414	998	*	Distal Intergenic	2	236402733	236761846	359114	1	116987	uc021vyp.1	-165319	ENSG00000157985	AGAP1	ArfGAP with GTPase domain, ankyrin repeat and PH domain 1
chr2	238845416	238848624	3209	*	Distal Intergenic	2	238875587	239008054	132468	1	100533179	uc002vxm.4	-26963	ENSG00000258984	UBE2F-SCLY	UBE2F-SCLY readthrough (NMD candidate)
chr2	239112791	239114638	1848	*	Promoter (<=1kb)	2	239090706	239112324	21619	2	80895	uc010znt.1	-467	ENSG00000132323	ILKAP	ILK associated serine/threonine phosphatase
chr2	239113124	239114894	1771	*	Promoter (<=1kb)	2	239090706	239112324	21619	2	80895	uc010znt.1	-800	ENSG00000132323	ILKAP	ILK associated serine/threonine phosphatase
chr2	239548235	239549068	834	*	Distal Intergenic	2	239419331	239464140	44810	2	151171	uc002vyi.2	-84095	ENSG00000225493	LINC01107	long intergenic non-protein coding RNA 1107
chr2	240579813	240580958	1146	*	Distal Intergenic	2	240684554	240722356	37803	1	150935	uc021vzc.2	-103596	ENSG00000220256	LOC150935	uncharacterized LOC150935
chr20	1839254	1840586	1333	*	Distal Intergenic	20	1874813	1920540	45728	1	140885	uc002wfq.3	-34227	ENSG00000198053	SIRPA	signal regulatory protein alpha
chr20	1839346	1840455	1110	*	Distal Intergenic	20	1874813	1920540	45728	1	140885	uc002wfq.3	-34358	ENSG00000198053	SIRPA	signal regulatory protein alpha
chr20	5646948	5648600	1653	*	Distal Intergenic	20	5525080	5591672	66593	2	56261	uc002wme.4	-55276	ENSG00000125772	GPCPD1	glycerophosphocholine phosphodiesterase 1
chr20	13221650	13222558	909	*	Promoter (1-2kb)	20	13218067	13220334	2268	2	100505536	uc002wof.2	-1316	ENSG00000226263	ISM1-AS1	ISM1 antisense RNA 1
chr20	26009317	26010781	1465	*	Distal Intergenic	20	25990435	26002430	11996	1	100134868	uc002wvh.4	18882	NA	LOC100134868	uncharacterized LOC100134868
chr20	26009440	26010990	1551	*	Distal Intergenic	20	25990435	26002430	11996	1	100134868	uc002wvh.4	19005	NA	LOC100134868	uncharacterized LOC100134868
chr20	26009524	26010962	1439	*	Distal Intergenic	20	25990435	26002430	11996	1	100134868	uc002wvh.4	19089	NA	LOC100134868	uncharacterized LOC100134868
chr20	30283306	30284604	1299	*	Intron (uc002wwk.3/598, intron 1 of 2)	20	30252261	30310133	57873	2	598	uc002wwk.3	25529	ENSG00000171552	BCL2L1	BCL2 like 1
chr20	30584832	30586430	1599	*	3' UTR	20	30598245	30619984	21740	1	140706	uc002wxf.2	-11815	ENSG00000101331	CCM2L	CCM2 like scaffold protein
chr20	30585201	30586028	828	*	3' UTR	20	30598245	30619984	21740	1	140706	uc002wxf.2	-12217	ENSG00000101331	CCM2L	CCM2 like scaffold protein
chr20	30723523	30724604	1082	*	5' UTR	20	30697539	30755061	57523	1	9777	uc002wxk.2	25984	ENSG00000101337	TM9SF4	transmembrane 9 superfamily member 4
chr20	32031105	32032203	1099	*	Promoter (<=1kb)	20	31995763	32031698	35936	2	6640	uc002wzd.1	0	ENSG00000101400	SNTA1	syntrophin alpha 1
chr20	32031194	32031763	570	*	Promoter (<=1kb)	20	31995763	32031698	35936	2	6640	uc002wzd.1	0	ENSG00000101400	SNTA1	syntrophin alpha 1
chr20	32473519	32476488	2970	*	Distal Intergenic	20	32399110	32442173	43064	1	128866	uc002xaa.3	74409	ENSG00000101421	CHMP4B	charged multivesicular body protein 4B
chr20	32473657	32476806	3150	*	Distal Intergenic	20	32399110	32442173	43064	1	128866	uc002xaa.3	74547	ENSG00000101421	CHMP4B	charged multivesicular body protein 4B
chr20	32474747	32476417	1671	*	Distal Intergenic	20	32399110	32442173	43064	1	128866	uc002xaa.3	75637	ENSG00000101421	CHMP4B	charged multivesicular body protein 4B
chr20	32761570	32763822	2253	*	Distal Intergenic	20	32676115	32700085	23971	2	8894	uc002xaf.3	-61485	ENSG00000125977	EIF2S2	eukaryotic translation initiation factor 2 subunit beta
chr20	33666098	33668340	2243	*	Intron (uc002xbk.3/26133, intron 1 of 18)	20	33590207	33680618	90412	2	26133	uc002xbk.3	12278	ENSG00000100991	TRPC4AP	transient receptor potential cation channel subfamily C member 4 associated protein
chr20	35791650	35792396	747	*	Promoter (4-5kb)	20	35729629	35787439	57811	2	140699	uc002xgk.3	-4211	ENSG00000101353	MROH8	maestro heat like repeat family member 8
chr20	36541069	36542573	1505	*	Intron (uc002xhk.4/128434, intron 1 of 3)	20	36531499	36573747	42249	1	128434	uc002xhk.4	9570	ENSG00000132821	VSTM2L	V-set and transmembrane domain containing 2 like
chr20	37701588	37702332	745	*	Distal Intergenic	20	37590981	37668366	77386	1	60625	uc010zwc.2	110607	ENSG00000101452	DHX35	DEAH-box helicase 35
chr20	38252411	38253464	1054	*	Distal Intergenic	20	37842424	37853391	10968	2	339568	uc010zwd.1	-399020	ENSG00000230324	LINC01734	long intergenic non-protein coding RNA 1734
chr20	47205358	47206568	1211	*	Distal Intergenic	20	47240793	47273118	32326	2	57580	uc002xtv.1	66550	ENSG00000124126	PREX1	phosphatidylinositol-3,4,5-trisphosphate dependent Rac exchange factor 1
chr20	48682002	48683229	1228	*	Distal Intergenic	20	48657244	48658166	923	2	100887755	uc031rtx.1	-23836	ENSG00000231265	TRERNA1	translation regulatory long non-coding RNA 1
chr20	48682410	48683670	1261	*	Distal Intergenic	20	48657244	48658166	923	2	100887755	uc031rtx.1	-24244	ENSG00000231265	TRERNA1	translation regulatory long non-coding RNA 1
chr20	50151721	50154479	2759	*	Promoter (4-5kb)	20	50003494	50159258	155765	2	4773	uc002xwc.4	4779	ENSG00000101096	NFATC2	nuclear factor of activated T cells 2
chr20	50152788	50154550	1763	*	Promoter (4-5kb)	20	50003494	50159258	155765	2	4773	uc002xwc.4	4708	ENSG00000101096	NFATC2	nuclear factor of activated T cells 2
chr20	50153453	50154625	1173	*	Promoter (4-5kb)	20	50003494	50159258	155765	2	4773	uc002xwc.4	4633	ENSG00000101096	NFATC2	nuclear factor of activated T cells 2
chr20	50283859	50287354	3496	*	Exon (uc002xwg.1/10079, exon 13 of 28)	20	50213314	50314042	100729	2	10079	uc002xwf.1	26688	ENSG00000054793	ATP9A	ATPase phospholipid transporting 9A (putative)
chr20	63627061	63628794	1734	*	Distal Intergenic	20	62921738	62934707	12970	1	140849	uc002yio.1	705323	ENSG00000149656	LINC00266-1	long intergenic non-protein coding RNA 266-1
chr20	63893805	63895250	1446	*	Distal Intergenic	20	62921738	62934707	12970	1	140849	uc002yio.1	972067	ENSG00000149656	LINC00266-1	long intergenic non-protein coding RNA 266-1
chr20	63893937	63895262	1326	*	Distal Intergenic	20	62921738	62934707	12970	1	140849	uc002yio.1	972199	ENSG00000149656	LINC00266-1	long intergenic non-protein coding RNA 266-1
chr20	63893976	63895347	1372	*	Distal Intergenic	20	62921738	62934707	12970	1	140849	uc002yio.1	972238	ENSG00000149656	LINC00266-1	long intergenic non-protein coding RNA 266-1
chr21	9129245	9130214	970	*	Distal Intergenic	21	9825832	9826011	180	1	100500862	uc021wgv.1	-695618	ENSG00000275708	MIR3648-1	microRNA 3648-1
chr21	13979664	13980669	1006	*	Distal Intergenic	21	14410487	14425023	14537	1	149992	uc002yiy.3	-429818	NA	ANKRD30BP2	ankyrin repeat domain 30B pseudogene 2
chr21	29155122	29156234	1113	*	Distal Intergenic	21	29094698	29123552	28855	1	54088	uc011acl.1	60424	ENSG00000225298	LINC00113	long intergenic non-protein coding RNA 113
chr21	29155274	29156140	867	*	Distal Intergenic	21	29094698	29123552	28855	1	54088	uc011acl.1	60576	ENSG00000225298	LINC00113	long intergenic non-protein coding RNA 113
chr21	31160314	31161534	1221	*	Intron (uc002ynn.3/2897, intron 1 of 15)	21	31121153	31136325	15173	1	642976	uc002yns.3	39161	ENSG00000174680	GRIK1-AS1	GRIK1 antisense RNA 1
chr21	31160358	31161849	1492	*	Intron (uc002ynn.3/2897, intron 1 of 15)	21	31121153	31136325	15173	1	642976	uc002yns.3	39205	ENSG00000174680	GRIK1-AS1	GRIK1 antisense RNA 1
chr21	31160519	31162039	1521	*	Intron (uc002ynn.3/2897, intron 1 of 15)	21	31121153	31136325	15173	1	642976	uc002yns.3	39366	ENSG00000174680	GRIK1-AS1	GRIK1 antisense RNA 1
chr21	33401559	33403208	1650	*	Distal Intergenic	21	33452794	33458608	5815	2	100551499	uc021wij.1	55400	NA	LINC00159	long intergenic non-protein coding RNA 159
chr21	33402565	33405924	3360	*	Distal Intergenic	21	33452794	33458608	5815	2	100551499	uc021wij.1	52684	NA	LINC00159	long intergenic non-protein coding RNA 159
chr21	43883774	43884698	925	*	Distal Intergenic	21	43892597	43916401	23805	2	89765	uc002zbg.3	31703	ENSG00000160188	RSPH1	radial spoke head component 1
chr21	45470417	45472047	1631	*	Intron (uc002zdz.3/7109, intron 3 of 6)	21	45502669	45526432	23764	1	7109	uc011afa.2	-30622	ENSG00000160218	TRAPPC10	trafficking protein particle complex 10
chr21	46660402	46661720	1319	*	Intron (uc002zgz.1/uc002zgz.1, intron 1 of 2)	21	46683843	46697325	13483	2	23275	uc002zha.3	35605	ENSG00000186866	POFUT2	protein O-fucosyltransferase 2
chr22	17771826	17774514	2689	*	Distal Intergenic	22	17737750	17747623	9874	2	27442	uc021wkn.1	-24203	ENSG00000241832	CECR3	cat eye syndrome chromosome region, candidate 3
chr22	17771850	17774898	3049	*	Distal Intergenic	22	17737750	17747623	9874	2	27442	uc021wkn.1	-24227	ENSG00000241832	CECR3	cat eye syndrome chromosome region, candidate 3
chr22	17772987	17774385	1399	*	Distal Intergenic	22	17737750	17747623	9874	2	27442	uc021wkn.1	-25364	ENSG00000241832	CECR3	cat eye syndrome chromosome region, candidate 3
chr22	20015797	20017628	1832	*	Promoter (3-4kb)	22	20020662	20020743	82	1	406961	uc011ahj.2	-3034	ENSG00000208023	MIR185	microRNA 185
chr22	21942118	21943407	1290	*	Intron (uc031rxe.1/7332, intron 1 of 3)	22	21922019	21978323	56305	1	7332	uc031rxf.1	20099	ENSG00000185651	UBE2L3	ubiquitin conjugating enzyme E2 L3
chr22	23218211	23220797	2587	*	Exon (uc031rxg.1/uc031rxg.1, exon 406 of 462)	22	23229960	23238013	8054	1	100423062	uc010gtu.3	-9163	ENSG00000254709	IGLL5	immunoglobulin lambda like polypeptide 5
chr22	23219461	23221493	2033	*	Exon (uc031rxg.1/uc031rxg.1, exon 407 of 462)	22	23229960	23238013	8054	1	100423062	uc010gtu.3	-8467	ENSG00000254709	IGLL5	immunoglobulin lambda like polypeptide 5
chr22	23219570	23220704	1135	*	Exon (uc031rxg.1/uc031rxg.1, exon 407 of 462)	22	23229960	23238013	8054	1	100423062	uc010gtu.3	-9256	ENSG00000254709	IGLL5	immunoglobulin lambda like polypeptide 5
chr22	23225085	23226648	1564	*	Promoter (3-4kb)	22	23229960	23238013	8054	1	100423062	uc010gtu.3	-3312	ENSG00000254709	IGLL5	immunoglobulin lambda like polypeptide 5
chr22	23225474	23226646	1173	*	Promoter (3-4kb)	22	23229960	23238013	8054	1	100423062	uc010gtu.3	-3314	ENSG00000254709	IGLL5	immunoglobulin lambda like polypeptide 5
chr22	24473844	24474905	1062	*	Intron (uc002zzi.1/23523, intron 19 of 36)	22	24407820	24574596	166777	1	23523	uc002zzl.2	66024	ENSG00000099991	CABIN1	calcineurin binding protein 1
chr22	25400404	25401692	1289	*	Distal Intergenic	22	25423941	25593415	169475	1	85379	uc003abn.3	-22249	ENSG00000197077	KIAA1671	KIAA1671
chr22	26610178	26611137	960	*	Intron (uc003acb.3/23544, intron 1 of 16)	22	26565440	26779563	214124	1	23544	uc011akd.2	44738	ENSG00000100095	SEZ6L	seizure related 6 homolog like
chr22	38217998	38219774	1777	*	Promoter (<=1kb)	22	38219389	38221502	2114	1	8484	uc003aub.1	0	ENSG00000128310	GALR3	galanin receptor 3
chr22	40628470	40629187	718	*	Intron (uc003aym.3/23112, intron 4 of 23)	22	40660692	40717790	57099	1	23112	uc003ayo.3	-31505	ENSG00000100354	TNRC6B	trinucleotide repeat containing 6B
chr22	41181389	41182182	794	*	Intron (uc003azc.3/10478, intron 4 of 8)	22	41209887	41209962	76	2	100616283	uc021wqc.1	27780	ENSG00000266594	MIR4766	microRNA 4766
chr22	41479164	41481664	2501	*	Distal Intergenic	22	41488517	41488570	54	1	100302237	uc021wqd.1	-6853	ENSG00000284015	MIR1281	microRNA 1281
chr22	45552428	45554236	1809	*	Promoter (3-4kb)	22	45529639	45548465	18827	2	100506714	uc003bfp.2	-3963	ENSG00000226328	NUP50-DT	NUP50 divergent transcript
chr22	46798222	46799110	889	*	Intron (uc003bhw.1/9620, intron 9 of 34)	22	46764756	46805171	40416	2	9620	uc011arc.1	6061	ENSG00000075275	CELSR1	cadherin EGF LAG seven-pass G-type receptor 1
chr22	47918481	47919830	1350	*	Distal Intergenic	22	48016792	48027318	10527	2	400932	uc003bii.3	107488	ENSG00000205634	LINC00898	long intergenic non-protein coding RNA 898
chr22	49051873	49052742	870	*	Intron (uc003bim.4/25817, intron 2 of 3)	22	48972118	49147744	175627	1	25817	uc003bio.4	79755	ENSG00000219438	FAM19A5	family with sequence similarity 19 member A5, C-C motif chemokine like
chr22	49632251	49633377	1127	*	Distal Intergenic	22	49262582	49294198	31617	1	100128946	uc003bip.3	369669	ENSG00000205632	LINC01310	long intergenic non-protein coding RNA 1310
chr22	49959204	49961222	2019	*	Intron (uc003biq.3/uc003biq.3, intron 1 of 4)	22	50013290	50051190	37901	2	348645	uc003bit.3	89968	ENSG00000188511	C22orf34	chromosome 22 open reading frame 34
chr22	49959381	49963153	3773	*	Intron (uc003biq.3/uc003biq.3, intron 1 of 4)	22	50013290	50051190	37901	2	348645	uc003bit.3	88037	ENSG00000188511	C22orf34	chromosome 22 open reading frame 34
chr3	2098268	2099163	896	*	Distal Intergenic	3	2140550	3084847	944298	1	152330	uc003bpb.1	-41387	ENSG00000144619	CNTN4	contactin 4
chr3	3798426	3801475	3050	*	Distal Intergenic	3	3841121	3889387	48267	1	57633	uc003bpt.4	-39646	ENSG00000175928	LRRN1	leucine rich repeat neuronal 1
chr3	3798444	3801281	2838	*	Distal Intergenic	3	3841121	3889387	48267	1	57633	uc003bpt.4	-39840	ENSG00000175928	LRRN1	leucine rich repeat neuronal 1
chr3	8767119	8769838	2720	*	Intron (uc003bqz.4/51066, intron 2 of 17)	3	8775486	8788451	12966	1	859	uc003bra.3	-5648	ENSG00000182533	CAV3	caveolin 3
chr3	11704556	11705520	965	*	Intron (uc003bwf.2/9686, intron 2 of 5)	3	11597544	11685398	87855	2	9686	uc010hdx.1	-19158	ENSG00000144560	VGLL4	vestigial like family member 4
chr3	42115922	42118497	2576	*	Distal Intergenic	3	42132746	42254118	121373	1	22906	uc011azh.3	-14249	ENSG00000182606	TRAK1	trafficking kinesin protein 1
chr3	42116046	42118119	2074	*	Distal Intergenic	3	42132746	42254118	121373	1	22906	uc011azh.3	-14627	ENSG00000182606	TRAK1	trafficking kinesin protein 1
chr3	42116473	42118152	1680	*	Distal Intergenic	3	42132746	42254118	121373	1	22906	uc011azh.3	-14594	ENSG00000182606	TRAK1	trafficking kinesin protein 1
chr3	42262412	42263860	1449	*	Exon (uc021wwj.1/uc021wwj.1, exon 1 of 1)	3	42299318	42305439	6122	2	885	uc021wwk.1	41579	ENSG00000187094	CCK	cholecystokinin
chr3	45656549	45657161	613	*	Intron (uc003coq.3/8994, intron 1 of 7)	3	45636323	45722755	86433	1	8994	uc003coq.3	20226	ENSG00000144791	LIMD1	LIM domains containing 1
chr3	47008680	47010256	1577	*	Intron (uc031rzh.1/151903, intron 1 of 6)	3	46963220	47017991	54772	2	151903	uc031rzh.1	7735	ENSG00000160799	CCDC12	coiled-coil domain containing 12
chr3	47008932	47010304	1373	*	Intron (uc031rzh.1/151903, intron 1 of 6)	3	46963220	47017991	54772	2	151903	uc031rzh.1	7687	ENSG00000160799	CCDC12	coiled-coil domain containing 12
chr3	49198931	49199799	869	*	Promoter (3-4kb)	3	49199968	49203785	3818	2	64925	uc003cwg.4	3986	ENSG00000177352	CCDC71	coiled-coil domain containing 71
chr3	49688523	49690725	2203	*	Exon (uc003cxe.4/8927, exon 5 of 12)	3	49711435	49720781	9347	1	327	uc010hkw.1	-20710	ENSG00000164062	APEH	acylaminoacyl-peptide hydrolase
chr3	52120686	52122002	1317	*	Intron (uc003dcu.3/25886, intron 10 of 10)	3	52096110	52099128	3019	2	100128378	uc010hmb.2	-21558	NA	LINC00696	long intergenic non-protein coding RNA 696
chr3	65355997	65356806	810	*	Intron (uc003dmm.3/9223, intron 19 of 24)	3	65364936	65387379	22444	2	9223	uc010hnx.1	30573	ENSG00000151276	MAGI1	membrane associated guanylate kinase, WW and PDZ domain containing 1
chr3	71226315	71227247	933	*	Intron (uc003dol.3/27086, intron 2 of 16)	3	71003865	71180092	176228	2	27086	uc003dok.3	-46223	ENSG00000114861	FOXP1	forkhead box P1
chr3	71542245	71543566	1322	*	Promoter (<=1kb)	3	71003865	71542706	538842	2	27086	uc003don.3	0	ENSG00000114861	FOXP1	forkhead box P1
chr3	72886617	72888331	1715	*	Intron (uc003dpf.3/55164, intron 4 of 10)	3	72798428	72897598	99171	2	55164	uc003dpf.3	9267	ENSG00000144736	SHQ1	SHQ1, H/ACA ribonucleoprotein assembly factor
chr3	73621668	73626264	4597	*	Promoter (3-4kb)	3	73431652	73618612	186961	2	23024	uc010hoe.1	-3056	ENSG00000121440	PDZRN3	PDZ domain containing ring finger 3
chr3	73623581	73625645	2065	*	Promoter (4-5kb)	3	73431652	73618612	186961	2	23024	uc010hoe.1	-4969	ENSG00000121440	PDZRN3	PDZ domain containing ring finger 3
chr3	73623749	73625524	1776	*	Intron (uc003dpl.1/23024, intron 3 of 9)	3	73431652	73618612	186961	2	23024	uc010hoe.1	-5137	ENSG00000121440	PDZRN3	PDZ domain containing ring finger 3
chr3	120524069	120525293	1225	*	Distal Intergenic	3	120461558	120501916	40359	1	2960	uc003edz.4	62511	ENSG00000153767	GTF2E1	general transcription factor IIE subunit 1
chr3	122214253	122215395	1143	*	Promoter (<=1kb)	3	122140748	122215484	74737	2	3836	uc011bjr.1	89	ENSG00000114030	KPNA1	karyopherin subunit alpha 1
chr3	129067910	129069348	1439	*	Distal Intergenic	3	129033614	129035120	1507	2	8971	uc003elx.3	-32790	ENSG00000184897	H1FX	H1 histone family member X
chr3	129485314	129487010	1697	*	Intron (uc011blc.2/23023, intron 1 of 3)	3	129366635	129513259	146625	2	23023	uc011blc.2	26249	ENSG00000172765	TMCC1	transmembrane and coiled-coil domain family 1
chr3	129596003	129597536	1534	*	Promoter (1-2kb)	3	129366635	129599402	232768	2	23023	uc021xdy.1	1866	ENSG00000172765	TMCC1	transmembrane and coiled-coil domain family 1
chr3	134311069	134314228	3160	*	Distal Intergenic	3	134324783	134339699	14917	2	339855	uc003eqr.1	25471	ENSG00000174611	KY	kyphoscoliosis peptidase
chr3	134311156	134314428	3273	*	Distal Intergenic	3	134324783	134339699	14917	2	339855	uc003eqr.1	25271	ENSG00000174611	KY	kyphoscoliosis peptidase
chr3	160224745	160225983	1239	*	Exon (uc003fdn.3/3840, exon 15 of 17)	3	160232695	160233024	330	2	677767	uc003fdo.3	7041	ENSG00000238741	SCARNA7	small Cajal body-specific RNA 7
chr3	170037456	170038929	1474	*	Distal Intergenic	3	170009435	170023770	14336	1	5584	uc003fgt.2	28021	ENSG00000163558	PRKCI	protein kinase C iota
chr3	179036837	179039375	2539	*	Promoter (1-2kb)	3	179040819	179053320	12502	1	51193	uc003fjq.1	-1444	ENSG00000121864	ZNF639	zinc finger protein 639
chr3	179037051	179038224	1174	*	Promoter (2-3kb)	3	179040819	179053320	12502	1	51193	uc003fjq.1	-2595	ENSG00000121864	ZNF639	zinc finger protein 639
chr3	185731215	185732362	1148	*	Distal Intergenic	3	185677758	185698665	20908	1	344887	uc010hyo.2	53457	ENSG00000171658	NMRAL2P	NmrA like redox sensor 2, pseudogene
chr3	185731310	185732723	1414	*	Distal Intergenic	3	185677758	185698665	20908	1	344887	uc010hyo.2	53552	ENSG00000171658	NMRAL2P	NmrA like redox sensor 2, pseudogene
chr3	185824416	185826770	2355	*	Promoter (<=1kb)	3	185764106	185826362	62257	2	2119	uc003fpy.3	0	ENSG00000244405	ETV5	ETS variant 5
chr3	194296127	194297206	1080	*	Distal Intergenic	3	194304997	194311561	6565	1	100507297	uc003fug.4	-7791	ENSG00000231770	TMEM44-AS1	TMEM44 antisense RNA 1
chr3	194586647	194587636	990	*	Distal Intergenic	3	194429150	194502897	73748	1	100507391	uc021xjd.1	157497	ENSG00000237222	LINC01968	long intergenic non-protein coding RNA 1968
chr3	195180205	195181160	956	*	Distal Intergenic	3	195056645	195163817	107173	2	23527	uc003fuo.3	-16388	ENSG00000114331	ACAP2	ArfGAP with coiled-coil, ankyrin repeat and PH domains 2
chr3	195894337	195897647	3311	*	Distal Intergenic	3	195869626	195887761	18136	1	401109	uc011btt.2	24711	ENSG00000224652	LINC00885	long intergenic non-protein coding RNA 885
chr3	195894406	195897779	3374	*	Distal Intergenic	3	195869626	195887761	18136	1	401109	uc011btt.2	24780	ENSG00000224652	LINC00885	long intergenic non-protein coding RNA 885
chr3	195894482	195897788	3307	*	Distal Intergenic	3	195869626	195887761	18136	1	401109	uc011btt.2	24856	ENSG00000224652	LINC00885	long intergenic non-protein coding RNA 885
chr3	196340859	196341743	885	*	Distal Intergenic	3	196366656	196388874	22219	1	375387	uc003fwv.3	-24913	ENSG00000174004	NRROS	negative regulator of reactive oxygen species
chr4	686717	688454	1738	*	Promoter (3-4kb)	4	675618	682973	7356	2	84179	uc003gaz.3	-3744	ENSG00000169026	SLC49A3	solute carrier family 49 member 3
chr4	686865	688483	1619	*	Promoter (3-4kb)	4	675618	682973	7356	2	84179	uc003gaz.3	-3892	ENSG00000169026	SLC49A3	solute carrier family 49 member 3
chr4	8260364	8261265	902	*	Distal Intergenic	4	8271489	8298200	26712	1	94031	uc003gkz.3	-10224	ENSG00000170801	HTRA3	HtrA serine peptidase 3
chr4	8260623	8261534	912	*	Distal Intergenic	4	8271489	8298200	26712	1	94031	uc003gkz.3	-9955	ENSG00000170801	HTRA3	HtrA serine peptidase 3
chr4	8419056	8420272	1217	*	Intron (uc010idk.3/8310, intron 1 of 17)	4	8368009	8430208	62200	2	8310	uc010idk.3	9936	ENSG00000087008	ACOX3	acyl-CoA oxidase 3, pristanoyl
chr4	17336099	17337468	1370	*	Distal Intergenic	4	17461884	17513857	51974	2	5860	uc021xmo.1	176389	ENSG00000151552	QDPR	quinoid dihydropteridine reductase
chr4	17549018	17549967	950	*	Distal Intergenic	4	17578927	17587079	8153	1	51056	uc010ieg.3	-28960	ENSG00000002549	LAP3	leucine aminopeptidase 3
chr4	17549052	17549788	737	*	Distal Intergenic	4	17578927	17587079	8153	1	51056	uc010ieg.3	-29139	ENSG00000002549	LAP3	leucine aminopeptidase 3
chr4	31995920	31997119	1200	*	Distal Intergenic	4	30722037	31148423	426387	1	5099	uc021xnd.1	1273883	ENSG00000169851	PCDH7	protocadherin 7
chr4	37889750	37891920	2171	*	Promoter (<=1kb)	4	37892705	38140796	248092	1	23216	uc003gtb.3	-785	ENSG00000065882	TBC1D1	TBC1 domain family member 1
chr4	44447591	44449283	1693	*	Promoter (1-2kb)	4	44175920	44450824	274905	2	386617	uc003gwu.3	1541	ENSG00000183783	KCTD8	potassium channel tetramerization domain containing 8
chr4	54783524	54785104	1581	*	Intron (uc003haa.3/5156, intron 12 of 23)	4	54851666	54853449	1784	2	402176	uc011bzv.3	68345	NA	RPL21P44	ribosomal protein L21 pseudogene 44
chr4	56957955	56959496	1542	*	Distal Intergenic	4	57036361	57196890	160530	1	57482	uc003hbk.2	-76865	ENSG00000109265	KIAA1211	KIAA1211
chr4	74373942	74375521	1580	*	Promoter (<=1kb)	4	74374520	74394250	19731	1	728040	uc031sft.1	0	ENSG00000250436	LINC02499	long intergenic non-protein coding RNA 2499
chr4	74374422	74375371	950	*	Promoter (<=1kb)	4	74374520	74394250	19731	1	728040	uc031sft.1	0	ENSG00000250436	LINC02499	long intergenic non-protein coding RNA 2499
chr4	86961133	86962440	1308	*	Intron (uc003hpn.3/5602, intron 3 of 5)	4	86936276	87020430	84155	2	5602	uc003hpn.3	57990	ENSG00000109339	MAPK10	mitogen-activated protein kinase 10
chr4	91791263	91792254	992	*	Intron (uc010ikv.2/401145, intron 9 of 9)	4	91570671	92051163	480493	1	401145	uc003hsx.3	220592	ENSG00000184305	CCSER1	coiled-coil serine rich protein 1
chr4	91791272	91792135	864	*	Intron (uc010ikv.2/401145, intron 9 of 9)	4	91570671	92051163	480493	1	401145	uc003hsx.3	220601	ENSG00000184305	CCSER1	coiled-coil serine rich protein 1
chr4	109979784	109981006	1223	*	Intron (uc003hzd.4/84570, intron 3 of 35)	4	109733860	110223231	489372	2	84570	uc021xqo.1	242225	ENSG00000188517	COL25A1	collagen type XXV alpha 1 chain
chr4	109979869	109981096	1228	*	Intron (uc003hzd.4/84570, intron 3 of 35)	4	109733860	110223231	489372	2	84570	uc021xqo.1	242135	ENSG00000188517	COL25A1	collagen type XXV alpha 1 chain
chr4	131975331	131976117	787	*	Distal Intergenic	4	130017282	130033843	16562	1	132321	uc010iod.3	1958049	ENSG00000151470	C4orf33	chromosome 4 open reading frame 33
chr4	143616635	143617320	686	*	Intron (uc003iiw.4/8821, intron 2 of 25)	4	142949182	143767604	818423	2	8821	uc003iiw.4	150284	ENSG00000109452	INPP4B	inositol polyphosphate-4-phosphatase type II B
chr4	145299403	145300348	946	*	Distal Intergenic	4	145035842	145061904	26063	2	2993	uc010ios.2	-237499	ENSG00000170180	GYPA	glycophorin A (MNS blood group)
chr4	152934885	152939163	4279	*	Distal Intergenic	4	152624331	152682175	57845	2	5188	uc003imm.4	-252710	ENSG00000059691	GATB	glutamyl-tRNA amidotransferase subunit B
chr4	152935627	152937730	2104	*	Distal Intergenic	4	152624331	152682175	57845	2	5188	uc003imm.4	-253452	ENSG00000059691	GATB	glutamyl-tRNA amidotransferase subunit B
chr4	175411785	175413844	2060	*	3' UTR	4	175411328	175444044	32717	2	3248	uc011ckh.1	30200	ENSG00000164120	HPGD	15-hydroxyprostaglandin dehydrogenase
chr4	186722648	186727826	5179	*	Promoter (4-5kb)	4	186506598	186732048	225451	2	8470	uc011ckw.2	4222	ENSG00000154556	SORBS2	sorbin and SH3 domain containing 2
chr4	186722717	186727774	5058	*	Promoter (4-5kb)	4	186506598	186732048	225451	2	8470	uc011ckw.2	4274	ENSG00000154556	SORBS2	sorbin and SH3 domain containing 2
chr4	186725262	186727683	2422	*	Promoter (4-5kb)	4	186506598	186732048	225451	2	8470	uc011ckw.2	4365	ENSG00000154556	SORBS2	sorbin and SH3 domain containing 2
chr5	1521401	1523923	2523	*	Promoter (<=1kb)	5	1461542	1524076	62535	2	79888	uc003jcm.3	153	ENSG00000153395	LPCAT1	lysophosphatidylcholine acyltransferase 1
chr5	1521625	1523221	1597	*	Promoter (<=1kb)	5	1461542	1524076	62535	2	79888	uc003jcm.3	855	ENSG00000153395	LPCAT1	lysophosphatidylcholine acyltransferase 1
chr5	1798806	1802266	3461	*	Promoter (<=1kb)	5	1801496	1816167	14672	1	4726	uc003jcy.3	0	ENSG00000145494	NDUFS6	NADH:ubiquinone oxidoreductase subunit S6
chr5	1798843	1802108	3266	*	Promoter (<=1kb)	5	1801496	1816167	14672	1	4726	uc003jcy.3	0	ENSG00000145494	NDUFS6	NADH:ubiquinone oxidoreductase subunit S6
chr5	1799505	1801980	2476	*	Promoter (<=1kb)	5	1801496	1816167	14672	1	4726	uc003jcy.3	0	ENSG00000145494	NDUFS6	NADH:ubiquinone oxidoreductase subunit S6
chr5	11384375	11385092	718	*	Promoter (<=1kb)	5	10971952	11385341	413390	2	1501	uc011cmx.1	249	ENSG00000169862	CTNND2	catenin delta 2
chr5	23951304	23952241	938	*	Exon (uc003jgq.1/uc003jgq.1, exon 1 of 5)	5	23507724	23528706	20983	1	56979	uc003jgo.3	443580	ENSG00000164256	PRDM9	PR/SET domain 9
chr5	36403443	36404597	1155	*	Distal Intergenic	5	36249104	36302011	52908	2	202151	uc011cow.2	-101432	ENSG00000164188	RANBP3L	RAN binding protein 3 like
chr5	37208642	37209816	1175	*	Promoter (4-5kb)	5	37106330	37213834	107505	2	65250	uc003jks.2	4018	ENSG00000197603	CPLANE1	ciliogenesis and planar polarity effector 1
chr5	37839690	37841710	2021	*	Promoter (<=1kb)	5	37840540	37875900	35361	1	100861519	uc021xxo.1	0	ENSG00000248587	GDNF-AS1	GDNF antisense RNA 1
chr5	42991239	42995852	4614	*	Exon (uc003jnb.1/uc003jnb.1, exon 1 of 2)	5	43014831	43018913	4083	2	648987	uc003jnc.3	23061	ENSG00000177738	LOC648987	uncharacterized LOC648987
chr5	42991421	42994242	2822	*	Exon (uc003jnb.1/uc003jnb.1, exon 1 of 2)	5	43014831	43018913	4083	2	648987	uc003jnc.3	24671	ENSG00000177738	LOC648987	uncharacterized LOC648987
chr5	42999491	43001335	1845	*	Distal Intergenic	5	43014831	43018913	4083	2	648987	uc003jnc.3	17578	ENSG00000177738	LOC648987	uncharacterized LOC648987
chr5	42999840	43001107	1268	*	Distal Intergenic	5	43014831	43018913	4083	2	648987	uc003jnc.3	17806	ENSG00000177738	LOC648987	uncharacterized LOC648987
chr5	42999904	43001394	1491	*	Distal Intergenic	5	43014831	43018913	4083	2	648987	uc003jnc.3	17519	ENSG00000177738	LOC648987	uncharacterized LOC648987
chr5	77844020	77844792	773	*	Intron (uc003kfo.3/10184, intron 3 of 4)	5	77753618	77776562	22945	1	9522	uc003kfn.3	90402	ENSG00000085365	SCAMP1	secretory carrier membrane protein 1
chr5	78529050	78531090	2041	*	Promoter (<=1kb)	5	78531925	78623038	91114	1	133746	uc003kfx.4	-835	ENSG00000152409	JMY	junction mediating and regulatory protein, p53 cofactor
chr5	78529084	78530847	1764	*	Promoter (1-2kb)	5	78531925	78623038	91114	1	133746	uc003kfx.4	-1078	ENSG00000152409	JMY	junction mediating and regulatory protein, p53 cofactor
chr5	78529128	78531223	2096	*	Promoter (<=1kb)	5	78531925	78623038	91114	1	133746	uc003kfx.4	-702	ENSG00000152409	JMY	junction mediating and regulatory protein, p53 cofactor
chr5	116777884	116778720	837	*	Intron (uc003kry.3/728342, intron 2 of 5)	5	116751208	116915439	164232	1	728342	uc003kry.3	26676	NA	LINC00992	long intergenic non-protein coding RNA 992
chr5	119355087	119356728	1642	*	Distal Intergenic	5	118965254	118971517	6264	1	340069	uc003kso.3	389833	ENSG00000164334	FAM170A	family with sequence similarity 170 member A
chr5	119355362	119356667	1306	*	Distal Intergenic	5	118965254	118971517	6264	1	340069	uc003kso.3	390108	ENSG00000164334	FAM170A	family with sequence similarity 170 member A
chr5	119355362	119356987	1626	*	Distal Intergenic	5	118965254	118971517	6264	1	340069	uc003kso.3	390108	ENSG00000164334	FAM170A	family with sequence similarity 170 member A
chr5	123088173	123090595	2423	*	Distal Intergenic	5	122881111	122952738	71628	1	1456	uc031skw.1	207062	ENSG00000151292	CSNK1G3	casein kinase 1 gamma 3
chr5	124650884	124652417	1534	*	Distal Intergenic	5	123982372	124084500	102129	2	57507	uc003ktt.1	-566384	ENSG00000168916	ZNF608	zinc finger protein 608
chr5	136079628	136081510	1883	*	Distal Intergenic	5	135548999	135701164	152166	2	57113	uc010jei.2	-378464	ENSG00000069018	TRPC7	transient receptor potential cation channel subfamily C member 7
chr5	136079736	136081373	1638	*	Distal Intergenic	5	135548999	135701164	152166	2	57113	uc010jei.2	-378572	ENSG00000069018	TRPC7	transient receptor potential cation channel subfamily C member 7
chr5	136079840	136081314	1475	*	Distal Intergenic	5	135548999	135701164	152166	2	57113	uc010jei.2	-378676	ENSG00000069018	TRPC7	transient receptor potential cation channel subfamily C member 7
chr5	138491164	138492742	1579	*	Intron (uc003ldo.3/64374, intron 2 of 10)	5	138282410	138534065	251656	2	64374	uc003ldo.3	41323	ENSG00000120725	SIL1	SIL1 nucleotide exchange factor
chr5	138491606	138492528	923	*	Intron (uc003ldo.3/64374, intron 2 of 10)	5	138282410	138534065	251656	2	64374	uc003ldo.3	41537	ENSG00000120725	SIL1	SIL1 nucleotide exchange factor
chr5	139689570	139691307	1738	*	Distal Intergenic	5	139624635	139682689	58055	2	5201	uc003lff.1	-6881	ENSG00000113068	PFDN1	prefoldin subunit 1
chr5	139689636	139690867	1232	*	Distal Intergenic	5	139624635	139682689	58055	2	5201	uc003lff.1	-6947	ENSG00000113068	PFDN1	prefoldin subunit 1
chr5	139708252	139709769	1518	*	Downstream (2-3kb)	5	139712428	139726188	13761	2	1839	uc003lfi.3	16419	ENSG00000113070	HBEGF	heparin binding EGF like growth factor
chr5	139708349	139712521	4173	*	3' UTR	5	139712428	139726188	13761	2	1839	uc003lfi.3	13667	ENSG00000113070	HBEGF	heparin binding EGF like growth factor
chr5	140533635	140534631	997	*	Promoter (<=1kb)	5	140535580	140537990	2411	1	54661	uc003lis.3	-949	ENSG00000255622	PCDHB17P	protocadherin beta 17 pseudogene
chr5	140533655	140534694	1040	*	Promoter (<=1kb)	5	140535580	140537990	2411	1	54661	uc003lis.3	-886	ENSG00000255622	PCDHB17P	protocadherin beta 17 pseudogene
chr5	142063275	142064893	1619	*	Promoter (<=1kb)	5	141971743	142065268	93526	2	2246	uc031sll.1	375	ENSG00000113578	FGF1	fibroblast growth factor 1
chr5	172886859	172888441	1583	*	Distal Intergenic	5	173006646	173008614	1969	1	285593	uc011dff.2	-118205	ENSG00000253955	LOC285593	uncharacterized LOC285593
chr5	174844901	174845699	799	*	Distal Intergenic	5	174867675	174871163	3489	2	1812	uc003mcz.3	25464	ENSG00000184845	DRD1	dopamine receptor D1
chr5	176238029	176238704	676	*	Promoter (<=1kb)	5	176237560	176307899	70340	1	90249	uc003mey.3	469	ENSG00000113763	UNC5A	unc-5 netrin receptor A
chr5	178249331	178250383	1053	*	Promoter (3-4kb)	5	178191864	178245436	53573	2	729522	uc011dgl.2	-3895	ENSG00000250420	AACSP1	acetoacetyl-CoA synthetase pseudogene 1
chr5	178940336	178941796	1461	*	Distal Intergenic	5	178977562	179037027	59466	1	80230	uc003mka.2	-35766	ENSG00000176783	RUFY1	RUN and FYVE domain containing 1
chr5	178940560	178941708	1149	*	Distal Intergenic	5	178977562	179037027	59466	1	80230	uc003mka.2	-35854	ENSG00000176783	RUFY1	RUN and FYVE domain containing 1
chr5	178940687	178941691	1005	*	Distal Intergenic	5	178977562	179037027	59466	1	80230	uc003mka.2	-35871	ENSG00000176783	RUFY1	RUN and FYVE domain containing 1
chr5	179549629	179551651	2023	*	Intron (uc003mlp.4/255426, intron 3 of 10)	5	179527795	179563776	35982	2	255426	uc003mlp.4	12125	ENSG00000146090	RASGEF1C	RasGEF domain family member 1C
chr5	179549645	179551482	1838	*	Intron (uc003mlp.4/255426, intron 3 of 10)	5	179527795	179563776	35982	2	255426	uc003mlp.4	12294	ENSG00000146090	RASGEF1C	RasGEF domain family member 1C
chr5	179549951	179551791	1841	*	Intron (uc003mlp.4/255426, intron 3 of 10)	5	179527795	179563776	35982	2	255426	uc003mlp.4	11985	ENSG00000146090	RASGEF1C	RasGEF domain family member 1C
chr6	2477902	2478960	1059	*	Intron (uc003mtu.1/100508120, intron 2 of 2)	6	2399100	2481403	82304	1	100508120	uc003mtu.1	78802	ENSG00000250903	GMDS-DT	GMDS divergent transcript
chr6	2952176	2953323	1148	*	Exon (uc003muj.3/5269, exon 3 of 5)	6	2948393	2958403	10011	2	5269	uc003muj.3	5080	ENSG00000124570	SERPINB6	serpin family B member 6
chr6	26304684	26305734	1051	*	Exon (uc021ymw.1/uc021ymw.1, exon 1 of 1)	6	26285354	26285727	374	2	8365	uc003nhm.2	-18957	ENSG00000158406	HIST1H4H	histone cluster 1 H4 family member h
chr6	26520299	26522305	2007	*	Promoter (<=1kb)	6	26521934	26527612	5679	1	493812	uc011dkp.3	0	ENSG00000228223	HCG11	HLA complex group 11
chr6	26520495	26522500	2006	*	Promoter (<=1kb)	6	26521934	26527612	5679	1	493812	uc011dkp.3	0	ENSG00000228223	HCG11	HLA complex group 11
chr6	26520502	26522337	1836	*	Promoter (<=1kb)	6	26521934	26527612	5679	1	493812	uc011dkp.3	0	ENSG00000228223	HCG11	HLA complex group 11
chr6	28161056	28162125	1070	*	Distal Intergenic	6	28183116	28186707	3592	2	222699	uc011dla.2	24582	NA	TOB2P1	transducer of ERBB2, 2 pseudogene 1
chr6	28742361	28743289	929	*	Distal Intergenic	6	28827402	28831454	4053	2	401242	uc003nlq.2	88165	ENSG00000225595	LINC01623	long intergenic non-protein coding RNA 1623
chr6	35494851	35498413	3563	*	Distal Intergenic	6	35472696	35480647	7952	2	7287	uc021yyy.1	-14204	ENSG00000112041	TULP1	tubby like protein 1
chr6	35494978	35498612	3635	*	Distal Intergenic	6	35472696	35480647	7952	2	7287	uc021yyy.1	-14331	ENSG00000112041	TULP1	tubby like protein 1
chr6	41681766	41684243	2478	*	Intron (uc031sop.1/7942, intron 1 of 8)	6	41658739	41691464	32726	2	7942	uc003oqy.1	7221	ENSG00000112561	TFEB	transcription factor EB
chr6	42726120	42727404	1285	*	Distal Intergenic	6	42712234	42713884	1651	2	6903	uc003osl.3	-12236	ENSG00000124659	TBCC	tubulin folding cofactor C
chr6	42726193	42727155	963	*	Distal Intergenic	6	42712234	42713884	1651	2	6903	uc003osl.3	-12309	ENSG00000124659	TBCC	tubulin folding cofactor C
chr6	42726449	42727331	883	*	Distal Intergenic	6	42712234	42713884	1651	2	6903	uc003osl.3	-12565	ENSG00000124659	TBCC	tubulin folding cofactor C
chr6	44275872	44276825	954	*	Promoter (4-5kb)	6	44266463	44281063	14601	2	57505	uc010jza.1	4238	ENSG00000124608	AARS2	alanyl-tRNA synthetase 2, mitochondrial
chr6	45419376	45424573	5198	*	Intron (uc011dvx.2/860, intron 5 of 8)	6	45389914	45518819	128906	1	860	uc003oxt.3	29462	ENSG00000124813	RUNX2	runt related transcription factor 2
chr6	45421125	45424694	3570	*	Intron (uc011dvx.2/860, intron 5 of 8)	6	45389914	45518819	128906	1	860	uc003oxt.3	31211	ENSG00000124813	RUNX2	runt related transcription factor 2
chr6	90403355	90404754	1400	*	Exon (uc003pnn.1/23195, exon 62 of 102)	6	90341943	90348474	6532	2	57226	uc003pnm.3	-54881	ENSG00000083099	LYRM2	LYR motif containing 2
chr6	90403358	90404389	1032	*	Exon (uc003pnn.1/23195, exon 62 of 102)	6	90341943	90348474	6532	2	57226	uc003pnm.3	-54884	ENSG00000083099	LYRM2	LYR motif containing 2
chr6	90403460	90404698	1239	*	Exon (uc003pnn.1/23195, exon 62 of 102)	6	90341943	90348474	6532	2	57226	uc003pnm.3	-54986	ENSG00000083099	LYRM2	LYR motif containing 2
chr6	90610331	90611166	836	*	Distal Intergenic	6	90604188	90605819	1632	1	84694	uc011eaa.2	6143	ENSG00000135355	GJA10	gap junction protein alpha 10
chr6	123802424	123803715	1292	*	Intron (uc003pzj.2/10345, intron 9 of 40)	6	123537484	123714822	177339	2	10345	uc010kem.2	-87602	ENSG00000186439	TRDN	triadin
chr6	130017998	130019277	1280	*	Intron (uc003qbr.3/93663, intron 1 of 14)	6	129898240	130031370	133131	2	93663	uc003qbr.3	12093	ENSG00000146376	ARHGAP18	Rho GTPase activating protein 18
chr6	130018084	130019833	1750	*	Intron (uc003qbr.3/93663, intron 1 of 14)	6	129898240	130031370	133131	2	93663	uc003qbr.3	11537	ENSG00000146376	ARHGAP18	Rho GTPase activating protein 18
chr6	136549375	136551839	2465	*	Downstream (<1kb)	6	136552168	136571449	19282	2	113115	uc003qgt.1	19610	ENSG00000146410	MTFR2	mitochondrial fission regulator 2
chr6	136549776	136551675	1900	*	Downstream (<1kb)	6	136552168	136571449	19282	2	113115	uc003qgt.1	19774	ENSG00000146410	MTFR2	mitochondrial fission regulator 2
chr6	139134466	139135584	1119	*	Promoter (<=1kb)	6	139135628	139225207	89580	1	345930	uc011edq.1	-44	ENSG00000203734	ECT2L	epithelial cell transforming 2 like
chr6	157235584	157236448	865	*	Intron (uc003qqn.3/57492, intron 3 of 19)	6	157256600	157473538	216939	1	57492	uc003qqq.1	-20152	ENSG00000049618	ARID1B	AT-rich interaction domain 1B
chr6	161079314	161080614	1301	*	Intron (uc003qtl.3/4018, intron 2 of 39)	6	160952515	161087407	134893	2	4018	uc003qtl.3	6793	ENSG00000198670	LPA	lipoprotein(a)
chr6	161079542	161080330	789	*	Intron (uc003qtl.3/4018, intron 2 of 39)	6	160952515	161087407	134893	2	4018	uc003qtl.3	7077	ENSG00000198670	LPA	lipoprotein(a)
chr6	161079582	161080578	997	*	Intron (uc003qtl.3/4018, intron 2 of 39)	6	160952515	161087407	134893	2	4018	uc003qtl.3	6829	ENSG00000198670	LPA	lipoprotein(a)
chr6	166571939	166572815	877	*	Exon (uc003qut.2/6862, exon 8 of 8)	6	166571146	166581365	10220	2	6862	uc003qut.2	8550	ENSG00000164458	TBXT	T-box transcription factor T
chr7	908409	909923	1515	*	Exon (uc003sjf.3/23353, exon 16 of 18)	7	916191	936071	19881	1	51608	uc003sjl.1	-6268	ENSG00000239857	GET4	golgi to ER traffic protein 4
chr7	992520	993982	1463	*	Promoter (<=1kb)	7	937537	994306	56770	2	11033	uc003sjo.4	324	ENSG00000105963	ADAP1	ArfGAP with dual PH domains 1
chr7	2172850	2173982	1133	*	Intron (uc003sle.1/8379, intron 3 of 10)	7	1855428	2255644	400217	2	8379	uc003sle.1	81662	ENSG00000002822	MAD1L1	mitotic arrest deficient 1 like 1
chr7	21027808	21028964	1157	*	Distal Intergenic	7	20866917	20867439	523	1	222901	uc011jyj.1	160891	ENSG00000219451	RPL23P8	ribosomal protein L23 pseudogene 8
chr7	23469624	23471580	1957	*	Intron (uc003swg.3/10643, intron 2 of 14)	7	23349828	23509995	160168	2	10643	uc003swg.3	38415	ENSG00000136231	IGF2BP3	insulin like growth factor 2 mRNA binding protein 3
chr7	27130322	27131750	1429	*	Promoter (3-4kb)	7	27132614	27135625	3012	2	3198	uc003syd.3	3875	ENSG00000105991	HOXA1	homeobox A1
chr7	27130389	27131776	1388	*	Promoter (3-4kb)	7	27132614	27135625	3012	2	3198	uc003syd.3	3849	ENSG00000105991	HOXA1	homeobox A1
chr7	42856355	42858214	1860	*	Distal Intergenic	7	42948872	42952151	3280	2	79020	uc003thx.4	93937	ENSG00000136197	C7orf25	chromosome 7 open reading frame 25
chr7	42856513	42858158	1646	*	Distal Intergenic	7	42948872	42952151	3280	2	79020	uc003thx.4	93993	ENSG00000136197	C7orf25	chromosome 7 open reading frame 25
chr7	42856550	42857523	974	*	Distal Intergenic	7	42948872	42952151	3280	2	79020	uc003thx.4	94628	ENSG00000136197	C7orf25	chromosome 7 open reading frame 25
chr7	43904420	43906368	1949	*	Promoter (2-3kb)	7	43906157	43909145	2989	2	64951	uc003tit.1	2777	ENSG00000062582	MRPS24	mitochondrial ribosomal protein S24
chr7	47573229	47574973	1745	*	Promoter (4-5kb)	7	47440382	47579199	138818	2	64759	uc010kyo.1	4226	ENSG00000136205	TNS3	tensin 3
chr7	47573577	47575200	1624	*	Promoter (3-4kb)	7	47440382	47579199	138818	2	64759	uc010kyo.1	3999	ENSG00000136205	TNS3	tensin 3
chr7	49773179	49774396	1218	*	Distal Intergenic	7	49813257	49952138	138882	1	375567	uc003tot.1	-38861	ENSG00000188730	VWC2	von Willebrand factor C domain containing 2
chr7	50791326	50793002	1677	*	Intron (uc003tpi.2/2887, intron 1 of 15)	7	50657760	50800065	142306	2	2887	uc003tpi.2	7063	ENSG00000106070	GRB10	growth factor receptor bound protein 10
chr7	50791787	50793248	1462	*	Intron (uc003tpi.2/2887, intron 1 of 15)	7	50657760	50800065	142306	2	2887	uc003tpi.2	6817	ENSG00000106070	GRB10	growth factor receptor bound protein 10
chr7	56115869	56116509	641	*	Promoter (2-3kb)	7	56078744	56119268	40525	2	5723	uc003trh.3	2759	ENSG00000146733	PSPH	phosphoserine phosphatase
chr7	73307884	73309073	1190	*	Distal Intergenic	7	73275489	73280223	4735	1	135886	uc003tzl.3	32395	ENSG00000175877	TMEM270	transmembrane protein 270
chr7	77683891	77684775	885	*	Intron (uc003ugx.3/9863, intron 21 of 21)	7	77538110	77569776	31667	1	57157	uc010ldw.2	145781	ENSG00000006576	PHTF2	putative homeodomain transcription factor 2
chr7	102592508	102593396	889	*	Intron (uc010liq.1/222235, intron 3 of 7)	7	102553344	102585556	32213	1	10234	uc003vau.3	39164	ENSG00000128606	LRRC17	leucine rich repeat containing 17
chr7	102592514	102593008	495	*	Intron (uc010liq.1/222235, intron 3 of 7)	7	102553344	102585556	32213	1	10234	uc003vau.3	39170	ENSG00000128606	LRRC17	leucine rich repeat containing 17
chr7	108454267	108456553	2287	*	Distal Intergenic	7	108524038	108524637	600	2	154907	uc003vfo.3	68084	ENSG00000205174	C7orf66	chromosome 7 open reading frame 66
chr7	108454586	108456752	2167	*	Distal Intergenic	7	108524038	108524637	600	2	154907	uc003vfo.3	67885	ENSG00000205174	C7orf66	chromosome 7 open reading frame 66
chr7	128121466	128122483	1018	*	Promoter (4-5kb)	7	128117111	128142978	25868	1	55798	uc011kop.2	4355	ENSG00000165055	METTL2B	methyltransferase like 2B
chr7	128216938	128218182	1245	*	Distal Intergenic	7	128281295	128301052	19758	1	402483	uc010lll.2	-63113	NA	LINC01000	long intergenic non-protein coding RNA 1000
chr7	128217136	128217940	805	*	Distal Intergenic	7	128281295	128301052	19758	1	402483	uc010lll.2	-63355	NA	LINC01000	long intergenic non-protein coding RNA 1000
chr7	130393002	130393754	753	*	Distal Intergenic	7	130353486	130372268	18783	2	114960	uc003vqj.3	-20734	ENSG00000213265	TSGA13	testis specific 13
chr7	152758958	152761976	3019	*	Distal Intergenic	7	152456834	152552464	95631	1	57180	uc011kvp.2	302124	ENSG00000133627	ACTR3B	ARP3 actin related protein 3 homolog B
chr7	152759388	152761932	2545	*	Distal Intergenic	7	152456834	152552464	95631	1	57180	uc011kvp.2	302554	ENSG00000133627	ACTR3B	ARP3 actin related protein 3 homolog B
chr7	155377675	155378460	786	*	Distal Intergenic	7	155293953	155326539	32587	2	285888	uc003wmc.1	-51136	ENSG00000146910	CNPY1	canopy FGF signaling regulator 1
chr7	157355043	157356428	1386	*	Intron (uc011kwa.2/5799, intron 21 of 22)	7	157367028	157367114	87	2	406945	uc011kwb.1	10686	ENSG00000207960	MIR153-2	microRNA 153-2
chr8	2020779	2022804	2026	*	Exon (uc003wpx.4/9172, exon 10 of 37)	8	1993158	2093380	100223	1	9172	uc011kwi.2	27621	ENSG00000036448	MYOM2	myomesin 2
chr8	2727395	2728883	1489	*	Distal Intergenic	8	2792875	3045487	252613	2	64478	uc010lrg.3	316604	ENSG00000183117	CSMD1	CUB and Sushi multiple domains 1
chr8	10350618	10351392	775	*	Intron (uc010lru.3/uc010lru.3, intron 3 of 4)	8	10383056	10396333	13278	1	203074	uc003wta.3	-31664	ENSG00000184647	PRSS55	serine protease 55
chr8	11761569	11763267	1699	*	Distal Intergenic	8	11700034	11725646	25613	2	1508	uc011kxl.2	-35923	ENSG00000164733	CTSB	cathepsin B
chr8	17412847	17414301	1455	*	Intron (uc011kyc.2/6542, intron 7 of 11)	8	17396286	17428077	31792	1	6542	uc011kye.2	16561	ENSG00000003989	SLC7A2	solute carrier family 7 member 2
chr8	17412899	17413921	1023	*	Intron (uc011kyc.2/6542, intron 7 of 11)	8	17396286	17428077	31792	1	6542	uc011kye.2	16613	ENSG00000003989	SLC7A2	solute carrier family 7 member 2
chr8	20436478	20437647	1170	*	Distal Intergenic	8	20133284	20147969	14686	1	100874051	uc022aso.2	303194	ENSG00000253733	LZTS1-AS1	LZTS1 antisense RNA 1
chr8	25183361	25186434	3074	*	Promoter (<=1kb)	8	25182880	25270619	87740	1	80005	uc003xej.3	481	ENSG00000147459	DOCK5	dedicator of cytokinesis 5
chr8	25183416	25186110	2695	*	Promoter (<=1kb)	8	25182880	25270619	87740	1	80005	uc003xej.3	536	ENSG00000147459	DOCK5	dedicator of cytokinesis 5
chr8	27289974	27291282	1309	*	Promoter (1-2kb)	8	27288521	27301788	13268	1	2185	uc003xfr.1	1453	ENSG00000120899	PTK2B	protein tyrosine kinase 2 beta
chr8	28370843	28372250	1408	*	Intron (uc003xgx.3/7976, intron 3 of 7)	8	28362633	28362699	67	2	100422903	uc022ati.1	-8144	ENSG00000265251	MIR4288	microRNA 4288
chr8	29116429	29117420	992	*	Promoter (3-4kb)	8	28924795	29120610	195816	2	23303	uc003xhh.4	3190	ENSG00000197892	KIF13B	kinesin family member 13B
chr8	29634911	29636044	1134	*	Intron (uc003xho.3/uc003xho.3, intron 1 of 3)	8	29578776	29605625	26850	2	619351	uc003xhn.3	-29286	ENSG00000251191	LINC00589	long intergenic non-protein coding RNA 589
chr8	30382543	30386381	3839	*	Intron (uc011lba.1/11030, intron 5 of 5)	8	30335315	30429734	94420	1	11030	uc003xif.1	47228	ENSG00000157110	RBPMS	RNA binding protein, mRNA processing factor
chr8	30555523	30556267	745	*	Intron (uc003xih.2/2936, intron 6 of 12)	8	30535580	30585486	49907	2	2936	uc003xih.2	29219	ENSG00000104687	GSR	glutathione-disulfide reductase
chr8	37898671	37900184	1514	*	Intron (uc003xks.3/1978, intron 1 of 2)	8	37888020	37917883	29864	1	1978	uc003xks.3	10651	ENSG00000187840	EIF4EBP1	eukaryotic translation initiation factor 4E binding protein 1
chr8	41307794	41310120	2327	*	Distal Intergenic	8	41348081	41368499	20419	1	51125	uc003xnu.3	-37961	ENSG00000147533	GOLGA7	golgin A7
chr8	42498522	42499968	1447	*	Distal Intergenic	8	42552562	42592209	39648	1	1142	uc003xpi.1	-52594	ENSG00000147432	CHRNB3	cholinergic receptor nicotinic beta 3 subunit
chr8	53879137	53882679	3543	*	Distal Intergenic	8	53852468	53853454	987	1	2831	uc011ldu.2	26669	ENSG00000183729	NPBWR1	neuropeptides B and W receptor 1
chr8	53879236	53882893	3658	*	Distal Intergenic	8	53852468	53853454	987	1	2831	uc011ldu.2	26768	ENSG00000183729	NPBWR1	neuropeptides B and W receptor 1
chr8	64797874	64799409	1536	*	Distal Intergenic	8	64681988	64698054	16067	1	286184	uc003xvc.3	115886	ENSG00000253734	LINC01289	long intergenic non-protein coding RNA 1289
chr8	64798196	64799344	1149	*	Distal Intergenic	8	64681988	64698054	16067	1	286184	uc003xvc.3	116208	ENSG00000253734	LINC01289	long intergenic non-protein coding RNA 1289
chr8	92101931	92103726	1796	*	Distal Intergenic	8	92114847	92231464	116618	1	100130742	uc003yev.1	-11121	ENSG00000214954	LRRC69	leucine rich repeat containing 69
chr8	92102628	92103653	1026	*	Distal Intergenic	8	92114847	92231464	116618	1	100130742	uc003yev.1	-11194	ENSG00000214954	LRRC69	leucine rich repeat containing 69
chr8	92102706	92104043	1338	*	Distal Intergenic	8	92114847	92231464	116618	1	100130742	uc003yev.1	-10804	ENSG00000214954	LRRC69	leucine rich repeat containing 69
chr8	102528042	102529440	1399	*	Intron (uc010mbt.1/79977, intron 1 of 1)	8	102504668	102681952	177285	1	79977	uc010mbu.3	23374	ENSG00000083307	GRHL2	grainyhead like transcription factor 2
chr8	107749306	107750379	1074	*	Exon (uc022azp.1/55074, exon 12 of 17)	8	107738335	107764921	26587	1	55074	uc003yml.3	10971	ENSG00000164830	OXR1	oxidation resistance 1
chr8	130028780	130030181	1402	*	Distal Intergenic	8	130228713	130253486	24774	2	728724	uc003ysp.2	223305	ENSG00000229140	LINC00977	long intergenic non-protein coding RNA 977
chr8	130028974	130029838	865	*	Distal Intergenic	8	130228713	130253486	24774	2	728724	uc003ysp.2	223648	ENSG00000229140	LINC00977	long intergenic non-protein coding RNA 977
chr8	130278814	130280081	1268	*	Distal Intergenic	8	130228713	130253486	24774	2	728724	uc003ysp.2	-25328	ENSG00000229140	LINC00977	long intergenic non-protein coding RNA 977
chr8	133302704	133303922	1219	*	Intron (uc003yti.3/3786, intron 1 of 14)	8	133133105	133459509	326405	2	3786	uc003yti.3	155587	ENSG00000184156	KCNQ3	potassium voltage-gated channel subfamily Q member 3
chr8	133302850	133303770	921	*	Intron (uc003yti.3/3786, intron 1 of 14)	8	133133105	133459509	326405	2	3786	uc003yti.3	155739	ENSG00000184156	KCNQ3	potassium voltage-gated channel subfamily Q member 3
chr8	141233501	141235803	2303	*	Intron (uc003yvj.2/83696, intron 16 of 22)	8	140922391	141301350	378960	2	83696	uc010mel.1	65547	ENSG00000167632	TRAPPC9	trafficking protein particle complex 9
chr8	143275657	143277170	1514	*	Promoter (2-3kb)	8	143279717	143290364	10648	1	619434	uc011ljt.2	-2547	ENSG00000254008	LINC00051	long intergenic non-protein coding RNA 51
chr8	143577670	143579284	1615	*	Intron (uc003ywm.3/575, intron 16 of 29)	8	143545377	143626368	80992	1	575	uc003ywm.3	32293	ENSG00000181790	ADGRB1	adhesion G protein-coupled receptor B1
chr8	143950547	143954012	3466	*	Promoter (3-4kb)	8	143953773	143957294	3522	2	1584	uc010mex.3	3282	ENSG00000160882	CYP11B1	cytochrome P450 family 11 subfamily B member 1
chr8	143974191	143977697	3507	*	Distal Intergenic	8	143953773	143961236	7464	2	1584	uc010mey.3	-12955	ENSG00000160882	CYP11B1	cytochrome P450 family 11 subfamily B member 1
chr8	144463809	144468086	4278	*	3' UTR	8	144451025	144466390	15366	1	114822	uc003yyb.3	12784	ENSG00000158106	RHPN1	rhophilin Rho GTPase binding protein 1
chr8	144464607	144467593	2987	*	3' UTR	8	144451025	144466390	15366	1	114822	uc003yyb.3	13582	ENSG00000158106	RHPN1	rhophilin Rho GTPase binding protein 1
chr8	144464813	144466781	1969	*	3' UTR	8	144451025	144466390	15366	1	114822	uc003yyb.3	13788	ENSG00000158106	RHPN1	rhophilin Rho GTPase binding protein 1
chr9	751265	753308	2044	*	Distal Intergenic	9	734748	746104	11357	1	23189	uc003zgt.1	16517	ENSG00000107104	KANK1	KN motif and ankyrin repeat domains 1
chr9	2241362	2243154	1793	*	Distal Intergenic	9	2160264	2193623	33360	1	6595	uc010mhb.3	81098	ENSG00000080503	SMARCA2	SWI/SNF related, matrix associated, actin dependent regulator of chromatin, subfamily a, member 2
chr9	2241424	2242977	1554	*	Distal Intergenic	9	2160264	2193623	33360	1	6595	uc010mhb.3	81160	ENSG00000080503	SMARCA2	SWI/SNF related, matrix associated, actin dependent regulator of chromatin, subfamily a, member 2
chr9	14433329	14434639	1311	*	Exon (uc022bdq.1/uc022bdq.1, exon 1 of 1)	9	14081842	14398982	317141	2	4781	uc022bdp.1	-34347	ENSG00000147862	NFIB	nuclear factor I B
chr9	36487645	36488977	1333	*	Distal Intergenic	9	36572859	36643080	70222	1	9833	uc022bgq.2	-83882	ENSG00000165304	MELK	maternal embryonic leucine zipper kinase
chr9	36487691	36488682	992	*	Distal Intergenic	9	36572859	36643080	70222	1	9833	uc022bgq.2	-84177	ENSG00000165304	MELK	maternal embryonic leucine zipper kinase
chr9	38671482	38672938	1457	*	Distal Intergenic	9	38621085	38623277	2193	1	158228	uc004abh.4	50397	ENSG00000204860	FAM201A	family with sequence similarity 201 member A
chr9	38671555	38673242	1688	*	Distal Intergenic	9	38621085	38623277	2193	1	158228	uc004abh.4	50470	ENSG00000204860	FAM201A	family with sequence similarity 201 member A
chr9	42568598	42569461	864	*	Distal Intergenic	9	42468589	42474238	5650	1	100133036	uc004ach.3	100009	ENSG00000223839	FAM95B1	family with sequence similarity 95 member B1
chr9	85535794	85536860	1067	*	Distal Intergenic	9	85594500	85678043	83544	2	158158	uc004amo.2	141183	ENSG00000165105	RASEF	RAS and EF-hand domain containing
chr9	88990903	88992164	1262	*	Distal Intergenic	9	88965361	88969402	4042	2	79670	uc010mqf.2	-21501	ENSG00000083223	TUT7	terminal uridylyl transferase 7
chr9	94805354	94806393	1040	*	Intron (uc011ltv.1/10558, intron 12 of 14)	9	94793420	94877690	84271	2	10558	uc011ltv.1	71297	ENSG00000090054	SPTLC1	serine palmitoyltransferase long chain base subunit 1
chr9	106859752	106864600	4849	*	Promoter (2-3kb)	9	106856831	106903700	46870	1	10592	uc004bbx.3	2921	ENSG00000136824	SMC2	structural maintenance of chromosomes 2
chr9	106859766	106865302	5537	*	Promoter (2-3kb)	9	106856831	106903700	46870	1	10592	uc004bbx.3	2935	ENSG00000136824	SMC2	structural maintenance of chromosomes 2
chr9	109779595	109781368	1774	*	Intron (uc022bli.1/100313841, intron 1 of 1)	9	109653505	109848716	195212	2	100313841	uc022bli.1	67348	ENSG00000221331	MIR548Q	microRNA 548q
chr9	109779685	109780985	1301	*	Intron (uc022bli.1/100313841, intron 1 of 1)	9	109653505	109848716	195212	2	100313841	uc022bli.1	67731	ENSG00000221331	MIR548Q	microRNA 548q
chr9	111036206	111040124	3919	*	Distal Intergenic	9	111616869	111618275	1407	2	10880	uc004bdi.3	578151	ENSG00000148156	ACTL7B	actin like 7B
chr9	111036364	111040093	3730	*	Distal Intergenic	9	111616869	111618275	1407	2	10880	uc004bdi.3	578182	ENSG00000148156	ACTL7B	actin like 7B
chr9	113564319	113566518	2200	*	Distal Intergenic	9	113431051	113563278	132228	1	4593	uc022blv.1	133268	ENSG00000030304	MUSK	muscle associated receptor tyrosine kinase
chr9	113564334	113565951	1618	*	Distal Intergenic	9	113431051	113563278	132228	1	4593	uc022blv.1	133283	ENSG00000030304	MUSK	muscle associated receptor tyrosine kinase
chr9	113564426	113566079	1654	*	Distal Intergenic	9	113431051	113563278	132228	1	4593	uc022blv.1	133375	ENSG00000030304	MUSK	muscle associated receptor tyrosine kinase
chr9	119368352	119370211	1860	*	Intron (uc004bjp.2/23245, intron 4 of 7)	9	119187504	119449494	261991	2	23245	uc004bjp.2	79283	ENSG00000148219	ASTN2	astrotactin 2
chr9	119368609	119369852	1244	*	Intron (uc004bjp.2/23245, intron 4 of 7)	9	119187504	119449494	261991	2	23245	uc004bjp.2	79642	ENSG00000148219	ASTN2	astrotactin 2
chr9	121267314	121270685	3372	*	Distal Intergenic	9	120466453	120479769	13317	1	7099	uc004bkb.4	800861	ENSG00000136869	TLR4	toll like receptor 4
chr9	121267362	121270621	3260	*	Distal Intergenic	9	120466453	120479769	13317	1	7099	uc004bkb.4	800909	ENSG00000136869	TLR4	toll like receptor 4
chr9	121267524	121270654	3131	*	Distal Intergenic	9	120466453	120479769	13317	1	7099	uc004bkb.4	801071	ENSG00000136869	TLR4	toll like receptor 4
chr9	124258160	124260168	2009	*	Promoter (2-3kb)	9	124207269	124262306	55038	2	2681	uc004blj.1	2138	ENSG00000204136	GGTA1P	glycoprotein, alpha-galactosyltransferase 1 pseudogene
chr9	124399168	124401092	1925	*	Intron (uc004bln.3/153090, intron 1 of 16)	9	124329399	124547809	218411	1	153090	uc004bln.3	69769	ENSG00000136848	DAB2IP	DAB2 interacting protein
chr9	125407290	125408722	1433	*	Distal Intergenic	9	125423995	125424927	933	1	26737	uc022bmz.1	-15273	ENSG00000173679	OR1L1	olfactory receptor family 1 subfamily L member 1
chr9	125407572	125408844	1273	*	Distal Intergenic	9	125423995	125424927	933	1	26737	uc022bmz.1	-15151	ENSG00000173679	OR1L1	olfactory receptor family 1 subfamily L member 1
chr9	127978708	127982044	3337	*	Intron (uc004bph.2/10244, intron 5 of 6)	9	127962862	127996438	33577	1	10244	uc004bpk.3	15846	ENSG00000136933	RABEPK	Rab9 effector protein with kelch motifs
chr9	127978920	127981930	3011	*	Intron (uc004bph.2/10244, intron 5 of 6)	9	127962862	127996438	33577	1	10244	uc004bpk.3	16058	ENSG00000136933	RABEPK	Rab9 effector protein with kelch motifs
chr9	127980538	127981904	1367	*	Intron (uc004bph.2/10244, intron 5 of 6)	9	127962862	127996438	33577	1	10244	uc004bpk.3	17676	ENSG00000136933	RABEPK	Rab9 effector protein with kelch motifs
chr9	129482078	129485042	2965	*	Distal Intergenic	9	129567285	129600487	33203	1	23099	uc004bql.3	-82243	ENSG00000169155	ZBTB43	zinc finger and BTB domain containing 43
chr9	129482691	129484402	1712	*	Distal Intergenic	9	129567285	129600487	33203	1	23099	uc004bql.3	-82883	ENSG00000169155	ZBTB43	zinc finger and BTB domain containing 43
chr9	129596439	129598366	1928	*	3' UTR	9	129622944	129648156	25213	1	403341	uc004bqm.4	-24578	ENSG00000177125	ZBTB34	zinc finger and BTB domain containing 34
chr9	129596442	129598536	2095	*	3' UTR	9	129622944	129648156	25213	1	403341	uc004bqm.4	-24408	ENSG00000177125	ZBTB34	zinc finger and BTB domain containing 34
chr9	129625370	129627783	2414	*	Promoter (2-3kb)	9	129622944	129648156	25213	1	403341	uc004bqm.4	2426	ENSG00000177125	ZBTB34	zinc finger and BTB domain containing 34
chr9	129696515	129698639	2125	*	Intron (uc022bno.1/9649, intron 1 of 11)	9	129677053	129985445	308393	1	9649	uc004bqo.2	19462	ENSG00000136828	RALGPS1	Ral GEF with PH domain and SH3 binding motif 1
chr9	131253616	131254568	953	*	Promoter (3-4kb)	9	131258135	131263571	5437	1	4957	uc004bvh.3	-3567	ENSG00000136811	ODF2	outer dense fiber of sperm tails 2
chr9	133163206	133164176	971	*	Distal Intergenic	9	133320094	133376661	56568	1	445	uc004bzm.3	-155918	ENSG00000130707	ASS1	argininosuccinate synthase 1
chr9	137670239	137671482	1244	*	Intron (uc004cfe.4/1289, intron 27 of 65)	9	137741144	137741215	72	2	100616333	uc022bpc.1	69733	ENSG00000264744	MIR3689C	microRNA 3689c
chrX	330683	332193	1511	*	Intron (uc004cpg.3/28227, intron 1 of 12)	23	294668	347690	53023	2	28227	uc004cpg.3	15497	ENSG00000167393	PPP2R3B	protein phosphatase 2 regulatory subunit B''beta
chrX	330907	332389	1483	*	Intron (uc004cpg.3/28227, intron 1 of 12)	23	294668	347690	53023	2	28227	uc004cpg.3	15301	ENSG00000167393	PPP2R3B	protein phosphatase 2 regulatory subunit B''beta
chrX	2145781	2146868	1088	*	Intron (uc004cqf.4/207063, intron 6 of 6)	23	2404455	2418580	14126	2	9189	uc004cqh.2	271712	ENSG00000214717	ZBED1	zinc finger BED-type containing 1
chrX	10014204	10015396	1193	*	Intron (uc004csx.4/55841, intron 1 of 22)	23	9983795	10112518	128724	1	55841	uc010nds.3	30409	ENSG00000047644	WWC3	WWC family member 3
chrX	10102888	10103576	689	*	Intron (uc004csx.4/55841, intron 19 of 22)	23	10124985	10205699	80715	1	1183	uc004csy.4	-21409	ENSG00000073464	CLCN4	chloride voltage-gated channel 4
chrX	12138101	12139066	966	*	Distal Intergenic	23	12156585	12742642	586058	1	9758	uc004cuz.2	-17519	ENSG00000169933	FRMPD4	FERM and PDZ domain containing 4
chrX	12974352	12976816	2465	*	Distal Intergenic	23	12920936	12961419	40484	2	349408	uc022btb.1	-12933	ENSG00000233338	TLR8-AS1	TLR8 antisense RNA 1
chrX	17374295	17378093	3799	*	Distal Intergenic	23	17393543	17754113	360571	1	4810	uc004cxx.3	-15450	ENSG00000188158	NHS	NHS actin remodeling regulator
chrX	17374357	17378071	3715	*	Distal Intergenic	23	17393543	17754113	360571	1	4810	uc004cxx.3	-15472	ENSG00000188158	NHS	NHS actin remodeling regulator
chrX	19887306	19889098	1793	*	Intron (uc004czm.3/30011, intron 1 of 17)	23	19552083	19905744	353662	2	30011	uc004czm.3	16646	ENSG00000147010	SH3KBP1	SH3 domain containing kinase binding protein 1
chrX	35919438	35920186	749	*	Distal Intergenic	23	35937851	36008269	70419	1	170063	uc004ddj.3	-17665	NA	NA	NA
chrX	37685489	37686136	648	*	Distal Intergenic	23	37698089	37706889	8801	2	6990	uc004dds.3	20753	ENSG00000165169	DYNLT3	dynein light chain Tctex-type 3
chrX	37846683	37847960	1278	*	Promoter (2-3kb)	23	37850070	37850570	501	1	25763	uc004ddt.4	-2110	ENSG00000187516	HYPM	huntingtin interacting protein M
chrX	37846737	37848360	1624	*	Promoter (1-2kb)	23	37850070	37850570	501	1	25763	uc004ddt.4	-1710	ENSG00000187516	HYPM	huntingtin interacting protein M
chrX	37846871	37848076	1206	*	Promoter (1-2kb)	23	37850070	37850570	501	1	25763	uc004ddt.4	-1994	ENSG00000187516	HYPM	huntingtin interacting protein M
chrX	38800731	38801956	1226	*	Distal Intergenic	23	38663073	38665783	2711	1	58526	uc004dej.4	137658	ENSG00000165175	MID1IP1	MID1 interacting protein 1
chrX	38800793	38802049	1257	*	Distal Intergenic	23	38663073	38665783	2711	1	58526	uc004dej.4	137720	ENSG00000165175	MID1IP1	MID1 interacting protein 1
chrX	46573278	46574773	1496	*	Intron (uc004dgu.2/84679, intron 1 of 16)	23	46458686	46618607	159922	2	84679	uc004dgu.2	43834	ENSG00000065923	SLC9A7	solute carrier family 9 member A7
chrX	46573368	46575324	1957	*	Intron (uc004dgu.2/84679, intron 1 of 16)	23	46458686	46618607	159922	2	84679	uc004dgu.2	43283	ENSG00000065923	SLC9A7	solute carrier family 9 member A7
chrX	46758138	46760257	2120	*	Promoter (<=1kb)	23	46746854	46759139	12286	2	724087	uc031tji.1	0	ENSG00000204904	LINC01545	long intergenic non-protein coding RNA 1545
chrX	46758367	46759954	1588	*	Promoter (<=1kb)	23	46746854	46759139	12286	2	724087	uc031tji.1	0	ENSG00000204904	LINC01545	long intergenic non-protein coding RNA 1545
chrX	46759128	46760083	956	*	Promoter (<=1kb)	23	46746854	46759139	12286	2	724087	uc031tji.1	0	ENSG00000204904	LINC01545	long intergenic non-protein coding RNA 1545
chrX	51332404	51333443	1040	*	Distal Intergenic	23	51424146	51425447	1302	2	389857	uc022bwn.1	92004	ENSG00000223591	CENPVL1	centromere protein V like 1
chrX	51332644	51333540	897	*	Distal Intergenic	23	51424146	51425447	1302	2	389857	uc022bwn.1	91907	ENSG00000223591	CENPVL1	centromere protein V like 1
chrX	51743062	51744105	1044	*	Distal Intergenic	23	51806443	51806569	127	2	100124541	uc010njw.1	62464	ENSG00000221475	SNORA11D	small nucleolar RNA, H/ACA box 11D
chrX	53320137	53321396	1260	*	Exon (uc004dsd.3/23096, exon 2 of 15)	23	53295506	53310796	15291	2	23096	uc004dsf.2	-9341	ENSG00000124313	IQSEC2	IQ motif and Sec7 domain 2
chrX	53685710	53687067	1358	*	Intron (uc004dsp.4/10075, intron 3 of 83)	23	53559057	53713697	154641	2	10075	uc004dsp.4	26630	ENSG00000086758	HUWE1	HECT, UBA and WWE domain containing 1, E3 ubiquitin protein ligase
chrX	53685787	53687093	1307	*	Intron (uc004dsp.4/10075, intron 3 of 83)	23	53559057	53713697	154641	2	10075	uc004dsp.4	26604	ENSG00000086758	HUWE1	HECT, UBA and WWE domain containing 1, E3 ubiquitin protein ligase
chrX	53685844	53687125	1282	*	Intron (uc004dsp.4/10075, intron 3 of 83)	23	53559057	53713697	154641	2	10075	uc004dsp.4	26572	ENSG00000086758	HUWE1	HECT, UBA and WWE domain containing 1, E3 ubiquitin protein ligase
chrX	55488332	55489597	1266	*	Distal Intergenic	23	55478538	55479999	1462	1	28986	uc004dum.3	9794	ENSG00000187601	MAGEH1	MAGE family member H1
chrX	68497988	68499355	1368	*	Distal Intergenic	23	68380582	68385365	4784	2	64219	uc011mpi.2	-112623	ENSG00000181191	PJA1	praja ring finger ubiquitin ligase 1
chrX	68498185	68499629	1445	*	Distal Intergenic	23	68380582	68385365	4784	2	64219	uc011mpi.2	-112820	ENSG00000181191	PJA1	praja ring finger ubiquitin ligase 1
chrX	68498425	68499389	965	*	Distal Intergenic	23	68380582	68385365	4784	2	64219	uc011mpi.2	-113060	ENSG00000181191	PJA1	praja ring finger ubiquitin ligase 1
chrX	68827537	68829660	2124	*	Distal Intergenic	23	68835911	69081024	245114	1	1896	uc004dxm.1	-6251	ENSG00000158813	EDA	ectodysplasin A
chrX	71910336	71912285	1950	*	Intron (uc004eax.4/5255, intron 4 of 31)	23	71798664	71934029	135366	2	5255	uc004eax.4	21744	ENSG00000067177	PHKA1	phosphorylase kinase regulatory subunit alpha 1
chrX	71910559	71911808	1250	*	Intron (uc004eax.4/5255, intron 4 of 31)	23	71798664	71934029	135366	2	5255	uc004eax.4	22221	ENSG00000067177	PHKA1	phosphorylase kinase regulatory subunit alpha 1
chrX	71910593	71912353	1761	*	Intron (uc004eax.4/5255, intron 4 of 31)	23	71798664	71934029	135366	2	5255	uc004eax.4	21676	ENSG00000067177	PHKA1	phosphorylase kinase regulatory subunit alpha 1
chrX	79366343	79367639	1297	*	Distal Intergenic	23	79277742	79287268	9527	1	50945	uc004edj.1	88601	ENSG00000122145	TBX22	T-box 22
chrX	84187154	84188838	1685	*	Promoter (<=1kb)	23	84189157	84189896	740	1	100131816	uc011mqw.2	-319	ENSG00000229547	UBE2DNL	ubiquitin conjugating enzyme E2 D N-terminal like (pseudogene)
chrX	84187267	84188164	898	*	Promoter (<=1kb)	23	84189157	84189896	740	1	100131816	uc011mqw.2	-993	ENSG00000229547	UBE2DNL	ubiquitin conjugating enzyme E2 D N-terminal like (pseudogene)
chrX	102515963	102517313	1351	*	Distal Intergenic	23	102507923	102510121	2199	2	90843	uc004ejy.3	-5842	ENSG00000180964	TCEAL8	transcription elongation factor A like 8
chrX	102516014	102517208	1195	*	Distal Intergenic	23	102507923	102510121	2199	2	90843	uc004ejy.3	-5893	ENSG00000180964	TCEAL8	transcription elongation factor A like 8
chrX	102650972	102652121	1150	*	Distal Intergenic	23	102632109	102632999	891	1	27018	uc004ekj.1	18863	ENSG00000166681	BEX3	brain expressed X-linked 3
chrX	104156351	104157559	1209	*	Intron (uc004elz.1/26280, intron 2 of 10)	23	104463611	104465358	1748	2	56157	uc004ema.3	307799	ENSG00000268629	TEX13A	testis expressed 13A
chrX	104156371	104157546	1176	*	Intron (uc004elz.1/26280, intron 2 of 10)	23	104463611	104465358	1748	2	56157	uc004ema.3	307812	ENSG00000268629	TEX13A	testis expressed 13A
chrX	104156651	104157552	902	*	Intron (uc004elz.1/26280, intron 2 of 10)	23	104463611	104465358	1748	2	56157	uc004ema.3	307806	ENSG00000268629	TEX13A	testis expressed 13A
chrX	106999105	107000863	1759	*	Intron (uc004enh.3/1831, intron 1 of 2)	23	106956452	107019017	62566	2	1831	uc004enh.3	18154	ENSG00000157514	TSC22D3	TSC22 domain family member 3
chrX	107000027	107000618	592	*	Intron (uc004enh.3/1831, intron 1 of 2)	23	106956452	107019017	62566	2	1831	uc004enh.3	18399	ENSG00000157514	TSC22D3	TSC22 domain family member 3
chrX	107155198	107156289	1092	*	Intron (uc004enk.3/11043, intron 5 of 9)	23	107224094	107225600	1507	2	56156	uc004enn.1	69311	ENSG00000170925	TEX13B	testis expressed 13B
chrX	107825471	107827506	2036	*	Promoter (<=1kb)	23	107825722	107870496	44775	1	1287	uc004eob.1	0	ENSG00000188153	COL4A5	collagen type IV alpha 5 chain
chrX	107825529	107826308	780	*	Promoter (<=1kb)	23	107825722	107870496	44775	1	1287	uc004eob.1	0	ENSG00000188153	COL4A5	collagen type IV alpha 5 chain
chrX	107826295	107827423	1129	*	Promoter (<=1kb)	23	107825722	107870496	44775	1	1287	uc004eob.1	573	ENSG00000188153	COL4A5	collagen type IV alpha 5 chain
chrX	108735280	108736052	773	*	Distal Intergenic	23	108616135	108725285	109151	2	2986	uc004eod.4	-9995	ENSG00000101890	GUCY2F	guanylate cyclase 2F, retinal
chrX	115732315	115732709	395	*	Distal Intergenic	23	115592853	115594194	1342	2	203413	uc004eqj.2	-138121	ENSG00000204019	CT83	cancer/testis antigen 83
chrX	119273381	119274265	885	*	Intron (uc004esi.1/uc004esi.1, intron 3 of 4)	23	119292467	119297945	5479	1	727940	uc004esl.4	-18202	ENSG00000203989	RHOXF2B	Rhox homeobox family member 2B
chrX	119564951	119565719	769	*	3' UTR	23	119570349	119602847	32499	2	3920	uc011mua.1	37128	ENSG00000005893	LAMP2	lysosomal associated membrane protein 2
chrX	123764896	123765837	942	*	Intron (uc004euj.3/10178, intron 11 of 30)	23	123480221	123507010	26790	1	4068	uc010nqx.3	284675	ENSG00000183918	SH2D1A	SH2 domain containing 1A
chrX	125203463	125206646	3184	*	Distal Intergenic	23	125297482	125300080	2599	2	340578	uc004euk.2	93434	ENSG00000198354	DCAF12L2	DDB1 and CUL4 associated factor 12 like 2
chrX	125203871	125206471	2601	*	Distal Intergenic	23	125297482	125300080	2599	2	340578	uc004euk.2	93609	ENSG00000198354	DCAF12L2	DDB1 and CUL4 associated factor 12 like 2
chrX	129522113	129523794	1682	*	Promoter (2-3kb)	23	129518319	129519511	1193	2	139760	uc011muv.2	-2602	ENSG00000147262	GPR119	G protein-coupled receptor 119
chrX	129522309	129523832	1524	*	Promoter (2-3kb)	23	129518319	129519511	1193	2	139760	uc011muv.2	-2798	ENSG00000147262	GPR119	G protein-coupled receptor 119
chrX	129653603	129655212	1610	*	Intron (uc004evu.3/uc004evu.3, intron 1 of 11)	23	129628915	129631421	2507	1	55855	uc010nrh.3	24688	NA	FAM45BP	family with sequence similarity 45, member A pseudogene
chrX	129931212	129932743	1532	*	Intron (uc004evw.3/10495, intron 2 of 15)	23	129757357	130037208	279852	2	10495	uc004evw.3	104465	ENSG00000165675	ENOX2	ecto-NOX disulfide-thiol exchanger 2
chrX	129931313	129932765	1453	*	Intron (uc004evw.3/10495, intron 2 of 15)	23	129757357	130037208	279852	2	10495	uc004evw.3	104443	ENSG00000165675	ENOX2	ecto-NOX disulfide-thiol exchanger 2
chrX	129981934	129983576	1643	*	Intron (uc004evw.3/10495, intron 2 of 15)	23	129757357	130037208	279852	2	10495	uc004evw.3	53632	ENSG00000165675	ENOX2	ecto-NOX disulfide-thiol exchanger 2
chrX	129981945	129983405	1461	*	Intron (uc004evw.3/10495, intron 2 of 15)	23	129757357	130037208	279852	2	10495	uc004evw.3	53803	ENSG00000165675	ENOX2	ecto-NOX disulfide-thiol exchanger 2
chrX	129982082	129983074	993	*	Intron (uc004evw.3/10495, intron 2 of 15)	23	129757357	130037208	279852	2	10495	uc004evw.3	54134	ENSG00000165675	ENOX2	ecto-NOX disulfide-thiol exchanger 2
chrX	130060072	130061463	1392	*	Distal Intergenic	23	129757357	130037208	279852	2	10495	uc004evy.3	-22864	ENSG00000165675	ENOX2	ecto-NOX disulfide-thiol exchanger 2
chrX	130060086	130061318	1233	*	Distal Intergenic	23	129757357	130037208	279852	2	10495	uc004evy.3	-22878	ENSG00000165675	ENOX2	ecto-NOX disulfide-thiol exchanger 2
chrX	133413753	133416355	2603	*	Distal Intergenic	23	133371077	133379808	8732	1	347475	uc011mvj.2	42676	ENSG00000203952	CCDC160	coiled-coil domain containing 160
chrX	133414327	133416151	1825	*	Distal Intergenic	23	133371077	133379808	8732	1	347475	uc011mvj.2	43250	ENSG00000203952	CCDC160	coiled-coil domain containing 160
chrX	133984954	133986269	1316	*	Intron (uc011mvq.3/159091, intron 10 of 11)	23	133941223	133988641	47419	1	159091	uc004exz.2	43731	ENSG00000156500	FAM122C	family with sequence similarity 122C
chrX	134549130	134551401	2272	*	Promoter (4-5kb)	23	134555868	134560225	4358	1	399668	uc004eyv.4	-4467	ENSG00000178947	SMIM10L2A	small integral membrane protein 10 like 2A
chrX	134796307	134797540	1234	*	Distal Intergenic	23	134847185	134856988	9804	1	541466	uc004eyy.3	-49645	ENSG00000268940	CT45A1	cancer/testis antigen family 45 member A1
chrX	134796415	134797410	996	*	Distal Intergenic	23	134847185	134856988	9804	1	541466	uc004eyy.3	-49775	ENSG00000268940	CT45A1	cancer/testis antigen family 45 member A1
chrX	135421699	135422826	1128	*	Promoter (3-4kb)	23	135426551	135443746	17196	1	139378	uc010nsc.1	-3725	ENSG00000156920	ADGRG4	adhesion G protein-coupled receptor G4
chrX	135984931	135986180	1250	*	Distal Intergenic	23	135955606	135962939	7334	2	27316	uc011mwg.2	-21992	ENSG00000147274	RBMX	RNA binding motif protein X-linked
chrX	135985041	135986122	1082	*	Distal Intergenic	23	135955606	135962939	7334	2	27316	uc011mwg.2	-22102	ENSG00000147274	RBMX	RNA binding motif protein X-linked
chrX	149502950	149505670	2721	*	Distal Intergenic	23	149529836	149639762	109927	1	10046	uc011mxt.1	-24166	ENSG00000013619	MAMLD1	mastermind like domain containing 1
chrX	149504999	149505863	865	*	Distal Intergenic	23	149529836	149639762	109927	1	10046	uc011mxt.1	-23973	ENSG00000013619	MAMLD1	mastermind like domain containing 1
chrX	150361600	150364475	2876	*	Distal Intergenic	23	150345056	150349937	4882	1	9248	uc010ntg.2	16544	ENSG00000102195	GPR50	G protein-coupled receptor 50
chrX	151974027	151975069	1043	*	Distal Intergenic	23	151995871	151999301	3431	2	1069	uc004fgq.3	24232	ENSG00000147400	CETN2	centrin 2
chrX	153829578	153830385	808	*	Distal Intergenic	23	153813418	153815075	1658	1	1485	uc004fme.3	16160	ENSG00000184033	CTAG1B	cancer/testis antigen 1B
chrX	153933713	153935180	1468	*	Intron (uc004fmj.1/139716, intron 4 of 9)	23	153903527	153979348	75822	2	139716	uc004fmj.1	44168	ENSG00000160219	GAB3	GRB2 associated binding protein 3
chrX	153934269	153935439	1171	*	Intron (uc004fmj.1/139716, intron 4 of 9)	23	153903527	153979348	75822	2	139716	uc004fmj.1	43909	ENSG00000160219	GAB3	GRB2 associated binding protein 3
chrX	153968420	153973624	5205	*	Intron (uc004fmj.1/139716, intron 1 of 9)	23	153903527	153979348	75822	2	139716	uc004fmj.1	5724	ENSG00000160219	GAB3	GRB2 associated binding protein 3
chrX	153969365	153972910	3546	*	Intron (uc004fmj.1/139716, intron 1 of 9)	23	153903527	153979348	75822	2	139716	uc004fmj.1	6438	ENSG00000160219	GAB3	GRB2 associated binding protein 3
chrX	153970157	153973328	3172	*	Intron (uc004fmj.1/139716, intron 1 of 9)	23	153903527	153979348	75822	2	139716	uc004fmj.1	6020	ENSG00000160219	GAB3	GRB2 associated binding protein 3
