# Supplementary material for: Integrative epigenome profiling of 47XXY provides insights into whole genomic DNA hypermethylation and active chromatin accessibility
Source: Front Mol Biosci. 2023 Mar 27;10:1128739. doi: 10.3389/fmolb.2023.1128739 (PMC10083376; doi:10.3389/fmolb.2023.1128739)
Supplement: Supplementary file 11 [file Table19.XLS]

##Databases: KEGG PATHWAY
##Statistical test method: hypergeometric test / Fisher's exact test
##FDR correction method: Benjamini and Hochberg
#Term	Database	ID	Input number	Background number	P-Value	Corrected P-Value	Input	Hyperlink
Estrogen signaling pathway	KEGG PATHWAY	hsa04915	32	100	0.000362203673242	0.0981571954485	ENSG00000162104|ENSG00000256167|ENSG00000121281|ENSG00000112038|ENSG00000129946|ENSG00000087460|ENSG00000268173|ENSG00000136928|ENSG00000150995|ENSG00000091831|ENSG00000101333|ENSG00000100030|ENSG00000169032|ENSG00000164867|ENSG00000096060|ENSG00000156052|ENSG00000127955|ENSG00000123104|ENSG00000105647|ENSG00000080824|ENSG00000126803|ENSG00000114353|ENSG00000117020|ENSG00000087245|ENSG00000138031…	http://www.genome.jp/kegg-bin/show_pathway?hsa04915/hsa:3708%09red/hsa:3709%09red/hsa:9568%09red/hsa:10000%09red/hsa:23236%09red/hsa:2099%09red/hsa:468%09red/hsa:3310%09red/hsa:5604%09red/hsa:196883%09red/hsa:109%09red/hsa:5594%09red/hsa:5332%09red/hsa:5330%09red/hsa:5613%09red/hsa:5296%09red/hsa:2773%09red/hsa:3320%09red/hsa:2771%09red/hsa:2776%09red/hsa:4988%09red/hsa:3305%09red/hsa:3306%09red/…
Cholinergic synapse	KEGG PATHWAY	hsa04725	32	113	0.00196106934248	0.222307422435	ENSG00000162104|ENSG00000256167|ENSG00000117013|ENSG00000171791|ENSG00000133019|ENSG00000268173|ENSG00000157388|ENSG00000123104|ENSG00000148660|ENSG00000141837|ENSG00000150995|ENSG00000101333|ENSG00000100030|ENSG00000187714|ENSG00000169032|ENSG00000151067|ENSG00000053918|ENSG00000154229|ENSG00000156052|ENSG00000127955|ENSG00000075043|ENSG00000105647|ENSG00000114353|ENSG00000117020|ENSG00000138031…	http://www.genome.jp/kegg-bin/show_pathway?hsa04725/hsa:3708%09red/hsa:3709%09red/hsa:10000%09red/hsa:596%09red/hsa:23236%09red/hsa:468%09red/hsa:1131%09red/hsa:5332%09red/hsa:5578%09red/hsa:5604%09red/hsa:9132%09red/hsa:109%09red/hsa:773%09red/hsa:5594%09red/hsa:776%09red/hsa:775%09red/hsa:5330%09red/hsa:196883%09red/hsa:5296%09red/hsa:2773%09red/hsa:2771%09red/hsa:2776%09red/hsa:818%09red/hsa:1…
Endocrine and other factor-regulated calcium reabsorption	KEGG PATHWAY	hsa04961	17	48	0.00353391408659	0.222307422435	ENSG00000162104|ENSG00000183023|ENSG00000183020|ENSG00000091831|ENSG00000133116|ENSG00000141367|ENSG00000101333|ENSG00000259205|ENSG00000154229|ENSG00000196961|ENSG00000167748|ENSG00000087460|ENSG00000182621|ENSG00000079805|ENSG00000111424|ENSG00000137841|ENSG00000156052	http://www.genome.jp/kegg-bin/show_pathway?hsa04961/hsa:9365%09red/hsa:2776%09red/hsa:5332%09red/hsa:5330%09red/hsa:2778%09red/hsa:6546%09red/hsa:23236%09red/hsa:2099%09red/hsa:1785%09red/hsa:5613%09red/hsa:7421%09red/hsa:115%09red/hsa:160%09red/hsa:161%09red/hsa:3816%09red/hsa:1213%09red/hsa:5578%09red
Calcium signaling pathway	KEGG PATHWAY	hsa04020	44	180	0.00375299062051	0.222307422435	ENSG00000162104|ENSG00000213906|ENSG00000108179|ENSG00000133019|ENSG00000213585|ENSG00000087460|ENSG00000196218|ENSG00000157388|ENSG00000123104|ENSG00000148660|ENSG00000141837|ENSG00000110148|ENSG00000150995|ENSG00000141404|ENSG00000101333|ENSG00000198626|ENSG00000120899|ENSG00000164867|ENSG00000151067|ENSG00000154678|ENSG00000154229|ENSG00000157087|ENSG00000156052|ENSG00000161714|ENSG00000183023…	http://www.genome.jp/kegg-bin/show_pathway?hsa04020/hsa:3708%09red/hsa:3709%09red/hsa:10105%09red/hsa:23236%09red/hsa:2905%09red/hsa:7416%09red/hsa:113026%09red/hsa:489%09red/hsa:887%09red/hsa:5332%09red/hsa:2149%09red/hsa:5578%09red/hsa:775%09red/hsa:1131%09red/hsa:56413%09red/hsa:6543%09red/hsa:196883%09red/hsa:2185%09red/hsa:109%09red/hsa:5724%09red/hsa:5021%09red/hsa:773%09red/hsa:5336%09red/…
Glutamatergic synapse	KEGG PATHWAY	hsa04724	31	116	0.0047074839568	0.222307422435	ENSG00000162104|ENSG00000162105|ENSG00000138031|ENSG00000259205|ENSG00000164082|ENSG00000087460|ENSG00000157388|ENSG00000123104|ENSG00000141837|ENSG00000150995|ENSG00000101333|ENSG00000100030|ENSG00000151067|ENSG00000116032|ENSG00000173020|ENSG00000156052|ENSG00000127955|ENSG00000170579|ENSG00000105499|ENSG00000196277|ENSG00000114353|ENSG00000113262|ENSG00000079215|ENSG00000121281|ENSG00000182621…	http://www.genome.jp/kegg-bin/show_pathway?hsa04724/hsa:3708%09red/hsa:3709%09red/hsa:116444%09red/hsa:156%09red/hsa:23236%09red/hsa:2905%09red/hsa:5332%09red/hsa:5578%09red/hsa:6507%09red/hsa:22941%09red/hsa:9229%09red/hsa:196883%09red/hsa:109%09red/hsa:773%09red/hsa:5594%09red/hsa:776%09red/hsa:775%09red/hsa:5330%09red/hsa:85358%09red/hsa:8605%09red/hsa:2912%09red/hsa:2916%09red/hsa:2917%09red/…
Circadian entrainment	KEGG PATHWAY	hsa04713	27	97	0.00510458012001	0.222307422435	ENSG00000162104|ENSG00000087460|ENSG00000157388|ENSG00000148660|ENSG00000150995|ENSG00000101333|ENSG00000100030|ENSG00000198626|ENSG00000151067|ENSG00000138669|ENSG00000154229|ENSG00000156052|ENSG00000127955|ENSG00000049246|ENSG00000114353|ENSG00000196218|ENSG00000138031|ENSG00000121281|ENSG00000182621|ENSG00000236266|ENSG00000129467|ENSG00000100346|ENSG00000259205|ENSG00000162728|ENSG00000161509…	http://www.genome.jp/kegg-bin/show_pathway?hsa04713/hsa:3708%09red/hsa:23236%09red/hsa:2905%09red/hsa:5332%09red/hsa:5578%09red/hsa:196883%09red/hsa:109%09red/hsa:5594%09red/hsa:5593%09red/hsa:776%09red/hsa:775%09red/hsa:5330%09red/hsa:2773%09red/hsa:2771%09red/hsa:2776%09red/hsa:818%09red/hsa:2778%09red/hsa:113%09red/hsa:6261%09red/hsa:6262%09red/hsa:8863%09red/hsa:115%09red/hsa:5613%09red/hsa:8…
Long-term depression	KEGG PATHWAY	hsa04730	19	60	0.00576270553806	0.222307422435	ENSG00000152208|ENSG00000127955|ENSG00000159337|ENSG00000150995|ENSG00000105499|ENSG00000101333|ENSG00000100030|ENSG00000146535|ENSG00000114353|ENSG00000169032|ENSG00000196218|ENSG00000141837|ENSG00000138669|ENSG00000087460|ENSG00000182621|ENSG00000123104|ENSG00000154229|ENSG00000137841|ENSG00000156052	http://www.genome.jp/kegg-bin/show_pathway?hsa04730/hsa:3708%09red/hsa:3709%09red/hsa:5594%09red/hsa:2776%09red/hsa:5332%09red/hsa:2773%09red/hsa:5593%09red/hsa:2895%09red/hsa:5330%09red/hsa:2768%09red/hsa:23236%09red/hsa:6261%09red/hsa:5604%09red/hsa:283748%09red/hsa:8605%09red/hsa:2771%09red/hsa:773%09red/hsa:2778%09red/hsa:5578%09red
Melanogenesis	KEGG PATHWAY	hsa04916	27	101	0.00792345382291	0.222307422435	ENSG00000162104|ENSG00000115138|ENSG00000232754|ENSG00000138795|ENSG00000087460|ENSG00000148660|ENSG00000101333|ENSG00000100030|ENSG00000154342|ENSG00000108379|ENSG00000169032|ENSG00000154229|ENSG00000157240|ENSG00000127955|ENSG00000188064|ENSG00000177283|ENSG00000111186|ENSG00000163251|ENSG00000114353|ENSG00000138031|ENSG00000121281|ENSG00000182621|ENSG00000129467|ENSG00000259205|ENSG00000081059…	http://www.genome.jp/kegg-bin/show_pathway?hsa04916/hsa:89780%09red/hsa:23236%09red/hsa:6932%09red/hsa:7477%09red/hsa:7473%09red/hsa:81029%09red/hsa:5604%09red/hsa:196883%09red/hsa:109%09red/hsa:5594%09red/hsa:5332%09red/hsa:5330%09red/hsa:7855%09red/hsa:8321%09red/hsa:5578%09red/hsa:8325%09red/hsa:2773%09red/hsa:2771%09red/hsa:2776%09red/hsa:2033%09red/hsa:818%09red/hsa:5443%09red/hsa:113%09red/…
Rap1 signaling pathway	KEGG PATHWAY	hsa04015	48	211	0.00805903133261	0.222307422435	ENSG00000162104|ENSG00000105738|ENSG00000091428|ENSG00000161958|ENSG00000158186|ENSG00000158815|ENSG00000268173|ENSG00000076864|ENSG00000105287|ENSG00000077420|ENSG00000184349|ENSG00000100030|ENSG00000077782|ENSG00000197461|ENSG00000087460|ENSG00000196570|ENSG00000169032|ENSG00000100311|ENSG00000187391|ENSG00000151276|ENSG00000107263|ENSG00000154229|ENSG00000156052|ENSG00000127955|ENSG00000198121…	http://www.genome.jp/kegg-bin/show_pathway?hsa04015/hsa:5584%09red/hsa:345456%09red/hsa:2889%09red/hsa:10000%09red/hsa:25865%09red/hsa:2533%09red/hsa:23236%09red/hsa:11069%09red/hsa:5594%09red/hsa:1902%09red/hsa:7410%09red/hsa:2149%09red/hsa:5578%09red/hsa:5906%09red/hsa:5909%09red/hsa:2257%09red/hsa:2256%09red/hsa:5604%09red/hsa:196883%09red/hsa:109%09red/hsa:9223%09red/hsa:3397%09red/hsa:5155%0…
GnRH signaling pathway	KEGG PATHWAY	hsa04912	25	92	0.00876501122673	0.222307422435	ENSG00000162104|ENSG00000256167|ENSG00000109339|ENSG00000087460|ENSG00000157388|ENSG00000123104|ENSG00000148660|ENSG00000150995|ENSG00000120899|ENSG00000101333|ENSG00000100030|ENSG00000169032|ENSG00000151067|ENSG00000154229|ENSG00000156052|ENSG00000105499|ENSG00000087245|ENSG00000138031|ENSG00000121281|ENSG00000182621|ENSG00000085511|ENSG00000129467|ENSG00000159337|ENSG00000259205|ENSG00000137841	http://www.genome.jp/kegg-bin/show_pathway?hsa04912/hsa:3708%09red/hsa:3709%09red/hsa:23236%09red/hsa:468%09red/hsa:5332%09red/hsa:5578%09red/hsa:5604%09red/hsa:5602%09red/hsa:196883%09red/hsa:2185%09red/hsa:109%09red/hsa:5594%09red/hsa:776%09red/hsa:775%09red/hsa:5330%09red/hsa:8605%09red/hsa:2776%09red/hsa:818%09red/hsa:4313%09red/hsa:2778%09red/hsa:113%09red/hsa:4216%09red/hsa:283748%09red/hsa…
Oxytocin signaling pathway	KEGG PATHWAY	hsa04921	38	159	0.00902354851214	0.222307422435	ENSG00000162104|ENSG00000261864|ENSG00000101096|ENSG00000087460|ENSG00000268173|ENSG00000157388|ENSG00000123104|ENSG00000148660|ENSG00000162728|ENSG00000150995|ENSG00000101333|ENSG00000100030|ENSG00000198626|ENSG00000169032|ENSG00000159200|ENSG00000164867|ENSG00000151067|ENSG00000154229|ENSG00000156052|ENSG00000127955|ENSG00000142185|ENSG00000105499|ENSG00000131196|ENSG00000105647|ENSG00000114353…	http://www.genome.jp/kegg-bin/show_pathway?hsa04921/hsa:3708%09red/hsa:3709%09red/hsa:5021%09red/hsa:23236%09red/hsa:1938%09red/hsa:5332%09red/hsa:5578%09red/hsa:4775%09red/hsa:783%09red/hsa:4772%09red/hsa:4773%09red/hsa:5604%09red/hsa:7226%09red/hsa:196883%09red/hsa:8605%09red/hsa:5594%09red/hsa:776%09red/hsa:775%09red/hsa:5330%09red/hsa:5296%09red/hsa:109%09red/hsa:57118%09red/hsa:2773%09red/hs…
cGMP-PKG signaling pathway	KEGG PATHWAY	hsa04022	39	167	0.0111872469226	0.234949876906	ENSG00000162104|ENSG00000138669|ENSG00000183023|ENSG00000108179|ENSG00000261864|ENSG00000101096|ENSG00000213585|ENSG00000268173|ENSG00000157388|ENSG00000123104|ENSG00000150995|ENSG00000150594|ENSG00000101333|ENSG00000100030|ENSG00000256167|ENSG00000169032|ENSG00000164867|ENSG00000151067|ENSG00000171873|ENSG00000072952|ENSG00000157087|ENSG00000156052|ENSG00000185950|ENSG00000127955|ENSG00000131196…	http://www.genome.jp/kegg-bin/show_pathway?hsa04022/hsa:3708%09red/hsa:3709%09red/hsa:10000%09red/hsa:10105%09red/hsa:23236%09red/hsa:150%09red/hsa:468%09red/hsa:7416%09red/hsa:489%09red/hsa:5332%09red/hsa:775%09red/hsa:4775%09red/hsa:2768%09red/hsa:4772%09red/hsa:4773%09red/hsa:4205%09red/hsa:6543%09red/hsa:5604%09red/hsa:196883%09red/hsa:109%09red/hsa:5594%09red/hsa:5593%09red/hsa:776%09red/hsa…
Gastric acid secretion	KEGG PATHWAY	hsa04971	21	75	0.011847912508	0.234949876906	ENSG00000177807|ENSG00000129467|ENSG00000162104|ENSG00000150995|ENSG00000090020|ENSG00000127955|ENSG00000154229|ENSG00000101333|ENSG00000133019|ENSG00000114353|ENSG00000259205|ENSG00000110148|ENSG00000138031|ENSG00000121281|ENSG00000087460|ENSG00000182621|ENSG00000123104|ENSG00000053918|ENSG00000148660|ENSG00000137841|ENSG00000156052	http://www.genome.jp/kegg-bin/show_pathway?hsa04971/hsa:3708%09red/hsa:3709%09red/hsa:2771%09red/hsa:2776%09red/hsa:5332%09red/hsa:818%09red/hsa:2773%09red/hsa:1131%09red/hsa:2778%09red/hsa:5330%09red/hsa:23236%09red/hsa:109%09red/hsa:113%09red/hsa:5613%09red/hsa:3784%09red/hsa:115%09red/hsa:196883%09red/hsa:6548%09red/hsa:3766%09red/hsa:5578%09red/hsa:887%09red
Platelet activation	KEGG PATHWAY	hsa04611	32	131	0.0121376320173	0.234949876906	ENSG00000162104|ENSG00000268173|ENSG00000087460|ENSG00000123104|ENSG00000077420|ENSG00000150995|ENSG00000101333|ENSG00000100030|ENSG00000164867|ENSG00000138669|ENSG00000130635|ENSG00000156052|ENSG00000127955|ENSG00000197943|ENSG00000105499|ENSG00000105647|ENSG00000088053|ENSG00000114353|ENSG00000116473|ENSG00000117020|ENSG00000138031|ENSG00000121281|ENSG00000182621|ENSG00000181104|ENSG00000129467…	http://www.genome.jp/kegg-bin/show_pathway?hsa04611/hsa:3708%09red/hsa:3709%09red/hsa:10000%09red/hsa:23236%09red/hsa:1277%09red/hsa:2149%09red/hsa:5906%09red/hsa:51206%09red/hsa:196883%09red/hsa:109%09red/hsa:5336%09red/hsa:5594%09red/hsa:5593%09red/hsa:5332%09red/hsa:5330%09red/hsa:54518%09red/hsa:5296%09red/hsa:8605%09red/hsa:7450%09red/hsa:2773%09red/hsa:2771%09red/hsa:2776%09red/hsa:71%09red…
Gap junction	KEGG PATHWAY	hsa04540	23	89	0.0183374910181	0.331297337728	ENSG00000162104|ENSG00000087460|ENSG00000123104|ENSG00000150995|ENSG00000101333|ENSG00000100030|ENSG00000197461|ENSG00000104067|ENSG00000169032|ENSG00000100311|ENSG00000138669|ENSG00000154229|ENSG00000156052|ENSG00000127955|ENSG00000198121|ENSG00000114353|ENSG00000138031|ENSG00000121281|ENSG00000182621|ENSG00000129467|ENSG00000259205|ENSG00000127824|ENSG00000137841	http://www.genome.jp/kegg-bin/show_pathway?hsa04540/hsa:3708%09red/hsa:3709%09red/hsa:23236%09red/hsa:5594%09red/hsa:5578%09red/hsa:7082%09red/hsa:5604%09red/hsa:196883%09red/hsa:109%09red/hsa:5155%09red/hsa:5154%09red/hsa:5593%09red/hsa:5332%09red/hsa:5330%09red/hsa:2773%09red/hsa:2771%09red/hsa:2776%09red/hsa:2778%09red/hsa:1902%09red/hsa:113%09red/hsa:115%09red/hsa:5613%09red/hsa:10376%09red
Pathways in cancer	KEGG PATHWAY	hsa05200	66	327	0.0201991855713	0.342123705613	ENSG00000134954|ENSG00000158815|ENSG00000165731|ENSG00000109906|ENSG00000116062|ENSG00000169398|ENSG00000171791|ENSG00000232754|ENSG00000125952|ENSG00000188064|ENSG00000134086|ENSG00000109339|ENSG00000175029|ENSG00000268173|ENSG00000127191|ENSG00000196591|ENSG00000117394|ENSG00000139687|ENSG00000097007|ENSG00000237984|ENSG00000134871|ENSG00000266094|ENSG00000100030|ENSG00000154342|ENSG00000108379…	http://www.genome.jp/kegg-bin/show_pathway?hsa05200/hsa:9063%09red/hsa:81029%09red/hsa:10000%09red/hsa:89780%09red/hsa:596%09red/hsa:79444%09red/hsa:10297%09red/hsa:5594%09red/hsa:23604%09red/hsa:6932%09red/hsa:330%09red/hsa:8312%09red/hsa:7477%09red/hsa:5925%09red/hsa:7473%09red/hsa:25%09red/hsa:862%09red/hsa:1612%09red/hsa:2256%09red/hsa:867%09red/hsa:5747%09red/hsa:5728%09red/hsa:1871%09red/hs…
Dorso-ventral axis formation	KEGG PATHWAY	hsa04320	9	24	0.022898261595	0.365025228955	ENSG00000134954|ENSG00000184571|ENSG00000134250|ENSG00000100030|ENSG00000169032|ENSG00000134627|ENSG00000139083|ENSG00000125207|ENSG00000148400	http://www.genome.jp/kegg-bin/show_pathway?hsa04320/hsa:2113%09red/hsa:5594%09red/hsa:440822%09red/hsa:143689%09red/hsa:2120%09red/hsa:5604%09red/hsa:9271%09red/hsa:4851%09red
Wnt signaling pathway	KEGG PATHWAY	hsa04310	32	140	0.0251762397986	0.368770388587	ENSG00000116161|ENSG00000232754|ENSG00000261864|ENSG00000101096|ENSG00000109339|ENSG00000175029|ENSG00000148660|ENSG00000101333|ENSG00000154342|ENSG00000108379|ENSG00000115266|ENSG00000111186|ENSG00000100888|ENSG00000157240|ENSG00000112576|ENSG00000188064|ENSG00000131196|ENSG00000177283|ENSG00000159692|ENSG00000103126|ENSG00000163251|ENSG00000177565|ENSG00000162337|ENSG00000182621|ENSG00000145506…	http://www.genome.jp/kegg-bin/show_pathway?hsa04310/hsa:81029%09red/hsa:89780%09red/hsa:10297%09red/hsa:23236%09red/hsa:4040%09red/hsa:6932%09red/hsa:8312%09red/hsa:7477%09red/hsa:7473%09red/hsa:4775%09red/hsa:79718%09red/hsa:4772%09red/hsa:4773%09red/hsa:5602%09red/hsa:1487%09red/hsa:7855%09red/hsa:896%09red/hsa:5332%09red/hsa:5330%09red/hsa:5613%09red/hsa:27101%09red/hsa:1488%09red/hsa:8321%09r…
Retrograde endocannabinoid signaling	KEGG PATHWAY	hsa04723	25	103	0.0258547504914	0.368770388587	ENSG00000162104|ENSG00000166206|ENSG00000109339|ENSG00000157388|ENSG00000123104|ENSG00000141837|ENSG00000150995|ENSG00000101333|ENSG00000100030|ENSG00000151067|ENSG00000154229|ENSG00000156052|ENSG00000127955|ENSG00000182256|ENSG00000114353|ENSG00000138031|ENSG00000121281|ENSG00000182621|ENSG00000129467|ENSG00000186297|ENSG00000259205|ENSG00000162728|ENSG00000117480|ENSG00000074416|ENSG00000137841	http://www.genome.jp/kegg-bin/show_pathway?hsa04723/hsa:3708%09red/hsa:3709%09red/hsa:23236%09red/hsa:2562%09red/hsa:5578%09red/hsa:5602%09red/hsa:196883%09red/hsa:109%09red/hsa:5332%09red/hsa:2166%09red/hsa:773%09red/hsa:2566%09red/hsa:5594%09red/hsa:776%09red/hsa:775%09red/hsa:5330%09red/hsa:11343%09red/hsa:2773%09red/hsa:2771%09red/hsa:2776%09red/hsa:113%09red/hsa:2558%09red/hsa:115%09red/hsa:…
Axon guidance	KEGG PATHWAY	hsa04360	29	127	0.0321185875602	0.435206861441	ENSG00000074527|ENSG00000169398|ENSG00000261864|ENSG00000101096|ENSG00000099204|ENSG00000097007|ENSG00000182168|ENSG00000080224|ENSG00000184349|ENSG00000100030|ENSG00000184347|ENSG00000196358|ENSG00000138835|ENSG00000157851|ENSG00000167680|ENSG00000127955|ENSG00000114353|ENSG00000143434|ENSG00000169855|ENSG00000182541|ENSG00000196220|ENSG00000107731|ENSG00000185033|ENSG00000099250|ENSG00000154134…	http://www.genome.jp/kegg-bin/show_pathway?hsa04360/hsa:59277%09red/hsa:285220%09red/hsa:6586%09red/hsa:84628%09red/hsa:5062%09red/hsa:25%09red/hsa:4775%09red/hsa:5747%09red/hsa:4773%09red/hsa:10501%09red/hsa:10509%09red/hsa:5594%09red/hsa:8633%09red/hsa:23654%09red/hsa:6091%09red/hsa:10500%09red/hsa:64221%09red/hsa:219699%09red/hsa:8829%09red/hsa:2773%09red/hsa:2771%09red/hsa:56896%09red/hsa:398…
Insulin secretion	KEGG PATHWAY	hsa04911	21	86	0.0368553828491	0.437021504398	ENSG00000162104|ENSG00000129467|ENSG00000182621|ENSG00000117394|ENSG00000091428|ENSG00000256167|ENSG00000138031|ENSG00000154229|ENSG00000106633|ENSG00000133019|ENSG00000198626|ENSG00000259205|ENSG00000101333|ENSG00000151067|ENSG00000121281|ENSG00000087460|ENSG00000157388|ENSG00000130529|ENSG00000148660|ENSG00000137841|ENSG00000156052	http://www.genome.jp/kegg-bin/show_pathway?hsa04911/hsa:5578%09red/hsa:2776%09red/hsa:776%09red/hsa:818%09red/hsa:5330%09red/hsa:6513%09red/hsa:2778%09red/hsa:2645%09red/hsa:775%09red/hsa:23236%09red/hsa:11069%09red/hsa:54795%09red/hsa:113%09red/hsa:6262%09red/hsa:5613%09red/hsa:115%09red/hsa:196883%09red/hsa:109%09red/hsa:1131%09red/hsa:468%09red/hsa:5332%09red
Thyroid hormone signaling pathway	KEGG PATHWAY	hsa04919	27	119	0.0398101457897	0.437021504398	ENSG00000117394|ENSG00000232754|ENSG00000268173|ENSG00000196591|ENSG00000144893|ENSG00000091831|ENSG00000101333|ENSG00000100030|ENSG00000169032|ENSG00000159200|ENSG00000197406|ENSG00000154229|ENSG00000161714|ENSG00000105647|ENSG00000175221|ENSG00000090020|ENSG00000197943|ENSG00000117020|ENSG00000148400|ENSG00000182621|ENSG00000008838|ENSG00000134250|ENSG00000103197|ENSG00000259205|ENSG00000184009…	http://www.genome.jp/kegg-bin/show_pathway?hsa04919/hsa:116931%09red/hsa:10000%09red/hsa:9440%09red/hsa:2099%09red/hsa:113026%09red/hsa:5578%09red/hsa:7249%09red/hsa:5604%09red/hsa:3066%09red/hsa:6548%09red/hsa:4851%09red/hsa:5336%09red/hsa:5594%09red/hsa:5332%09red/hsa:5330%09red/hsa:5296%09red/hsa:23236%09red/hsa:9862%09red/hsa:1735%09red/hsa:2033%09red/hsa:1827%09red/hsa:6513%09red/hsa:5613%09…
Lysine degradation	KEGG PATHWAY	hsa00310	14	51	0.039987520422	0.437021504398	ENSG00000253438|ENSG00000232531|ENSG00000181090|ENSG00000109685|ENSG00000099381|ENSG00000179761|ENSG00000183955|ENSG00000106397|ENSG00000181555|ENSG00000257767|ENSG00000111275|ENSG00000104885|ENSG00000254473|ENSG00000109576	http://www.genome.jp/kegg-bin/show_pathway?hsa00310/hsa:8985%09red/hsa:7468%09red/hsa:387893%09red/hsa:29072%09red/hsa:51166%09red/hsa:51268%09red/hsa:6419%09red/hsa:10919%09red/hsa:217%09red/hsa:9739%09red/hsa:84444%09red
Non-small cell lung cancer	KEGG PATHWAY	hsa05223	15	56	0.0400418788148	0.437021504398	ENSG00000139687|ENSG00000189283|ENSG00000101412|ENSG00000100030|ENSG00000267046|ENSG00000197943|ENSG00000266094|ENSG00000169032|ENSG00000117020|ENSG00000143924|ENSG00000268173|ENSG00000101109|ENSG00000118689|ENSG00000154229|ENSG00000105647	http://www.genome.jp/kegg-bin/show_pathway?hsa05223/hsa:5336%09red/hsa:27436%09red/hsa:5594%09red/hsa:10000%09red/hsa:6789%09red/hsa:5578%09red/hsa:5296%09red/hsa:1871%09red/hsa:5604%09red/hsa:2272%09red/hsa:1869%09red/hsa:83593%09red/hsa:5925%09red/hsa:2309%09red
Amoebiasis	KEGG PATHWAY	hsa05146	25	109	0.0424479664516	0.437021504398	ENSG00000134871|ENSG00000169398|ENSG00000267261|ENSG00000170542|ENSG00000124570|ENSG00000268173|ENSG00000087460|ENSG00000135862|ENSG00000141404|ENSG00000101333|ENSG00000053747|ENSG00000230438|ENSG00000115594|ENSG00000072110|ENSG00000130635|ENSG00000154229|ENSG00000156052|ENSG00000144566|ENSG00000105647|ENSG00000182621|ENSG00000021355|ENSG00000259205|ENSG00000156049|ENSG00000108821|ENSG00000137841	http://www.genome.jp/kegg-bin/show_pathway?hsa05146/hsa:3915%09red/hsa:23236%09red/hsa:1277%09red/hsa:5868%09red/hsa:3554%09red/hsa:5272%09red/hsa:5578%09red/hsa:5747%09red/hsa:87%09red/hsa:5332%09red/hsa:1992%09red/hsa:9630%09red/hsa:5330%09red/hsa:5296%09red/hsa:5878%09red/hsa:3909%09red/hsa:1284%09red/hsa:2776%09red/hsa:2774%09red/hsa:2778%09red/hsa:5269%09red/hsa:1289%09red/hsa:5613%09red
Morphine addiction	KEGG PATHWAY	hsa05032	22	93	0.0428018724014	0.437021504398	ENSG00000162104|ENSG00000166206|ENSG00000112038|ENSG00000087460|ENSG00000141837|ENSG00000136928|ENSG00000154678|ENSG00000154229|ENSG00000127955|ENSG00000182256|ENSG00000113448|ENSG00000114353|ENSG00000138031|ENSG00000121281|ENSG00000198873|ENSG00000128655|ENSG00000129467|ENSG00000186297|ENSG00000259205|ENSG00000198055|ENSG00000173020|ENSG00000162728	http://www.genome.jp/kegg-bin/show_pathway?hsa05032/hsa:5144%09red/hsa:9568%09red/hsa:156%09red/hsa:50940%09red/hsa:5578%09red/hsa:2869%09red/hsa:196883%09red/hsa:109%09red/hsa:773%09red/hsa:2566%09red/hsa:2562%09red/hsa:5137%09red/hsa:2870%09red/hsa:2773%09red/hsa:2771%09red/hsa:4988%09red/hsa:2778%09red/hsa:113%09red/hsa:2558%09red/hsa:115%09red/hsa:5613%09red/hsa:3765%09red
Long-term potentiation	KEGG PATHWAY	hsa04720	17	67	0.0436791565703	0.437021504398	ENSG00000154229|ENSG00000150995|ENSG00000256167|ENSG00000100030|ENSG00000101333|ENSG00000259205|ENSG00000169032|ENSG00000116473|ENSG00000232754|ENSG00000151067|ENSG00000117676|ENSG00000182621|ENSG00000123104|ENSG00000161509|ENSG00000148660|ENSG00000137841|ENSG00000156052	http://www.genome.jp/kegg-bin/show_pathway?hsa04720/hsa:3708%09red/hsa:3709%09red/hsa:5594%09red/hsa:2776%09red/hsa:775%09red/hsa:818%09red/hsa:5330%09red/hsa:6195%09red/hsa:23236%09red/hsa:5906%09red/hsa:5604%09red/hsa:5613%09red/hsa:2905%09red/hsa:5332%09red/hsa:468%09red/hsa:5578%09red/hsa:2033%09red
Inflammatory mediator regulation of TRP channels	KEGG PATHWAY	hsa04750	23	99	0.0451535133695	0.437021504398	ENSG00000162104|ENSG00000109339|ENSG00000268173|ENSG00000087460|ENSG00000123104|ENSG00000027075|ENSG00000150995|ENSG00000101333|ENSG00000148660|ENSG00000154229|ENSG00000156052|ENSG00000197943|ENSG00000105499|ENSG00000105647|ENSG00000138031|ENSG00000121281|ENSG00000182621|ENSG00000115594|ENSG00000129467|ENSG00000159337|ENSG00000108684|ENSG00000259205|ENSG00000137841	http://www.genome.jp/kegg-bin/show_pathway?hsa04750/hsa:3708%09red/hsa:3709%09red/hsa:5583%09red/hsa:23236%09red/hsa:5332%09red/hsa:5578%09red/hsa:5602%09red/hsa:196883%09red/hsa:40%09red/hsa:109%09red/hsa:5336%09red/hsa:3554%09red/hsa:5330%09red/hsa:5296%09red/hsa:8605%09red/hsa:2776%09red/hsa:818%09red/hsa:2778%09red/hsa:113%09red/hsa:283748%09red/hsa:115%09red/hsa:5613%09red
Endocytosis	KEGG PATHWAY	hsa04144	43	213	0.0517232468856	0.483344824345	ENSG00000165731|ENSG00000103769|ENSG00000160948|ENSG00000196814|ENSG00000267261|ENSG00000225217|ENSG00000196961|ENSG00000101199|ENSG00000255870|ENSG00000180871|ENSG00000275325|ENSG00000144711|ENSG00000176783|ENSG00000182533|ENSG00000100055|ENSG00000133612|ENSG00000137834|ENSG00000141367|ENSG00000101421|ENSG00000173020|ENSG00000079805|ENSG00000157978|ENSG00000183020|ENSG00000059915|ENSG00000144566…	http://www.genome.jp/kegg-bin/show_pathway?hsa04144/hsa:5584%09red/hsa:9146%09red/hsa:156%09red/hsa:26119%09red/hsa:1213%09red/hsa:377%09red/hsa:9727%09red/hsa:5868%09red/hsa:3310%09red/hsa:2149%09red/hsa:2869%09red/hsa:867%09red/hsa:9815%09red/hsa:89853%09red/hsa:5662%09red/hsa:11031%09red/hsa:160%09red/hsa:161%09red/hsa:128866%09red/hsa:10015%09red/hsa:3579%09red/hsa:30844%09red/hsa:51160%09red…
Vibrio cholerae infection	KEGG PATHWAY	hsa05110	14	54	0.0557974247701	0.50403673709	ENSG00000162104|ENSG00000159720|ENSG00000132432|ENSG00000197943|ENSG00000104067|ENSG00000259205|ENSG00000185883|ENSG00000184009|ENSG00000138031|ENSG00000033627|ENSG00000213435|ENSG00000087460|ENSG00000053918|ENSG00000154229	http://www.genome.jp/kegg-bin/show_pathway?hsa05110/hsa:5336%09red/hsa:7082%09red/hsa:23480%09red/hsa:535%09red/hsa:5613%09red/hsa:3784%09red/hsa:115%09red/hsa:109%09red/hsa:527%09red/hsa:9114%09red/hsa:71%09red/hsa:2778%09red/hsa:5578%09red
Phosphatidylinositol signaling system	KEGG PATHWAY	hsa04070	19	81	0.0600481014247	0.524936628583	ENSG00000161714|ENSG00000141401|ENSG00000237984|ENSG00000105647|ENSG00000101333|ENSG00000011405|ENSG00000197943|ENSG00000068383|ENSG00000145214|ENSG00000150995|ENSG00000168918|ENSG00000100605|ENSG00000149091|ENSG00000268173|ENSG00000182621|ENSG00000123104|ENSG00000154229|ENSG00000137841|ENSG00000249967	http://www.genome.jp/kegg-bin/show_pathway?hsa04070/hsa:3708%09red/hsa:3709%09red/hsa:1609%09red/hsa:5728%09red/hsa:5332%09red/hsa:5336%09red/hsa:3705%09red/hsa:3632%09red/hsa:5330%09red/hsa:3613%09red/hsa:5296%09red/hsa:5286%09red/hsa:23236%09red/hsa:8525%09red/hsa:55361%09red/hsa:113026%09red/hsa:5578%09red/hsa:3635%09red
cAMP signaling pathway	KEGG PATHWAY	hsa04024	40	200	0.0647953956318	0.548736006757	ENSG00000162104|ENSG00000091428|ENSG00000232754|ENSG00000109339|ENSG00000144191|ENSG00000087460|ENSG00000268173|ENSG00000157388|ENSG00000136928|ENSG00000148660|ENSG00000131196|ENSG00000164128|ENSG00000100030|ENSG00000079435|ENSG00000198626|ENSG00000169032|ENSG00000151067|ENSG00000104899|ENSG00000116032|ENSG00000181104|ENSG00000157087|ENSG00000127955|ENSG00000160293|ENSG00000113448|ENSG00000105647…	http://www.genome.jp/kegg-bin/show_pathway?hsa04024/hsa:5144%09red/hsa:9568%09red/hsa:10000%09red/hsa:116444%09red/hsa:5021%09red/hsa:11069%09red/hsa:7434%09red/hsa:2905%09red/hsa:7410%09red/hsa:8310%09red/hsa:3991%09red/hsa:113%09red/hsa:5906%09red/hsa:4772%09red/hsa:5604%09red/hsa:5602%09red/hsa:196883%09red/hsa:6548%09red/hsa:2149%09red/hsa:5594%09red/hsa:776%09red/hsa:775%09red/hsa:1261%09red…
Adrenergic signaling in cardiomyocytes	KEGG PATHWAY	hsa04261	31	149	0.0669860453437	0.550097523884	ENSG00000162104|ENSG00000091428|ENSG00000127955|ENSG00000171791|ENSG00000268173|ENSG00000087460|ENSG00000157388|ENSG00000148660|ENSG00000101333|ENSG00000100030|ENSG00000256167|ENSG00000198626|ENSG00000151067|ENSG00000171873|ENSG00000053918|ENSG00000154229|ENSG00000157087|ENSG00000156052|ENSG00000183023|ENSG00000090020|ENSG00000105647|ENSG00000165995|ENSG00000117020|ENSG00000138031|ENSG00000121281…	http://www.genome.jp/kegg-bin/show_pathway?hsa04261/hsa:10000%09red/hsa:596%09red/hsa:23236%09red/hsa:11069%09red/hsa:468%09red/hsa:5332%09red/hsa:5578%09red/hsa:783%09red/hsa:6546%09red/hsa:6548%09red/hsa:5594%09red/hsa:776%09red/hsa:775%09red/hsa:5330%09red/hsa:146%09red/hsa:196883%09red/hsa:5296%09red/hsa:492%09red/hsa:493%09red/hsa:109%09red/hsa:2773%09red/hsa:2771%09red/hsa:2776%09red/hsa:81…
Thyroid hormone synthesis	KEGG PATHWAY	hsa04918	17	72	0.0694359659992	0.5534454937	ENSG00000162104|ENSG00000129467|ENSG00000150995|ENSG00000256167|ENSG00000101333|ENSG00000259205|ENSG00000141505|ENSG00000125618|ENSG00000042832|ENSG00000138031|ENSG00000121281|ENSG00000087460|ENSG00000182621|ENSG00000123104|ENSG00000154229|ENSG00000137841|ENSG00000156052	http://www.genome.jp/kegg-bin/show_pathway?hsa04918/hsa:3708%09red/hsa:3709%09red/hsa:432%09red/hsa:2776%09red/hsa:7849%09red/hsa:5330%09red/hsa:2778%09red/hsa:5613%09red/hsa:23236%09red/hsa:113%09red/hsa:115%09red/hsa:7038%09red/hsa:196883%09red/hsa:109%09red/hsa:468%09red/hsa:5578%09red/hsa:5332%09red
Adherens junction	KEGG PATHWAY	hsa04520	17	73	0.0756012758255	0.555128792853	ENSG00000110400|ENSG00000142949|ENSG00000261553|ENSG00000077782|ENSG00000112290|ENSG00000104067|ENSG00000175866|ENSG00000232754|ENSG00000184009|ENSG00000100030|ENSG00000138795|ENSG00000095637|ENSG00000149177|ENSG00000081059|ENSG00000136153|ENSG00000173482|ENSG00000072110	http://www.genome.jp/kegg-bin/show_pathway?hsa04520/hsa:7082%09red/hsa:5594%09red/hsa:10580%09red/hsa:2033%09red/hsa:51176%09red/hsa:5795%09red/hsa:4008%09red/hsa:87%09red/hsa:2260%09red/hsa:10458%09red/hsa:8936%09red/hsa:6932%09red/hsa:5792%09red/hsa:71%09red/hsa:5818%09red/hsa:5797%09red
Chronic myeloid leukemia	KEGG PATHWAY	hsa05220	17	73	0.0756012758255	0.555128792853	ENSG00000139687|ENSG00000097007|ENSG00000100030|ENSG00000159692|ENSG00000267046|ENSG00000105647|ENSG00000236794|ENSG00000169032|ENSG00000110395|ENSG00000117020|ENSG00000159216|ENSG00000175029|ENSG00000101412|ENSG00000268173|ENSG00000129946|ENSG00000196591|ENSG00000186716	http://www.genome.jp/kegg-bin/show_pathway?hsa05220/hsa:5594%09red/hsa:10000%09red/hsa:25%09red/hsa:861%09red/hsa:25759%09red/hsa:867%09red/hsa:5296%09red/hsa:1871%09red/hsa:5604%09red/hsa:1487%09red/hsa:3066%09red/hsa:1488%09red/hsa:1869%09red/hsa:5925%09red/hsa:613%09red
Butirosin and neomycin biosynthesis	KEGG PATHWAY	hsa00524	3	5	0.0757924920131	0.555128792853	ENSG00000156510|ENSG00000159399|ENSG00000106633	http://www.genome.jp/kegg-bin/show_pathway?hsa00524/hsa:2645%09red/hsa:80201%09red/hsa:3099%09red
Salivary secretion	KEGG PATHWAY	hsa04970	20	90	0.0795904116174	0.567605303903	ENSG00000162104|ENSG00000129467|ENSG00000150995|ENSG00000090020|ENSG00000101333|ENSG00000121281|ENSG00000058668|ENSG00000133019|ENSG00000138669|ENSG00000259205|ENSG00000161798|ENSG00000137841|ENSG00000138031|ENSG00000171873|ENSG00000087460|ENSG00000182621|ENSG00000123104|ENSG00000154229|ENSG00000157087|ENSG00000156052	http://www.genome.jp/kegg-bin/show_pathway?hsa04970/hsa:3708%09red/hsa:3709%09red/hsa:2776%09red/hsa:5332%09red/hsa:5330%09red/hsa:5593%09red/hsa:146%09red/hsa:109%09red/hsa:23236%09red/hsa:492%09red/hsa:493%09red/hsa:5613%09red/hsa:115%09red/hsa:362%09red/hsa:196883%09red/hsa:6548%09red/hsa:113%09red/hsa:1131%09red/hsa:2778%09red/hsa:5578%09red
Pancreatic secretion	KEGG PATHWAY	hsa04972	21	96	0.0823662842439	0.572340077695	ENSG00000162104|ENSG00000129467|ENSG00000150995|ENSG00000090020|ENSG00000101333|ENSG00000154229|ENSG00000058668|ENSG00000133019|ENSG00000198626|ENSG00000074370|ENSG00000116473|ENSG00000137841|ENSG00000138031|ENSG00000121281|ENSG00000087460|ENSG00000080493|ENSG00000123104|ENSG00000053918|ENSG00000182621|ENSG00000157087|ENSG00000156052	http://www.genome.jp/kegg-bin/show_pathway?hsa04972/hsa:3708%09red/hsa:3709%09red/hsa:2776%09red/hsa:5332%09red/hsa:5906%09red/hsa:5330%09red/hsa:489%09red/hsa:2778%09red/hsa:109%09red/hsa:23236%09red/hsa:492%09red/hsa:493%09red/hsa:6262%09red/hsa:3784%09red/hsa:115%09red/hsa:196883%09red/hsa:8671%09red/hsa:6548%09red/hsa:113%09red/hsa:1131%09red/hsa:5578%09red
Type II diabetes mellitus	KEGG PATHWAY	hsa04930	12	48	0.0871275593889	0.588609086364	ENSG00000185950|ENSG00000141837|ENSG00000100030|ENSG00000159399|ENSG00000105647|ENSG00000143627|ENSG00000156510|ENSG00000109339|ENSG00000151067|ENSG00000106633|ENSG00000268173|ENSG00000157388	http://www.genome.jp/kegg-bin/show_pathway?hsa04930/hsa:773%09red/hsa:5594%09red/hsa:776%09red/hsa:775%09red/hsa:2645%09red/hsa:80201%09red/hsa:5296%09red/hsa:5602%09red/hsa:8660%09red/hsa:5313%09red/hsa:3099%09red
Progesterone-mediated oocyte maturation	KEGG PATHWAY	hsa04914	19	86	0.0890515591916	0.588609086364	ENSG00000162104|ENSG00000129467|ENSG00000138031|ENSG00000127955|ENSG00000002822|ENSG00000105647|ENSG00000080824|ENSG00000259205|ENSG00000169032|ENSG00000100030|ENSG00000176248|ENSG00000117020|ENSG00000109339|ENSG00000105325|ENSG00000121281|ENSG00000117676|ENSG00000268173|ENSG00000114353|ENSG00000129055	http://www.genome.jp/kegg-bin/show_pathway?hsa04914/hsa:2773%09red/hsa:3320%09red/hsa:5594%09red/hsa:10000%09red/hsa:6195%09red/hsa:5296%09red/hsa:51343%09red/hsa:113%09red/hsa:25847%09red/hsa:5604%09red/hsa:29882%09red/hsa:5602%09red/hsa:115%09red/hsa:196883%09red/hsa:109%09red/hsa:2771%09red/hsa:8379%09red/hsa:5613%09red
Glioma	KEGG PATHWAY	hsa05214	15	65	0.0956292570134	0.602072412777	ENSG00000139687|ENSG00000154229|ENSG00000105647|ENSG00000101412|ENSG00000100030|ENSG00000267046|ENSG00000197461|ENSG00000197943|ENSG00000169032|ENSG00000100311|ENSG00000117020|ENSG00000129946|ENSG00000268173|ENSG00000237984|ENSG00000148660	http://www.genome.jp/kegg-bin/show_pathway?hsa05214/hsa:5336%09red/hsa:5155%09red/hsa:5154%09red/hsa:10000%09red/hsa:818%09red/hsa:5578%09red/hsa:5594%09red/hsa:25759%09red/hsa:5296%09red/hsa:5728%09red/hsa:1871%09red/hsa:5604%09red/hsa:1869%09red/hsa:5925%09red
Transcriptional misregulation in cancer	KEGG PATHWAY	hsa05202	35	179	0.0976097183029	0.602072412777	ENSG00000092067|ENSG00000104885|ENSG00000109906|ENSG00000169398|ENSG00000125952|ENSG00000240990|ENSG00000107807|ENSG00000167081|ENSG00000005381|ENSG00000196591|ENSG00000007062|ENSG00000257184|ENSG00000119508|ENSG00000109685|ENSG00000197461|ENSG00000197561|ENSG00000122025|ENSG00000172493|ENSG00000151702|ENSG00000130382|ENSG00000163041|ENSG00000023445|ENSG00000104368|ENSG00000170365|ENSG00000079102…	http://www.genome.jp/kegg-bin/show_pathway?hsa05202/hsa:5327%09red/hsa:8351%09red/hsa:8013%09red/hsa:5747%09red/hsa:330%09red/hsa:862%09red/hsa:4149%09red/hsa:4221%09red/hsa:1053%09red/hsa:2120%09red/hsa:5090%09red/hsa:3066%09red/hsa:4086%09red/hsa:3020%09red/hsa:5154%09red/hsa:1991%09red/hsa:861%09red/hsa:2313%09red/hsa:7468%09red/hsa:860%09red/hsa:4299%09red/hsa:4298%09red/hsa:3195%09red/hsa:84…
mTOR signaling pathway	KEGG PATHWAY	hsa04150	14	60	0.0990100772296	0.602072412777	ENSG00000105647|ENSG00000125695|ENSG00000263923|ENSG00000100030|ENSG00000103197|ENSG00000063046|ENSG00000102547|ENSG00000117020|ENSG00000141564|ENSG00000118046|ENSG00000117676|ENSG00000268173|ENSG00000237984|ENSG00000154229	http://www.genome.jp/kegg-bin/show_pathway?hsa04150/hsa:5578%09red/hsa:5594%09red/hsa:10000%09red/hsa:5728%09red/hsa:1975%09red/hsa:81617%09red/hsa:6195%09red/hsa:7249%09red/hsa:57521%09red/hsa:1977%09red/hsa:92335%09red/hsa:6794%09red/hsa:5296%09red
Melanoma	KEGG PATHWAY	hsa05218	16	71	0.0999751238928	0.602072412777	ENSG00000139687|ENSG00000161958|ENSG00000114279|ENSG00000101412|ENSG00000100030|ENSG00000077782|ENSG00000197461|ENSG00000105647|ENSG00000169032|ENSG00000100311|ENSG00000117020|ENSG00000262880|ENSG00000158815|ENSG00000267046|ENSG00000268173|ENSG00000237984	http://www.genome.jp/kegg-bin/show_pathway?hsa05218/hsa:5155%09red/hsa:5154%09red/hsa:10000%09red/hsa:2257%09red/hsa:2256%09red/hsa:5296%09red/hsa:5728%09red/hsa:1871%09red/hsa:5604%09red/hsa:2260%09red/hsa:8822%09red/hsa:1869%09red/hsa:5594%09red/hsa:5925%09red
Prostate cancer	KEGG PATHWAY	hsa05215	19	89	0.110187140562	0.645013838422	ENSG00000139687|ENSG00000171791|ENSG00000237984|ENSG00000256167|ENSG00000101412|ENSG00000100030|ENSG00000077782|ENSG00000197461|ENSG00000105647|ENSG00000080824|ENSG00000267046|ENSG00000169032|ENSG00000100311|ENSG00000117020|ENSG00000232754|ENSG00000277893|ENSG00000081059|ENSG00000268173|ENSG00000138795	http://www.genome.jp/kegg-bin/show_pathway?hsa05215/hsa:5728%09red/hsa:3320%09red/hsa:5154%09red/hsa:1869%09red/hsa:10000%09red/hsa:51176%09red/hsa:596%09red/hsa:5594%09red/hsa:5155%09red/hsa:5296%09red/hsa:2033%09red/hsa:1871%09red/hsa:5604%09red/hsa:2260%09red/hsa:468%09red/hsa:6716%09red/hsa:6932%09red/hsa:5925%09red
Glycine, serine and threonine metabolism	KEGG PATHWAY	hsa00260	10	40	0.111865868656	0.645013838422	ENSG00000145020|ENSG00000224837|ENSG00000123453|ENSG00000257150|ENSG00000139410|ENSG00000179761|ENSG00000239775|ENSG00000164708|ENSG00000283189|ENSG00000135094	http://www.genome.jp/kegg-bin/show_pathway?hsa00260/hsa:2653%09red/hsa:5224%09red/hsa:51268%09red/hsa:10993%09red/hsa:113675%09red/hsa:441531%09red/hsa:275%09red/hsa:1757%09red
One carbon pool by folate	KEGG PATHWAY	hsa00670	6	20	0.115775822271	0.653650996574	ENSG00000145020|ENSG00000159131|ENSG00000258824|ENSG00000100714|ENSG00000120254|ENSG00000283189	http://www.genome.jp/kegg-bin/show_pathway?hsa00670/hsa:25902%09red/hsa:4522%09red/hsa:275%09red/hsa:2618%09red
Fc gamma R-mediated phagocytosis	KEGG PATHWAY	hsa04666	19	91	0.125854887571	0.696054582278	ENSG00000117020|ENSG00000105647|ENSG00000160293|ENSG00000100030|ENSG00000277443|ENSG00000197943|ENSG00000159337|ENSG00000162407|ENSG00000169032|ENSG00000130429|ENSG00000134516|ENSG00000182541|ENSG00000168918|ENSG00000112290|ENSG00000268173|ENSG00000284292|ENSG00000154229|ENSG00000134215|ENSG00000079805	http://www.genome.jp/kegg-bin/show_pathway?hsa04666/hsa:5336%09red/hsa:5594%09red/hsa:10000%09red/hsa:5578%09red/hsa:10095%09red/hsa:1794%09red/hsa:7410%09red/hsa:3985%09red/hsa:3635%09red/hsa:5296%09red/hsa:1785%09red/hsa:5604%09red/hsa:283748%09red/hsa:7409%09red/hsa:8936%09red/hsa:4082%09red/hsa:8613%09red
Other types of O-glycan biosynthesis	KEGG PATHWAY	hsa00514	8	31	0.130377934063	0.699463083345	ENSG00000255929|ENSG00000085998|ENSG00000180549|ENSG00000117411|ENSG00000163378|ENSG00000196371|ENSG00000106397|ENSG00000101346	http://www.genome.jp/kegg-bin/show_pathway?hsa00514/hsa:23509%09red/hsa:285203%09red/hsa:2529%09red/hsa:8985%09red/hsa:55624%09red/hsa:2526%09red/hsa:8704%09red
Small cell lung cancer	KEGG PATHWAY	hsa05222	18	86	0.131633273987	0.699463083345	ENSG00000023445|ENSG00000139687|ENSG00000189283|ENSG00000134871|ENSG00000101412|ENSG00000169398|ENSG00000267046|ENSG00000078043|ENSG00000105647|ENSG00000171791|ENSG00000125952|ENSG00000117020|ENSG00000268173|ENSG00000127191|ENSG00000053747|ENSG00000237984|ENSG00000135862|ENSG00000101197	http://www.genome.jp/kegg-bin/show_pathway?hsa05222/hsa:9063%09red/hsa:1284%09red/hsa:10000%09red/hsa:596%09red/hsa:4149%09red/hsa:79444%09red/hsa:3915%09red/hsa:5747%09red/hsa:5296%09red/hsa:5728%09red/hsa:1871%09red/hsa:5925%09red/hsa:2272%09red/hsa:1869%09red/hsa:330%09red/hsa:7186%09red/hsa:3909%09red
Vascular smooth muscle contraction	KEGG PATHWAY	hsa04270	24	121	0.135023468353	0.703679998533	ENSG00000162104|ENSG00000132329|ENSG00000087460|ENSG00000157388|ENSG00000123104|ENSG00000027075|ENSG00000150995|ENSG00000101333|ENSG00000100030|ENSG00000169032|ENSG00000151067|ENSG00000171873|ENSG00000072952|ENSG00000154229|ENSG00000156052|ENSG00000105499|ENSG00000146535|ENSG00000138031|ENSG00000121281|ENSG00000182621|ENSG00000129467|ENSG00000159337|ENSG00000259205|ENSG00000137841	http://www.genome.jp/kegg-bin/show_pathway?hsa04270/hsa:3708%09red/hsa:3709%09red/hsa:5583%09red/hsa:23236%09red/hsa:776%09red/hsa:5578%09red/hsa:2768%09red/hsa:5604%09red/hsa:196883%09red/hsa:109%09red/hsa:5332%09red/hsa:5594%09red/hsa:10267%09red/hsa:775%09red/hsa:5330%09red/hsa:146%09red/hsa:8605%09red/hsa:2776%09red/hsa:2778%09red/hsa:113%09red/hsa:10335%09red/hsa:283748%09red/hsa:115%09red/h…
Notch signaling pathway	KEGG PATHWAY	hsa04330	11	48	0.143374257514	0.733102335592	ENSG00000161021|ENSG00000196591|ENSG00000134250|ENSG00000159692|ENSG00000232754|ENSG00000196782|ENSG00000196498|ENSG00000135144|ENSG00000175029|ENSG00000091073|ENSG00000148400	http://www.genome.jp/kegg-bin/show_pathway?hsa04330/hsa:9612%09red/hsa:2033%09red/hsa:1840%09red/hsa:9794%09red/hsa:113878%09red/hsa:55534%09red/hsa:1487%09red/hsa:3066%09red/hsa:1488%09red/hsa:4851%09red
Renal cell carcinoma	KEGG PATHWAY	hsa05211	14	66	0.158274009797	0.775465046632	ENSG00000134954|ENSG00000116473|ENSG00000117020|ENSG00000180370|ENSG00000117394|ENSG00000100030|ENSG00000105647|ENSG00000232754|ENSG00000169032|ENSG00000100311|ENSG00000116016|ENSG00000134086|ENSG00000268173|ENSG00000107263	http://www.genome.jp/kegg-bin/show_pathway?hsa05211/hsa:2113%09red/hsa:5155%09red/hsa:5594%09red/hsa:2889%09red/hsa:10000%09red/hsa:2034%09red/hsa:6513%09red/hsa:2033%09red/hsa:5296%09red/hsa:5906%09red/hsa:5604%09red/hsa:7428%09red/hsa:5062%09red
Hippo signaling pathway	KEGG PATHWAY	hsa04390	29	154	0.160556726966	0.775465046632	ENSG00000144791|ENSG00000138795|ENSG00000180900|ENSG00000170365|ENSG00000154342|ENSG00000108379|ENSG00000018408|ENSG00000115266|ENSG00000137834|ENSG00000007866|ENSG00000104899|ENSG00000143869|ENSG00000157240|ENSG00000112576|ENSG00000132849|ENSG00000188064|ENSG00000177283|ENSG00000075711|ENSG00000111186|ENSG00000103126|ENSG00000163251|ENSG00000197905|ENSG00000125968|ENSG00000184009|ENSG00000156466…	http://www.genome.jp/kegg-bin/show_pathway?hsa04390/hsa:5584%09red/hsa:896%09red/hsa:89780%09red/hsa:51176%09red/hsa:25937%09red/hsa:10297%09red/hsa:122786%09red/hsa:6932%09red/hsa:8312%09red/hsa:7532%09red/hsa:7473%09red/hsa:81029%09red/hsa:10207%09red/hsa:4086%09red/hsa:7855%09red/hsa:3397%09red/hsa:7477%09red/hsa:392255%09red/hsa:1739%09red/hsa:151449%09red/hsa:268%09red/hsa:8321%09red/hsa:832…
B cell receptor signaling pathway	KEGG PATHWAY	hsa04662	15	72	0.161663849283	0.775465046632	ENSG00000117020|ENSG00000105647|ENSG00000101096|ENSG00000160293|ENSG00000100030|ENSG00000185885|ENSG00000197943|ENSG00000169032|ENSG00000110651|ENSG00000137101|ENSG00000168918|ENSG00000268173|ENSG00000261864|ENSG00000134215|ENSG00000131196	http://www.genome.jp/kegg-bin/show_pathway?hsa04662/hsa:971%09red/hsa:5336%09red/hsa:5594%09red/hsa:975%09red/hsa:10000%09red/hsa:4775%09red/hsa:8519%09red/hsa:5296%09red/hsa:4773%09red/hsa:5604%09red/hsa:4772%09red/hsa:7409%09red/hsa:7410%09red/hsa:3635%09red
Regulation of actin cytoskeleton	KEGG PATHWAY	hsa04810	39	215	0.165251675272	0.775465046632	ENSG00000136002|ENSG00000145703|ENSG00000141298|ENSG00000169398|ENSG00000273749|ENSG00000133019|ENSG00000158186|ENSG00000158815|ENSG00000268173|ENSG00000090020|ENSG00000100030|ENSG00000077782|ENSG00000197461|ENSG00000175866|ENSG00000169032|ENSG00000100311|ENSG00000130429|ENSG00000072110|ENSG00000112290|ENSG00000161958|ENSG00000284292|ENSG00000160293|ENSG00000114279|ENSG00000137710|ENSG00000146535…	http://www.genome.jp/kegg-bin/show_pathway?hsa04810/hsa:8936%09red/hsa:3985%09red/hsa:5062%09red/hsa:87%09red/hsa:10297%09red/hsa:5155%09red/hsa:2768%09red/hsa:5962%09red/hsa:5594%09red/hsa:1793%09red/hsa:7410%09red/hsa:1131%09red/hsa:2149%09red/hsa:10095%09red/hsa:26999%09red/hsa:2257%09red/hsa:2256%09red/hsa:5747%09red/hsa:5604%09red/hsa:6548%09red/hsa:8516%09red/hsa:5154%09red/hsa:10788%09red/…
VEGF signaling pathway	KEGG PATHWAY	hsa04370	13	61	0.165966688947	0.775465046632	ENSG00000117020|ENSG00000105647|ENSG00000105499|ENSG00000169398|ENSG00000197943|ENSG00000159337|ENSG00000169032|ENSG00000100030|ENSG00000164867|ENSG00000101096|ENSG00000129946|ENSG00000268173|ENSG00000154229	http://www.genome.jp/kegg-bin/show_pathway?hsa04370/hsa:5336%09red/hsa:5594%09red/hsa:10000%09red/hsa:5578%09red/hsa:25759%09red/hsa:5747%09red/hsa:5296%09red/hsa:4773%09red/hsa:5604%09red/hsa:283748%09red/hsa:8605%09red/hsa:4846%09red
Acute myeloid leukemia	KEGG PATHWAY	hsa05221	12	57	0.187273325813	0.83994922491	ENSG00000138795|ENSG00000109906|ENSG00000100030|ENSG00000079102|ENSG00000105647|ENSG00000169032|ENSG00000159216|ENSG00000122025|ENSG00000117020|ENSG00000081059|ENSG00000268173|ENSG00000131759	http://www.genome.jp/kegg-bin/show_pathway?hsa05221/hsa:5594%09red/hsa:10000%09red/hsa:5914%09red/hsa:51176%09red/hsa:862%09red/hsa:861%09red/hsa:5296%09red/hsa:2322%09red/hsa:7704%09red/hsa:5604%09red/hsa:6932%09red
Synaptic vesicle cycle	KEGG PATHWAY	hsa04721	13	63	0.190788828621	0.83994922491	ENSG00000141837|ENSG00000183020|ENSG00000159720|ENSG00000145920|ENSG00000168993|ENSG00000141367|ENSG00000187714|ENSG00000185883|ENSG00000196961|ENSG00000111450|ENSG00000033627|ENSG00000213435|ENSG00000079805	http://www.genome.jp/kegg-bin/show_pathway?hsa04721/hsa:773%09red/hsa:161%09red/hsa:10814%09red/hsa:1785%09red/hsa:535%09red/hsa:160%09red/hsa:2054%09red/hsa:10815%09red/hsa:527%09red/hsa:6572%09red/hsa:9114%09red/hsa:1213%09red
Glycosaminoglycan biosynthesis - heparan sulfate / heparin	KEGG PATHWAY	hsa00534	6	24	0.1922356439	0.83994922491	ENSG00000261448|ENSG00000153976|ENSG00000122254|ENSG00000012232|ENSG00000103489|ENSG00000185352	http://www.genome.jp/kegg-bin/show_pathway?hsa00534/hsa:2137%09red/hsa:64131%09red/hsa:266722%09red/hsa:9955%09red/hsa:9956%09red
Focal adhesion	KEGG PATHWAY	hsa04510	37	207	0.193304316159	0.83994922491	ENSG00000116147|ENSG00000023445|ENSG00000134871|ENSG00000169398|ENSG00000171791|ENSG00000109339|ENSG00000268173|ENSG00000135862|ENSG00000182533|ENSG00000108821|ENSG00000100030|ENSG00000197461|ENSG00000169032|ENSG00000100311|ENSG00000072110|ENSG00000130635|ENSG00000107263|ENSG00000168477|ENSG00000112576|ENSG00000188677|ENSG00000160293|ENSG00000105647|ENSG00000116473|ENSG00000117020|ENSG00000129946…	http://www.genome.jp/kegg-bin/show_pathway?hsa04510/hsa:29780%09red/hsa:2889%09red/hsa:10000%09red/hsa:596%09red/hsa:3915%09red/hsa:5604%09red/hsa:1277%09red/hsa:5154%09red/hsa:1289%09red/hsa:330%09red/hsa:7410%09red/hsa:5062%09red/hsa:7450%09red/hsa:5578%09red/hsa:5906%09red/hsa:5747%09red/hsa:5728%09red/hsa:87%09red/hsa:5602%09red/hsa:7148%09red/hsa:7143%09red/hsa:896%09red/hsa:8516%09red/hsa:5…
Endometrial cancer	KEGG PATHWAY	hsa05213	11	52	0.197035153646	0.83994922491	ENSG00000138795|ENSG00000237984|ENSG00000100030|ENSG00000103126|ENSG00000105647|ENSG00000115266|ENSG00000169032|ENSG00000117020|ENSG00000081059|ENSG00000268173|ENSG00000118689	http://www.genome.jp/kegg-bin/show_pathway?hsa05213/hsa:5594%09red/hsa:10000%09red/hsa:51176%09red/hsa:10297%09red/hsa:5296%09red/hsa:5728%09red/hsa:5604%09red/hsa:6932%09red/hsa:8312%09red/hsa:2309%09red
MAPK signaling pathway	KEGG PATHWAY	hsa04010	45	257	0.198364392599	0.83994922491	ENSG00000142733|ENSG00000235338|ENSG00000256167|ENSG00000261864|ENSG00000125952|ENSG00000109339|ENSG00000158815|ENSG00000127191|ENSG00000130159|ENSG00000215097|ENSG00000157388|ENSG00000141837|ENSG00000100030|ENSG00000077782|ENSG00000197461|ENSG00000169032|ENSG00000100311|ENSG00000151067|ENSG00000055208|ENSG00000154229|ENSG00000161958|ENSG00000105499|ENSG00000131196|ENSG00000114279|ENSG00000146535…	http://www.genome.jp/kegg-bin/show_pathway?hsa04010/hsa:5062%09red/hsa:9448%09red/hsa:10000%09red/hsa:9064%09red/hsa:783%09red/hsa:5154%09red/hsa:3552%09red/hsa:8822%09red/hsa:468%09red/hsa:3554%09red/hsa:5578%09red/hsa:23118%09red/hsa:5906%09red/hsa:4775%09red/hsa:2257%09red/hsa:2256%09red/hsa:2768%09red/hsa:4772%09red/hsa:3310%09red/hsa:5604%09red/hsa:5602%09red/hsa:1850%09red/hsa:8605%09red/hs…
Bacterial invasion of epithelial cells	KEGG PATHWAY	hsa05100	15	76	0.207883763277	0.866715382279	ENSG00000184640|ENSG00000182533|ENSG00000112290|ENSG00000130429|ENSG00000169398|ENSG00000105647|ENSG00000150760|ENSG00000184009|ENSG00000110395|ENSG00000284292|ENSG00000129946|ENSG00000268173|ENSG00000141367|ENSG00000168385|ENSG00000079805	http://www.genome.jp/kegg-bin/show_pathway?hsa05100/hsa:1793%09red/hsa:10095%09red/hsa:25759%09red/hsa:867%09red/hsa:5747%09red/hsa:5296%09red/hsa:1785%09red/hsa:1213%09red/hsa:4735%09red/hsa:8936%09red/hsa:859%09red/hsa:71%09red/hsa:10801%09red
HIF-1 signaling pathway	KEGG PATHWAY	hsa04066	20	106	0.211496224968	0.868416317674	ENSG00000154229|ENSG00000156510|ENSG00000197943|ENSG00000117394|ENSG00000263923|ENSG00000100030|ENSG00000159399|ENSG00000105647|ENSG00000171791|ENSG00000232754|ENSG00000169032|ENSG00000159128|ENSG00000164867|ENSG00000117020|ENSG00000134086|ENSG00000074800|ENSG00000268173|ENSG00000170525|ENSG00000148660|ENSG00000102755	http://www.genome.jp/kegg-bin/show_pathway?hsa04066/hsa:5336%09red/hsa:5594%09red/hsa:3460%09red/hsa:818%09red/hsa:2023%09red/hsa:4846%09red/hsa:6513%09red/hsa:2321%09red/hsa:2033%09red/hsa:5296%09red/hsa:5604%09red/hsa:1977%09red/hsa:596%09red/hsa:80201%09red/hsa:5209%09red/hsa:10000%09red/hsa:7428%09red/hsa:5578%09red/hsa:3099%09red
Ubiquitin mediated proteolysis	KEGG PATHWAY	hsa04120	25	137	0.219593407288	0.878507871058	ENSG00000131508|ENSG00000170142|ENSG00000078140|ENSG00000259845|ENSG00000176248|ENSG00000230267|ENSG00000105325|ENSG00000012048|ENSG00000109332|ENSG00000101197|ENSG00000185345|ENSG00000078043|ENSG00000107341|ENSG00000023445|ENSG00000153827|ENSG00000110395|ENSG00000198373|ENSG00000185651|ENSG00000129055|ENSG00000151876|ENSG00000167986|ENSG00000102858|ENSG00000105229|ENSG00000134086|ENSG00000186591	http://www.genome.jp/kegg-bin/show_pathway?hsa04120/hsa:9063%09red/hsa:11060%09red/hsa:79444%09red/hsa:25847%09red/hsa:26272%09red/hsa:330%09red/hsa:51343%09red/hsa:51588%09red/hsa:867%09red/hsa:54926%09red/hsa:672%09red/hsa:7325%09red/hsa:7322%09red/hsa:7323%09red/hsa:7328%09red/hsa:8924%09red/hsa:5071%09red/hsa:9320%09red/hsa:7428%09red/hsa:3093%09red/hsa:1642%09red/hsa:7332%09red/hsa:29882%09r…
Glycosaminoglycan biosynthesis - chondroitin sulfate / dermatan sulfate	KEGG PATHWAY	hsa00532	5	20	0.223384639812	0.878507871058	ENSG00000261448|ENSG00000131873|ENSG00000147408|ENSG00000198108|ENSG00000103489	http://www.genome.jp/kegg-bin/show_pathway?hsa00532/hsa:337876%09red/hsa:55790%09red/hsa:64131%09red/hsa:22856%09red
Protein processing in endoplasmic reticulum	KEGG PATHWAY	hsa04141	30	168	0.223679125841	0.878507871058	ENSG00000112208|ENSG00000170142|ENSG00000256167|ENSG00000171791|ENSG00000131871|ENSG00000109339|ENSG00000127191|ENSG00000128829|ENSG00000131508|ENSG00000109332|ENSG00000185345|ENSG00000179218|ENSG00000101152|ENSG00000204929|ENSG00000117643|ENSG00000185624|ENSG00000080824|ENSG00000126803|ENSG00000180867|ENSG00000225217|ENSG00000164070|ENSG00000182446|ENSG00000125844|ENSG00000204390|ENSG00000132432…	http://www.genome.jp/kegg-bin/show_pathway?hsa04141/hsa:23480%09red/hsa:596%09red/hsa:25956%09red/hsa:468%09red/hsa:55829%09red/hsa:5071%09red/hsa:54788%09red/hsa:2923%09red/hsa:7095%09red/hsa:6238%09red/hsa:3310%09red/hsa:7325%09red/hsa:7322%09red/hsa:5602%09red/hsa:7186%09red/hsa:7323%09red/hsa:2081%09red/hsa:5034%09red/hsa:440275%09red/hsa:9532%09red/hsa:55666%09red/hsa:3320%09red/hsa:6048%09r…
Serotonergic synapse	KEGG PATHWAY	hsa04726	21	114	0.232282550496	0.89351331077	ENSG00000141837|ENSG00000127955|ENSG00000159337|ENSG00000150995|ENSG00000105499|ENSG00000101333|ENSG00000100030|ENSG00000114353|ENSG00000154229|ENSG00000166206|ENSG00000012779|ENSG00000169032|ENSG00000162728|ENSG00000259205|ENSG00000151067|ENSG00000087460|ENSG00000157388|ENSG00000123104|ENSG00000182621|ENSG00000137841|ENSG00000156052	http://www.genome.jp/kegg-bin/show_pathway?hsa04726/hsa:3708%09red/hsa:3709%09red/hsa:5594%09red/hsa:2776%09red/hsa:776%09red/hsa:2562%09red/hsa:2773%09red/hsa:2778%09red/hsa:5330%09red/hsa:23236%09red/hsa:5613%09red/hsa:775%09red/hsa:5604%09red/hsa:283748%09red/hsa:240%09red/hsa:8605%09red/hsa:5332%09red/hsa:2771%09red/hsa:773%09red/hsa:5578%09red/hsa:3765%09red
Glycosphingolipid biosynthesis - lacto and neolacto series	KEGG PATHWAY	hsa00601	6	26	0.236148728623	0.89351331077	ENSG00000255929|ENSG00000180549|ENSG00000117411|ENSG00000196371|ENSG00000110080|ENSG00000111846	http://www.genome.jp/kegg-bin/show_pathway?hsa00601/hsa:2651%09red/hsa:8704%09red/hsa:2529%09red/hsa:2526%09red/hsa:6484%09red
Basal cell carcinoma	KEGG PATHWAY	hsa05217	11	55	0.242262238087	0.89351331077	ENSG00000188064|ENSG00000177283|ENSG00000111186|ENSG00000103126|ENSG00000108379|ENSG00000081059|ENSG00000115266|ENSG00000163251|ENSG00000138795|ENSG00000154342|ENSG00000157240	http://www.genome.jp/kegg-bin/show_pathway?hsa05217/hsa:7477%09red/hsa:7473%09red/hsa:89780%09red/hsa:81029%09red/hsa:10297%09red/hsa:51176%09red/hsa:7855%09red/hsa:6932%09red/hsa:8312%09red/hsa:8321%09red/hsa:8325%09red
Shigellosis	KEGG PATHWAY	hsa05131	12	61	0.243985184491	0.89351331077	ENSG00000097007|ENSG00000026508|ENSG00000131508|ENSG00000100030|ENSG00000284292|ENSG00000184009|ENSG00000130429|ENSG00000196570|ENSG00000109339|ENSG00000112290|ENSG00000150760|ENSG00000106100	http://www.genome.jp/kegg-bin/show_pathway?hsa05131/hsa:5594%09red/hsa:25%09red/hsa:10095%09red/hsa:1793%09red/hsa:8936%09red/hsa:960%09red/hsa:7322%09red/hsa:5602%09red/hsa:345456%09red/hsa:10392%09red/hsa:71%09red
Inositol phosphate metabolism	KEGG PATHWAY	hsa00562	12	61	0.243985184491	0.89351331077	ENSG00000161714|ENSG00000141401|ENSG00000101333|ENSG00000011405|ENSG00000197943|ENSG00000068383|ENSG00000168918|ENSG00000100605|ENSG00000182621|ENSG00000237984|ENSG00000137841|ENSG00000249967	http://www.genome.jp/kegg-bin/show_pathway?hsa00562/hsa:5336%09red/hsa:5728%09red/hsa:5332%09red/hsa:5330%09red/hsa:3705%09red/hsa:3632%09red/hsa:5286%09red/hsa:3613%09red/hsa:23236%09red/hsa:55361%09red/hsa:113026%09red/hsa:3635%09red
Bladder cancer	KEGG PATHWAY	hsa05219	8	38	0.250138607912	0.901955018095	ENSG00000139687|ENSG00000100030|ENSG00000267046|ENSG00000169032|ENSG00000101412|ENSG00000087245|ENSG00000196730|ENSG00000035664	http://www.genome.jp/kegg-bin/show_pathway?hsa05219/hsa:5594%09red/hsa:4313%09red/hsa:1612%09red/hsa:1871%09red/hsa:5604%09red/hsa:23604%09red/hsa:1869%09red/hsa:5925%09red
Fatty acid degradation	KEGG PATHWAY	hsa00071	9	44	0.253949579922	0.901955018095	ENSG00000205560|ENSG00000151726|ENSG00000111275|ENSG00000110090|ENSG00000257767|ENSG00000254413|ENSG00000248874|ENSG00000072778|ENSG00000087008	http://www.genome.jp/kegg-bin/show_pathway?hsa00071/hsa:37%09red/hsa:1375%09red/hsa:1374%09red/hsa:128%09red/hsa:2180%09red/hsa:8310%09red/hsa:217%09red
Colorectal cancer	KEGG PATHWAY	hsa05210	12	62	0.259085538467	0.901955018095	ENSG00000138795|ENSG00000116062|ENSG00000100030|ENSG00000103126|ENSG00000105647|ENSG00000171791|ENSG00000115266|ENSG00000169032|ENSG00000117020|ENSG00000109339|ENSG00000081059|ENSG00000268173	http://www.genome.jp/kegg-bin/show_pathway?hsa05210/hsa:5594%09red/hsa:10000%09red/hsa:51176%09red/hsa:2956%09red/hsa:596%09red/hsa:10297%09red/hsa:5296%09red/hsa:5604%09red/hsa:5602%09red/hsa:6932%09red/hsa:8312%09red
Base excision repair	KEGG PATHWAY	hsa03410	7	33	0.265549372828	0.901955018095	ENSG00000062822|ENSG00000189403|ENSG00000177084|ENSG00000268361|ENSG00000005156|ENSG00000073050|ENSG00000140398	http://www.genome.jp/kegg-bin/show_pathway?hsa03410/hsa:5426%09red/hsa:5424%09red/hsa:3146%09red/hsa:3980%09red/hsa:79661%09red/hsa:7515%09red
HTLV-I infection	KEGG PATHWAY	hsa05166	44	261	0.270109122079	0.901955018095	ENSG00000134954|ENSG00000162104|ENSG00000117394|ENSG00000256167|ENSG00000232754|ENSG00000261864|ENSG00000176248|ENSG00000101096|ENSG00000213585|ENSG00000268173|ENSG00000118513|ENSG00000139687|ENSG00000031823|ENSG00000154342|ENSG00000108379|ENSG00000179218|ENSG00000115266|ENSG00000100311|ENSG00000101412|ENSG00000157240|ENSG00000112576|ENSG00000188064|ENSG00000131196|ENSG00000177283|ENSG00000075711…	http://www.genome.jp/kegg-bin/show_pathway?hsa05166/hsa:10000%09red/hsa:89780%09red/hsa:10297%09red/hsa:468%09red/hsa:7416%09red/hsa:55697%09red/hsa:8498%09red/hsa:5925%09red/hsa:7473%09red/hsa:4775%09red/hsa:81029%09red/hsa:4488%09red/hsa:4772%09red/hsa:4773%09red/hsa:1871%09red/hsa:196883%09red/hsa:7855%09red/hsa:896%09red/hsa:5155%09red/hsa:5154%09red/hsa:3554%09red/hsa:7477%09red/hsa:5613%09r…
Vasopressin-regulated water reabsorption	KEGG PATHWAY	hsa04962	9	45	0.272144365435	0.901955018095	ENSG00000162104|ENSG00000103769|ENSG00000144566|ENSG00000267261|ENSG00000259205|ENSG00000197102|ENSG00000138031|ENSG00000101200|ENSG00000087460	http://www.genome.jp/kegg-bin/show_pathway?hsa04962/hsa:2778%09red/hsa:1778%09red/hsa:5613%09red/hsa:5878%09red/hsa:115%09red/hsa:5868%09red/hsa:109%09red/hsa:9230%09red/hsa:551%09red
Ovarian steroidogenesis	KEGG PATHWAY	hsa04913	10	51	0.273619105715	0.901955018095	ENSG00000162104|ENSG00000129467|ENSG00000159337|ENSG00000105499|ENSG00000073060|ENSG00000259205|ENSG00000012779|ENSG00000138031|ENSG00000121281|ENSG00000087460	http://www.genome.jp/kegg-bin/show_pathway?hsa04913/hsa:109%09red/hsa:2778%09red/hsa:196883%09red/hsa:949%09red/hsa:113%09red/hsa:5613%09red/hsa:283748%09red/hsa:115%09red/hsa:240%09red/hsa:8605%09red
NOD-like receptor signaling pathway	KEGG PATHWAY	hsa04621	11	57	0.274337151796	0.901955018095	ENSG00000023445|ENSG00000091592|ENSG00000118503|ENSG00000100030|ENSG00000080824|ENSG00000140368|ENSG00000109339|ENSG00000162711|ENSG00000055208|ENSG00000112851|ENSG00000106100	http://www.genome.jp/kegg-bin/show_pathway?hsa04621/hsa:22861%09red/hsa:3320%09red/hsa:5594%09red/hsa:7128%09red/hsa:23118%09red/hsa:9051%09red/hsa:114548%09red/hsa:10392%09red/hsa:5602%09red/hsa:55914%09red/hsa:330%09red
Leukocyte transendothelial migration	KEGG PATHWAY	hsa04670	21	118	0.276244525837	0.901955018095	ENSG00000127955|ENSG00000253958|ENSG00000105647|ENSG00000120899|ENSG00000160293|ENSG00000091428|ENSG00000266094|ENSG00000169398|ENSG00000116701|ENSG00000197943|ENSG00000165215|ENSG00000116473|ENSG00000213937|ENSG00000184009|ENSG00000113263|ENSG00000087245|ENSG00000072110|ENSG00000268173|ENSG00000114353|ENSG00000154229|ENSG00000134215	http://www.genome.jp/kegg-bin/show_pathway?hsa04670/hsa:4688%09red/hsa:2773%09red/hsa:2771%09red/hsa:5906%09red/hsa:5336%09red/hsa:1365%09red/hsa:7410%09red/hsa:5747%09red/hsa:5296%09red/hsa:9080%09red/hsa:87%09red/hsa:11069%09red/hsa:7409%09red/hsa:4313%09red/hsa:2185%09red/hsa:137075%09red/hsa:83593%09red/hsa:71%09red/hsa:5578%09red/hsa:3702%09red
Dopaminergic synapse	KEGG PATHWAY	hsa04728	23	131	0.283269550767	0.913881526878	ENSG00000134852|ENSG00000256167|ENSG00000109339|ENSG00000087460|ENSG00000157388|ENSG00000123104|ENSG00000148660|ENSG00000141837|ENSG00000168280|ENSG00000150995|ENSG00000141404|ENSG00000101333|ENSG00000069696|ENSG00000151067|ENSG00000154229|ENSG00000156052|ENSG00000127955|ENSG00000114353|ENSG00000117020|ENSG00000182621|ENSG00000259205|ENSG00000162728|ENSG00000137841	http://www.genome.jp/kegg-bin/show_pathway?hsa04728/hsa:3708%09red/hsa:3709%09red/hsa:10000%09red/hsa:23236%09red/hsa:468%09red/hsa:5332%09red/hsa:5578%09red/hsa:1815%09red/hsa:5602%09red/hsa:773%09red/hsa:776%09red/hsa:775%09red/hsa:5330%09red/hsa:9575%09red/hsa:3800%09red/hsa:2773%09red/hsa:2771%09red/hsa:2776%09red/hsa:2774%09red/hsa:818%09red/hsa:2778%09red/hsa:5613%09red/hsa:3765%09red
Fc epsilon RI signaling pathway	KEGG PATHWAY	hsa04664	13	70	0.289220607102	0.922103347349	ENSG00000159337|ENSG00000105647|ENSG00000105499|ENSG00000160293|ENSG00000100030|ENSG00000197943|ENSG00000169032|ENSG00000117020|ENSG00000109339|ENSG00000268173|ENSG00000154229|ENSG00000134215|ENSG00000168918	http://www.genome.jp/kegg-bin/show_pathway?hsa04664/hsa:5336%09red/hsa:5594%09red/hsa:10000%09red/hsa:5578%09red/hsa:3635%09red/hsa:5296%09red/hsa:5604%09red/hsa:283748%09red/hsa:5602%09red/hsa:7409%09red/hsa:8605%09red/hsa:7410%09red
Selenocompound metabolism	KEGG PATHWAY	hsa00450	4	17	0.29324345116	0.924057851911	ENSG00000258984|ENSG00000247626|ENSG00000179988|ENSG00000132330	http://www.genome.jp/kegg-bin/show_pathway?hsa00450/hsa:51540%09red/hsa:92935%09red/hsa:118672%09red
Chemokine signaling pathway	KEGG PATHWAY	hsa04062	32	189	0.300350297101	0.932174285354	ENSG00000162104|ENSG00000169398|ENSG00000129946|ENSG00000180871|ENSG00000163737|ENSG00000268173|ENSG00000120899|ENSG00000101333|ENSG00000100030|ENSG00000169032|ENSG00000134516|ENSG00000134215|ENSG00000173020|ENSG00000124126|ENSG00000127955|ENSG00000160293|ENSG00000105647|ENSG00000114353|ENSG00000116473|ENSG00000113263|ENSG00000117020|ENSG00000138031|ENSG00000121281|ENSG00000182621|ENSG00000118689…	http://www.genome.jp/kegg-bin/show_pathway?hsa04062/hsa:10000%09red/hsa:1235%09red/hsa:156%09red/hsa:3702%09red/hsa:23236%09red/hsa:7410%09red/hsa:5906%09red/hsa:2869%09red/hsa:5747%09red/hsa:5604%09red/hsa:5196%09red/hsa:196883%09red/hsa:2185%09red/hsa:109%09red/hsa:57580%09red/hsa:3579%09red/hsa:5594%09red/hsa:5332%09red/hsa:5330%09red/hsa:5296%09red/hsa:7409%09red/hsa:2773%09red/hsa:2771%09red…
Thyroid cancer	KEGG PATHWAY	hsa05216	6	29	0.30674163649	0.932174285354	ENSG00000165731|ENSG00000100030|ENSG00000169032|ENSG00000125618|ENSG00000138795|ENSG00000081059	http://www.genome.jp/kegg-bin/show_pathway?hsa05216/hsa:5594%09red/hsa:51176%09red/hsa:5604%09red/hsa:7849%09red/hsa:6932%09red/hsa:5979%09red
Fanconi anemia pathway	KEGG PATHWAY	hsa03460	10	53	0.308816949059	0.932174285354	ENSG00000175643|ENSG00000158169|ENSG00000188827|ENSG00000130997|ENSG00000175054|ENSG00000012048|ENSG00000197299|ENSG00000187741|ENSG00000132207|ENSG00000187953	http://www.genome.jp/kegg-bin/show_pathway?hsa03460/hsa:5395%09red/hsa:84464%09red/hsa:641%09red/hsa:672%09red/hsa:116028%09red/hsa:2175%09red/hsa:2176%09red/hsa:79008%09red/hsa:545%09red/hsa:353497%09red
Fatty acid metabolism	KEGG PATHWAY	hsa01212	9	47	0.309578175948	0.932174285354	ENSG00000205560|ENSG00000151726|ENSG00000149084|ENSG00000110090|ENSG00000131238|ENSG00000145284|ENSG00000254413|ENSG00000072778|ENSG00000087008	http://www.genome.jp/kegg-bin/show_pathway?hsa01212/hsa:37%09red/hsa:51144%09red/hsa:1375%09red/hsa:1374%09red/hsa:5538%09red/hsa:79966%09red/hsa:2180%09red/hsa:8310%09red
Tight junction	KEGG PATHWAY	hsa04530	23	134	0.316602528282	0.942849287522	ENSG00000144821|ENSG00000132849|ENSG00000165215|ENSG00000158186|ENSG00000105289|ENSG00000109063|ENSG00000027075|ENSG00000180104|ENSG00000253958|ENSG00000082397|ENSG00000104067|ENSG00000072110|ENSG00000151276|ENSG00000154229|ENSG00000187391|ENSG00000127955|ENSG00000114353|ENSG00000213937|ENSG00000105357|ENSG00000117020|ENSG00000237984|ENSG00000184009|ENSG00000067606	http://www.genome.jp/kegg-bin/show_pathway?hsa04530/hsa:5584%09red/hsa:10000%09red/hsa:5583%09red/hsa:27134%09red/hsa:9080%09red/hsa:137075%09red/hsa:10207%09red/hsa:5578%09red/hsa:5728%09red/hsa:87%09red/hsa:22989%09red/hsa:9223%09red/hsa:23136%09red/hsa:7082%09red/hsa:1365%09red/hsa:2773%09red/hsa:2771%09red/hsa:79784%09red/hsa:4621%09red/hsa:9863%09red/hsa:22808%09red/hsa:71%09red/hsa:11336%09…
Prion diseases	KEGG PATHWAY	hsa05020	7	36	0.331143037544	0.957910743182	ENSG00000134250|ENSG00000100030|ENSG00000115008|ENSG00000259205|ENSG00000169032|ENSG00000135862|ENSG00000148400	http://www.genome.jp/kegg-bin/show_pathway?hsa05020/hsa:5594%09red/hsa:3915%09red/hsa:5604%09red/hsa:3552%09red/hsa:5613%09red/hsa:4851%09red
T cell receptor signaling pathway	KEGG PATHWAY	hsa04660	18	104	0.332913642506	0.957910743182	ENSG00000117020|ENSG00000100351|ENSG00000160293|ENSG00000075711|ENSG00000100030|ENSG00000198821|ENSG00000105647|ENSG00000115085|ENSG00000261864|ENSG00000110395|ENSG00000113263|ENSG00000101096|ENSG00000071051|ENSG00000268173|ENSG00000169032|ENSG00000180370|ENSG00000134215|ENSG00000131196	http://www.genome.jp/kegg-bin/show_pathway?hsa04660/hsa:919%09red/hsa:5594%09red/hsa:9402%09red/hsa:1739%09red/hsa:7535%09red/hsa:4775%09red/hsa:3702%09red/hsa:867%09red/hsa:5296%09red/hsa:4773%09red/hsa:5604%09red/hsa:4772%09red/hsa:7409%09red/hsa:8440%09red/hsa:7410%09red/hsa:10000%09red/hsa:5062%09red
Chagas disease (American trypanosomiasis)	KEGG PATHWAY	hsa05142	18	104	0.332913642506	0.957910743182	ENSG00000127955|ENSG00000117020|ENSG00000101333|ENSG00000141404|ENSG00000198821|ENSG00000100030|ENSG00000105647|ENSG00000179218|ENSG00000114353|ENSG00000159128|ENSG00000156049|ENSG00000109339|ENSG00000125730|ENSG00000087460|ENSG00000268173|ENSG00000182621|ENSG00000137841|ENSG00000156052	http://www.genome.jp/kegg-bin/show_pathway?hsa05142/hsa:2773%09red/hsa:919%09red/hsa:5594%09red/hsa:2776%09red/hsa:9630%09red/hsa:2774%09red/hsa:5330%09red/hsa:2778%09red/hsa:10000%09red/hsa:23236%09red/hsa:5296%09red/hsa:811%09red/hsa:718%09red/hsa:2771%09red/hsa:5602%09red/hsa:5332%09red/hsa:3460%09red
Signaling pathways regulating pluripotency of stem cells	KEGG PATHWAY	hsa04550	24	142	0.335798969012	0.957910743182	ENSG00000008083|ENSG00000185619|ENSG00000204531|ENSG00000136826|ENSG00000268173|ENSG00000170365|ENSG00000100030|ENSG00000077782|ENSG00000108379|ENSG00000115266|ENSG00000169032|ENSG00000157240|ENSG00000188064|ENSG00000177283|ENSG00000111186|ENSG00000103126|ENSG00000105647|ENSG00000163251|ENSG00000125968|ENSG00000135503|ENSG00000089116|ENSG00000117020|ENSG00000154342|ENSG00000172201	http://www.genome.jp/kegg-bin/show_pathway?hsa04550/hsa:9314%09red/hsa:10000%09red/hsa:89780%09red/hsa:10297%09red/hsa:3720%09red/hsa:64211%09red/hsa:8312%09red/hsa:7477%09red/hsa:7473%09red/hsa:81029%09red/hsa:10336%09red/hsa:5604%09red/hsa:4086%09red/hsa:7855%09red/hsa:3397%09red/hsa:5594%09red/hsa:5296%09red/hsa:8321%09red/hsa:8325%09red/hsa:3400%09red/hsa:91%09red/hsa:5460%09red/hsa:2260%09red
Mucin type O-Glycan biosynthesis	KEGG PATHWAY	hsa00512	6	31	0.355646494706	0.993652048587	ENSG00000139629|ENSG00000119514|ENSG00000198488|ENSG00000070526|ENSG00000157350|ENSG00000158470	http://www.genome.jp/kegg-bin/show_pathway?hsa00512/hsa:192134%09red/hsa:11226%09red/hsa:55808%09red/hsa:79695%09red/hsa:9334%09red/hsa:6483%09red
ErbB signaling pathway	KEGG PATHWAY	hsa04012	15	87	0.358266698179	0.993652048587	ENSG00000097007|ENSG00000105647|ENSG00000100030|ENSG00000169398|ENSG00000154229|ENSG00000197943|ENSG00000169032|ENSG00000110395|ENSG00000117020|ENSG00000109339|ENSG00000129946|ENSG00000071051|ENSG00000268173|ENSG00000180370|ENSG00000148660	http://www.genome.jp/kegg-bin/show_pathway?hsa04012/hsa:5336%09red/hsa:5594%09red/hsa:10000%09red/hsa:818%09red/hsa:25%09red/hsa:25759%09red/hsa:867%09red/hsa:5747%09red/hsa:5296%09red/hsa:5604%09red/hsa:5602%09red/hsa:8440%09red/hsa:5578%09red/hsa:5062%09red
Carbon metabolism	KEGG PATHWAY	hsa01200	18	106	0.35932804709	0.993652048587	ENSG00000145020|ENSG00000163931|ENSG00000257150|ENSG00000159399|ENSG00000156510|ENSG00000166123|ENSG00000139410|ENSG00000239775|ENSG00000149476|ENSG00000172340|ENSG00000074800|ENSG00000175198|ENSG00000143627|ENSG00000106633|ENSG00000164708|ENSG00000248874|ENSG00000283189|ENSG00000135094	http://www.genome.jp/kegg-bin/show_pathway?hsa01200/hsa:2023%09red/hsa:8801%09red/hsa:5095%09red/hsa:84706%09red/hsa:26007%09red/hsa:2645%09red/hsa:80201%09red/hsa:5224%09red/hsa:128%09red/hsa:10993%09red/hsa:113675%09red/hsa:7086%09red/hsa:441531%09red/hsa:275%09red/hsa:5313%09red/hsa:3099%09red
Cocaine addiction	KEGG PATHWAY	hsa05030	9	50	0.367547463551	1.0	ENSG00000127955|ENSG00000256167|ENSG00000259205|ENSG00000114353|ENSG00000125740|ENSG00000164082|ENSG00000116032|ENSG00000087460|ENSG00000161509	http://www.genome.jp/kegg-bin/show_pathway?hsa05030/hsa:2773%09red/hsa:2771%09red/hsa:116444%09red/hsa:2778%09red/hsa:5613%09red/hsa:2912%09red/hsa:468%09red/hsa:2905%09red/hsa:2354%09red
ABC transporters	KEGG PATHWAY	hsa02010	8	44	0.371818025294	1.0	ENSG00000091262|ENSG00000243064|ENSG00000167972|ENSG00000115657|ENSG00000103222|ENSG00000121270|ENSG00000198925|ENSG00000168394	http://www.genome.jp/kegg-bin/show_pathway?hsa02010/hsa:10058%09red/hsa:6890%09red/hsa:85320%09red/hsa:21%09red/hsa:1244%09red/hsa:4363%09red
Toxoplasmosis	KEGG PATHWAY	hsa05145	20	120	0.376206082956	1.0	ENSG00000023445|ENSG00000127955|ENSG00000204390|ENSG00000055208|ENSG00000100030|ENSG00000171791|ENSG00000105647|ENSG00000108179|ENSG00000126803|ENSG00000114353|ENSG00000109339|ENSG00000159128|ENSG00000117020|ENSG00000012779|ENSG00000225217|ENSG00000237693|ENSG00000268173|ENSG00000053747|ENSG00000135862|ENSG00000101197	http://www.genome.jp/kegg-bin/show_pathway?hsa05145/hsa:2773%09red/hsa:5594%09red/hsa:3460%09red/hsa:10000%09red/hsa:3305%09red/hsa:3306%09red/hsa:79444%09red/hsa:596%09red/hsa:5296%09red/hsa:3310%09red/hsa:2771%09red/hsa:5602%09red/hsa:240%09red/hsa:23118%09red/hsa:330%09red/hsa:3915%09red/hsa:10105%09red/hsa:345611%09red/hsa:3909%09red
Proteoglycans in cancer	KEGG PATHWAY	hsa05205	33	204	0.383006045681	1.0	ENSG00000029534|ENSG00000169398|ENSG00000158186|ENSG00000188064|ENSG00000268173|ENSG00000123104|ENSG00000148660|ENSG00000105647|ENSG00000090020|ENSG00000150995|ENSG00000182533|ENSG00000100030|ENSG00000154342|ENSG00000108379|ENSG00000169032|ENSG00000154229|ENSG00000157240|ENSG00000197943|ENSG00000160293|ENSG00000177283|ENSG00000137710|ENSG00000111186|ENSG00000063046|ENSG00000163251|ENSG00000110395…	http://www.genome.jp/kegg-bin/show_pathway?hsa05205/hsa:3708%09red/hsa:3709%09red/hsa:10000%09red/hsa:89780%09red/hsa:867%09red/hsa:2099%09red/hsa:7291%09red/hsa:5962%09red/hsa:7410%09red/hsa:7477%09red/hsa:7473%09red/hsa:81029%09red/hsa:1975%09red/hsa:5747%09red/hsa:960%09red/hsa:5604%09red/hsa:286%09red/hsa:7855%09red/hsa:5336%09red/hsa:5594%09red/hsa:5578%09red/hsa:5296%09red/hsa:6548%09red/hs…
Folate biosynthesis	KEGG PATHWAY	hsa00790	3	14	0.389045239608	1.0	ENSG00000163283|ENSG00000163286|ENSG00000224516	http://www.genome.jp/kegg-bin/show_pathway?hsa00790/hsa:250%09red/hsa:251%09red
Insulin signaling pathway	KEGG PATHWAY	hsa04910	23	141	0.398041710085	1.0	ENSG00000142949|ENSG00000159399|ENSG00000109339|ENSG00000268173|ENSG00000156510|ENSG00000079435|ENSG00000169032|ENSG00000141564|ENSG00000188191|ENSG00000143627|ENSG00000107263|ENSG00000185950|ENSG00000105647|ENSG00000110395|ENSG00000117020|ENSG00000095637|ENSG00000129946|ENSG00000263923|ENSG00000103197|ENSG00000259205|ENSG00000100030|ENSG00000106633|ENSG00000067606	http://www.genome.jp/kegg-bin/show_pathway?hsa04910/hsa:5584%09red/hsa:2889%09red/hsa:10000%09red/hsa:5575%09red/hsa:7249%09red/hsa:3991%09red/hsa:80201%09red/hsa:1977%09red/hsa:5604%09red/hsa:5602%09red/hsa:5313%09red/hsa:5594%09red/hsa:8660%09red/hsa:2645%09red/hsa:57521%09red/hsa:5296%09red/hsa:3099%09red/hsa:5792%09red/hsa:10580%09red/hsa:25759%09red/hsa:867%09red/hsa:5613%09red
Dilated cardiomyopathy	KEGG PATHWAY	hsa05414	15	90	0.402698546749	1.0	ENSG00000162104|ENSG00000129467|ENSG00000138031|ENSG00000183023|ENSG00000077943|ENSG00000237298|ENSG00000259205|ENSG00000198626|ENSG00000165995|ENSG00000184009|ENSG00000155657|ENSG00000151067|ENSG00000121281|ENSG00000087460|ENSG00000157388	http://www.genome.jp/kegg-bin/show_pathway?hsa05414/hsa:8516%09red/hsa:776%09red/hsa:775%09red/hsa:2778%09red/hsa:6546%09red/hsa:783%09red/hsa:7273%09red/hsa:113%09red/hsa:6262%09red/hsa:5613%09red/hsa:115%09red/hsa:196883%09red/hsa:109%09red/hsa:71%09red
GABAergic synapse	KEGG PATHWAY	hsa04727	15	90	0.402698546749	1.0	ENSG00000141837|ENSG00000129467|ENSG00000182256|ENSG00000186297|ENSG00000127955|ENSG00000138031|ENSG00000166206|ENSG00000136928|ENSG00000151067|ENSG00000121281|ENSG00000157388|ENSG00000114353|ENSG00000154229|ENSG00000162104|ENSG00000259205	http://www.genome.jp/kegg-bin/show_pathway?hsa04727/hsa:773%09red/hsa:2773%09red/hsa:9568%09red/hsa:2771%09red/hsa:776%09red/hsa:775%09red/hsa:2566%09red/hsa:5613%09red/hsa:113%09red/hsa:2558%09red/hsa:115%09red/hsa:196883%09red/hsa:109%09red/hsa:5578%09red/hsa:2562%09red
Collecting duct acid secretion	KEGG PATHWAY	hsa04966	5	27	0.411723899295	1.0	ENSG00000213435|ENSG00000113504|ENSG00000185883|ENSG00000159720|ENSG00000033627	http://www.genome.jp/kegg-bin/show_pathway?hsa04966/hsa:527%09red/hsa:10723%09red/hsa:535%09red/hsa:9114%09red
Biosynthesis of unsaturated fatty acids	KEGG PATHWAY	hsa01040	4	21	0.418851370183	1.0	ENSG00000267142|ENSG00000149084|ENSG00000145284|ENSG00000087008	http://www.genome.jp/kegg-bin/show_pathway?hsa01040/hsa:51144%09red/hsa:122970%09red/hsa:8310%09red/hsa:79966%09red
Nicotine addiction	KEGG PATHWAY	hsa05033	7	40	0.421309181419	1.0	ENSG00000141837|ENSG00000182256|ENSG00000186297|ENSG00000166206|ENSG00000147434|ENSG00000116032|ENSG00000161509	http://www.genome.jp/kegg-bin/show_pathway?hsa05033/hsa:773%09red/hsa:2566%09red/hsa:2562%09red/hsa:116444%09red/hsa:8973%09red/hsa:2558%09red/hsa:2905%09red
Bile secretion	KEGG PATHWAY	hsa04976	12	72	0.422133766571	1.0	ENSG00000162104|ENSG00000129467|ENSG00000117394|ENSG00000073060|ENSG00000259205|ENSG00000084453|ENSG00000138031|ENSG00000121281|ENSG00000090020|ENSG00000087460|ENSG00000080493|ENSG00000243064	http://www.genome.jp/kegg-bin/show_pathway?hsa04976/hsa:109%09red/hsa:6513%09red/hsa:2778%09red/hsa:196883%09red/hsa:949%09red/hsa:113%09red/hsa:6579%09red/hsa:5613%09red/hsa:115%09red/hsa:1244%09red/hsa:8671%09red/hsa:6548%09red
Glycosaminoglycan biosynthesis - keratan sulfate	KEGG PATHWAY	hsa00533	3	15	0.426288461166	1.0	ENSG00000157350|ENSG00000175264|ENSG00000117411	http://www.genome.jp/kegg-bin/show_pathway?hsa00533/hsa:8704%09red/hsa:8534%09red/hsa:6483%09red
Glycolysis / Gluconeogenesis	KEGG PATHWAY	hsa00010	11	66	0.429488419397	1.0	ENSG00000257150|ENSG00000156510|ENSG00000111275|ENSG00000159399|ENSG00000239775|ENSG00000074800|ENSG00000143627|ENSG00000257767|ENSG00000106633|ENSG00000164708|ENSG00000248874	http://www.genome.jp/kegg-bin/show_pathway?hsa00010/hsa:2023%09red/hsa:2645%09red/hsa:80201%09red/hsa:5224%09red/hsa:128%09red/hsa:3099%09red/hsa:441531%09red/hsa:5313%09red/hsa:217%09red
African trypanosomiasis	KEGG PATHWAY	hsa05143	6	34	0.429630979342	1.0	ENSG00000188536|ENSG00000101333|ENSG00000182621|ENSG00000154229|ENSG00000137841|ENSG00000156052	http://www.genome.jp/kegg-bin/show_pathway?hsa05143/hsa:5578%09red/hsa:3039%09red/hsa:2776%09red/hsa:5332%09red/hsa:5330%09red/hsa:23236%09red
Sphingolipid metabolism	KEGG PATHWAY	hsa00600	8	47	0.434695291473	1.0	ENSG00000166311|ENSG00000172292|ENSG00000162407|ENSG00000090054|ENSG00000249767|ENSG00000154227|ENSG00000100596|ENSG00000228430	http://www.genome.jp/kegg-bin/show_pathway?hsa00600/hsa:339221%09red/hsa:8613%09red/hsa:204219%09red/hsa:6609%09red/hsa:10558%09red/hsa:9517%09red/hsa:253782%09red
Homologous recombination	KEGG PATHWAY	hsa03440	5	28	0.438967090432	1.0	ENSG00000283782|ENSG00000182185|ENSG00000002016|ENSG00000062822|ENSG00000197299	http://www.genome.jp/kegg-bin/show_pathway?hsa03440/hsa:10111%09red/hsa:641%09red/hsa:5424%09red/hsa:5893%09red/hsa:5890%09red
TGF-beta signaling pathway	KEGG PATHWAY	hsa04350	13	80	0.447476246608	1.0	ENSG00000135503|ENSG00000170365|ENSG00000049323|ENSG00000100030|ENSG00000143869|ENSG00000198176|ENSG00000232754|ENSG00000137834|ENSG00000156466|ENSG00000125968|ENSG00000090539|ENSG00000104899|ENSG00000172201	http://www.genome.jp/kegg-bin/show_pathway?hsa04350/hsa:3397%09red/hsa:5594%09red/hsa:2033%09red/hsa:8646%09red/hsa:4092%09red/hsa:392255%09red/hsa:4086%09red/hsa:91%09red/hsa:3400%09red/hsa:7027%09red/hsa:4052%09red/hsa:151449%09red/hsa:268%09red
Alanine, aspartate and glutamate metabolism	KEGG PATHWAY	hsa00250	6	35	0.454072325909	1.0	ENSG00000185818|ENSG00000166123|ENSG00000070669|ENSG00000265630|ENSG00000265366|ENSG00000203797	http://www.genome.jp/kegg-bin/show_pathway?hsa00250/hsa:2746%09red/hsa:84706%09red/hsa:440%09red/hsa:8528%09red/hsa:339983%09red
Biosynthesis of amino acids	KEGG PATHWAY	hsa01230	12	74	0.455724961053	1.0	ENSG00000257150|ENSG00000171759|ENSG00000166123|ENSG00000139410|ENSG00000163931|ENSG00000060982|ENSG00000143627|ENSG00000239775|ENSG00000164708|ENSG00000074800|ENSG00000109576|ENSG00000135094	http://www.genome.jp/kegg-bin/show_pathway?hsa01230/hsa:2023%09red/hsa:7086%09red/hsa:586%09red/hsa:5224%09red/hsa:51166%09red/hsa:84706%09red/hsa:10993%09red/hsa:113675%09red/hsa:5053%09red/hsa:441531%09red/hsa:5313%09red
Glycerolipid metabolism	KEGG PATHWAY	hsa00561	9	55	0.465561060262	1.0	ENSG00000111275|ENSG00000162407|ENSG00000145214|ENSG00000074416|ENSG00000257767|ENSG00000149476|ENSG00000149091|ENSG00000026652|ENSG00000143797	http://www.genome.jp/kegg-bin/show_pathway?hsa00561/hsa:1609%09red/hsa:56895%09red/hsa:129642%09red/hsa:26007%09red/hsa:11343%09red/hsa:8525%09red/hsa:8613%09red/hsa:217%09red
Pathogenic Escherichia coli infection	KEGG PATHWAY	hsa05130	9	55	0.465561060262	1.0	ENSG00000097007|ENSG00000284292|ENSG00000115053|ENSG00000184009|ENSG00000130429|ENSG00000213943|ENSG00000071051|ENSG00000127824|ENSG00000154229	http://www.genome.jp/kegg-bin/show_pathway?hsa05130/hsa:5578%09red/hsa:25%09red/hsa:10095%09red/hsa:4691%09red/hsa:3875%09red/hsa:8440%09red/hsa:71%09red/hsa:10376%09red
Ubiquinone and other terpenoid-quinone biosynthesis	KEGG PATHWAY	hsa00130	2	10	0.479534093817	1.0	ENSG00000167186|ENSG00000167397	http://www.genome.jp/kegg-bin/show_pathway?hsa00130/hsa:79001%09red/hsa:10229%09red
Fatty acid elongation	KEGG PATHWAY	hsa00062	4	23	0.480065437577	1.0	ENSG00000131238|ENSG00000267142|ENSG00000118402|ENSG00000149084	http://www.genome.jp/kegg-bin/show_pathway?hsa00062/hsa:51144%09red/hsa:6785%09red/hsa:122970%09red/hsa:5538%09red
Histidine metabolism	KEGG PATHWAY	hsa00340	4	23	0.480065437577	1.0	ENSG00000111275|ENSG00000140287|ENSG00000257767|ENSG00000159650	http://www.genome.jp/kegg-bin/show_pathway?hsa00340/hsa:131669%09red/hsa:3067%09red/hsa:217%09red
Lysosome	KEGG PATHWAY	hsa04142	19	122	0.486326686153	1.0	ENSG00000018280|ENSG00000196743|ENSG00000250644|ENSG00000103365|ENSG00000159720|ENSG00000144455|ENSG00000141367|ENSG00000141012|ENSG00000197081|ENSG00000109861|ENSG00000185883|ENSG00000131238|ENSG00000266929|ENSG00000033627|ENSG00000213435|ENSG00000166311|ENSG00000269242|ENSG00000236296|ENSG00000104774	http://www.genome.jp/kegg-bin/show_pathway?hsa04142/hsa:23062%09red/hsa:2990%09red/hsa:9114%09red/hsa:2760%09red/hsa:2588%09red/hsa:3482%09red/hsa:4669%09red/hsa:5538%09red/hsa:1075%09red/hsa:4125%09red/hsa:535%09red/hsa:1509%09red/hsa:6556%09red/hsa:527%09red/hsa:285362%09red/hsa:6609%09red/hsa:1213%09red
Ras signaling pathway	KEGG PATHWAY	hsa04014	35	228	0.489675869783	1.0	ENSG00000134954|ENSG00000112685|ENSG00000267261|ENSG00000158186|ENSG00000109339|ENSG00000158815|ENSG00000268173|ENSG00000097007|ENSG00000184349|ENSG00000100030|ENSG00000077782|ENSG00000197461|ENSG00000115085|ENSG00000169032|ENSG00000100311|ENSG00000154229|ENSG00000161958|ENSG00000197943|ENSG00000105499|ENSG00000114279|ENSG00000144566|ENSG00000105647|ENSG00000116473|ENSG00000117020|ENSG00000262880…	http://www.genome.jp/kegg-bin/show_pathway?hsa04014/hsa:5062%09red/hsa:10000%09red/hsa:5336%09red/hsa:5154%09red/hsa:5868%09red/hsa:5578%09red/hsa:7535%09red/hsa:25%09red/hsa:283748%09red/hsa:2257%09red/hsa:2256%09red/hsa:5604%09red/hsa:5602%09red/hsa:8605%09red/hsa:6789%09red/hsa:23179%09red/hsa:5155%09red/hsa:5594%09red/hsa:55770%09red/hsa:5296%09red/hsa:5878%09red/hsa:83593%09red/hsa:2113%09re…
Nitrogen metabolism	KEGG PATHWAY	hsa00910	3	17	0.498050923797	1.0	ENSG00000265630|ENSG00000174990|ENSG00000265366	http://www.genome.jp/kegg-bin/show_pathway?hsa00910/hsa:2746%09red/hsa:763%09red
2-Oxocarboxylic acid metabolism	KEGG PATHWAY	hsa01210	3	17	0.498050923797	1.0	ENSG00000166123|ENSG00000109576|ENSG00000060982	http://www.genome.jp/kegg-bin/show_pathway?hsa01210/hsa:51166%09red/hsa:586%09red/hsa:84706%09red
Pantothenate and CoA biosynthesis	KEGG PATHWAY	hsa00770	3	17	0.498050923797	1.0	ENSG00000100024|ENSG00000147647|ENSG00000060982	http://www.genome.jp/kegg-bin/show_pathway?hsa00770/hsa:51733%09red/hsa:586%09red/hsa:1807%09red
Adipocytokine signaling pathway	KEGG PATHWAY	hsa04920	11	70	0.499399567713	1.0	ENSG00000185950|ENSG00000205560|ENSG00000117394|ENSG00000151726|ENSG00000115138|ENSG00000110090|ENSG00000117020|ENSG00000109339|ENSG00000118046|ENSG00000254413|ENSG00000127191	http://www.genome.jp/kegg-bin/show_pathway?hsa04920/hsa:10000%09red/hsa:8660%09red/hsa:6513%09red/hsa:1375%09red/hsa:1374%09red/hsa:2180%09red/hsa:6794%09red/hsa:5602%09red/hsa:7186%09red/hsa:5443%09red
Vitamin digestion and absorption	KEGG PATHWAY	hsa04977	4	24	0.509716843558	1.0	ENSG00000103222|ENSG00000073060|ENSG00000084674|ENSG00000091262	http://www.genome.jp/kegg-bin/show_pathway?hsa04977/hsa:4363%09red/hsa:338%09red/hsa:949%09red
AMPK signaling pathway	KEGG PATHWAY	hsa04152	19	124	0.512410236659	1.0	ENSG00000185950|ENSG00000103769|ENSG00000118046|ENSG00000103197|ENSG00000104388|ENSG00000105647|ENSG00000102547|ENSG00000110090|ENSG00000117020|ENSG00000268173|ENSG00000141564|ENSG00000205560|ENSG00000145284|ENSG00000254413|ENSG00000125695|ENSG00000118689|ENSG00000170525|ENSG00000079435|ENSG00000167658	http://www.genome.jp/kegg-bin/show_pathway?hsa04152/hsa:3991%09red/hsa:10000%09red/hsa:8660%09red/hsa:81617%09red/hsa:1374%09red/hsa:7249%09red/hsa:1938%09red/hsa:79966%09red/hsa:92335%09red/hsa:6794%09red/hsa:5209%09red/hsa:5862%09red/hsa:5296%09red/hsa:9230%09red/hsa:57521%09red/hsa:1375%09red/hsa:2309%09red
Circadian rhythm	KEGG PATHWAY	hsa04710	5	31	0.518455443948	1.0	ENSG00000223947|ENSG00000134852|ENSG00000069667|ENSG00000049246|ENSG00000236266	http://www.genome.jp/kegg-bin/show_pathway?hsa04710/hsa:9575%09red/hsa:8863%09red/hsa:4862%09red/hsa:6095%09red
Carbohydrate digestion and absorption	KEGG PATHWAY	hsa04973	7	45	0.531657650051	1.0	ENSG00000156510|ENSG00000159399|ENSG00000105647|ENSG00000117020|ENSG00000268173|ENSG00000157388|ENSG00000137841	http://www.genome.jp/kegg-bin/show_pathway?hsa04973/hsa:776%09red/hsa:10000%09red/hsa:5330%09red/hsa:80201%09red/hsa:5296%09red/hsa:3099%09red
Other glycan degradation	KEGG PATHWAY	hsa00511	3	18	0.53218550257	1.0	ENSG00000013288|ENSG00000269242|ENSG00000104774	http://www.genome.jp/kegg-bin/show_pathway?hsa00511/hsa:4125%09red/hsa:23324%09red
Prolactin signaling pathway	KEGG PATHWAY	hsa04917	11	72	0.533573282503	1.0	ENSG00000125347|ENSG00000091831|ENSG00000100030|ENSG00000105647|ENSG00000169032|ENSG00000117020|ENSG00000109339|ENSG00000129946|ENSG00000106633|ENSG00000268173|ENSG00000118689	http://www.genome.jp/kegg-bin/show_pathway?hsa04917/hsa:5594%09red/hsa:10000%09red/hsa:2645%09red/hsa:5604%09red/hsa:5296%09red/hsa:3659%09red/hsa:5602%09red/hsa:2099%09red/hsa:25759%09red/hsa:2309%09red
Glycosylphosphatidylinositol(GPI)-anchor biosynthesis	KEGG PATHWAY	hsa00563	4	25	0.538572940756	1.0	ENSG00000119227|ENSG00000100564|ENSG00000101464|ENSG00000197858	http://www.genome.jp/kegg-bin/show_pathway?hsa00563/hsa:5283%09red/hsa:80235%09red/hsa:128869%09red/hsa:8733%09red
Salmonella infection	KEGG PATHWAY	hsa05132	13	86	0.542440059849	1.0	ENSG00000284292|ENSG00000065243|ENSG00000130429|ENSG00000100030|ENSG00000115008|ENSG00000104067|ENSG00000197102|ENSG00000184009|ENSG00000105357|ENSG00000196570|ENSG00000159128|ENSG00000109339|ENSG00000112290	http://www.genome.jp/kegg-bin/show_pathway?hsa05132/hsa:7082%09red/hsa:5586%09red/hsa:5594%09red/hsa:3460%09red/hsa:10095%09red/hsa:1778%09red/hsa:79784%09red/hsa:8936%09red/hsa:3552%09red/hsa:5602%09red/hsa:345456%09red/hsa:71%09red
ECM-receptor interaction	KEGG PATHWAY	hsa04512	13	87	0.55778037123	1.0	ENSG00000116147|ENSG00000088053|ENSG00000026508|ENSG00000108821|ENSG00000134871|ENSG00000110799|ENSG00000077943|ENSG00000122012|ENSG00000135862|ENSG00000130635|ENSG00000053747|ENSG00000136457|ENSG00000168477	http://www.genome.jp/kegg-bin/show_pathway?hsa04512/hsa:7450%09red/hsa:8516%09red/hsa:1284%09red/hsa:1101%09red/hsa:7143%09red/hsa:3915%09red/hsa:51206%09red/hsa:960%09red/hsa:1277%09red/hsa:22987%09red/hsa:1289%09red/hsa:7148%09red/hsa:3909%09red
Glycosaminoglycan degradation	KEGG PATHWAY	hsa00531	3	19	0.564967319968	1.0	ENSG00000141012|ENSG00000236296|ENSG00000266929	http://www.genome.jp/kegg-bin/show_pathway?hsa00531/hsa:2588%09red/hsa:2990%09red/hsa:4669%09red
Phenylalanine, tyrosine and tryptophan biosynthesis	KEGG PATHWAY	hsa00400	1	5	0.56969714599	1.0	ENSG00000171759	http://www.genome.jp/kegg-bin/show_pathway?hsa00400/hsa:5053%09red
Arginine and proline metabolism	KEGG PATHWAY	hsa00330	9	61	0.57843122128	1.0	ENSG00000257767|ENSG00000260889|ENSG00000111275|ENSG00000164867|ENSG00000265630|ENSG00000126790|ENSG00000265366|ENSG00000072682|ENSG00000241935	http://www.genome.jp/kegg-bin/show_pathway?hsa00330/hsa:112817%09red/hsa:2746%09red/hsa:8974%09red/hsa:1152%09red/hsa:4846%09red/hsa:112849%09red/hsa:217%09red
Amphetamine addiction	KEGG PATHWAY	hsa05031	10	68	0.580855509657	1.0	ENSG00000256167|ENSG00000259205|ENSG00000154229|ENSG00000125740|ENSG00000151067|ENSG00000116032|ENSG00000087460|ENSG00000157388|ENSG00000161509|ENSG00000148660	http://www.genome.jp/kegg-bin/show_pathway?hsa05031/hsa:5578%09red/hsa:776%09red/hsa:775%09red/hsa:116444%09red/hsa:2778%09red/hsa:468%09red/hsa:818%09red/hsa:5613%09red/hsa:2905%09red/hsa:2354%09red
SNARE interactions in vesicular transport	KEGG PATHWAY	hsa04130	5	34	0.592744994987	1.0	ENSG00000168818|ENSG00000168899|ENSG00000265158|ENSG00000111450|ENSG00000151532	http://www.genome.jp/kegg-bin/show_pathway?hsa04130/hsa:53407%09red/hsa:10791%09red/hsa:143187%09red/hsa:9570%09red/hsa:2054%09red
Oocyte meiosis	KEGG PATHWAY	hsa04114	16	110	0.594446066182	1.0	ENSG00000162104|ENSG00000129467|ENSG00000150995|ENSG00000100918|ENSG00000100030|ENSG00000259205|ENSG00000066923|ENSG00000169032|ENSG00000176248|ENSG00000138031|ENSG00000121281|ENSG00000117676|ENSG00000123104|ENSG00000148660|ENSG00000129055|ENSG00000170027	http://www.genome.jp/kegg-bin/show_pathway?hsa04114/hsa:3708%09red/hsa:3709%09red/hsa:5594%09red/hsa:818%09red/hsa:7532%09red/hsa:29882%09red/hsa:6195%09red/hsa:109%09red/hsa:113%09red/hsa:25847%09red/hsa:5604%09red/hsa:10734%09red/hsa:115%09red/hsa:196883%09red/hsa:9985%09red/hsa:5613%09red
Starch and sucrose metabolism	KEGG PATHWAY	hsa00500	8	56	0.613344971165	1.0	ENSG00000255239|ENSG00000133116|ENSG00000156510|ENSG00000159399|ENSG00000114480|ENSG00000106633|ENSG00000115652|ENSG00000236296	http://www.genome.jp/kegg-bin/show_pathway?hsa00500/hsa:9365%09red/hsa:2990%09red/hsa:2632%09red/hsa:2645%09red/hsa:80201%09red/hsa:11181%09red/hsa:3099%09red/hsa:80146%09red
Hepatitis B	KEGG PATHWAY	hsa05161	21	146	0.616015686562	1.0	ENSG00000139687|ENSG00000117020|ENSG00000237984|ENSG00000120899|ENSG00000131196|ENSG00000101412|ENSG00000100030|ENSG00000267046|ENSG00000105647|ENSG00000171791|ENSG00000232754|ENSG00000150455|ENSG00000261864|ENSG00000167986|ENSG00000101096|ENSG00000109339|ENSG00000256167|ENSG00000268173|ENSG00000169032|ENSG00000154229|ENSG00000179388	http://www.genome.jp/kegg-bin/show_pathway?hsa05161/hsa:5578%09red/hsa:5594%09red/hsa:2033%09red/hsa:10000%09red/hsa:4772%09red/hsa:4775%09red/hsa:468%09red/hsa:114609%09red/hsa:5296%09red/hsa:4773%09red/hsa:5728%09red/hsa:1871%09red/hsa:5604%09red/hsa:5602%09red/hsa:1960%09red/hsa:596%09red/hsa:2185%09red/hsa:1869%09red/hsa:5925%09red/hsa:1642%09red
Nicotinate and nicotinamide metabolism	KEGG PATHWAY	hsa00760	4	28	0.619512611768	1.0	ENSG00000147813|ENSG00000008130|ENSG00000141698|ENSG00000157064	http://www.genome.jp/kegg-bin/show_pathway?hsa00760/hsa:23057%09red/hsa:93100%09red/hsa:65220%09red/hsa:115024%09red
Pentose and glucuronate interconversions	KEGG PATHWAY	hsa00040	5	36	0.638543479349	1.0	ENSG00000111275|ENSG00000165475|ENSG00000236296|ENSG00000257767|ENSG00000133116	http://www.genome.jp/kegg-bin/show_pathway?hsa00040/hsa:9365%09red/hsa:2990%09red/hsa:51084%09red/hsa:217%09red
Purine metabolism	KEGG PATHWAY	hsa00230	25	176	0.642953372676	1.0	ENSG00000162104|ENSG00000159131|ENSG00000004455|ENSG00000141698|ENSG00000132915|ENSG00000160191|ENSG00000229241|ENSG00000154678|ENSG00000184508|ENSG00000189283|ENSG00000137198|ENSG00000047315|ENSG00000113448|ENSG00000143627|ENSG00000054179|ENSG00000177084|ENSG00000138031|ENSG00000121281|ENSG00000128655|ENSG00000129467|ENSG00000132518|ENSG00000062822|ENSG00000103202|ENSG00000103200|ENSG00000164978	http://www.genome.jp/kegg-bin/show_pathway?hsa00230/hsa:5144%09red/hsa:5145%09red/hsa:87178%09red/hsa:318%09red/hsa:50940%09red/hsa:2766%09red/hsa:5431%09red/hsa:115024%09red/hsa:2272%09red/hsa:196883%09red/hsa:109%09red/hsa:5313%09red/hsa:5152%09red/hsa:5137%09red/hsa:4833%09red/hsa:3000%09red/hsa:204%09red/hsa:954%09red/hsa:5426%09red/hsa:5424%09red/hsa:113%09red/hsa:374659%09red/hsa:2618%09red…
Pancreatic cancer	KEGG PATHWAY	hsa05212	9	66	0.663453618102	1.0	ENSG00000139687|ENSG00000101412|ENSG00000100030|ENSG00000267046|ENSG00000105647|ENSG00000169032|ENSG00000117020|ENSG00000109339|ENSG00000268173	http://www.genome.jp/kegg-bin/show_pathway?hsa05212/hsa:5594%09red/hsa:10000%09red/hsa:5296%09red/hsa:1871%09red/hsa:5604%09red/hsa:5602%09red/hsa:1869%09red/hsa:5925%09red
Viral carcinogenesis	KEGG PATHWAY	hsa05203	29	206	0.666076113907	1.0	ENSG00000067066|ENSG00000048052|ENSG00000002822|ENSG00000233822|ENSG00000232754|ENSG00000268173|ENSG00000127191|ENSG00000187555|ENSG00000180900|ENSG00000196591|ENSG00000139687|ENSG00000100030|ENSG00000256167|ENSG00000068024|ENSG00000072110|ENSG00000203814|ENSG00000103479|ENSG00000112576|ENSG00000159720|ENSG00000075711|ENSG00000105647|ENSG00000103043|ENSG00000167986|ENSG00000125730|ENSG00000197903…	http://www.genome.jp/kegg-bin/show_pathway?hsa05203/hsa:6672%09red/hsa:468%09red/hsa:55697%09red/hsa:8379%09red/hsa:7532%09red/hsa:5925%09red/hsa:51564%09red/hsa:5934%09red/hsa:87%09red/hsa:7874%09red/hsa:3066%09red/hsa:9114%09red/hsa:7186%09red/hsa:896%09red/hsa:5594%09red/hsa:8343%09red/hsa:718%09red/hsa:5296%09red/hsa:1739%09red/hsa:9759%09red/hsa:85236%09red/hsa:1642%09red/hsa:2033%09red/hsa:…
beta-Alanine metabolism	KEGG PATHWAY	hsa00410	4	30	0.668216912702	1.0	ENSG00000111275|ENSG00000147647|ENSG00000257767|ENSG00000100024	http://www.genome.jp/kegg-bin/show_pathway?hsa00410/hsa:51733%09red/hsa:1807%09red/hsa:217%09red
Glycosphingolipid biosynthesis - ganglio series	KEGG PATHWAY	hsa00604	2	15	0.673103359882	1.0	ENSG00000157350|ENSG00000184005	http://www.genome.jp/kegg-bin/show_pathway?hsa00604/hsa:256435%09red/hsa:6483%09red
Arrhythmogenic right ventricular cardiomyopathy (ARVC)	KEGG PATHWAY	hsa05412	10	74	0.676661712605	1.0	ENSG00000183023|ENSG00000077943|ENSG00000198626|ENSG00000165995|ENSG00000184009|ENSG00000138795|ENSG00000072110|ENSG00000151067|ENSG00000081059|ENSG00000157388	http://www.genome.jp/kegg-bin/show_pathway?hsa05412/hsa:8516%09red/hsa:776%09red/hsa:775%09red/hsa:51176%09red/hsa:783%09red/hsa:6262%09red/hsa:87%09red/hsa:6546%09red/hsa:6932%09red/hsa:71%09red
Proximal tubule bicarbonate reclamation	KEGG PATHWAY	hsa04964	3	23	0.681074366223	1.0	ENSG00000080493|ENSG00000265630|ENSG00000265366	http://www.genome.jp/kegg-bin/show_pathway?hsa04964/hsa:8671%09red/hsa:2746%09red
Mismatch repair	KEGG PATHWAY	hsa03430	3	23	0.681074366223	1.0	ENSG00000062822|ENSG00000187953|ENSG00000116062	http://www.genome.jp/kegg-bin/show_pathway?hsa03430/hsa:2956%09red/hsa:5395%09red/hsa:5424%09red
Protein export	KEGG PATHWAY	hsa03060	3	23	0.681074366223	1.0	ENSG00000008952|ENSG00000228589|ENSG00000132432	http://www.genome.jp/kegg-bin/show_pathway?hsa03060/hsa:23480%09red/hsa:9789%09red/hsa:7095%09red
Cell adhesion molecules (CAMs)	KEGG PATHWAY	hsa04514	20	145	0.681327632386	1.0	ENSG00000110400|ENSG00000253958|ENSG00000142949|ENSG00000169992|ENSG00000174469|ENSG00000197965|ENSG00000150637|ENSG00000077943|ENSG00000196358|ENSG00000165215|ENSG00000105695|ENSG00000213937|ENSG00000099866|ENSG00000110076|ENSG00000116824|ENSG00000188404|ENSG00000013725|ENSG00000163531|ENSG00000179242|ENSG00000173482	http://www.genome.jp/kegg-bin/show_pathway?hsa04514/hsa:8516%09red/hsa:84628%09red/hsa:6402%09red/hsa:1365%09red/hsa:23114%09red/hsa:9080%09red/hsa:5818%09red/hsa:914%09red/hsa:10666%09red/hsa:923%09red/hsa:9379%09red/hsa:8174%09red/hsa:4359%09red/hsa:4099%09red/hsa:137075%09red/hsa:26047%09red/hsa:5792%09red/hsa:57555%09red/hsa:5797%09red/hsa:1002%09red
Galactose metabolism	KEGG PATHWAY	hsa00052	4	31	0.690898895776	1.0	ENSG00000156510|ENSG00000159399|ENSG00000106633|ENSG00000117411	http://www.genome.jp/kegg-bin/show_pathway?hsa00052/hsa:8704%09red/hsa:2645%09red/hsa:80201%09red/hsa:3099%09red
PI3K-Akt signaling pathway	KEGG PATHWAY	hsa04151	49	347	0.691113682427	1.0	ENSG00000116147|ENSG00000135862|ENSG00000134871|ENSG00000256167|ENSG00000169398|ENSG00000171791|ENSG00000161958|ENSG00000158815|ENSG00000268173|ENSG00000118513|ENSG00000237984|ENSG00000184349|ENSG00000100030|ENSG00000077782|ENSG00000197461|ENSG00000169032|ENSG00000100311|ENSG00000164867|ENSG00000141564|ENSG00000130635|ENSG00000103479|ENSG00000168477|ENSG00000112576|ENSG00000198121|ENSG00000063046…	http://www.genome.jp/kegg-bin/show_pathway?hsa04151/hsa:5586%09red/hsa:10000%09red/hsa:7249%09red/hsa:3915%09red/hsa:5155%09red/hsa:1277%09red/hsa:5594%09red/hsa:1902%09red/hsa:468%09red/hsa:1289%09red/hsa:2149%09red/hsa:7532%09red/hsa:2257%09red/hsa:2256%09red/hsa:1975%09red/hsa:5747%09red/hsa:1977%09red/hsa:5728%09red/hsa:5604%09red/hsa:7143%09red/hsa:596%09red/hsa:7148%09red/hsa:896%09red/hsa:…
Pertussis	KEGG PATHWAY	hsa05133	10	75	0.691292875292	1.0	ENSG00000125347|ENSG00000127955|ENSG00000100030|ENSG00000115008|ENSG00000150455|ENSG00000114353|ENSG00000162711|ENSG00000109339|ENSG00000125730|ENSG00000106100	http://www.genome.jp/kegg-bin/show_pathway?hsa05133/hsa:2773%09red/hsa:5594%09red/hsa:114548%09red/hsa:718%09red/hsa:3659%09red/hsa:10392%09red/hsa:5602%09red/hsa:2771%09red/hsa:3552%09red/hsa:114609%09red
Epithelial cell signaling in Helicobacter pylori infection	KEGG PATHWAY	hsa05120	9	68	0.694479330221	1.0	ENSG00000159720|ENSG00000197943|ENSG00000104067|ENSG00000185883|ENSG00000109339|ENSG00000033627|ENSG00000213435|ENSG00000106100|ENSG00000180871	http://www.genome.jp/kegg-bin/show_pathway?hsa05120/hsa:7082%09red/hsa:3579%09red/hsa:5336%09red/hsa:10392%09red/hsa:535%09red/hsa:5602%09red/hsa:527%09red/hsa:9114%09red
Aldosterone-regulated sodium reabsorption	KEGG PATHWAY	hsa04960	5	39	0.700931493385	1.0	ENSG00000100030|ENSG00000268173|ENSG00000176387|ENSG00000105647|ENSG00000154229	http://www.genome.jp/kegg-bin/show_pathway?hsa04960/hsa:3291%09red/hsa:5594%09red/hsa:5296%09red/hsa:5578%09red
Amino sugar and nucleotide sugar metabolism	KEGG PATHWAY	hsa00520	6	47	0.710705004054	1.0	ENSG00000156510|ENSG00000259784|ENSG00000112699|ENSG00000106633|ENSG00000115652|ENSG00000159399	http://www.genome.jp/kegg-bin/show_pathway?hsa00520/hsa:2762%09red/hsa:80146%09red/hsa:2645%09red/hsa:80201%09red/hsa:3099%09red/hsa:51005%09red
Fructose and mannose metabolism	KEGG PATHWAY	hsa00051	4	32	0.712454327254	1.0	ENSG00000156510|ENSG00000112699|ENSG00000170525|ENSG00000159399	http://www.genome.jp/kegg-bin/show_pathway?hsa00051/hsa:5209%09red/hsa:80201%09red/hsa:3099%09red/hsa:2762%09red
Neurotrophin signaling pathway	KEGG PATHWAY	hsa04722	16	120	0.71659384865	1.0	ENSG00000097007|ENSG00000197943|ENSG00000107263|ENSG00000256167|ENSG00000100030|ENSG00000105647|ENSG00000171791|ENSG00000169032|ENSG00000116473|ENSG00000117020|ENSG00000109339|ENSG00000129946|ENSG00000117676|ENSG00000268173|ENSG00000118689|ENSG00000148660	http://www.genome.jp/kegg-bin/show_pathway?hsa04722/hsa:5336%09red/hsa:5594%09red/hsa:10000%09red/hsa:818%09red/hsa:25%09red/hsa:596%09red/hsa:6195%09red/hsa:5906%09red/hsa:5296%09red/hsa:5604%09red/hsa:5602%09red/hsa:468%09red/hsa:25759%09red/hsa:2309%09red/hsa:2889%09red
Glycerophospholipid metabolism	KEGG PATHWAY	hsa00564	12	92	0.725346435524	1.0	ENSG00000115159|ENSG00000159337|ENSG00000105499|ENSG00000130653|ENSG00000162407|ENSG00000145214|ENSG00000156471|ENSG00000149091|ENSG00000153395|ENSG00000026652|ENSG00000070748|ENSG00000143797	http://www.genome.jp/kegg-bin/show_pathway?hsa00564/hsa:1609%09red/hsa:129642%09red/hsa:56895%09red/hsa:79888%09red/hsa:283748%09red/hsa:1103%09red/hsa:375775%09red/hsa:9791%09red/hsa:8525%09red/hsa:8605%09red/hsa:2820%09red/hsa:8613%09red
alpha-Linolenic acid metabolism	KEGG PATHWAY	hsa00592	3	25	0.729778518953	1.0	ENSG00000159337|ENSG00000105499|ENSG00000087008	http://www.genome.jp/kegg-bin/show_pathway?hsa00592/hsa:8605%09red/hsa:283748%09red/hsa:8310%09red
Glyoxylate and dicarboxylate metabolism	KEGG PATHWAY	hsa00630	3	25	0.729778518953	1.0	ENSG00000224837|ENSG00000241935|ENSG00000175198	http://www.genome.jp/kegg-bin/show_pathway?hsa00630/hsa:112817%09red/hsa:2653%09red/hsa:5095%09red
Apoptosis	KEGG PATHWAY	hsa04210	11	86	0.741202634953	1.0	ENSG00000023445|ENSG00000105647|ENSG00000115008|ENSG00000171791|ENSG00000259205|ENSG00000117020|ENSG00000188191|ENSG00000268173|ENSG00000127191|ENSG00000115594|ENSG00000101197	http://www.genome.jp/kegg-bin/show_pathway?hsa04210/hsa:3552%09red/hsa:3554%09red/hsa:10000%09red/hsa:596%09red/hsa:79444%09red/hsa:5575%09red/hsa:5296%09red/hsa:5613%09red/hsa:330%09red/hsa:7186%09red
Synthesis and degradation of ketone bodies	KEGG PATHWAY	hsa00072	1	9	0.754768536531	1.0	ENSG00000161267	http://www.genome.jp/kegg-bin/show_pathway?hsa00072/hsa:622%09red
Osteoclast differentiation	KEGG PATHWAY	hsa04380	17	131	0.756136101914	1.0	ENSG00000117020|ENSG00000115008|ENSG00000125740|ENSG00000131196|ENSG00000100030|ENSG00000197943|ENSG00000116701|ENSG00000169032|ENSG00000159128|ENSG00000101096|ENSG00000105647|ENSG00000268173|ENSG00000127191|ENSG00000055208|ENSG00000115594|ENSG00000075426|ENSG00000109339	http://www.genome.jp/kegg-bin/show_pathway?hsa04380/hsa:4688%09red/hsa:5336%09red/hsa:3552%09red/hsa:3460%09red/hsa:10000%09red/hsa:4772%09red/hsa:7186%09red/hsa:5594%09red/hsa:5296%09red/hsa:4773%09red/hsa:5604%09red/hsa:5602%09red/hsa:23118%09red/hsa:2354%09red/hsa:2355%09red/hsa:3554%09red
Cell cycle	KEGG PATHWAY	hsa04110	16	124	0.758488429812	1.0	ENSG00000112576|ENSG00000097007|ENSG00000139687|ENSG00000002822|ENSG00000267046|ENSG00000198176|ENSG00000232754|ENSG00000175054|ENSG00000176248|ENSG00000101412|ENSG00000105325|ENSG00000118007|ENSG00000103479|ENSG00000196591|ENSG00000129055|ENSG00000170027	http://www.genome.jp/kegg-bin/show_pathway?hsa04110/hsa:896%09red/hsa:7532%09red/hsa:5925%09red/hsa:10274%09red/hsa:2033%09red/hsa:1871%09red/hsa:25%09red/hsa:545%09red/hsa:8379%09red/hsa:25847%09red/hsa:51343%09red/hsa:29882%09red/hsa:7027%09red/hsa:3066%09red/hsa:1869%09red/hsa:5934%09red
TNF signaling pathway	KEGG PATHWAY	hsa04668	14	110	0.764226260296	1.0	ENSG00000023445|ENSG00000118503|ENSG00000258973|ENSG00000256167|ENSG00000100030|ENSG00000105647|ENSG00000156735|ENSG00000169032|ENSG00000117020|ENSG00000187391|ENSG00000268173|ENSG00000127191|ENSG00000055208|ENSG00000109339	http://www.genome.jp/kegg-bin/show_pathway?hsa04668/hsa:5594%09red/hsa:7128%09red/hsa:23118%09red/hsa:10000%09red/hsa:9530%09red/hsa:5296%09red/hsa:11035%09red/hsa:5604%09red/hsa:5602%09red/hsa:468%09red/hsa:9863%09red/hsa:330%09red/hsa:7186%09red
Huntington's disease	KEGG PATHWAY	hsa05016	24	183	0.770693230808	1.0	ENSG00000127946|ENSG00000108179|ENSG00000232754|ENSG00000196961|ENSG00000213585|ENSG00000196591|ENSG00000089902|ENSG00000229604|ENSG00000130699|ENSG00000150995|ENSG00000101333|ENSG00000249209|ENSG00000156052|ENSG00000165629|ENSG00000183020|ENSG00000047315|ENSG00000141367|ENSG00000110717|ENSG00000182621|ENSG00000114841|ENSG00000130414|ENSG00000158486|ENSG00000137841|ENSG00000109390	http://www.genome.jp/kegg-bin/show_pathway?hsa05016/hsa:3708%09red/hsa:6874%09red/hsa:10105%09red/hsa:23236%09red/hsa:1213%09red/hsa:539%09red/hsa:7416%09red/hsa:23186%09red/hsa:5431%09red/hsa:4717%09red/hsa:4509%09red/hsa:160%09red/hsa:161%09red/hsa:5332%09red/hsa:5330%09red/hsa:55567%09red/hsa:3066%09red/hsa:25981%09red/hsa:509%09red/hsa:3092%09red/hsa:2776%09red/hsa:2033%09red/hsa:4705%09red/h…
Mineral absorption	KEGG PATHWAY	hsa04978	6	51	0.774946131842	1.0	ENSG00000018280|ENSG00000183023|ENSG00000111424|ENSG00000258562|ENSG00000167996|ENSG00000177556	http://www.genome.jp/kegg-bin/show_pathway?hsa04978/hsa:2512%09red/hsa:7421%09red/hsa:2495%09red/hsa:6546%09red/hsa:6556%09red/hsa:475%09red
Phagosome	KEGG PATHWAY	hsa04145	20	155	0.777152931584	1.0	ENSG00000005381|ENSG00000159720|ENSG00000073060|ENSG00000132432|ENSG00000144566|ENSG00000116701|ENSG00000011028|ENSG00000033627|ENSG00000179218|ENSG00000185883|ENSG00000197102|ENSG00000184009|ENSG00000213435|ENSG00000125730|ENSG00000185359|ENSG00000118004|ENSG00000168818|ENSG00000127824|ENSG00000267261|ENSG00000168394	http://www.genome.jp/kegg-bin/show_pathway?hsa04145/hsa:4688%09red/hsa:6890%09red/hsa:5878%09red/hsa:9146%09red/hsa:23480%09red/hsa:1778%09red/hsa:53407%09red/hsa:949%09red/hsa:811%09red/hsa:718%09red/hsa:535%09red/hsa:9902%09red/hsa:5868%09red/hsa:78989%09red/hsa:527%09red/hsa:9114%09red/hsa:71%09red/hsa:4353%09red/hsa:10376%09red
Natural killer cell mediated cytotoxicity	KEGG PATHWAY	hsa04650	17	134	0.784168372314	1.0	ENSG00000204516|ENSG00000105647|ENSG00000120899|ENSG00000160293|ENSG00000198821|ENSG00000100030|ENSG00000197943|ENSG00000115085|ENSG00000169032|ENSG00000159128|ENSG00000087266|ENSG00000101096|ENSG00000129946|ENSG00000268173|ENSG00000154229|ENSG00000134215|ENSG00000131196	http://www.genome.jp/kegg-bin/show_pathway?hsa04650/hsa:5336%09red/hsa:919%09red/hsa:5594%09red/hsa:7409%09red/hsa:7535%09red/hsa:5578%09red/hsa:25759%09red/hsa:5296%09red/hsa:4773%09red/hsa:5604%09red/hsa:4772%09red/hsa:4277%09red/hsa:2185%09red/hsa:6452%09red/hsa:7410%09red/hsa:3460%09red
Sulfur metabolism	KEGG PATHWAY	hsa00920	1	10	0.786930768786	1.0	ENSG00000162813	http://www.genome.jp/kegg-bin/show_pathway?hsa00920/hsa:10380%09red
Sulfur relay system	KEGG PATHWAY	hsa04122	1	10	0.786930768786	1.0	ENSG00000142544	http://www.genome.jp/kegg-bin/show_pathway?hsa04122/hsa:90353%09red
NF-kappa B signaling pathway	KEGG PATHWAY	hsa04064	11	91	0.797936022325	1.0	ENSG00000023445|ENSG00000118503|ENSG00000197943|ENSG00000171791|ENSG00000082805|ENSG00000115085|ENSG00000150455|ENSG00000105229|ENSG00000127191|ENSG00000055208|ENSG00000115594	http://www.genome.jp/kegg-bin/show_pathway?hsa04064/hsa:5336%09red/hsa:51588%09red/hsa:23118%09red/hsa:7535%09red/hsa:596%09red/hsa:7128%09red/hsa:114609%09red/hsa:23085%09red/hsa:330%09red/hsa:7186%09red/hsa:3554%09red
Taste transduction	KEGG PATHWAY	hsa04742	6	53	0.802765809725	1.0	ENSG00000141837|ENSG00000129467|ENSG00000108684|ENSG00000259205|ENSG00000087460|ENSG00000137841	http://www.genome.jp/kegg-bin/show_pathway?hsa04742/hsa:773%09red/hsa:5330%09red/hsa:2778%09red/hsa:196883%09red/hsa:5613%09red/hsa:40%09red
PPAR signaling pathway	KEGG PATHWAY	hsa03320	8	69	0.807458424202	1.0	ENSG00000205560|ENSG00000151726|ENSG00000110090|ENSG00000231784|ENSG00000095637|ENSG00000145284|ENSG00000254413|ENSG00000087008	http://www.genome.jp/kegg-bin/show_pathway?hsa03320/hsa:1622%09red/hsa:1375%09red/hsa:1374%09red/hsa:79966%09red/hsa:10580%09red/hsa:2180%09red/hsa:8310%09red
Linoleic acid metabolism	KEGG PATHWAY	hsa00591	3	29	0.809398417216	1.0	ENSG00000159337|ENSG00000105499|ENSG00000130649	http://www.genome.jp/kegg-bin/show_pathway?hsa00591/hsa:8605%09red/hsa:283748%09red/hsa:1571%09red
Phototransduction	KEGG PATHWAY	hsa04744	3	29	0.809398417216	1.0	ENSG00000114349|ENSG00000132518|ENSG00000132915	http://www.genome.jp/kegg-bin/show_pathway?hsa04744/hsa:5145%09red/hsa:2779%09red/hsa:3000%09red
Drug metabolism - other enzymes	KEGG PATHWAY	hsa00983	5	46	0.816012492918	1.0	ENSG00000265408|ENSG00000167900|ENSG00000147647|ENSG00000236296|ENSG00000100024	http://www.genome.jp/kegg-bin/show_pathway?hsa00983/hsa:51733%09red/hsa:7083%09red/hsa:2990%09red/hsa:1807%09red/hsa:8824%09red
Cysteine and methionine metabolism	KEGG PATHWAY	hsa00270	4	38	0.818798439155	1.0	ENSG00000139410|ENSG00000119772|ENSG00000088305|ENSG00000135094	http://www.genome.jp/kegg-bin/show_pathway?hsa00270/hsa:1789%09red/hsa:1788%09red/hsa:10993%09red/hsa:113675%09red
Pyruvate metabolism	KEGG PATHWAY	hsa00620	4	40	0.84613112633	1.0	ENSG00000111275|ENSG00000170634|ENSG00000257767|ENSG00000143627	http://www.genome.jp/kegg-bin/show_pathway?hsa00620/hsa:98%09red/hsa:5313%09red/hsa:217%09red
Tryptophan metabolism	KEGG PATHWAY	hsa00380	4	40	0.84613112633	1.0	ENSG00000224043|ENSG00000109576|ENSG00000257767|ENSG00000111275	http://www.genome.jp/kegg-bin/show_pathway?hsa00380/hsa:130013%09red/hsa:51166%09red/hsa:217%09red
Epstein-Barr virus infection	KEGG PATHWAY	hsa05169	25	202	0.851217477748	1.0	ENSG00000163636|ENSG00000171791|ENSG00000232754|ENSG00000196498|ENSG00000109339|ENSG00000127191|ENSG00000128829|ENSG00000268173|ENSG00000196591|ENSG00000139687|ENSG00000026508|ENSG00000048052|ENSG00000068024|ENSG00000055208|ENSG00000105647|ENSG00000047315|ENSG00000197943|ENSG00000126803|ENSG00000117020|ENSG00000225217|ENSG00000118503|ENSG00000204390|ENSG00000259205|ENSG00000187555|ENSG00000170027	http://www.genome.jp/kegg-bin/show_pathway?hsa05169/hsa:10000%09red/hsa:596%09red/hsa:7532%09red/hsa:5925%09red/hsa:7128%09red/hsa:5431%09red/hsa:960%09red/hsa:3310%09red/hsa:5602%09red/hsa:7874%09red/hsa:3066%09red/hsa:7186%09red/hsa:5336%09red/hsa:9612%09red/hsa:23118%09red/hsa:5296%09red/hsa:440275%09red/hsa:9759%09red/hsa:2033%09red/hsa:3305%09red/hsa:3306%09red/hsa:5613%09red/hsa:9861%09red
Protein digestion and absorption	KEGG PATHWAY	hsa04974	10	89	0.851545733099	1.0	ENSG00000092758|ENSG00000134871|ENSG00000183023|ENSG00000118160|ENSG00000182871|ENSG00000169436|ENSG00000130635|ENSG00000108821|ENSG00000187955|ENSG00000053918	http://www.genome.jp/kegg-bin/show_pathway?hsa04974/hsa:1284%09red/hsa:7373%09red/hsa:80781%09red/hsa:169044%09red/hsa:1299%09red/hsa:1289%09red/hsa:1277%09red/hsa:6543%09red/hsa:3784%09red/hsa:6546%09red
Pyrimidine metabolism	KEGG PATHWAY	hsa00240	12	105	0.855363545868	1.0	ENSG00000047315|ENSG00000164978|ENSG00000229241|ENSG00000062822|ENSG00000100024|ENSG00000103202|ENSG00000103200|ENSG00000177084|ENSG00000141698|ENSG00000167900|ENSG00000147647|ENSG00000259488	http://www.genome.jp/kegg-bin/show_pathway?hsa00240/hsa:7083%09red/hsa:1807%09red/hsa:87178%09red/hsa:4833%09red/hsa:5426%09red/hsa:5424%09red/hsa:318%09red/hsa:5431%09red/hsa:115024%09red/hsa:1854%09red/hsa:51733%09red
Aminoacyl-tRNA biosynthesis	KEGG PATHWAY	hsa00970	7	66	0.858986366678	1.0	ENSG00000134684|ENSG00000179988|ENSG00000258666|ENSG00000134905|ENSG00000247626|ENSG00000140105|ENSG00000137411	http://www.genome.jp/kegg-bin/show_pathway?hsa00970/hsa:7453%09red/hsa:8565%09red/hsa:57176%09red/hsa:92935%09red/hsa:118672%09red/hsa:79587%09red
Non-homologous end-joining	KEGG PATHWAY	hsa03450	1	13	0.860253762938	1.0	ENSG00000283782	http://www.genome.jp/kegg-bin/show_pathway?hsa03450/hsa:10111%09red
Fatty acid biosynthesis	KEGG PATHWAY	hsa00061	1	13	0.860253762938	1.0	ENSG00000151726	http://www.genome.jp/kegg-bin/show_pathway?hsa00061/hsa:2180%09red
Hypertrophic cardiomyopathy (HCM)	KEGG PATHWAY	hsa05410	9	83	0.867291192177	1.0	ENSG00000183023|ENSG00000237298|ENSG00000077943|ENSG00000198626|ENSG00000165995|ENSG00000184009|ENSG00000155657|ENSG00000151067|ENSG00000157388	http://www.genome.jp/kegg-bin/show_pathway?hsa05410/hsa:8516%09red/hsa:776%09red/hsa:775%09red/hsa:783%09red/hsa:7273%09red/hsa:6262%09red/hsa:6546%09red/hsa:71%09red
Amyotrophic lateral sclerosis (ALS)	KEGG PATHWAY	hsa05014	5	51	0.874110766104	1.0	ENSG00000144566|ENSG00000161509|ENSG00000171791|ENSG00000213222|ENSG00000173992	http://www.genome.jp/kegg-bin/show_pathway?hsa05014/hsa:2905%09red/hsa:596%09red/hsa:9973%09red/hsa:10452%09red/hsa:5868%09red
Influenza A	KEGG PATHWAY	hsa05164	21	177	0.877784220949	1.0	ENSG00000140564|ENSG00000105647|ENSG00000204390|ENSG00000100030|ENSG00000115008|ENSG00000232754|ENSG00000126803|ENSG00000169032|ENSG00000184009|ENSG00000159128|ENSG00000117020|ENSG00000213585|ENSG00000109339|ENSG00000268173|ENSG00000225217|ENSG00000128829|ENSG00000101146|ENSG00000110713|ENSG00000135828|ENSG00000154229|ENSG00000162711	http://www.genome.jp/kegg-bin/show_pathway?hsa05164/hsa:5578%09red/hsa:3552%09red/hsa:3460%09red/hsa:10000%09red/hsa:3305%09red/hsa:3306%09red/hsa:6041%09red/hsa:5296%09red/hsa:3310%09red/hsa:114548%09red/hsa:440275%09red/hsa:5604%09red/hsa:4928%09red/hsa:8480%09red/hsa:5045%09red/hsa:7416%09red/hsa:5594%09red/hsa:71%09red/hsa:2033%09red/hsa:5602%09red
Glycosphingolipid biosynthesis - globo series	KEGG PATHWAY	hsa00603	1	14	0.878584212238	1.0	ENSG00000157350	http://www.genome.jp/kegg-bin/show_pathway?hsa00603/hsa:6483%09red
Ether lipid metabolism	KEGG PATHWAY	hsa00565	4	43	0.880544639468	1.0	ENSG00000105499|ENSG00000159337|ENSG00000153395|ENSG00000162407	http://www.genome.jp/kegg-bin/show_pathway?hsa00565/hsa:8605%09red/hsa:283748%09red/hsa:8613%09red/hsa:79888%09red
Hedgehog signaling pathway	KEGG PATHWAY	hsa04340	5	52	0.883645827091	1.0	ENSG00000111186|ENSG00000154342|ENSG00000108379|ENSG00000188064|ENSG00000259205	http://www.genome.jp/kegg-bin/show_pathway?hsa04340/hsa:7477%09red/hsa:81029%09red/hsa:7473%09red/hsa:5613%09red/hsa:89780%09red
Neuroactive ligand-receptor interaction	KEGG PATHWAY	hsa04080	34	275	0.884584549773	1.0	ENSG00000213906|ENSG00000213903|ENSG00000166206|ENSG00000112038|ENSG00000175697|ENSG00000164082|ENSG00000102539|ENSG00000188822|ENSG00000164128|ENSG00000150594|ENSG00000128310|ENSG00000136928|ENSG00000069696|ENSG00000196277|ENSG00000169403|ENSG00000116032|ENSG00000152208|ENSG00000198121|ENSG00000182256|ENSG00000168229|ENSG00000166573|ENSG00000110148|ENSG00000171873|ENSG00000106018|ENSG00000133019…	http://www.genome.jp/kegg-bin/show_pathway?hsa04080/hsa:9568%09red/hsa:116444%09red/hsa:56413%09red/hsa:5021%09red/hsa:150%09red/hsa:7434%09red/hsa:2905%09red/hsa:1131%09red/hsa:887%09red/hsa:2149%09red/hsa:1815%09red/hsa:165829%09red/hsa:2862%09red/hsa:2558%09red/hsa:2587%09red/hsa:5729%09red/hsa:5724%09red/hsa:146%09red/hsa:1269%09red/hsa:2566%09red/hsa:2562%09red/hsa:2895%09red/hsa:140%09red/h…
Complement and coagulation cascades	KEGG PATHWAY	hsa04610	7	69	0.885180172115	1.0	ENSG00000237248|ENSG00000104368|ENSG00000110799|ENSG00000057593|ENSG00000125730|ENSG00000126218|ENSG00000181104	http://www.genome.jp/kegg-bin/show_pathway?hsa04610/hsa:2149%09red/hsa:7450%09red/hsa:5327%09red/hsa:718%09red/hsa:2155%09red/hsa:2%09red/hsa:2159%09red
Maturity onset diabetes of the young	KEGG PATHWAY	hsa04950	2	25	0.885967521345	1.0	ENSG00000143627|ENSG00000106633	http://www.genome.jp/kegg-bin/show_pathway?hsa04950/hsa:2645%09red/hsa:5313%09red
Hepatitis C	KEGG PATHWAY	hsa05160	15	133	0.887544599893	1.0	ENSG00000125347|ENSG00000131467|ENSG00000253958|ENSG00000073060|ENSG00000100030|ENSG00000105647|ENSG00000165215|ENSG00000213937|ENSG00000110651|ENSG00000117020|ENSG00000109339|ENSG00000268173|ENSG00000128829|ENSG00000127191|ENSG00000135828	http://www.genome.jp/kegg-bin/show_pathway?hsa05160/hsa:5594%09red/hsa:975%09red/hsa:10000%09red/hsa:1365%09red/hsa:9080%09red/hsa:5296%09red/hsa:10197%09red/hsa:949%09red/hsa:440275%09red/hsa:3659%09red/hsa:5602%09red/hsa:6041%09red/hsa:137075%09red/hsa:7186%09red
Tuberculosis	KEGG PATHWAY	hsa05152	21	179	0.888142798265	1.0	ENSG00000111424|ENSG00000250644|ENSG00000159720|ENSG00000100030|ENSG00000144566|ENSG00000150455|ENSG00000011028|ENSG00000115008|ENSG00000171791|ENSG00000232754|ENSG00000267261|ENSG00000185883|ENSG00000159128|ENSG00000283196|ENSG00000130592|ENSG00000117020|ENSG00000109339|ENSG00000125730|ENSG00000033627|ENSG00000213435|ENSG00000148660	http://www.genome.jp/kegg-bin/show_pathway?hsa05152/hsa:3552%09red/hsa:5878%09red/hsa:3460%09red/hsa:818%09red/hsa:596%09red/hsa:535%09red/hsa:10000%09red/hsa:1509%09red/hsa:7421%09red/hsa:718%09red/hsa:5594%09red/hsa:4046%09red/hsa:5602%09red/hsa:9902%09red/hsa:5868%09red/hsa:527%09red/hsa:9114%09red/hsa:2033%09red/hsa:114609%09red
Valine, leucine and isoleucine degradation	KEGG PATHWAY	hsa00280	4	44	0.890427212235	1.0	ENSG00000111275|ENSG00000175198|ENSG00000257767|ENSG00000060982	http://www.genome.jp/kegg-bin/show_pathway?hsa00280/hsa:586%09red/hsa:5095%09red/hsa:217%09red
Proteasome	KEGG PATHWAY	hsa03050	4	44	0.890427212235	1.0	ENSG00000131467|ENSG00000240065|ENSG00000136930|ENSG00000163636	http://www.genome.jp/kegg-bin/show_pathway?hsa03050/hsa:5695%09red/hsa:9861%09red/hsa:5698%09red/hsa:10197%09red
Tyrosine metabolism	KEGG PATHWAY	hsa00350	3	35	0.891133009745	1.0	ENSG00000180185|ENSG00000100577|ENSG00000248874	http://www.genome.jp/kegg-bin/show_pathway?hsa00350/hsa:81889%09red/hsa:2954%09red/hsa:128%09red
Alcoholism	KEGG PATHWAY	hsa05034	21	180	0.893054958601	1.0	ENSG00000275379|ENSG00000127955|ENSG00000242387|ENSG00000048052|ENSG00000100030|ENSG00000233822|ENSG00000129946|ENSG00000256167|ENSG00000116032|ENSG00000114353|ENSG00000169032|ENSG00000068024|ENSG00000125740|ENSG00000163041|ENSG00000203814|ENSG00000197903|ENSG00000087460|ENSG00000061273|ENSG00000161509|ENSG00000196591|ENSG00000276903	http://www.genome.jp/kegg-bin/show_pathway?hsa05034/hsa:2773%09red/hsa:468%09red/hsa:5594%09red/hsa:8969%09red/hsa:2771%09red/hsa:51564%09red/hsa:116444%09red/hsa:2778%09red/hsa:8351%09red/hsa:3020%09red/hsa:8343%09red/hsa:2905%09red/hsa:5604%09red/hsa:3066%09red/hsa:9759%09red/hsa:25759%09red/hsa:2354%09red/hsa:85236%09red
FoxO signaling pathway	KEGG PATHWAY	hsa04068	15	134	0.89320921417	1.0	ENSG00000185950|ENSG00000237984|ENSG00000187555|ENSG00000100030|ENSG00000105647|ENSG00000232754|ENSG00000169032|ENSG00000117020|ENSG00000109339|ENSG00000118046|ENSG00000268173|ENSG00000127528|ENSG00000101109|ENSG00000118689|ENSG00000103479	http://www.genome.jp/kegg-bin/show_pathway?hsa04068/hsa:5728%09red/hsa:10365%09red/hsa:5594%09red/hsa:10000%09red/hsa:8660%09red/hsa:6789%09red/hsa:2033%09red/hsa:5296%09red/hsa:6794%09red/hsa:5604%09red/hsa:5602%09red/hsa:7874%09red/hsa:5934%09red/hsa:2309%09red
Antigen processing and presentation	KEGG PATHWAY	hsa04612	8	79	0.898097185285	1.0	ENSG00000131467|ENSG00000204390|ENSG00000080824|ENSG00000179218|ENSG00000126803|ENSG00000180867|ENSG00000225217|ENSG00000168394	http://www.genome.jp/kegg-bin/show_pathway?hsa04612/hsa:3320%09red/hsa:6890%09red/hsa:2923%09red/hsa:3305%09red/hsa:3306%09red/hsa:10197%09red/hsa:3310%09red/hsa:811%09red
Alzheimer's disease	KEGG PATHWAY	hsa05010	19	168	0.908324150473	1.0	ENSG00000165629|ENSG00000150995|ENSG00000166313|ENSG00000101333|ENSG00000100030|ENSG00000178607|ENSG00000074370|ENSG00000130414|ENSG00000110717|ENSG00000229604|ENSG00000249209|ENSG00000137841|ENSG00000151067|ENSG00000157388|ENSG00000123104|ENSG00000161509|ENSG00000182621|ENSG00000109390|ENSG00000156052	http://www.genome.jp/kegg-bin/show_pathway?hsa05010/hsa:3708%09red/hsa:3709%09red/hsa:5594%09red/hsa:2776%09red/hsa:776%09red/hsa:775%09red/hsa:5330%09red/hsa:4705%09red/hsa:23236%09red/hsa:5332%09red/hsa:4717%09red/hsa:4509%09red/hsa:2905%09red/hsa:539%09red/hsa:322%09red/hsa:4728%09red/hsa:489%09red/hsa:509%09red/hsa:2081%09red
Legionellosis	KEGG PATHWAY	hsa05134	5	55	0.908617352092	1.0	ENSG00000156508|ENSG00000204390|ENSG00000125730|ENSG00000126803|ENSG00000225217	http://www.genome.jp/kegg-bin/show_pathway?hsa05134/hsa:3305%09red/hsa:3306%09red/hsa:1915%09red/hsa:718%09red/hsa:3310%09red
Ascorbate and aldarate metabolism	KEGG PATHWAY	hsa00053	2	27	0.908807345838	1.0	ENSG00000111275|ENSG00000257767	http://www.genome.jp/kegg-bin/show_pathway?hsa00053/hsa:217%09red
Peroxisome	KEGG PATHWAY	hsa04146	8	81	0.911079006835	1.0	ENSG00000104883|ENSG00000151726|ENSG00000197601|ENSG00000179761|ENSG00000064763|ENSG00000142655|ENSG00000203797|ENSG00000087008	http://www.genome.jp/kegg-bin/show_pathway?hsa04146/hsa:51268%09red/hsa:84188%09red/hsa:8528%09red/hsa:5195%09red/hsa:55711%09red/hsa:2180%09red/hsa:8310%09red/hsa:92960%09red
Propanoate metabolism	KEGG PATHWAY	hsa00640	2	28	0.918548602082	1.0	ENSG00000175198|ENSG00000172340	http://www.genome.jp/kegg-bin/show_pathway?hsa00640/hsa:5095%09red/hsa:8801%09red
Herpes simplex infection	KEGG PATHWAY	hsa05168	21	186	0.919014131497	1.0	ENSG00000110400|ENSG00000130699|ENSG00000187555|ENSG00000049246|ENSG00000159128|ENSG00000135801|ENSG00000229715|ENSG00000232754|ENSG00000279605|ENSG00000256779|ENSG00000135828|ENSG00000134852|ENSG00000109339|ENSG00000125730|ENSG00000067066|ENSG00000128829|ENSG00000127191|ENSG00000107341|ENSG00000236266|ENSG00000055208|ENSG00000168394	http://www.genome.jp/kegg-bin/show_pathway?hsa05168/hsa:1936%09red/hsa:3460%09red/hsa:2033%09red/hsa:10929%09red/hsa:7186%09red/hsa:9575%09red/hsa:6041%09red/hsa:5818%09red/hsa:54926%09red/hsa:718%09red/hsa:440275%09red/hsa:8863%09red/hsa:5602%09red/hsa:7874%09red/hsa:6874%09red/hsa:23118%09red/hsa:6890%09red/hsa:6672%09red/hsa:27097%09red
Regulation of autophagy	KEGG PATHWAY	hsa04140	3	39	0.926522305456	1.0	ENSG00000168010|ENSG00000085978|ENSG00000197548	http://www.genome.jp/kegg-bin/show_pathway?hsa04140/hsa:89849%09red/hsa:55054%09red/hsa:10533%09red
Ribosome	KEGG PATHWAY	hsa03010	14	134	0.930687170082	1.0	ENSG00000229839|ENSG00000272657|ENSG00000166441|ENSG00000243422|ENSG00000184319|ENSG00000239719|ENSG00000213253|ENSG00000071082|ENSG00000232818|ENSG00000244691|ENSG00000197345|ENSG00000096080|ENSG00000165502|ENSG00000236065	http://www.genome.jp/kegg-bin/show_pathway?hsa03010/hsa:6147%09red/hsa:4736%09red/hsa:6157%09red/hsa:6187%09red/hsa:6166%09red/hsa:64968%09red/hsa:6173%09red/hsa:3921%09red/hsa:55168%09red/hsa:219927%09red/hsa:6136%09red/hsa:6160%09red
Phenylalanine metabolism	KEGG PATHWAY	hsa00360	1	18	0.93081825065	1.0	ENSG00000171759	http://www.genome.jp/kegg-bin/show_pathway?hsa00360/hsa:5053%09red
p53 signaling pathway	KEGG PATHWAY	hsa04115	6	68	0.934700374709	1.0	ENSG00000112576|ENSG00000164054|ENSG00000103197|ENSG00000175054|ENSG00000237984|ENSG00000172667	http://www.genome.jp/kegg-bin/show_pathway?hsa04115/hsa:896%09red/hsa:7249%09red/hsa:5728%09red/hsa:51246%09red/hsa:545%09red/hsa:64393%09red
Fat digestion and absorption	KEGG PATHWAY	hsa04975	3	41	0.939937532734	1.0	ENSG00000162407|ENSG00000084674|ENSG00000073060	http://www.genome.jp/kegg-bin/show_pathway?hsa04975/hsa:338%09red/hsa:8613%09red/hsa:949%09red
Toll-like receptor signaling pathway	KEGG PATHWAY	hsa04620	10	106	0.949158779079	1.0	ENSG00000150455|ENSG00000100030|ENSG00000105647|ENSG00000128604|ENSG00000078902|ENSG00000169032|ENSG00000117020|ENSG00000109339|ENSG00000268173|ENSG00000055208	http://www.genome.jp/kegg-bin/show_pathway?hsa04620/hsa:5594%09red/hsa:3663%09red/hsa:23118%09red/hsa:10000%09red/hsa:54472%09red/hsa:5296%09red/hsa:5604%09red/hsa:5602%09red/hsa:114609%09red
Arachidonic acid metabolism	KEGG PATHWAY	hsa00590	5	62	0.949434660121	1.0	ENSG00000012779|ENSG00000159337|ENSG00000105499|ENSG00000130649|ENSG00000110958	http://www.genome.jp/kegg-bin/show_pathway?hsa00590/hsa:8605%09red/hsa:283748%09red/hsa:240%09red/hsa:1571%09red/hsa:10728%09red
MicroRNAs in cancer	KEGG PATHWAY	hsa05206	34	297	0.951338098117	1.0	ENSG00000116147|ENSG00000048052|ENSG00000171791|ENSG00000232754|ENSG00000091262|ENSG00000268173|ENSG00000148400|ENSG00000097007|ENSG00000026508|ENSG00000100030|ENSG00000277443|ENSG00000108379|ENSG00000088305|ENSG00000115266|ENSG00000169032|ENSG00000100311|ENSG00000068024|ENSG00000141564|ENSG00000168477|ENSG00000185950|ENSG00000105647|ENSG00000137710|ENSG00000146670|ENSG00000197943|ENSG00000154342…	http://www.genome.jp/kegg-bin/show_pathway?hsa05206/hsa:89780%09red/hsa:596%09red/hsa:10297%09red/hsa:5962%09red/hsa:5594%09red/hsa:5578%09red/hsa:1788%09red/hsa:1789%09red/hsa:7473%09red/hsa:25%09red/hsa:960%09red/hsa:5728%09red/hsa:1871%09red/hsa:5604%09red/hsa:7143%09red/hsa:4363%09red/hsa:4851%09red/hsa:7148%09red/hsa:5336%09red/hsa:5155%09red/hsa:5154%09red/hsa:8660%09red/hsa:672%09red/hsa:5…
Terpenoid backbone biosynthesis	KEGG PATHWAY	hsa00900	1	21	0.954631559801	1.0	ENSG00000257365	http://www.genome.jp/kegg-bin/show_pathway?hsa00900/hsa:2342%09red
Parkinson's disease	KEGG PATHWAY	hsa05012	14	143	0.959472554856	1.0	ENSG00000127955|ENSG00000185345|ENSG00000141404|ENSG00000165629|ENSG00000108179|ENSG00000259205|ENSG00000110717|ENSG00000130414|ENSG00000213585|ENSG00000185651|ENSG00000249209|ENSG00000114353|ENSG00000109390|ENSG00000229604	http://www.genome.jp/kegg-bin/show_pathway?hsa05012/hsa:2773%09red/hsa:2771%09red/hsa:5071%09red/hsa:2774%09red/hsa:10105%09red/hsa:7332%09red/hsa:4705%09red/hsa:4717%09red/hsa:4509%09red/hsa:5613%09red/hsa:539%09red/hsa:7416%09red/hsa:4728%09red/hsa:509%09red
Leishmaniasis	KEGG PATHWAY	hsa05140	6	74	0.960011455147	1.0	ENSG00000100030|ENSG00000115008|ENSG00000116701|ENSG00000159128|ENSG00000125730|ENSG00000055208	http://www.genome.jp/kegg-bin/show_pathway?hsa05140/hsa:4688%09red/hsa:5594%09red/hsa:3460%09red/hsa:23118%09red/hsa:718%09red/hsa:3552%09red
RNA degradation	KEGG PATHWAY	hsa03018	6	74	0.960011455147	1.0	ENSG00000140694|ENSG00000229241|ENSG00000223496|ENSG00000107371|ENSG00000147905|ENSG00000074800	http://www.genome.jp/kegg-bin/show_pathway?hsa03018/hsa:2023%09red/hsa:87178%09red/hsa:5073%09red/hsa:118460%09red/hsa:51010%09red/hsa:84186%09red
Steroid hormone biosynthesis	KEGG PATHWAY	hsa00140	4	57	0.966923223428	1.0	ENSG00000176387|ENSG00000149084|ENSG00000130649|ENSG00000277893	http://www.genome.jp/kegg-bin/show_pathway?hsa00140/hsa:51144%09red/hsa:6716%09red/hsa:3291%09red/hsa:1571%09red
Nucleotide excision repair	KEGG PATHWAY	hsa03420	3	47	0.96775724693	1.0	ENSG00000167986|ENSG00000177084|ENSG00000062822	http://www.genome.jp/kegg-bin/show_pathway?hsa03420/hsa:5426%09red/hsa:5424%09red/hsa:1642%09red
Primary immunodeficiency	KEGG PATHWAY	hsa05340	2	36	0.967793511271	1.0	ENSG00000115085|ENSG00000168394	http://www.genome.jp/kegg-bin/show_pathway?hsa05340/hsa:6890%09red/hsa:7535%09red
DNA replication	KEGG PATHWAY	hsa03030	2	36	0.967793511271	1.0	ENSG00000177084|ENSG00000062822	http://www.genome.jp/kegg-bin/show_pathway?hsa03030/hsa:5426%09red/hsa:5424%09red
Cardiac muscle contraction	KEGG PATHWAY	hsa04260	6	78	0.971528584046	1.0	ENSG00000183023|ENSG00000090020|ENSG00000198626|ENSG00000165995|ENSG00000151067|ENSG00000157388	http://www.genome.jp/kegg-bin/show_pathway?hsa04260/hsa:776%09red/hsa:775%09red/hsa:783%09red/hsa:6262%09red/hsa:6546%09red/hsa:6548%09red
N-Glycan biosynthesis	KEGG PATHWAY	hsa00510	3	49	0.973929499308	1.0	ENSG00000131446|ENSG00000117643|ENSG00000117411	http://www.genome.jp/kegg-bin/show_pathway?hsa00510/hsa:8704%09red/hsa:57134%09red/hsa:4245%09red
Non-alcoholic fatty liver disease (NAFLD)	KEGG PATHWAY	hsa04932	14	151	0.975615226145	1.0	ENSG00000185950|ENSG00000115008|ENSG00000130649|ENSG00000256167|ENSG00000178607|ENSG00000105647|ENSG00000143627|ENSG00000110717|ENSG00000130414|ENSG00000117020|ENSG00000109339|ENSG00000268173|ENSG00000127191|ENSG00000109390	http://www.genome.jp/kegg-bin/show_pathway?hsa04932/hsa:3552%09red/hsa:2081%09red/hsa:8660%09red/hsa:4705%09red/hsa:5296%09red/hsa:4717%09red/hsa:1571%09red/hsa:5602%09red/hsa:468%09red/hsa:4728%09red/hsa:7186%09red/hsa:10000%09red/hsa:5313%09red
Measles	KEGG PATHWAY	hsa05162	12	134	0.975852185868	1.0	ENSG00000112576|ENSG00000118503|ENSG00000105647|ENSG00000204390|ENSG00000159128|ENSG00000115008|ENSG00000126803|ENSG00000117020|ENSG00000225217|ENSG00000128829|ENSG00000268173|ENSG00000055208	http://www.genome.jp/kegg-bin/show_pathway?hsa05162/hsa:896%09red/hsa:3552%09red/hsa:7128%09red/hsa:3460%09red/hsa:10000%09red/hsa:3305%09red/hsa:3306%09red/hsa:5296%09red/hsa:3310%09red/hsa:440275%09red/hsa:23118%09red
Butanoate metabolism	KEGG PATHWAY	hsa00650	1	26	0.97754515247	1.0	ENSG00000161267	http://www.genome.jp/kegg-bin/show_pathway?hsa00650/hsa:622%09red
Spliceosome	KEGG PATHWAY	hsa03040	11	130	0.98280500975	1.0	ENSG00000204560|ENSG00000204390|ENSG00000170748|ENSG00000132792|ENSG00000126803|ENSG00000256779|ENSG00000100138|ENSG00000160799|ENSG00000225217|ENSG00000099783|ENSG00000092199	http://www.genome.jp/kegg-bin/show_pathway?hsa03040/hsa:4670%09red/hsa:4809%09red/hsa:10929%09red/hsa:3305%09red/hsa:3306%09red/hsa:3310%09red/hsa:56259%09red/hsa:8449%09red/hsa:151903%09red/hsa:27288%09red/hsa:3183%09red
Pentose phosphate pathway	KEGG PATHWAY	hsa00030	1	28	0.983052097524	1.0	ENSG00000163931	http://www.genome.jp/kegg-bin/show_pathway?hsa00030/hsa:7086%09red
Oxidative phosphorylation	KEGG PATHWAY	hsa00190	11	133	0.986225993503	1.0	ENSG00000165629|ENSG00000180817|ENSG00000159720|ENSG00000185883|ENSG00000110717|ENSG00000130414|ENSG00000249209|ENSG00000033627|ENSG00000213435|ENSG00000109390|ENSG00000229604	http://www.genome.jp/kegg-bin/show_pathway?hsa00190/hsa:9114%09red/hsa:4705%09red/hsa:4717%09red/hsa:4509%09red/hsa:535%09red/hsa:5464%09red/hsa:539%09red/hsa:527%09red/hsa:4728%09red/hsa:509%09red
Citrate cycle (TCA cycle)	KEGG PATHWAY	hsa00020	1	30	0.987208770821	1.0	ENSG00000172340	http://www.genome.jp/kegg-bin/show_pathway?hsa00020/hsa:8801%09red
Inflammatory bowel disease (IBD)	KEGG PATHWAY	hsa05321	4	67	0.987794980752	1.0	ENSG00000159128|ENSG00000115008|ENSG00000069667|ENSG00000131196	http://www.genome.jp/kegg-bin/show_pathway?hsa05321/hsa:3552%09red/hsa:3460%09red/hsa:6095%09red/hsa:4772%09red
Hematopoietic cell lineage	KEGG PATHWAY	hsa04640	6	88	0.988288947592	1.0	ENSG00000026508|ENSG00000115008|ENSG00000122025|ENSG00000116824|ENSG00000173762|ENSG00000115594	http://www.genome.jp/kegg-bin/show_pathway?hsa04640/hsa:3552%09red/hsa:3554%09red/hsa:960%09red/hsa:914%09red/hsa:924%09red/hsa:2322%09red
Drug metabolism - cytochrome P450	KEGG PATHWAY	hsa00982	4	68	0.988985099792	1.0	ENSG00000248874|ENSG00000237674|ENSG00000130649|ENSG00000131781	http://www.genome.jp/kegg-bin/show_pathway?hsa00982/hsa:2940%09red/hsa:2330%09red/hsa:1571%09red/hsa:128%09red
Type I diabetes mellitus	KEGG PATHWAY	hsa04940	2	45	0.989093042746	1.0	ENSG00000115008|ENSG00000155093	http://www.genome.jp/kegg-bin/show_pathway?hsa04940/hsa:5799%09red/hsa:3552%09red
Basal transcription factors	KEGG PATHWAY	hsa03022	2	45	0.989093042746	1.0	ENSG00000130699|ENSG00000135801	http://www.genome.jp/kegg-bin/show_pathway?hsa03022/hsa:27097%09red/hsa:6874%09red
RNA polymerase	KEGG PATHWAY	hsa03020	1	32	0.990346182579	1.0	ENSG00000047315	http://www.genome.jp/kegg-bin/show_pathway?hsa03020/hsa:5431%09red
RIG-I-like receptor signaling pathway	KEGG PATHWAY	hsa04622	4	70	0.991041222186	1.0	ENSG00000127191|ENSG00000187608|ENSG00000109339|ENSG00000149476	http://www.genome.jp/kegg-bin/show_pathway?hsa04622/hsa:9636%09red/hsa:26007%09red/hsa:7186%09red/hsa:5602%09red
mRNA surveillance pathway	KEGG PATHWAY	hsa03015	6	91	0.991116121014	1.0	ENSG00000119203|ENSG00000242082|ENSG00000070366|ENSG00000071626|ENSG00000116698|ENSG00000218823	http://www.genome.jp/kegg-bin/show_pathway?hsa03015/hsa:56903%09red/hsa:51692%09red/hsa:26528%09red/hsa:29894%09red/hsa:9887%09red/hsa:23293%09red
Rheumatoid arthritis	KEGG PATHWAY	hsa05323	6	91	0.991116121014	1.0	ENSG00000159720|ENSG00000115008|ENSG00000185883|ENSG00000033627|ENSG00000213435|ENSG00000102755	http://www.genome.jp/kegg-bin/show_pathway?hsa05323/hsa:527%09red/hsa:535%09red/hsa:3552%09red/hsa:2321%09red/hsa:9114%09red
Malaria	KEGG PATHWAY	hsa05144	2	49	0.993325345361	1.0	ENSG00000110651|ENSG00000188536	http://www.genome.jp/kegg-bin/show_pathway?hsa05144/hsa:3039%09red/hsa:975%09red
Ribosome biogenesis in eukaryotes	KEGG PATHWAY	hsa03008	5	84	0.993553857937	1.0	ENSG00000224727|ENSG00000100138|ENSG00000262136|ENSG00000141101|ENSG00000107937	http://www.genome.jp/kegg-bin/show_pathway?hsa03008/hsa:28987%09red/hsa:51077%09red/hsa:23560%09red/hsa:4809%09red
RNA transport	KEGG PATHWAY	hsa03013	13	163	0.99434315926	1.0	ENSG00000074201|ENSG00000110713|ENSG00000153201|ENSG00000263923|ENSG00000107581|ENSG00000063046|ENSG00000273749|ENSG00000013810|ENSG00000272269|ENSG00000156508|ENSG00000124789|ENSG00000179409|ENSG00000101146	http://www.genome.jp/kegg-bin/show_pathway?hsa03013/hsa:5903%09red/hsa:50628%09red/hsa:8661%09red/hsa:1207%09red/hsa:1915%09red/hsa:1975%09red/hsa:1977%09red/hsa:9972%09red/hsa:10460%09red/hsa:4928%09red/hsa:8480%09red/hsa:26999%09red
Systemic lupus erythematosus	KEGG PATHWAY	hsa05322	10	136	0.994715505466	1.0	ENSG00000242387|ENSG00000163041|ENSG00000125730|ENSG00000233822|ENSG00000197561|ENSG00000072110|ENSG00000203814|ENSG00000197903|ENSG00000275379|ENSG00000276903	http://www.genome.jp/kegg-bin/show_pathway?hsa05322/hsa:8969%09red/hsa:1991%09red/hsa:8351%09red/hsa:3020%09red/hsa:8343%09red/hsa:718%09red/hsa:87%09red/hsa:85236%09red
Metabolic pathways	KEGG PATHWAY	hsa01100	147	1213	0.996307437023	1.0	ENSG00000110080|ENSG00000060982|ENSG00000167186|ENSG00000141401|ENSG00000101333|ENSG00000139629|ENSG00000149476|ENSG00000180185|ENSG00000115652|ENSG00000261448|ENSG00000265366|ENSG00000047315|ENSG00000147813|ENSG00000197943|ENSG00000003137|ENSG00000130414|ENSG00000198488|ENSG00000177084|ENSG00000070526|ENSG00000182621|ENSG00000172340|ENSG00000180549|ENSG00000164237|ENSG00000258984|ENSG00000100714…	http://www.genome.jp/kegg-bin/show_pathway?hsa01100/hsa:2632%09red/hsa:256435%09red/hsa:250%09red/hsa:55808%09red/hsa:337876%09red/hsa:8310%09red/hsa:2023%09red/hsa:51268%09red/hsa:5431%09red/hsa:6609%09red/hsa:128%09red/hsa:4522%09red/hsa:3705%09red/hsa:22856%09red/hsa:112817%09red/hsa:25902%09red/hsa:2529%09red/hsa:4833%09red/hsa:11343%09red/hsa:3632%09red/hsa:2526%09red/hsa:23057%09red/hsa:175…
Chemical carcinogenesis	KEGG PATHWAY	hsa05204	4	80	0.99689238501	1.0	ENSG00000248874|ENSG00000237674|ENSG00000130649|ENSG00000213599	http://www.genome.jp/kegg-bin/show_pathway?hsa05204/hsa:2940%09red/hsa:128%09red/hsa:1571%09red/hsa:445329%09red
Porphyrin and chlorophyll metabolism	KEGG PATHWAY	hsa00860	1	41	0.99727966873	1.0	ENSG00000236296	http://www.genome.jp/kegg-bin/show_pathway?hsa00860/hsa:2990%09red
Staphylococcus aureus infection	KEGG PATHWAY	hsa05150	2	57	0.997535454613	1.0	ENSG00000125730|ENSG00000169403	http://www.genome.jp/kegg-bin/show_pathway?hsa05150/hsa:718%09red/hsa:5724%09red
Jak-STAT signaling pathway	KEGG PATHWAY	hsa04630	11	156	0.997765637196	1.0	ENSG00000112576|ENSG00000159128|ENSG00000117400|ENSG00000188766|ENSG00000105647|ENSG00000232754|ENSG00000110395|ENSG00000117020|ENSG00000105229|ENSG00000268173|ENSG00000078043	http://www.genome.jp/kegg-bin/show_pathway?hsa04630/hsa:896%09red/hsa:9063%09red/hsa:51588%09red/hsa:3460%09red/hsa:10000%09red/hsa:399473%09red/hsa:867%09red/hsa:5296%09red/hsa:4352%09red/hsa:2033%09red
Graft-versus-host disease	KEGG PATHWAY	hsa05332	1	43	0.997947154855	1.0	ENSG00000115008	http://www.genome.jp/kegg-bin/show_pathway?hsa05332/hsa:3552%09red
Viral myocarditis	KEGG PATHWAY	hsa05416	2	60	0.998310806563	1.0	ENSG00000184009|ENSG00000097007	http://www.genome.jp/kegg-bin/show_pathway?hsa05416/hsa:71%09red/hsa:25%09red
Metabolism of xenobiotics by cytochrome P450	KEGG PATHWAY	hsa00980	3	74	0.998433608502	1.0	ENSG00000248874|ENSG00000130649|ENSG00000237674	http://www.genome.jp/kegg-bin/show_pathway?hsa00980/hsa:2940%09red/hsa:128%09red/hsa:1571%09red
Retinol metabolism	KEGG PATHWAY	hsa00830	2	64	0.998982293275	1.0	ENSG00000248874|ENSG00000003137	http://www.genome.jp/kegg-bin/show_pathway?hsa00830/hsa:56603%09red/hsa:128%09red
Glutathione metabolism	KEGG PATHWAY	hsa00480	1	49	0.999117931781	1.0	ENSG00000237674	http://www.genome.jp/kegg-bin/show_pathway?hsa00480/hsa:2940%09red
Intestinal immune network for IgA production	KEGG PATHWAY	hsa04672	1	49	0.999117931781	1.0	ENSG00000099866	http://www.genome.jp/kegg-bin/show_pathway?hsa04672/hsa:8174%09red
Autoimmune thyroid disease	KEGG PATHWAY	hsa05320	1	54	0.99956376056	1.0	ENSG00000042832	http://www.genome.jp/kegg-bin/show_pathway?hsa05320/hsa:7038%09red
Cytosolic DNA-sensing pathway	KEGG PATHWAY	hsa04623	1	64	0.999893342472	1.0	ENSG00000258973	http://www.genome.jp/kegg-bin/show_pathway?hsa04623/hsa:11035%09red
Cytokine-cytokine receptor interaction	KEGG PATHWAY	hsa04060	16	265	0.99998626863	1.0	ENSG00000272980|ENSG00000112486|ENSG00000159128|ENSG00000117400|ENSG00000197461|ENSG00000115008|ENSG00000100311|ENSG00000122025|ENSG00000120949|ENSG00000163737|ENSG00000180871|ENSG00000104899|ENSG00000037280|ENSG00000135503|ENSG00000115594|ENSG00000102755	http://www.genome.jp/kegg-bin/show_pathway?hsa04060/hsa:5155%09red/hsa:3552%09red/hsa:3460%09red/hsa:1235%09red/hsa:2324%09red/hsa:943%09red/hsa:2321%09red/hsa:3579%09red/hsa:2322%09red/hsa:91%09red/hsa:5154%09red/hsa:5196%09red/hsa:268%09red/hsa:4352%09red/hsa:3554%09red
Olfactory transduction	KEGG PATHWAY	hsa04740	11	405	1.0	1.0	ENSG00000132518|ENSG00000141404|ENSG00000138031|ENSG00000138669|ENSG00000248642|ENSG00000259205|ENSG00000144191|ENSG00000243729|ENSG00000196242|ENSG00000154678|ENSG00000148660	http://www.genome.jp/kegg-bin/show_pathway?hsa04740/hsa:81696%09red/hsa:5593%09red/hsa:818%09red/hsa:2774%09red/hsa:5137%09red/hsa:81472%09red/hsa:1261%09red/hsa:5613%09red/hsa:3000%09red/hsa:109%09red/hsa:26476%09red
--------------------
#Term	Database	ID	Input number	Background number	P-Value	Corrected P-Value	Input	Hyperlink
--------------------
#Term	Database	ID	Input number	Background number	P-Value	Corrected P-Value	Input	Hyperlink
--------------------
