# Supplementary material for: Integrative epigenome profiling of 47XXY provides insights into whole genomic DNA hypermethylation and active chromatin accessibility
Source: Front Mol Biosci. 2023 Mar 27;10:1128739. doi: 10.3389/fmolb.2023.1128739 (PMC10083376; doi:10.3389/fmolb.2023.1128739)
Supplement: Supplementary file 12 [file Table4.XLSX]

## Sheet: Table S4 Cytosines_covg_summary
Samples	C_covgMean	C(Mb)	CG(Mb)	CHG(Mb)	CHH(Mb)	meanC(%)	MeanCG(%)	MeanCHG(%)	MeanCHH(%)
NM_1	8	9684.5	411.9	2003.8	7268.9	4.36	81.19	0.88	0.96
NM_2	9.2	11092.1	464.7	2287	8340.3	4.23	82.02	0.78	0.85
KS_1	8.8	10606.9	448.5	2201.6	7956.8	4.09	82.21	0.62	0.65
KS_2	9.2	11089.3	468.5	2301.1	8319.7	4.36	81.34	0.93	0.97
NF_1	9.3	11140	470.7	2311.9	8357.4	4.42	81.92	0.95	1.02
NF_2	8.8	10587.9	456.8	2210.6	7920.6	4.36	81.99	0.8	0.87
KS_3	8	9678.9	415.7	2013.8	7249.5	4.15	79.53	0.73	0.78
NF_3	9.2	11111.7	477.1	2315.1	8319.6	4.46	81.11	0.97	1.04
