# Supplementary material for: Integrative epigenome profiling of 47XXY provides insights into whole genomic DNA hypermethylation and active chromatin accessibility
Source: Front Mol Biosci. 2023 Mar 27;10:1128739. doi: 10.3389/fmolb.2023.1128739 (PMC10083376; doi:10.3389/fmolb.2023.1128739)
Supplement: Supplementary file 13 [file Table11.XLS]

## Sheet: Table S11 peak counts-KS-male
# Program:featureCounts v1.6.4; Command:"featureCounts" "-F" "SAF" "--ignoreDup" "-p" "-a" "KS-Male-peaks.SAF" "-o" "counts-KS-Male.txt" "KS_1.bam" "KS_3.bam" "Ctr_2.bam" "Ctr_3.bam"
Geneid	Chr	Start	End	Strand	Length	KS_1.bam	KS_3.bam	Ctr_2.bam	Ctr_3.bam
Peak_1	1	605226	605336	.	111	39	18	4	5
Peak_2	1	629455	630096	.	642	12474	2918	7738	9284
Peak_3	1	631043	631456	.	414	95	31	79	91
Peak_4	1	632158	632239	.	82	18	5	11	14
Peak_5	1	632504	632860	.	357	66	27	58	67
Peak_6	1	633392	633512	.	121	23	18	12	16
Peak_7	1	633685	634541	.	857	71749	21972	47034	59474
Peak_8	1	634677	634734	.	58	19	508	12	10
Peak_9	1	778332	779274	.	943	226	168	105	123
Peak_10	1	826978	827894	.	917	265	127	122	104
Peak_11	1	869861	869964	.	104	37	12	13	8
Peak_12	1	904607	904709	.	103	33	26	11	13
Peak_13	1	906297	906527	.	231	15	23	13	13
Peak_14	1	906848	907073	.	226	97	23	50	48
Peak_15	1	910597	911443	.	847	151	100	82	64
Peak_16	1	912819	913115	.	297	37	35	22	13
Peak_17	1	913349	913449	.	101	12	9	7	10
Peak_18	1	916655	916707	.	53	8	8	4	2
Peak_19	1	921176	921299	.	124	28	32	10	16
Peak_20	1	921429	921505	.	77	9	8	0	3
Peak_21	1	923107	923290	.	184	14	16	7	9
Peak_22	1	923650	923949	.	300	37	28	12	2
Peak_23	1	924053	924114	.	62	5	13	4	2
Peak_24	1	924786	924841	.	56	13	19	11	8
Peak_25	1	932994	933094	.	101	8	12	4	2
Peak_26	1	935972	936058	.	87	7	14	8	0
Peak_27	1	938212	938652	.	441	64	38	31	28
Peak_28	1	940227	940726	.	500	52	81	23	48
Peak_29	1	940863	940970	.	108	23	16	1	9
Peak_30	1	941249	941483	.	235	14	25	9	13
Peak_31	1	941960	942045	.	86	16	13	6	12
Peak_32	1	958945	959086	.	142	10	14	7	7
Peak_33	1	959194	959855	.	662	58	84	35	20
Peak_34	1	960734	960819	.	86	13	12	3	1
Peak_35	1	961188	961256	.	69	11	14	2	1
Peak_36	1	966063	967338	.	1276	182	268	95	63
Peak_37	1	967478	967545	.	68	2	16	3	5
Peak_38	1	975931	976591	.	661	51	83	23	29
Peak_39	1	983922	983992	.	71	18	12	5	6
Peak_40	1	997516	997608	.	93	8	22	5	10
Peak_41	1	998816	998914	.	99	12	4	2	2
Peak_42	1	999042	999444	.	403	35	25	20	11
Peak_43	1	999570	999659	.	90	10	7	4	7
Peak_44	1	999971	1001230	.	1260	253	213	80	93
Peak_45	1	1001458	1002106	.	649	69	103	49	35
Peak_46	1	1005328	1005640	.	313	33	47	24	19
Peak_47	1	1013157	1013945	.	789	136	90	49	58
Peak_48	1	1019160	1019646	.	487	111	117	16	34
Peak_49	1	1020074	1020160	.	87	18	11	2	2
Peak_50	1	1020270	1020972	.	703	39	77	20	21
Peak_51	1	1021118	1022160	.	1043	153	149	74	72
Peak_52	1	1023795	1024196	.	402	22	49	23	15
Peak_53	1	1024315	1025363	.	1049	135	165	47	48
Peak_54	1	1027804	1027884	.	81	13	11	1	3
Peak_55	1	1032058	1032721	.	664	35	58	25	12
Peak_56	1	1033021	1033313	.	293	45	37	9	28
Peak_57	1	1033418	1033490	.	73	2	5	3	3
Peak_58	1	1040046	1040117	.	72	6	10	8	2
Peak_59	1	1040314	1040965	.	652	126	122	46	40
Peak_60	1	1058344	1059987	.	1644	206	153	69	73
Peak_61	1	1060070	1060242	.	173	12	6	7	12
Peak_62	1	1060388	1060483	.	96	3	7	2	3
Peak_63	1	1063680	1064855	.	1176	256	286	91	130
Peak_64	1	1065759	1065872	.	114	5	14	7	1
Peak_65	1	1066185	1066272	.	88	8	9	7	11
Peak_66	1	1066622	1067036	.	415	46	61	29	18
Peak_67	1	1068708	1068852	.	145	23	36	5	12
Peak_68	1	1069348	1070417	.	1070	111	122	62	68
Peak_69	1	1073985	1074148	.	164	15	26	5	6
Peak_70	1	1079355	1080678	.	1324	427	338	164	168
Peak_71	1	1115822	1116917	.	1096	340	259	97	115
Peak_72	1	1121963	1122366	.	404	56	59	25	19
Peak_73	1	1128468	1128819	.	352	30	40	22	19
Peak_74	1	1128929	1129106	.	178	15	18	10	4
Peak_75	1	1130335	1130924	.	590	71	64	15	33
Peak_76	1	1156255	1156384	.	130	43	23	16	14
Peak_77	1	1156564	1156745	.	182	24	9	2	7
Peak_78	1	1157468	1158355	.	888	119	142	36	32
Peak_79	1	1162866	1163209	.	344	9	57	0	7
Peak_80	1	1164203	1164303	.	101	9	11	2	6
Peak_81	1	1164456	1165743	.	1288	214	190	71	77
Peak_82	1	1165877	1166486	.	610	47	68	22	26
Peak_83	1	1166832	1166929	.	98	10	8	4	9
Peak_84	1	1167055	1167270	.	216	11	20	7	2
Peak_85	1	1167963	1168211	.	249	15	41	10	5
Peak_86	1	1168638	1169046	.	409	18	49	13	10
Peak_87	1	1170229	1170323	.	95	8	8	0	3
Peak_88	1	1170464	1170565	.	102	13	11	5	1
Peak_89	1	1170689	1170879	.	191	18	27	6	10
Peak_90	1	1185237	1185308	.	72	12	15	7	6
Peak_91	1	1201408	1201554	.	147	33	28	5	13
Peak_92	1	1201659	1201749	.	91	18	8	3	9
Peak_93	1	1205709	1205928	.	220	11	20	6	2
Peak_94	1	1206139	1206234	.	96	4	16	2	3
Peak_95	1	1206541	1206623	.	83	21	7	4	2
Peak_96	1	1207719	1208468	.	750	112	101	28	60
Peak_97	1	1216793	1216881	.	89	6	20	1	7
Peak_98	1	1230747	1232212	.	1466	194	190	68	64
Peak_99	1	1237539	1237628	.	90	12	18	5	8
Peak_100	1	1238540	1238617	.	78	8	19	4	4
Peak_101	1	1248272	1248476	.	205	10	16	2	4
Peak_102	1	1248606	1248697	.	92	5	2	2	1
Peak_103	1	1264817	1265606	.	790	276	167	122	109
Peak_104	1	1270919	1271131	.	213	29	32	14	19
Peak_105	1	1272327	1272483	.	157	24	14	7	12
Peak_106	1	1272638	1272919	.	282	23	21	10	14
Peak_107	1	1273031	1273276	.	246	11	24	7	9
Peak_108	1	1273414	1273679	.	266	7	17	3	9
Peak_109	1	1273783	1273997	.	215	49	38	10	10
Peak_110	1	1274174	1274493	.	320	17	36	19	15
Peak_111	1	1281944	1282391	.	448	57	67	23	30
Peak_112	1	1291517	1292141	.	625	49	76	33	38
Peak_113	1	1304523	1304631	.	109	3	7	4	7
Peak_114	1	1304736	1305931	.	1196	137	140	68	58
Peak_115	1	1306210	1306316	.	107	4	9	6	6
Peak_116	1	1306480	1306641	.	162	8	23	7	5
Peak_117	1	1307330	1307430	.	101	4	3	5	4
Peak_118	1	1307557	1307701	.	145	14	26	6	5
Peak_119	1	1307896	1309533	.	1638	257	262	111	106
Peak_120	1	1318387	1318492	.	106	72	29	17	20
Peak_121	1	1324356	1325419	.	1064	145	151	97	78
Peak_122	1	1325556	1325860	.	305	20	21	14	17
Peak_123	1	1344093	1345660	.	1568	223	326	116	139
Peak_124	1	1347213	1348189	.	977	82	125	41	47
Peak_125	1	1349556	1349646	.	91	18	14	3	3
Peak_126	1	1349768	1349983	.	216	17	28	8	14
Peak_127	1	1354090	1354189	.	100	8	16	6	9
Peak_128	1	1358005	1358096	.	92	9	11	5	1
Peak_129	1	1358583	1358670	.	88	7	33	8	5
Peak_130	1	1358881	1359010	.	130	1	20	5	2
Peak_131	1	1359360	1359524	.	165	41	18	18	7
Peak_132	1	1359819	1360199	.	381	21	31	19	10
Peak_133	1	1360451	1361066	.	616	133	108	41	59
Peak_134	1	1371954	1372045	.	92	2	6	4	2
Peak_135	1	1372155	1372270	.	116	9	14	19	4
Peak_136	1	1374374	1374474	.	101	6	11	6	3
Peak_137	1	1374656	1375686	.	1031	269	207	96	116
Peak_138	1	1398281	1398458	.	178	34	18	8	14
Peak_139	1	1399273	1400407	.	1135	243	196	91	93
Peak_140	1	1407005	1407646	.	642	66	61	30	37
Peak_141	1	1407774	1407957	.	184	20	9	9	13
Peak_142	1	1433320	1433720	.	401	18	39	9	12
Peak_143	1	1433898	1434049	.	152	9	17	15	11
Peak_144	1	1435601	1435735	.	135	44	21	15	9
Peak_145	1	1438041	1438452	.	412	59	71	39	32
Peak_146	1	1441035	1441080	.	46	12	13	4	7
Peak_147	1	1441916	1442011	.	96	11	10	4	6
Peak_148	1	1462343	1462774	.	432	91	36	29	28
Peak_149	1	1471156	1471271	.	116	4	11	8	6
Peak_150	1	1471438	1472025	.	588	108	81	35	32
Peak_151	1	1504767	1504884	.	118	8	9	6	9
Peak_152	1	1505001	1505765	.	765	146	76	37	43
Peak_153	1	1511452	1512244	.	793	151	155	59	69
Peak_154	1	1512382	1512588	.	207	12	13	13	11
Peak_155	1	1536021	1536120	.	100	10	5	6	9
Peak_156	1	1539290	1539380	.	91	9	14	5	4
Peak_157	1	1543579	1543756	.	178	12	29	10	5
Peak_158	1	1554640	1554709	.	70	5	5	7	8
Peak_159	1	1554945	1555124	.	180	41	38	17	13
Peak_160	1	1573876	1573988	.	113	26	17	5	12
Peak_161	1	1574404	1574764	.	361	31	30	20	14
Peak_162	1	1574893	1575471	.	579	75	50	32	32
Peak_163	1	1597490	1597844	.	355	35	41	6	7
Peak_164	1	1614227	1615586	.	1360	130	126	87	82
Peak_165	1	1615688	1615935	.	248	26	26	11	6
Peak_166	1	1616167	1616271	.	105	16	32	4	4
Peak_167	1	1616463	1616769	.	307	31	32	19	15
Peak_168	1	1622642	1622735	.	94	10	32	7	2
Peak_169	1	1658969	1659419	.	451	96	100	43	54
Peak_170	1	1686249	1686867	.	619	92	91	28	35
Peak_171	1	1692251	1693314	.	1064	265	182	184	198
Peak_172	1	1724066	1724166	.	101	3	3	6	0
Peak_173	1	1724268	1724698	.	431	127	100	50	48
Peak_174	1	1745891	1746432	.	542	103	126	4	8
Peak_175	1	1777627	1777829	.	203	15	11	12	9
Peak_176	1	1777855	1778293	.	439	38	52	27	23
Peak_177	1	1778581	1779384	.	804	105	93	27	46
Peak_178	1	1805139	1805226	.	88	12	14	0	6
Peak_179	1	1826476	1826654	.	179	15	9	11	12
Peak_180	1	1826802	1827012	.	211	33	14	19	15
Peak_181	1	1827121	1827483	.	363	26	11	32	13
Peak_182	1	1833616	1833699	.	84	2	12	3	2
Peak_183	1	1833886	1834303	.	418	54	38	23	40
Peak_184	1	1889857	1890150	.	294	43	34	17	11
Peak_185	1	1891044	1891219	.	176	67	47	13	15
Peak_186	1	1891709	1891819	.	111	19	40	14	23
Peak_187	1	1906392	1906511	.	120	55	32	10	32
Peak_188	1	1906621	1906808	.	188	1	12	8	17
Peak_189	1	1908642	1909729	.	1088	206	143	68	60
Peak_190	1	1918900	1919900	.	1001	238	177	104	83
Peak_191	1	1922611	1922898	.	288	23	23	4	7
Peak_192	1	1943855	1944234	.	380	42	35	14	13
Peak_193	1	1959868	1960316	.	449	77	56	29	33
Peak_194	1	2044552	2044634	.	83	5	14	4	3
Peak_195	1	2044990	2045089	.	100	20	24	9	12
Peak_196	1	2049542	2051294	.	1753	292	324	108	159
Peak_197	1	2088554	2088758	.	205	52	48	21	12
Peak_198	1	2104814	2104995	.	182	49	28	15	27
Peak_199	1	2115763	2116092	.	330	50	49	18	18
Peak_200	1	2132183	2133691	.	1509	405	338	150	159
Peak_201	1	2135467	2135908	.	442	99	90	53	59
Peak_202	1	2136056	2136120	.	65	8	2	4	3
Peak_203	1	2139837	2140613	.	777	109	104	46	33
Peak_204	1	2174424	2174532	.	109	17	18	7	12
Peak_205	1	2180580	2180770	.	191	30	34	7	12
Peak_206	1	2189311	2190220	.	910	200	79	120	102
Peak_207	1	2193641	2194232	.	592	55	70	22	32
Peak_208	1	2194746	2195644	.	899	198	200	75	117
Peak_209	1	2199141	2199810	.	670	169	103	36	69
Peak_210	1	2204506	2204676	.	171	14	9	8	13
Peak_211	1	2204788	2204892	.	105	30	23	12	16
Peak_212	1	2205209	2205700	.	492	103	82	32	36
Peak_213	1	2208147	2209080	.	934	148	162	60	80
Peak_214	1	2212334	2213224	.	891	131	152	72	77
Peak_215	1	2227240	2227342	.	103	7	16	13	1
Peak_216	1	2227604	2227970	.	367	105	140	57	30
Peak_217	1	2229153	2230161	.	1009	76	86	26	45
Peak_218	1	2230283	2230757	.	475	46	35	7	26
Peak_219	1	2230869	2231514	.	646	35	30	17	23
Peak_220	1	2231628	2232155	.	528	61	55	46	40
Peak_221	1	2232444	2232517	.	74	9	9	2	4
Peak_222	1	2234065	2234125	.	61	2	9	8	5
Peak_223	1	2236269	2236315	.	47	5	15	2	2
Peak_224	1	2246140	2246713	.	574	85	72	69	51
Peak_225	1	2279482	2279798	.	317	25	22	13	12
Peak_226	1	2280041	2280283	.	243	28	35	16	15
Peak_227	1	2290746	2290846	.	101	25	9	14	5
Peak_228	1	2301112	2301239	.	128	17	18	7	7
Peak_229	1	2311258	2312025	.	768	68	55	32	24
Peak_230	1	2314361	2314796	.	436	61	48	13	23
Peak_231	1	2316386	2316908	.	523	54	69	27	30
Peak_232	1	2317023	2317098	.	76	5	9	5	5
Peak_233	1	2320836	2321045	.	210	39	35	23	40
Peak_234	1	2321864	2322962	.	1099	216	166	99	148
Peak_235	1	2334874	2334940	.	67	3	10	1	1
Peak_236	1	2335072	2335170	.	99	20	10	7	7
Peak_237	1	2381868	2382011	.	144	38	35	10	17
Peak_238	1	2382127	2382334	.	208	6	17	8	6
Peak_239	1	2391036	2392096	.	1061	251	212	124	183
Peak_240	1	2400033	2400288	.	256	46	23	12	27
Peak_241	1	2400465	2400628	.	164	24	9	1	11
Peak_242	1	2405840	2406289	.	450	62	32	29	29
Peak_243	1	2411788	2414618	.	2831	385	391	148	168
Peak_244	1	2418216	2418331	.	116	12	9	5	2
Peak_245	1	2418446	2418555	.	110	7	14	9	2
Peak_246	1	2447119	2447210	.	92	6	15	2	5
Peak_247	1	2447339	2447536	.	198	10	20	6	13
Peak_248	1	2447708	2447802	.	95	6	7	2	5
Peak_249	1	2448113	2448224	.	112	28	11	7	14
Peak_250	1	2451444	2451516	.	73	6	3	7	3
Peak_251	1	2451731	2452952	.	1222	241	261	137	155
Peak_252	1	2453057	2453181	.	125	4	19	4	10
Peak_253	1	2463553	2463600	.	48	2	20	6	8
Peak_254	1	2468139	2468264	.	126	21	30	9	11
Peak_255	1	2471878	2471952	.	75	8	10	3	8
Peak_256	1	2481163	2481311	.	149	48	33	18	20
Peak_257	1	2482184	2482273	.	90	15	16	9	6
Peak_258	1	2494167	2494710	.	544	71	54	29	61
Peak_259	1	2496360	2496491	.	132	30	15	7	18
Peak_260	1	2496642	2496741	.	100	7	10	8	7
Peak_261	1	2500109	2500189	.	81	12	6	4	11
Peak_262	1	2525585	2526430	.	846	123	123	56	52
Peak_263	1	2526553	2527346	.	794	100	100	54	56
Peak_264	1	2533424	2533665	.	242	63	62	25	27
Peak_265	1	2534608	2535511	.	904	103	121	51	69
Peak_266	1	2543568	2544099	.	532	40	62	28	25
Peak_267	1	2544470	2544630	.	161	12	17	20	2
Peak_268	1	2544749	2544800	.	52	3	6	3	4
Peak_269	1	2544905	2545396	.	492	26	46	22	36
Peak_270	1	2545719	2548960	.	3242	447	424	203	177
Peak_271	1	2549123	2549217	.	95	6	18	9	5
Peak_272	1	2556379	2556577	.	199	11	14	4	8
Peak_273	1	2556741	2556837	.	97	12	15	4	6
Peak_274	1	2578127	2578215	.	89	9	9	7	4
Peak_275	1	2578317	2578695	.	379	73	61	17	23
Peak_276	1	2585577	2585678	.	102	21	14	12	9
Peak_277	1	2585806	2585906	.	101	3	4	2	9
Peak_278	1	2586200	2587556	.	1357	371	263	147	162
Peak_279	1	2597559	2597657	.	99	1	14	3	6
Peak_280	1	2597774	2598104	.	331	15	25	12	20
Peak_281	1	2642559	2643438	.	880	115	134	78	81
Peak_282	1	2652196	2652535	.	340	38	88	68	53
Peak_283	1	2652701	2655042	.	2342	310	503	344	345
Peak_284	1	2655168	2655266	.	99	0	2	3	2
Peak_285	1	2655482	2656260	.	779	79	131	74	68
Peak_286	1	2683710	2683792	.	83	14	11	6	12
Peak_287	1	2683915	2684408	.	494	80	65	67	54
Peak_288	1	2754782	2754852	.	71	10	25	14	4
Peak_289	1	2803832	2804079	.	248	15	21	3	8
Peak_290	1	2922160	2922241	.	82	15	5	1	9
Peak_291	1	2933384	2933455	.	72	8	6	5	4
Peak_292	1	2973832	2973894	.	63	6	8	8	1
Peak_293	1	3173315	3173398	.	84	15	17	2	2
Peak_294	1	3219401	3219642	.	242	38	29	12	7
Peak_295	1	3219760	3219838	.	79	3	7	2	4
Peak_296	1	3307527	3307624	.	98	26	15	7	3
Peak_297	1	3313064	3313490	.	427	175	95	48	31
Peak_298	1	3352528	3352654	.	127	18	18	2	6
Peak_299	1	3352957	3353251	.	295	26	36	13	22
Peak_300	1	3380570	3380824	.	255	74	74	33	35
Peak_301	1	3381410	3381488	.	79	4	17	4	9
Peak_302	1	3382796	3382864	.	69	14	4	4	3
Peak_303	1	3410301	3410389	.	89	37	17	15	3
Peak_304	1	3415756	3415826	.	71	9	11	4	0
Peak_305	1	3431772	3431857	.	86	8	11	6	2
Peak_306	1	3453234	3453754	.	521	69	75	31	26
Peak_307	1	3453856	3453927	.	72	2	3	4	7
Peak_308	1	3454031	3454131	.	101	6	5	2	2
Peak_309	1	3454276	3454462	.	187	42	47	5	20
Peak_310	1	3454580	3455049	.	470	33	56	11	14
Peak_311	1	3459502	3460408	.	907	72	88	25	43
Peak_312	1	3460623	3461191	.	569	110	47	21	26
Peak_313	1	3470912	3470960	.	49	5	12	4	9
Peak_314	1	3471204	3472129	.	926	107	143	48	67
Peak_315	1	3473464	3473559	.	96	8	27	9	18
Peak_316	1	3481902	3481966	.	65	8	13	1	11
Peak_317	1	3482401	3482558	.	158	32	24	16	42
Peak_318	1	3482690	3482792	.	103	1	16	10	9
Peak_319	1	3484001	3484101	.	101	20	16	17	9
Peak_320	1	3491392	3491518	.	127	19	24	5	6
Peak_321	1	3492022	3492098	.	77	11	17	4	7
Peak_322	1	3495764	3496458	.	695	80	111	48	76
Peak_323	1	3496566	3496642	.	77	6	13	0	7
Peak_324	1	3499760	3499839	.	80	11	21	5	3
Peak_325	1	3504206	3504298	.	93	19	19	18	17
Peak_326	1	3504404	3504467	.	64	30	14	14	11
Peak_327	1	3530451	3530622	.	172	19	23	3	10
Peak_328	1	3530821	3531564	.	744	110	131	40	37
Peak_329	1	3542718	3542785	.	68	3	7	2	2
Peak_330	1	3542893	3544046	.	1154	117	166	82	96
Peak_331	1	3547457	3547557	.	101	21	20	8	6
Peak_332	1	3548068	3548235	.	168	12	13	6	7
Peak_333	1	3565350	3565442	.	93	22	13	8	13
Peak_334	1	3577377	3577570	.	194	22	22	13	8
Peak_335	1	3578110	3578268	.	159	21	35	16	15
Peak_336	1	3590942	3591042	.	101	4	18	7	5
Peak_337	1	3591176	3591276	.	101	7	17	7	14
Peak_338	1	3599557	3599623	.	67	1	13	8	10
Peak_339	1	3599972	3600032	.	61	6	4	7	11
Peak_340	1	3611252	3611376	.	125	15	33	12	11
Peak_341	1	3611727	3611779	.	53	15	20	12	20
Peak_342	1	3613496	3614098	.	603	82	74	48	72
Peak_343	1	3615293	3615393	.	101	9	13	8	6
Peak_344	1	3618858	3618939	.	82	3	3	3	4
Peak_345	1	3619084	3619203	.	120	27	16	11	11
Peak_346	1	3621276	3621394	.	119	32	12	4	8
Peak_347	1	3624067	3624195	.	129	19	12	7	15
Peak_348	1	3624302	3625063	.	762	237	163	82	74
Peak_349	1	3625358	3625802	.	445	46	40	40	34
Peak_350	1	3649763	3650251	.	489	64	56	37	33
Peak_351	1	3668730	3669289	.	560	45	54	23	21
Peak_352	1	3671358	3671434	.	77	4	8	3	2
Peak_353	1	3671600	3672035	.	436	49	47	21	38
Peak_354	1	3672146	3672223	.	78	2	3	1	6
Peak_355	1	3674117	3674651	.	535	32	39	21	19
Peak_356	1	3684162	3684263	.	102	19	16	7	9
Peak_357	1	3684410	3684479	.	70	6	5	5	4
Peak_358	1	3695383	3695427	.	45	8	8	9	0
Peak_359	1	3695763	3696092	.	330	28	45	16	18
Peak_360	1	3746572	3746672	.	101	3	13	7	4
Peak_361	1	3746864	3746945	.	82	4	8	6	4
Peak_362	1	3747094	3747552	.	459	74	52	34	23
Peak_363	1	3772063	3773463	.	1401	144	145	60	68
Peak_364	1	3775011	3775176	.	166	10	8	2	20
Peak_365	1	3775313	3776139	.	827	111	133	64	61
Peak_366	1	3796062	3796323	.	262	11	29	8	17
Peak_367	1	3796430	3796946	.	517	100	90	34	42
Peak_368	1	3800024	3800350	.	327	62	41	19	6
Peak_369	1	3811328	3811428	.	101	27	18	7	19
Peak_370	1	3821182	3821253	.	72	28	11	5	7
Peak_371	1	3856280	3856399	.	120	13	10	10	6
Peak_372	1	3856604	3856751	.	148	22	11	13	10
Peak_373	1	3856888	3858482	.	1595	247	303	115	127
Peak_374	1	3858797	3858848	.	52	6	15	7	4
Peak_375	1	3899965	3901542	.	1578	463	542	226	239
Peak_376	1	3901655	3901751	.	97	3	4	4	0
Peak_377	1	3909997	3910121	.	125	30	29	11	4
Peak_378	1	3910878	3911450	.	573	67	65	22	32
Peak_379	1	3924949	3925154	.	206	32	51	12	6
Peak_380	1	3956543	3957051	.	509	95	114	37	53
Peak_381	1	4078611	4078779	.	169	4	18	21	1
Peak_382	1	4267313	4268013	.	701	123	102	23	17
Peak_383	1	4305728	4305796	.	69	22	16	16	6
Peak_384	1	4324199	4324961	.	763	52	111	30	18
Peak_385	1	4346198	4346445	.	248	61	63	23	12
Peak_386	1	4375890	4376069	.	180	62	28	8	5
Peak_387	1	4380617	4380861	.	245	60	87	15	15
Peak_388	1	4395286	4395457	.	172	49	39	13	6
Peak_389	1	4603154	4603757	.	604	191	148	35	36
Peak_390	1	4627523	4627587	.	65	15	9	0	4
Peak_391	1	4645056	4645406	.	351	84	65	23	22
Peak_392	1	4650340	4650984	.	645	163	129	82	78
Peak_393	1	4652677	4652857	.	181	34	34	19	20
Peak_394	1	4656003	4656758	.	756	93	130	39	48
Peak_395	1	4668590	4669728	.	1139	162	192	100	41
Peak_396	1	4690673	4690762	.	90	0	7	1	6
Peak_397	1	4691021	4691382	.	362	69	36	46	37
Peak_398	1	4700969	4701080	.	112	32	28	4	11
Peak_399	1	4702896	4703509	.	614	136	96	77	58
Peak_400	1	4741922	4742273	.	352	46	36	24	18
Peak_401	1	4745618	4746157	.	540	48	47	15	13
Peak_402	1	4805729	4805827	.	99	11	11	4	0
Peak_403	1	4805995	4806095	.	101	6	15	12	3
Peak_404	1	4851785	4852011	.	227	65	6	12	5
Peak_405	1	4931379	4931445	.	67	1	2	4	7
Peak_406	1	4931558	4931789	.	232	68	50	9	7
Peak_407	1	4962784	4963785	.	1002	228	177	93	94
Peak_408	1	4965434	4965514	.	81	13	9	2	9
Peak_409	1	5172118	5172452	.	335	105	45	6	11
Peak_410	1	5172574	5172689	.	116	2	4	4	2
Peak_411	1	5424832	5425220	.	389	74	50	14	8
Peak_412	1	5428286	5428711	.	426	68	41	21	24
Peak_413	1	5745954	5746054	.	101	28	16	7	5
Peak_414	1	5856551	5856677	.	127	23	9	5	5
Peak_415	1	5938262	5938661	.	400	95	64	32	38
Peak_416	1	5975329	5975423	.	95	27	22	14	8
Peak_417	1	5983576	5983691	.	116	28	15	22	11
Peak_418	1	5991023	5991221	.	199	8	6	3	3
Peak_419	1	5991338	5991484	.	147	6	15	6	7
Peak_420	1	5991588	5991744	.	157	25	9	14	9
Peak_421	1	5991960	5993176	.	1217	299	269	133	157
Peak_422	1	5993620	5993783	.	164	15	27	10	11
Peak_423	1	6016405	6016498	.	94	25	41	21	22
Peak_424	1	6025408	6025647	.	240	28	23	14	10
Peak_425	1	6026014	6026496	.	483	87	59	18	28
Peak_426	1	6027463	6027562	.	100	7	17	2	2
Peak_427	1	6034166	6034258	.	93	4	14	5	16
Peak_428	1	6034371	6034444	.	74	6	6	1	4
Peak_429	1	6034552	6034699	.	148	20	19	5	10
Peak_430	1	6034806	6034885	.	80	0	1	7	3
Peak_431	1	6052570	6052690	.	121	16	15	5	8
Peak_432	1	6053015	6053145	.	131	17	5	4	4
Peak_433	1	6080245	6080317	.	73	13	4	2	1
Peak_434	1	6080760	6080819	.	60	7	14	4	0
Peak_435	1	6105825	6105886	.	62	15	12	3	2
Peak_436	1	6108971	6109072	.	102	20	30	10	9
Peak_437	1	6109219	6109318	.	100	3	21	3	5
Peak_438	1	6116199	6116534	.	336	53	27	11	8
Peak_439	1	6127603	6128012	.	410	87	44	18	10
Peak_440	1	6143513	6143613	.	101	13	28	4	2
Peak_441	1	6148657	6148878	.	222	52	35	19	7
Peak_442	1	6157240	6158336	.	1097	187	143	90	69
Peak_443	1	6167633	6167865	.	233	27	19	22	3
Peak_444	1	6171671	6171771	.	101	7	17	3	7
Peak_445	1	6171900	6171969	.	70	1	5	1	3
Peak_446	1	6182853	6182947	.	95	3	5	8	4
Peak_447	1	6183073	6183210	.	138	29	20	10	33
Peak_448	1	6185710	6185801	.	92	6	16	6	1
Peak_449	1	6198965	6199026	.	62	5	4	6	6
Peak_450	1	6199147	6200137	.	991	223	161	80	94
Peak_451	1	6204994	6206619	.	1626	232	273	86	63
Peak_452	1	6234507	6234629	.	123	15	13	6	9
Peak_453	1	6235325	6236226	.	902	89	103	35	25
Peak_454	1	6245072	6245760	.	689	79	70	38	32
Peak_455	1	6246807	6246907	.	101	17	23	11	22
Peak_456	1	6249049	6249409	.	361	25	29	14	11
Peak_457	1	6259862	6259958	.	97	2	18	2	7
Peak_458	1	6260090	6260204	.	115	24	25	6	10
Peak_459	1	6260306	6260393	.	88	6	4	0	5
Peak_460	1	6261493	6261600	.	108	13	14	7	8
Peak_461	1	6263041	6263141	.	101	11	19	1	2
Peak_462	1	6267641	6268343	.	703	110	106	69	100
Peak_463	1	6273012	6273076	.	65	6	7	4	4
Peak_464	1	6273228	6274002	.	775	114	113	35	49
Peak_465	1	6276486	6276779	.	294	25	31	5	15
Peak_466	1	6358455	6358547	.	93	5	14	15	1
Peak_467	1	6358933	6359338	.	406	17	55	32	26
Peak_468	1	6359466	6359988	.	523	49	64	31	39
Peak_469	1	6363169	6363295	.	127	29	34	24	11
Peak_470	1	6363416	6363718	.	303	19	16	8	13
Peak_471	1	6385743	6386124	.	382	46	64	34	17
Peak_472	1	6386551	6386658	.	108	10	14	13	11
Peak_473	1	6392285	6392754	.	470	30	35	10	16
Peak_474	1	6393103	6394147	.	1045	207	239	98	106
Peak_475	1	6394428	6394512	.	85	6	12	10	3
Peak_476	1	6414373	6414927	.	555	96	57	28	22
Peak_477	1	6419997	6420084	.	88	18	14	6	7
Peak_478	1	6423001	6423090	.	90	5	6	8	11
Peak_479	1	6423354	6423449	.	96	8	14	10	4
Peak_480	1	6423572	6423730	.	159	19	23	12	12
Peak_481	1	6436898	6436948	.	51	1	9	5	3
Peak_482	1	6437081	6437688	.	608	113	77	41	40
Peak_483	1	6438191	6438504	.	314	29	27	7	10
Peak_484	1	6438962	6439213	.	252	31	20	6	14
Peak_485	1	6439507	6439593	.	87	22	12	5	9
Peak_486	1	6445003	6445103	.	101	15	3	3	4
Peak_487	1	6455361	6455447	.	87	8	7	7	9
Peak_488	1	6475668	6475773	.	106	24	23	8	11
Peak_489	1	6485183	6485302	.	120	6	21	5	10
Peak_490	1	6485421	6485521	.	101	8	10	3	9
Peak_491	1	6485854	6486951	.	1098	110	122	55	49
Peak_492	1	6489145	6492215	.	3071	359	540	170	186
Peak_493	1	6496664	6496871	.	208	11	17	9	7
Peak_494	1	6497027	6497156	.	130	7	17	2	5
Peak_495	1	6497432	6497950	.	519	101	101	23	29
Peak_496	1	6515768	6515994	.	227	58	22	7	10
Peak_497	1	6520062	6520680	.	619	91	107	25	27
Peak_498	1	6521671	6521783	.	113	45	24	11	16
Peak_499	1	6553576	6553763	.	188	13	14	4	4
Peak_500	1	6553939	6554690	.	752	76	94	48	29
Peak_501	1	6579407	6580990	.	1584	240	208	135	113
Peak_502	1	6587441	6587488	.	48	13	2	3	6
Peak_503	1	6599205	6599937	.	733	96	70	21	32
Peak_504	1	6600527	6603843	.	3317	584	507	266	249
Peak_505	1	6603990	6604163	.	174	9	13	0	0
Peak_506	1	6604285	6604385	.	101	6	11	2	1
Peak_507	1	6612512	6613866	.	1355	251	221	94	110
Peak_508	1	6613973	6614072	.	100	6	5	9	0
Peak_509	1	6614209	6614276	.	68	14	10	3	4
Peak_510	1	6624759	6625536	.	778	117	104	63	46
Peak_511	1	6653604	6654421	.	818	122	110	27	49
Peak_512	1	6660502	6660969	.	468	49	61	11	6
Peak_513	1	6676072	6676217	.	146	50	32	5	9
Peak_514	1	6688189	6688259	.	71	6	3	2	1
Peak_515	1	6688431	6688504	.	74	6	7	4	1
Peak_516	1	6690277	6690541	.	265	35	92	20	16
Peak_517	1	6701075	6702007	.	933	127	100	53	28
Peak_518	1	6702139	6702215	.	77	2	5	2	5
Peak_519	1	6703708	6703782	.	75	7	5	2	1
Peak_520	1	6723749	6724058	.	310	35	35	20	8
Peak_521	1	6724576	6725188	.	613	115	53	48	39
Peak_522	1	6743650	6743801	.	152	4	5	8	5
Peak_523	1	6743926	6744104	.	179	47	27	7	11
Peak_524	1	6770851	6770955	.	105	46	33	31	13
Peak_525	1	6784205	6785510	.	1306	477	470	225	216
Peak_526	1	6785849	6785950	.	102	11	12	7	6
Peak_527	1	6786083	6786279	.	197	11	33	10	11
Peak_528	1	6803479	6803668	.	190	19	12	8	6
Peak_529	1	6803776	6803852	.	77	5	5	1	2
Peak_530	1	6859617	6859932	.	316	32	22	9	1
Peak_531	1	6860065	6860304	.	240	27	27	12	17
Peak_532	1	6860418	6860677	.	260	27	19	13	10
Peak_533	1	6868200	6868267	.	68	10	10	4	1
Peak_534	1	6870730	6870828	.	99	16	7	3	4
Peak_535	1	6991075	6991142	.	68	3	0	1	0
Peak_536	1	6991321	6991593	.	273	59	41	27	19
Peak_537	1	6991698	6991825	.	128	8	6	4	1
Peak_538	1	7046479	7046719	.	241	63	29	16	30
Peak_539	1	7069972	7070344	.	373	27	19	8	1
Peak_540	1	7070484	7070655	.	172	24	14	7	1
Peak_541	1	7110042	7110172	.	131	7	16	2	3
Peak_542	1	7110288	7110679	.	392	108	50	13	12
Peak_543	1	7116115	7116246	.	132	25	17	5	7
Peak_544	1	7117324	7118405	.	1082	321	273	68	83
Peak_545	1	7172805	7173095	.	291	51	24	16	45
Peak_546	1	7223701	7223839	.	139	26	25	21	11
Peak_547	1	7250256	7250369	.	114	72	38	26	18
Peak_548	1	7265732	7266372	.	641	185	124	79	65
Peak_549	1	7285084	7285214	.	131	23	30	15	7
Peak_550	1	7298755	7299128	.	374	21	19	18	6
Peak_551	1	7299325	7300229	.	905	133	139	82	90
Peak_552	1	7300955	7301552	.	598	73	111	27	49
Peak_553	1	7313121	7313210	.	90	19	13	1	4
Peak_554	1	7313368	7313509	.	142	12	8	5	4
Peak_555	1	7334702	7334991	.	290	91	32	9	24
Peak_556	1	7335302	7335763	.	462	87	27	16	11
Peak_557	1	7379587	7379697	.	111	35	19	6	10
Peak_558	1	7379855	7379955	.	101	10	0	7	2
Peak_559	1	7401815	7402467	.	653	302	153	121	129
Peak_560	1	7463025	7463105	.	81	12	13	4	20
Peak_561	1	7469392	7469719	.	328	39	21	15	9
Peak_562	1	7470909	7471675	.	767	147	153	92	83
Peak_563	1	7471830	7472209	.	380	48	49	24	35
Peak_564	1	7472387	7472479	.	93	7	15	8	4
Peak_565	1	7515369	7515478	.	110	21	19	9	12
Peak_566	1	7526689	7526771	.	83	15	26	8	7
Peak_567	1	7527151	7527406	.	256	25	33	18	15
Peak_568	1	7549343	7550253	.	911	162	140	70	65
Peak_569	1	7551013	7551132	.	120	13	19	4	0
Peak_570	1	7552223	7553004	.	782	121	125	40	72
Peak_571	1	7561600	7561699	.	100	12	13	6	2
Peak_572	1	7616468	7616554	.	87	23	12	10	4
Peak_573	1	7621336	7622120	.	785	85	89	19	18
Peak_574	1	7642407	7642598	.	192	13	15	7	11
Peak_575	1	7642896	7643143	.	248	62	36	18	12
Peak_576	1	7667628	7667812	.	185	43	32	8	18
Peak_577	1	7667931	7668012	.	82	4	4	5	5
Peak_578	1	7669607	7669984	.	378	55	51	15	12
Peak_579	1	7680212	7680945	.	734	60	48	25	33
Peak_580	1	7752707	7752783	.	77	6	8	2	2
Peak_581	1	7752965	7753060	.	96	13	11	1	7
Peak_582	1	7770988	7771699	.	712	91	85	50	64
Peak_583	1	7783800	7784328	.	529	244	179	84	83
Peak_584	1	7940874	7941143	.	270	36	42	21	23
Peak_585	1	7941509	7941608	.	100	9	9	3	7
Peak_586	1	7961111	7962226	.	1116	278	218	96	89
Peak_587	1	7982396	7982465	.	70	12	8	3	3
Peak_588	1	8004825	8005392	.	568	84	54	57	38
Peak_589	1	8017745	8017807	.	63	9	11	6	6
Peak_590	1	8020083	8020331	.	249	56	62	17	13
Peak_591	1	8025266	8025363	.	98	7	6	2	0
Peak_592	1	8025488	8025582	.	95	3	3	0	5
Peak_593	1	8025706	8027891	.	2186	294	247	139	114
Peak_594	1	8028010	8028135	.	126	16	35	6	8
Peak_595	1	8040712	8040912	.	201	61	36	35	32
Peak_596	1	8061298	8061801	.	504	92	54	51	35
Peak_597	1	8061994	8062299	.	306	21	9	28	13
Peak_598	1	8075925	8076002	.	78	26	22	3	5
Peak_599	1	8077293	8077542	.	250	79	81	47	23
Peak_600	1	8077668	8077854	.	187	7	6	8	3
Peak_601	1	8078117	8078603	.	487	86	60	43	31
Peak_602	1	8083808	8083864	.	57	11	11	5	3
Peak_603	1	8089581	8089766	.	186	16	12	5	4
Peak_604	1	8089934	8090067	.	134	12	2	5	2
Peak_605	1	8090187	8090689	.	503	97	62	33	34
Peak_606	1	8091010	8091090	.	81	13	14	1	0
Peak_607	1	8094672	8094775	.	104	15	21	17	10
Peak_608	1	8096193	8096954	.	762	65	49	21	24
Peak_609	1	8097195	8097812	.	618	171	112	36	49
Peak_610	1	8097996	8098155	.	160	20	8	1	2
Peak_611	1	8120925	8121173	.	249	14	21	2	3
Peak_612	1	8121451	8121610	.	160	12	32	5	6
Peak_613	1	8122288	8122386	.	99	8	6	9	10
Peak_614	1	8122741	8122876	.	136	25	20	11	10
Peak_615	1	8133710	8134324	.	615	71	62	45	20
Peak_616	1	8137758	8138351	.	594	85	69	44	46
Peak_617	1	8145735	8145787	.	53	10	19	4	3
Peak_618	1	8154770	8155000	.	231	37	24	12	27
Peak_619	1	8167375	8167484	.	110	30	23	16	7
Peak_620	1	8169309	8169739	.	431	54	62	26	36
Peak_621	1	8169847	8170014	.	168	25	17	15	12
Peak_622	1	8182257	8182640	.	384	46	38	81	21
Peak_623	1	8197805	8197977	.	173	47	35	23	25
Peak_624	1	8201346	8201690	.	345	55	22	12	11
Peak_625	1	8201814	8201889	.	76	4	3	3	2
Peak_626	1	8202226	8202376	.	151	20	35	12	9
Peak_627	1	8211567	8212499	.	933	153	112	69	64
Peak_628	1	8217266	8217334	.	69	9	8	6	2
Peak_629	1	8259493	8259684	.	192	33	28	7	11
Peak_630	1	8266608	8266734	.	127	7	13	1	0
Peak_631	1	8266880	8267066	.	187	5	25	2	1
Peak_632	1	8314428	8314538	.	111	47	19	12	8
Peak_633	1	8317880	8318189	.	310	43	39	16	12
Peak_634	1	8343232	8344020	.	789	178	81	63	63
Peak_635	1	8373549	8374213	.	665	134	103	51	60
Peak_636	1	8381732	8382290	.	559	117	62	42	46
Peak_637	1	8394589	8394689	.	101	4	2	8	3
Peak_638	1	8394811	8395256	.	446	36	28	23	15
Peak_639	1	8396362	8396574	.	213	29	11	7	6
Peak_640	1	8396683	8397590	.	908	186	129	131	99
Peak_641	1	8397697	8397796	.	100	4	10	9	3
Peak_642	1	8409295	8409452	.	158	33	24	11	16
Peak_643	1	8412253	8412502	.	250	35	34	31	22
Peak_644	1	8420007	8420291	.	285	30	14	5	14
Peak_645	1	8420419	8420625	.	207	30	11	18	6
Peak_646	1	8423002	8423140	.	139	18	8	6	6
Peak_647	1	8423324	8423479	.	156	10	12	6	2
Peak_648	1	8423869	8424052	.	184	5	18	8	4
Peak_649	1	8424175	8424476	.	302	26	13	12	10
Peak_650	1	8424594	8424850	.	257	24	15	12	14
Peak_651	1	8439072	8439172	.	101	18	24	13	10
Peak_652	1	8456437	8456567	.	131	35	20	14	9
Peak_653	1	8477185	8477363	.	179	34	28	5	11
Peak_654	1	8477495	8477640	.	146	20	11	5	7
Peak_655	1	8480945	8481311	.	367	39	43	13	12
Peak_656	1	8525496	8525583	.	88	9	6	5	6
Peak_657	1	8525687	8526260	.	574	92	72	51	26
Peak_658	1	8541156	8541244	.	89	10	16	17	7
Peak_659	1	8560770	8560927	.	158	46	24	15	15
Peak_660	1	8561174	8561324	.	151	15	8	3	2
Peak_661	1	8563571	8563730	.	160	35	12	15	10
Peak_662	1	8598185	8598279	.	95	12	12	2	6
Peak_663	1	8626241	8627134	.	894	152	116	58	58
Peak_664	1	8660595	8661138	.	544	43	38	22	22
Peak_665	1	8661384	8661998	.	615	72	75	25	29
Peak_666	1	8670418	8670968	.	551	67	61	15	10
Peak_667	1	8671438	8671531	.	94	12	5	8	2
Peak_668	1	8701630	8701730	.	101	17	10	11	6
Peak_669	1	8703219	8703713	.	495	128	97	71	51
Peak_670	1	8712278	8713033	.	756	100	59	51	22
Peak_671	1	8740374	8740490	.	117	39	29	25	33
Peak_672	1	8745888	8746075	.	188	32	22	8	6
Peak_673	1	8746207	8746333	.	127	4	3	2	0
Peak_674	1	8746625	8746813	.	189	23	18	17	8
Peak_675	1	8816448	8816571	.	124	15	18	7	7
Peak_676	1	8816875	8818234	.	1360	194	228	58	83
Peak_677	1	8822394	8823037	.	644	82	70	44	31
Peak_678	1	8826060	8826316	.	257	54	31	19	14
Peak_679	1	8829249	8829324	.	76	7	2	0	2
Peak_680	1	8829535	8829738	.	204	23	15	7	5
Peak_681	1	8844610	8844714	.	105	8	16	9	5
Peak_682	1	8848776	8849109	.	334	75	44	17	13
Peak_683	1	8858158	8858409	.	252	68	53	41	41
Peak_684	1	8858525	8858625	.	101	5	12	4	3
Peak_685	1	8859475	8859542	.	68	28	13	14	23
Peak_686	1	8871345	8871767	.	423	49	64	31	31
Peak_687	1	8873642	8873936	.	295	99	89	37	54
Peak_688	1	8874057	8874361	.	305	26	15	14	6
Peak_689	1	8875399	8875453	.	55	10	8	7	6
Peak_690	1	8877930	8879784	.	1855	293	293	147	146
Peak_691	1	8879890	8880815	.	926	111	108	95	53
Peak_692	1	8890053	8890201	.	149	24	12	17	14
Peak_693	1	8890339	8890769	.	431	64	55	35	28
Peak_694	1	8899939	8900254	.	316	63	65	15	23
Peak_695	1	8900362	8900501	.	140	6	15	10	1
Peak_696	1	8903680	8904263	.	584	100	103	26	21
Peak_697	1	8904464	8904519	.	56	4	1	2	4
Peak_698	1	8941921	8942098	.	178	30	29	11	14
Peak_699	1	8942268	8942386	.	119	4	0	1	2
Peak_700	1	8986051	8986143	.	93	3	4	0	3
Peak_701	1	8986344	8986481	.	138	32	29	18	8
Peak_702	1	9001590	9001757	.	168	7	15	11	1
Peak_703	1	9001909	9002061	.	153	40	21	6	2
Peak_704	1	9005208	9005308	.	101	36	21	18	4
Peak_705	1	9078244	9078433	.	190	12	42	16	7
Peak_706	1	9078683	9078979	.	297	47	38	19	9
Peak_707	1	9080828	9080921	.	94	18	8	6	5
Peak_708	1	9081114	9081224	.	111	8	16	1	3
Peak_709	1	9084960	9085571	.	612	69	70	30	36
Peak_710	1	9086132	9086233	.	102	23	20	6	20
Peak_711	1	9100607	9100751	.	145	28	25	9	12
Peak_712	1	9100854	9101032	.	179	22	22	8	17
Peak_713	1	9101199	9101242	.	44	3	3	0	1
Peak_714	1	9101685	9101806	.	122	21	23	10	7
Peak_715	1	9110661	9110760	.	100	24	22	4	2
Peak_716	1	9110873	9111024	.	152	24	32	9	7
Peak_717	1	9113151	9113238	.	88	7	11	3	2
Peak_718	1	9113344	9113608	.	265	17	9	9	8
Peak_719	1	9127623	9127746	.	124	9	10	6	8
Peak_720	1	9128178	9128934	.	757	60	64	31	31
Peak_721	1	9129049	9129172	.	124	17	16	2	4
Peak_722	1	9145431	9145497	.	67	12	9	10	4
Peak_723	1	9162955	9163122	.	168	45	16	11	15
Peak_724	1	9163288	9163423	.	136	12	13	5	6
Peak_725	1	9163599	9163908	.	310	35	23	29	34
Peak_726	1	9164009	9164256	.	248	77	40	24	20
Peak_727	1	9164518	9164599	.	82	4	4	0	7
Peak_728	1	9166360	9166597	.	238	44	30	12	16
Peak_729	1	9166712	9166806	.	95	11	5	3	4
Peak_730	1	9181150	9181250	.	101	7	22	3	2
Peak_731	1	9181368	9181531	.	164	16	18	8	9
Peak_732	1	9181656	9181783	.	128	1	4	1	4
Peak_733	1	9181994	9182634	.	641	54	40	25	17
Peak_734	1	9182772	9182849	.	78	6	14	7	2
Peak_735	1	9183062	9183153	.	92	9	20	5	10
Peak_736	1	9196369	9196661	.	293	39	19	16	6
Peak_737	1	9196819	9197052	.	234	43	21	11	11
Peak_738	1	9200549	9200753	.	205	40	26	11	11
Peak_739	1	9200882	9201147	.	266	7	16	8	8
Peak_740	1	9201295	9201923	.	629	72	42	24	36
Peak_741	1	9202056	9202188	.	133	8	3	4	2
Peak_742	1	9202319	9202421	.	103	12	15	4	1
Peak_743	1	9231709	9232109	.	401	64	42	16	41
Peak_744	1	9234279	9235141	.	863	111	96	61	25
Peak_745	1	9235273	9235342	.	70	11	8	7	3
Peak_746	1	9250144	9250288	.	145	16	20	11	5
Peak_747	1	9267205	9267305	.	101	22	12	16	4
Peak_748	1	9275254	9275321	.	68	5	7	5	1
Peak_749	1	9275602	9275952	.	351	43	84	21	43
Peak_750	1	9280437	9280979	.	543	115	89	42	28
Peak_751	1	9290083	9290403	.	321	46	45	26	30
Peak_752	1	9292573	9292873	.	301	35	70	21	21
Peak_753	1	9293501	9293939	.	439	39	35	19	14
Peak_754	1	9294225	9295344	.	1120	147	119	67	45
Peak_755	1	9302825	9303749	.	925	194	125	93	76
Peak_756	1	9315508	9316378	.	871	118	78	88	90
Peak_757	1	9317687	9317798	.	112	20	20	6	6
Peak_758	1	9321338	9321857	.	520	68	40	43	28
Peak_759	1	9371474	9371567	.	94	15	16	4	3
Peak_760	1	9371654	9371922	.	269	49	47	26	20
Peak_761	1	9388952	9389063	.	112	31	23	4	11
Peak_762	1	9400076	9400224	.	149	19	16	12	13
Peak_763	1	9400442	9400588	.	147	11	5	0	6
Peak_764	1	9400701	9400867	.	167	43	21	5	10
Peak_765	1	9401074	9401127	.	54	3	10	0	5
Peak_766	1	9401898	9402304	.	407	49	45	24	27
Peak_767	1	9412955	9413001	.	47	6	4	3	4
Peak_768	1	9413241	9413739	.	499	59	77	47	48
Peak_769	1	9413881	9413971	.	91	4	6	2	2
Peak_770	1	9428858	9429386	.	529	106	71	23	23
Peak_771	1	9438171	9438246	.	76	4	4	4	1
Peak_772	1	9438498	9439262	.	765	184	88	83	84
Peak_773	1	9441406	9441973	.	568	74	80	30	50
Peak_774	1	9455921	9456019	.	99	20	26	0	1
Peak_775	1	9473135	9473366	.	232	71	58	31	24
Peak_776	1	9473471	9473527	.	57	1	5	2	1
Peak_777	1	9476820	9477317	.	498	109	77	26	33
Peak_778	1	9501095	9501513	.	419	119	62	29	47
Peak_779	1	9539223	9540484	.	1262	206	160	95	80
Peak_780	1	9588484	9588834	.	351	145	85	52	24
Peak_781	1	9589367	9590138	.	772	64	85	35	30
Peak_782	1	9590291	9590391	.	101	15	6	2	7
Peak_783	1	9593543	9593752	.	210	86	33	25	38
Peak_784	1	9627031	9627501	.	471	73	95	20	42
Peak_785	1	9651656	9652275	.	620	68	32	16	26
Peak_786	1	9652450	9652554	.	105	9	10	6	5
Peak_787	1	9671391	9671911	.	521	183	92	42	63
Peak_788	1	9686824	9686955	.	132	9	5	10	1
Peak_789	1	9687113	9688639	.	1527	274	285	82	88
Peak_790	1	9688743	9689771	.	1029	145	176	24	24
Peak_791	1	9689930	9690103	.	174	14	11	2	5
Peak_792	1	9690206	9690308	.	103	5	9	2	2
Peak_793	1	9690416	9690508	.	93	5	5	0	1
Peak_794	1	9690628	9691402	.	775	126	92	38	66
Peak_795	1	9691739	9691839	.	101	13	6	7	7
Peak_796	1	9700120	9700844	.	725	230	175	94	86
Peak_797	1	9700953	9701037	.	85	6	3	3	7
Peak_798	1	9705436	9705661	.	226	43	21	11	16
Peak_799	1	9717421	9717852	.	432	45	23	21	34
Peak_800	1	9718048	9718113	.	66	6	17	3	8
Peak_801	1	9718970	9719702	.	733	156	143	74	71
Peak_802	1	9736350	9736410	.	61	8	13	1	1
Peak_803	1	9765950	9766045	.	96	19	14	10	7
Peak_804	1	9766483	9767375	.	893	195	181	67	114
Peak_805	1	9784709	9784780	.	72	15	11	0	8
Peak_806	1	9796598	9797171	.	574	144	86	15	50
Peak_807	1	9808910	9808971	.	62	2	14	3	0
Peak_808	1	9809077	9809448	.	372	98	70	17	34
Peak_809	1	9823683	9823794	.	112	7	13	4	4
Peak_810	1	9823938	9824038	.	101	58	26	5	3
Peak_811	1	9824159	9824694	.	536	55	55	25	23
Peak_812	1	9824862	9824929	.	68	0	4	5	6
Peak_813	1	9825082	9826039	.	958	143	195	62	59
Peak_814	1	9826155	9826227	.	73	1	1	5	1
Peak_815	1	9835889	9836081	.	193	26	8	10	13
Peak_816	1	9836192	9836501	.	310	13	10	12	11
Peak_817	1	9865436	9865626	.	191	48	47	7	12
Peak_818	1	9872340	9872488	.	149	20	29	4	8
Peak_819	1	9877979	9878328	.	350	57	54	25	15
Peak_820	1	9881810	9882124	.	315	75	75	48	53
Peak_821	1	9890165	9890824	.	660	169	96	39	52
Peak_822	1	9892781	9892865	.	85	8	4	2	7
Peak_823	1	9893013	9893102	.	90	12	1	2	1
Peak_824	1	9893243	9893477	.	235	38	51	23	20
Peak_825	1	9899001	9899090	.	90	19	23	7	5
Peak_826	1	9905113	9905295	.	183	37	13	14	19
Peak_827	1	9910109	9910183	.	75	42	24	12	4
Peak_828	1	9910300	9911250	.	951	346	292	156	134
Peak_829	1	9942437	9943554	.	1118	211	156	76	115
Peak_830	1	10032508	10033843	.	1336	344	280	133	154
Peak_831	1	10034015	10034189	.	175	6	3	1	7
Peak_832	1	10034317	10034403	.	87	4	2	3	0
Peak_833	1	10034572	10034778	.	207	30	13	11	21
Peak_834	1	10057491	10057563	.	73	21	14	14	10
Peak_835	1	10074217	10074717	.	501	106	79	59	45
Peak_836	1	10074884	10074949	.	66	4	3	1	7
Peak_837	1	10108177	10108750	.	574	130	87	40	37
Peak_838	1	10209775	10210831	.	1057	309	286	147	145
Peak_839	1	10211102	10211262	.	161	8	12	9	4
Peak_840	1	10211435	10211685	.	251	34	38	11	23
Peak_841	1	10211788	10212163	.	376	42	33	11	29
Peak_842	1	10225676	10225835	.	160	43	32	6	15
Peak_843	1	10253822	10254064	.	243	64	23	32	23
Peak_844	1	10280809	10280922	.	114	11	2	3	3
Peak_845	1	10281061	10281199	.	139	9	11	4	9
Peak_846	1	10288142	10288375	.	234	52	38	5	7
Peak_847	1	10380645	10380883	.	239	64	26	30	41
Peak_848	1	10381058	10381136	.	79	3	5	8	3
Peak_849	1	10398235	10399916	.	1682	346	307	163	186
Peak_850	1	10425968	10426069	.	102	18	12	7	9
Peak_851	1	10430117	10431081	.	965	132	140	70	75
Peak_852	1	10459223	10459592	.	370	60	26	34	40
Peak_853	1	10471974	10472745	.	772	107	115	58	64
Peak_854	1	10473265	10473365	.	101	11	7	3	4
Peak_855	1	10473563	10473620	.	58	4	9	2	0
Peak_856	1	10474803	10475438	.	636	87	75	37	43
Peak_857	1	10494709	10494938	.	230	21	19	4	10
Peak_858	1	10495164	10495524	.	361	30	24	8	20
Peak_859	1	10495625	10496446	.	822	173	102	29	55
Peak_860	1	10508627	10509039	.	413	127	65	38	42
Peak_861	1	10510608	10510871	.	264	27	18	32	28
Peak_862	1	10510964	10511431	.	468	76	65	30	30
Peak_863	1	10515702	10515788	.	87	20	4	2	3
Peak_864	1	10519037	10519094	.	58	3	21	5	7
Peak_865	1	10527967	10529005	.	1039	251	152	97	77
Peak_866	1	10529958	10530067	.	110	4	2	3	3
Peak_867	1	10530400	10531094	.	695	108	82	27	75
Peak_868	1	10599214	10599907	.	694	119	125	54	52
Peak_869	1	10606147	10606336	.	190	51	39	14	25
Peak_870	1	10606444	10606518	.	75	1	9	0	4
Peak_871	1	10640535	10640594	.	60	6	28	7	1
Peak_872	1	10651516	10651694	.	179	59	14	8	10
Peak_873	1	10663726	10663846	.	121	17	26	7	7
Peak_874	1	10675508	10675581	.	74	18	18	16	3
Peak_875	1	10679733	10679886	.	154	25	25	8	5
Peak_876	1	10680024	10680104	.	81	1	12	2	0
Peak_877	1	10686155	10687031	.	877	125	140	74	85
Peak_878	1	10701299	10701348	.	50	11	6	6	1
Peak_879	1	10704349	10704398	.	50	5	8	1	0
Peak_880	1	10704674	10704926	.	253	90	27	36	38
Peak_881	1	10731025	10731296	.	272	57	45	10	18
Peak_882	1	10754698	10754801	.	104	22	20	6	2
Peak_883	1	10793992	10794089	.	98	11	5	9	2
Peak_884	1	10794273	10794516	.	244	12	16	10	0
Peak_885	1	10795292	10795363	.	72	10	15	5	5
Peak_886	1	10796317	10796757	.	441	74	75	28	29
Peak_887	1	10824834	10824920	.	87	3	10	4	3
Peak_888	1	10825037	10825187	.	151	29	23	7	8
Peak_889	1	10891067	10891191	.	125	18	24	8	4
Peak_890	1	10891296	10891563	.	268	27	55	9	26
Peak_891	1	10901076	10901394	.	319	27	22	10	8
Peak_892	1	10901502	10901886	.	385	35	32	14	16
Peak_893	1	10918689	10918887	.	199	49	28	7	12
Peak_894	1	10944290	10944409	.	120	15	18	7	9
Peak_895	1	10960716	10961280	.	565	74	44	32	17
Peak_896	1	10975654	10976318	.	665	130	61	52	69
Peak_897	1	11012238	11013475	.	1238	257	191	97	94
Peak_898	1	11037706	11037862	.	157	27	19	3	7
Peak_899	1	11053523	11053602	.	80	11	13	6	5
Peak_900	1	11059966	11061025	.	1060	151	193	59	68
Peak_901	1	11099128	11100183	.	1056	108	122	35	66
Peak_902	1	11158431	11158519	.	89	4	8	3	6
Peak_903	1	11158713	11158856	.	144	23	26	22	28
Peak_904	1	11168951	11169058	.	108	9	11	6	3
Peak_905	1	11169290	11169518	.	229	10	32	1	6
Peak_906	1	11176579	11176682	.	104	29	24	17	9
Peak_907	1	11176806	11176879	.	74	3	1	4	1
Peak_908	1	11180126	11180224	.	99	5	6	2	3
Peak_909	1	11180365	11180648	.	284	42	37	22	37
Peak_910	1	11262163	11262955	.	793	268	227	119	125
Peak_911	1	11272656	11272734	.	79	14	14	9	7
Peak_912	1	11273069	11274128	.	1060	205	181	86	80
Peak_913	1	11286613	11286696	.	84	6	6	3	6
Peak_914	1	11287013	11287090	.	78	21	26	9	8
Peak_915	1	11337595	11337715	.	121	15	16	6	1
Peak_916	1	11384323	11384437	.	115	24	17	12	1
Peak_917	1	11478732	11479301	.	570	88	52	35	28
Peak_918	1	11646322	11646452	.	131	9	21	11	1
Peak_919	1	11650517	11650762	.	246	37	52	22	10
Peak_920	1	11653312	11653602	.	291	45	59	11	14
Peak_921	1	11654317	11654535	.	219	42	26	5	19
Peak_922	1	11654721	11654877	.	157	19	21	7	14
Peak_923	1	11664095	11664574	.	480	56	55	18	33
Peak_924	1	11675009	11675051	.	43	3	8	7	5
Peak_925	1	11680645	11681950	.	1306	170	200	77	110
Peak_926	1	11693217	11693510	.	294	38	91	31	42
Peak_927	1	11693678	11693773	.	96	4	5	1	3
Peak_928	1	11719861	11719955	.	95	23	14	5	13
Peak_929	1	11729695	11730174	.	480	108	71	44	57
Peak_930	1	11735976	11736648	.	673	92	68	41	28
Peak_931	1	11736801	11737270	.	470	44	29	16	14
Peak_932	1	11784883	11784953	.	71	2	5	10	3
Peak_933	1	11785059	11785406	.	348	38	33	14	16
Peak_934	1	11787373	11787488	.	116	5	8	1	6
Peak_935	1	11787589	11787947	.	359	29	29	12	14
Peak_936	1	11796530	11796819	.	290	70	37	32	35
Peak_937	1	11797549	11797626	.	78	18	20	8	5
Peak_938	1	11803015	11803907	.	893	113	145	38	64
Peak_939	1	11804047	11804112	.	66	3	2	8	3
Peak_940	1	11805114	11805214	.	101	3	9	2	6
Peak_941	1	11805335	11806546	.	1212	483	383	174	222
Peak_942	1	11806663	11806784	.	122	4	9	9	8
Peak_943	1	11821659	11821763	.	105	20	14	8	4
Peak_944	1	11859380	11859467	.	88	23	12	15	5
Peak_945	1	11907775	11907960	.	186	40	42	10	7
Peak_946	1	11908093	11909944	.	1852	632	410	284	299
Peak_947	1	11934264	11934389	.	126	6	15	4	4
Peak_948	1	11934501	11935211	.	711	142	120	62	65
Peak_949	1	11979640	11980939	.	1300	313	311	148	192
Peak_950	1	12002428	12002532	.	105	18	24	9	6
Peak_951	1	12019034	12020112	.	1079	239	230	95	118
Peak_952	1	12040013	12040085	.	73	10	2	2	5
Peak_953	1	12040333	12040956	.	624	101	81	39	50
Peak_954	1	12044659	12044838	.	180	19	18	6	11
Peak_955	1	12051741	12051833	.	93	5	14	3	1
Peak_956	1	12052032	12052500	.	469	119	81	50	51
Peak_957	1	12075902	12076001	.	100	27	16	4	8
Peak_958	1	12124959	12125054	.	96	11	8	4	0
Peak_959	1	12161892	12162013	.	122	24	26	16	8
Peak_960	1	12168611	12168695	.	85	8	13	6	2
Peak_961	1	12177991	12178069	.	79	12	12	3	6
Peak_962	1	12178422	12178624	.	203	15	19	21	14
Peak_963	1	12179144	12179359	.	216	62	33	24	21
Peak_964	1	12183894	12183953	.	60	9	2	2	3
Peak_965	1	12184204	12184524	.	321	40	41	18	20
Peak_966	1	12191777	12191871	.	95	10	19	15	12
Peak_967	1	12208945	12209096	.	152	21	25	17	8
Peak_968	1	12209247	12209347	.	101	9	4	3	2
Peak_969	1	12229891	12230276	.	386	54	72	45	22
Peak_970	1	12230583	12231396	.	814	62	54	31	39
Peak_971	1	12342470	12342898	.	429	94	40	30	17
Peak_972	1	12379454	12379579	.	126	28	12	8	6
Peak_973	1	12383878	12384151	.	274	44	40	19	10
Peak_974	1	12386001	12386100	.	100	5	7	1	1
Peak_975	1	12386240	12386415	.	176	34	26	5	19
Peak_976	1	12386530	12386662	.	133	2	2	1	3
Peak_977	1	12415141	12415478	.	338	70	24	25	17
Peak_978	1	12433891	12433991	.	101	6	3	1	6
Peak_979	1	12434116	12434517	.	402	63	36	33	57
Peak_980	1	12436809	12437302	.	494	53	72	40	31
Peak_981	1	12454104	12454341	.	238	17	14	9	20
Peak_982	1	12454506	12455425	.	920	123	83	29	38
Peak_983	1	12457000	12457207	.	208	22	29	15	12
Peak_984	1	12477935	12478842	.	908	224	185	108	135
Peak_985	1	12480815	12481249	.	435	89	103	43	55
Peak_986	1	12486526	12486656	.	131	11	15	5	5
Peak_987	1	12486812	12487014	.	203	43	27	17	38
Peak_988	1	12539815	12540674	.	860	99	88	58	135
Peak_989	1	12549547	12550458	.	912	296	235	135	145
Peak_990	1	12556544	12556638	.	95	28	22	6	5
Peak_991	1	12573884	12574135	.	252	90	36	32	49
Peak_992	1	12588200	12588732	.	533	75	77	73	66
Peak_993	1	12595890	12596883	.	994	170	159	74	93
Peak_994	1	12601945	12602300	.	356	76	31	62	84
Peak_995	1	12603863	12603920	.	58	5	1	6	7
Peak_996	1	12604129	12604658	.	530	105	68	75	54
Peak_997	1	12615976	12616803	.	828	120	84	43	56
Peak_998	1	12617253	12617350	.	98	12	12	12	9
Peak_999	1	12618015	12618134	.	120	8	24	2	10
Peak_1000	1	12618269	12619686	.	1418	133	186	77	76
Peak_1001	1	12619916	12620143	.	228	51	42	21	9
Peak_1002	1	12620259	12620359	.	101	5	12	4	9
Peak_1003	1	12636430	12637078	.	649	82	87	19	25
Peak_1004	1	12649819	12650639	.	821	64	59	37	12
Peak_1005	1	12810733	12810853	.	121	12	17	3	5
Peak_1006	1	12810994	12811155	.	162	21	38	6	13
Peak_1007	1	12851691	12852216	.	526	123	105	9	13
Peak_1008	1	12858083	12858180	.	98	8	13	7	7
Peak_1009	1	13583951	13584295	.	345	26	40	12	11
Peak_1010	1	13593751	13594206	.	456	69	55	24	18
Peak_1011	1	13605296	13605398	.	103	36	38	7	14
Peak_1012	1	13628583	13629156	.	574	79	108	41	23
Peak_1013	1	13665754	13665888	.	135	20	16	7	2
Peak_1014	1	13700605	13700672	.	68	18	18	2	4
Peak_1015	1	13748763	13749310	.	548	99	97	41	42
Peak_1016	1	13749589	13749689	.	101	9	7	4	4
Peak_1017	1	13749815	13750024	.	210	32	23	14	12
Peak_1018	1	13798916	13799104	.	189	72	29	6	16
Peak_1019	1	13812993	13813137	.	145	26	17	3	22
Peak_1020	1	13921985	13922085	.	101	25	5	1	1
Peak_1021	1	13965928	13966026	.	99	32	18	3	2
Peak_1022	1	13991056	13991130	.	75	35	8	2	2
Peak_1023	1	14017454	14017675	.	222	61	10	6	8
Peak_1024	1	14017788	14017933	.	146	48	10	10	0
Peak_1025	1	14114001	14114101	.	101	35	12	5	4
Peak_1026	1	14181654	14181745	.	92	33	2	3	2
Peak_1027	1	14190645	14190760	.	116	43	21	2	1
Peak_1028	1	14215249	14215448	.	200	52	24	3	4
Peak_1029	1	14268101	14268257	.	157	68	42	16	8
Peak_1030	1	14282861	14283155	.	295	106	51	7	3
Peak_1031	1	14304373	14304515	.	143	25	5	2	2
Peak_1032	1	14304642	14304913	.	272	137	30	9	9
Peak_1033	1	14486262	14487277	.	1016	226	171	68	25
Peak_1034	1	14495097	14495198	.	102	30	7	2	1
Peak_1035	1	14517444	14517666	.	223	65	20	8	4
Peak_1036	1	14522651	14522835	.	185	16	7	8	5
Peak_1037	1	14522938	14523131	.	194	38	18	7	4
Peak_1038	1	14541230	14541322	.	93	22	4	5	3
Peak_1039	1	14543578	14543678	.	101	27	10	2	1
Peak_1040	1	14552600	14552699	.	100	12	10	3	4
Peak_1041	1	14552806	14552906	.	101	19	6	8	1
Peak_1042	1	14553626	14554268	.	643	168	50	33	13
Peak_1043	1	14590487	14590577	.	91	24	12	2	3
Peak_1044	1	14598105	14598214	.	110	10	7	6	6
Peak_1045	1	14598344	14598905	.	562	56	32	22	2
Peak_1046	1	14599008	14599208	.	201	16	12	14	2
Peak_1047	1	14599384	14599679	.	296	33	17	10	1
Peak_1048	1	14606074	14606154	.	81	33	15	4	5
Peak_1049	1	14610816	14611036	.	221	60	10	1	1
Peak_1050	1	14612345	14612621	.	277	58	26	4	14
Peak_1051	1	14697341	14697439	.	99	18	7	0	1
Peak_1052	1	14699466	14699907	.	442	93	38	17	9
Peak_1053	1	14704868	14705189	.	322	52	33	10	8
Peak_1054	1	14724310	14725051	.	742	175	104	42	47
Peak_1055	1	14731617	14733801	.	2185	292	211	79	110
Peak_1056	1	14742092	14742856	.	765	194	151	94	75
Peak_1057	1	14786242	14786342	.	101	31	12	2	2
Peak_1058	1	14815094	14815501	.	408	58	24	17	8
Peak_1059	1	14835817	14835968	.	152	38	15	11	9
Peak_1060	1	14850296	14850396	.	101	57	24	9	6
Peak_1061	1	14850753	14850836	.	84	11	6	0	4
Peak_1062	1	14923934	14924084	.	151	14	18	7	5
Peak_1063	1	14924577	14924710	.	134	17	18	6	4
Peak_1064	1	14924873	14925259	.	387	22	20	12	17
Peak_1065	1	14925760	14925844	.	85	9	13	2	4
Peak_1066	1	14929627	14929744	.	118	44	20	26	40
Peak_1067	1	14945524	14945894	.	371	30	38	9	13
Peak_1068	1	14946464	14946578	.	115	16	12	8	7
Peak_1069	1	14946739	14946849	.	111	8	14	3	8
Peak_1070	1	14946979	14947388	.	410	41	56	10	17
Peak_1071	1	14964429	14964602	.	174	48	17	7	17
Peak_1072	1	14968376	14969237	.	862	184	111	61	92
Peak_1073	1	14971685	14971789	.	105	9	16	5	3
Peak_1074	1	14971916	14972073	.	158	10	25	6	7
Peak_1075	1	14976286	14976576	.	291	56	81	26	57
Peak_1076	1	14977067	14977886	.	820	157	164	62	72
Peak_1077	1	14995983	14997028	.	1046	174	216	104	160
Peak_1078	1	15027652	15028917	.	1266	286	269	87	168
Peak_1079	1	15030640	15031112	.	473	56	62	25	56
Peak_1080	1	15031501	15031754	.	254	29	26	20	22
Peak_1081	1	15046609	15046709	.	101	20	36	9	9
Peak_1082	1	15056997	15057137	.	141	46	40	22	22
Peak_1083	1	15075848	15076100	.	253	17	10	9	2
Peak_1084	1	15100509	15100634	.	126	39	16	8	18
Peak_1085	1	15139776	15139962	.	187	48	49	10	21
Peak_1086	1	15140074	15140364	.	291	14	18	9	8
Peak_1087	1	15152365	15154951	.	2587	389	436	124	161
Peak_1088	1	15158675	15159120	.	446	42	55	19	21
Peak_1089	1	15168504	15169056	.	553	158	126	55	80
Peak_1090	1	15178817	15179556	.	740	141	132	65	76
Peak_1091	1	15181565	15181669	.	105	19	28	7	3
Peak_1092	1	15190198	15190339	.	142	21	30	9	4
Peak_1093	1	15200246	15201196	.	951	198	198	76	82
Peak_1094	1	15201919	15202263	.	345	73	40	19	20
Peak_1095	1	15202474	15202574	.	101	2	9	1	3
Peak_1096	1	15206408	15206788	.	381	67	58	6	23
Peak_1097	1	15206934	15207251	.	318	14	29	10	14
Peak_1098	1	15207603	15207777	.	175	9	16	3	3
Peak_1099	1	15207880	15208102	.	223	23	23	1	6
Peak_1100	1	15247090	15247551	.	462	65	38	21	20
Peak_1101	1	15272629	15272812	.	184	38	29	9	23
Peak_1102	1	15323257	15323374	.	118	9	2	4	2
Peak_1103	1	15323614	15323812	.	199	20	14	11	10
Peak_1104	1	15337749	15338096	.	348	58	26	28	8
Peak_1105	1	15338238	15338338	.	101	4	2	3	3
Peak_1106	1	15352525	15352625	.	101	50	40	23	20
Peak_1107	1	15355960	15357197	.	1238	276	230	107	147
Peak_1108	1	15368609	15368669	.	61	8	5	0	1
Peak_1109	1	15409409	15409974	.	566	97	83	39	34
Peak_1110	1	15410084	15410170	.	87	6	5	3	2
Peak_1111	1	15411444	15411972	.	529	25	54	25	32
Peak_1112	1	15412238	15412396	.	159	15	21	17	22
Peak_1113	1	15416032	15416433	.	402	71	68	26	32
Peak_1114	1	15416863	15416919	.	57	1	7	9	6
Peak_1115	1	15417098	15417473	.	376	21	40	10	10
Peak_1116	1	15417585	15417771	.	187	42	52	16	29
Peak_1117	1	15417874	15417993	.	120	3	21	5	8
Peak_1118	1	15426880	15427206	.	327	33	36	24	32
Peak_1119	1	15431329	15431412	.	84	7	13	4	9
Peak_1120	1	15432701	15433213	.	513	50	39	51	35
Peak_1121	1	15460043	15460143	.	101	13	20	12	2
Peak_1122	1	15524524	15524978	.	455	280	129	82	82
Peak_1123	1	15525082	15525640	.	559	127	116	61	45
Peak_1124	1	15525742	15525951	.	210	3	7	4	5
Peak_1125	1	15526117	15527242	.	1126	233	250	97	106
Peak_1126	1	15531083	15531274	.	192	66	57	32	41
Peak_1127	1	15603089	15603835	.	747	111	113	47	60
Peak_1128	1	15616729	15618139	.	1411	331	256	103	112
Peak_1129	1	15620194	15620284	.	91	9	14	7	0
Peak_1130	1	15620397	15620515	.	119	29	17	6	8
Peak_1131	1	15678510	15678921	.	412	122	79	18	16
Peak_1132	1	15680064	15681448	.	1385	267	242	127	160
Peak_1133	1	15684961	15685299	.	339	32	15	9	17
Peak_1134	1	15703503	15704028	.	526	94	66	32	45
Peak_1135	1	15733048	15733138	.	91	4	15	4	3
Peak_1136	1	15741496	15741636	.	141	36	25	2	17
Peak_1137	1	15741739	15741840	.	102	6	12	3	3
Peak_1138	1	15757544	15758032	.	489	55	37	18	27
Peak_1139	1	15758136	15758455	.	320	25	32	12	10
Peak_1140	1	15758628	15758805	.	178	39	40	5	10
Peak_1141	1	15758956	15759056	.	101	6	16	3	10
Peak_1142	1	15759341	15759656	.	316	20	22	10	8
Peak_1143	1	15760242	15760530	.	289	19	27	8	6
Peak_1144	1	15760644	15760748	.	105	31	21	6	10
Peak_1145	1	15764219	15764434	.	216	54	18	12	15
Peak_1146	1	15786689	15787340	.	652	23	45	13	12
Peak_1147	1	15788278	15788378	.	101	17	8	6	11
Peak_1148	1	15788821	15788918	.	98	19	14	8	5
Peak_1149	1	15795098	15795684	.	587	66	83	56	44
Peak_1150	1	15796532	15797276	.	745	159	162	89	99
Peak_1151	1	15798848	15801488	.	2641	496	470	209	216
Peak_1152	1	15830598	15830646	.	49	2	0	0	1
Peak_1153	1	15830763	15831003	.	241	50	51	27	19
Peak_1154	1	15834330	15836181	.	1852	338	264	95	116
Peak_1155	1	15836305	15836374	.	70	4	2	6	4
Peak_1156	1	15843827	15844004	.	178	41	21	6	4
Peak_1157	1	15847009	15848066	.	1058	129	186	80	90
Peak_1158	1	15848194	15848667	.	474	42	29	16	6
Peak_1159	1	15848781	15848896	.	116	1	2	5	0
Peak_1160	1	15849011	15850197	.	1187	129	93	58	50
Peak_1161	1	15885805	15885883	.	79	6	9	1	5
Peak_1162	1	15886191	15886586	.	396	73	66	33	27
Peak_1163	1	15949031	15950199	.	1169	220	189	88	121
Peak_1164	1	15950868	15951153	.	286	17	33	7	17
Peak_1165	1	15952284	15953102	.	819	157	131	78	87
Peak_1166	1	15953214	15953437	.	224	10	10	6	5
Peak_1167	1	15957850	15957923	.	74	18	7	1	4
Peak_1168	1	15965873	15966569	.	697	75	80	21	32
Peak_1169	1	15975001	15975161	.	161	15	17	7	8
Peak_1170	1	15975315	15976254	.	940	98	130	45	62
Peak_1171	1	15985673	15986027	.	355	79	68	19	21
Peak_1172	1	15986138	15986219	.	82	5	3	10	0
Peak_1173	1	16009222	16009320	.	99	27	16	8	9
Peak_1174	1	16013009	16013511	.	503	51	70	44	47
Peak_1175	1	16014789	16015055	.	267	29	28	14	28
Peak_1176	1	16019563	16019688	.	126	22	16	8	28
Peak_1177	1	16019868	16019968	.	101	12	16	12	18
Peak_1178	1	16023508	16023608	.	101	9	13	2	5
Peak_1179	1	16045470	16045558	.	89	16	9	2	5
Peak_1180	1	16048623	16048724	.	102	16	13	8	3
Peak_1181	1	16048852	16048993	.	142	19	27	16	4
Peak_1182	1	16055807	16055911	.	105	22	13	7	7
Peak_1183	1	16057331	16057421	.	91	7	11	5	4
Peak_1184	1	16057527	16057822	.	296	11	26	12	17
Peak_1185	1	16067206	16067595	.	390	81	31	19	27
Peak_1186	1	16068470	16068802	.	333	71	22	40	28
Peak_1187	1	16076072	16077161	.	1090	154	120	53	75
Peak_1188	1	16077413	16077628	.	216	13	10	7	14
Peak_1189	1	16078964	16079308	.	345	65	45	24	30
Peak_1190	1	16088918	16089388	.	471	109	101	35	51
Peak_1191	1	16111829	16112194	.	366	44	72	17	23
Peak_1192	1	16112786	16112847	.	62	3	9	2	3
Peak_1193	1	16112977	16113231	.	255	18	29	5	12
Peak_1194	1	16122917	16123199	.	283	45	31	51	59
Peak_1195	1	16138925	16139905	.	981	134	94	65	69
Peak_1196	1	16143730	16144208	.	479	30	80	28	22
Peak_1197	1	16144336	16144445	.	110	7	12	2	0
Peak_1198	1	16144547	16144645	.	99	6	11	4	4
Peak_1199	1	16144821	16147298	.	2478	373	451	146	182
Peak_1200	1	16151179	16151388	.	210	32	24	12	3
Peak_1201	1	16151941	16152091	.	151	23	10	10	9
Peak_1202	1	16152563	16153126	.	564	73	79	29	44
Peak_1203	1	16153472	16153604	.	133	20	11	3	3
Peak_1204	1	16154075	16154380	.	306	30	28	12	11
Peak_1205	1	16154587	16154676	.	90	1	9	7	7
Peak_1206	1	16154844	16157083	.	2240	305	329	120	116
Peak_1207	1	16159038	16159465	.	428	62	62	10	21
Peak_1208	1	16164201	16164786	.	586	206	162	74	74
Peak_1209	1	16167737	16167867	.	131	12	10	2	2
Peak_1210	1	16167972	16168348	.	377	49	30	5	21
Peak_1211	1	16173035	16174314	.	1280	276	250	87	115
Peak_1212	1	16174500	16174600	.	101	5	23	6	10
Peak_1213	1	16175689	16176167	.	479	49	75	40	36
Peak_1214	1	16178524	16178962	.	439	61	47	14	18
Peak_1215	1	16181718	16182629	.	912	148	156	105	76
Peak_1216	1	16187818	16188322	.	505	70	62	39	36
Peak_1217	1	16206540	16207231	.	692	199	216	118	113
Peak_1218	1	16217127	16217227	.	101	5	10	8	4
Peak_1219	1	16217375	16217887	.	513	113	110	50	46
Peak_1220	1	16236272	16237357	.	1086	123	147	58	48
Peak_1221	1	16237468	16237547	.	80	5	12	2	2
Peak_1222	1	16248892	16248992	.	101	24	11	19	25
Peak_1223	1	16254643	16254734	.	92	45	16	4	7
Peak_1224	1	16260698	16261154	.	457	61	47	14	24
Peak_1225	1	16351129	16351289	.	161	28	23	4	12
Peak_1226	1	16351592	16351716	.	125	5	5	4	1
Peak_1227	1	16351963	16352884	.	922	115	124	80	59
Peak_1228	1	16366931	16368058	.	1128	267	235	91	111
Peak_1229	1	16371936	16372033	.	98	16	28	3	7
Peak_1230	1	16386469	16386713	.	245	64	40	18	32
Peak_1231	1	16402873	16402934	.	62	18	13	1	3
Peak_1232	1	16440216	16441315	.	1100	115	109	67	81
Peak_1233	1	16441428	16441526	.	99	9	8	2	3
Peak_1234	1	16498256	16498327	.	72	4	7	3	1
Peak_1235	1	16498533	16498633	.	101	5	4	1	15
Peak_1236	1	16498805	16499407	.	603	103	98	44	50
Peak_1237	1	16499731	16499885	.	155	23	30	14	8
Peak_1238	1	16509092	16509161	.	70	7	9	2	9
Peak_1239	1	16512904	16514638	.	1735	1044	517	392	471
Peak_1240	1	16525881	16526038	.	158	54	30	14	5
Peak_1241	1	16534873	16535648	.	776	98	156	72	73
Peak_1242	1	16559716	16559910	.	195	45	23	14	12
Peak_1243	1	16602460	16602621	.	162	64	18	32	32
Peak_1244	1	16612219	16614375	.	2157	629	395	320	271
Peak_1245	1	16620077	16620208	.	132	11	17	10	5
Peak_1246	1	16620801	16620914	.	114	11	11	8	9
Peak_1247	1	16621017	16622624	.	1608	296	171	101	104
Peak_1248	1	16623638	16623797	.	160	17	14	13	9
Peak_1249	1	16624144	16624288	.	145	34	9	16	14
Peak_1250	1	16624661	16624767	.	107	6	9	9	9
Peak_1251	1	16625060	16625368	.	309	58	31	19	23
Peak_1252	1	16625518	16625710	.	193	14	18	32	6
Peak_1253	1	16625951	16626034	.	84	4	25	9	6
Peak_1254	1	16626229	16626363	.	135	8	22	14	20
Peak_1255	1	16626825	16626880	.	56	2	16	9	9
Peak_1256	1	16627324	16627421	.	98	5	8	16	11
Peak_1257	1	16629877	16630346	.	470	19	64	26	18
Peak_1258	1	16638377	16638417	.	41	6	1	12	0
Peak_1259	1	16638577	16638692	.	116	8	16	3	5
Peak_1260	1	16643191	16643368	.	178	13	18	19	16
Peak_1261	1	16643722	16645167	.	1446	373	200	166	130
Peak_1262	1	16678155	16678335	.	181	29	21	10	4
Peak_1263	1	16691371	16691486	.	116	20	35	9	12
Peak_1264	1	16691633	16691965	.	333	14	40	6	15
Peak_1265	1	16692089	16692180	.	92	11	17	7	10
Peak_1266	1	16693100	16694814	.	1715	181	202	59	57
Peak_1267	1	16695521	16695607	.	87	5	18	6	10
Peak_1268	1	16695845	16696219	.	375	21	34	8	14
Peak_1269	1	16696673	16696773	.	101	12	22	12	19
Peak_1270	1	16698094	16699195	.	1102	70	130	56	50
Peak_1271	1	16701085	16701182	.	98	12	10	14	6
Peak_1272	1	16701598	16701690	.	93	14	15	12	15
Peak_1273	1	16701857	16701936	.	80	2	13	4	5
Peak_1274	1	16702063	16702142	.	80	10	28	17	7
Peak_1275	1	16702908	16704224	.	1317	175	177	64	55
Peak_1276	1	16704458	16705110	.	653	42	67	6	21
Peak_1277	1	16705211	16705297	.	87	8	5	3	6
Peak_1278	1	16706081	16706162	.	82	14	14	8	5
Peak_1279	1	16707481	16708208	.	728	112	123	35	36
Peak_1280	1	16708633	16711149	.	2517	213	261	139	96
Peak_1281	1	16711422	16711542	.	121	11	19	6	2
Peak_1282	1	16712241	16712487	.	247	18	26	22	18
Peak_1283	1	16712614	16712808	.	195	5	27	13	10
Peak_1284	1	16713400	16713689	.	290	30	30	20	6
Peak_1285	1	16715368	16715750	.	383	22	46	13	14
Peak_1286	1	16715961	16716058	.	98	15	18	9	7
Peak_1287	1	16717366	16718307	.	942	123	139	45	47
Peak_1288	1	16719705	16719965	.	261	16	28	14	5
Peak_1289	1	16720342	16721133	.	792	92	52	13	17
Peak_1290	1	16721277	16721356	.	80	2	1	5	3
Peak_1291	1	16727270	16727810	.	541	54	89	27	25
Peak_1292	1	16728541	16728614	.	74	20	9	3	1
Peak_1293	1	16748733	16748999	.	267	81	38	10	7
Peak_1294	1	16758373	16758454	.	82	6	3	8	9
Peak_1295	1	16758564	16758650	.	87	4	4	2	3
Peak_1296	1	16764208	16765902	.	1695	546	551	124	114
Peak_1297	1	16766862	16767267	.	406	91	78	37	23
Peak_1298	1	16770128	16771050	.	923	502	307	119	134
Peak_1299	1	16772345	16773065	.	721	358	200	104	133
Peak_1300	1	16781093	16781151	.	59	24	14	13	1
Peak_1301	1	16872548	16873318	.	771	131	180	99	109
Peak_1302	1	16873464	16873563	.	100	4	3	9	3
Peak_1303	1	16889175	16889596	.	422	38	47	18	36
Peak_1304	1	16889697	16889761	.	65	12	22	7	11
Peak_1305	1	16895585	16895800	.	216	101	1	35	24
Peak_1306	1	16895947	16897216	.	1270	759	294	292	328
Peak_1307	1	16904027	16905882	.	1856	414	344	241	258
Peak_1308	1	16913635	16914729	.	1095	198	216	105	127
Peak_1309	1	16921869	16921923	.	55	15	9	8	3
Peak_1310	1	16927843	16927901	.	59	4	13	9	2
Peak_1311	1	16948192	16948970	.	779	227	221	94	101
Peak_1312	1	16949129	16949276	.	148	11	19	13	8
Peak_1313	1	16951488	16951631	.	144	6	8	3	2
Peak_1314	1	16951741	16951857	.	117	40	19	13	13
Peak_1315	1	16960988	16961172	.	185	13	29	10	8
Peak_1316	1	16972038	16972131	.	94	10	23	5	6
Peak_1317	1	16981512	16981807	.	296	40	57	29	35
Peak_1318	1	17003890	17004350	.	461	66	67	23	44
Peak_1319	1	17011276	17011554	.	279	17	29	18	19
Peak_1320	1	17011915	17012301	.	387	61	54	31	17
Peak_1321	1	17016394	17016562	.	169	49	20	9	18
Peak_1322	1	17016718	17016792	.	75	4	1	1	2
Peak_1323	1	17053778	17053883	.	106	8	17	6	3
Peak_1324	1	17053986	17054454	.	469	190	113	69	58
Peak_1325	1	17059755	17059950	.	196	52	57	7	22
Peak_1326	1	17062007	17062065	.	59	10	29	8	2
Peak_1327	1	17094805	17095038	.	234	29	20	12	2
Peak_1328	1	17095149	17095364	.	216	5	9	5	3
Peak_1329	1	17119248	17119596	.	349	51	43	17	22
Peak_1330	1	17125832	17126060	.	229	29	30	12	9
Peak_1331	1	17128037	17129093	.	1057	205	162	87	73
Peak_1332	1	17129469	17129561	.	93	18	16	11	4
Peak_1333	1	17163011	17163186	.	176	28	66	27	32
Peak_1334	1	17167669	17167720	.	52	3	2	4	9
Peak_1335	1	17167861	17168752	.	892	258	303	105	123
Peak_1336	1	17169537	17169642	.	106	16	17	9	5
Peak_1337	1	17170867	17170960	.	94	9	13	1	3
Peak_1338	1	17171084	17171178	.	95	8	1	7	3
Peak_1339	1	17189665	17190306	.	642	161	162	46	47
Peak_1340	1	17190549	17190698	.	150	8	13	6	5
Peak_1341	1	17191297	17191734	.	438	70	85	27	24
Peak_1342	1	17198793	17199187	.	395	48	61	20	26
Peak_1343	1	17200598	17201142	.	545	80	75	19	21
Peak_1344	1	17207733	17207841	.	109	5	2	4	6
Peak_1345	1	17207983	17208269	.	287	45	47	15	15
Peak_1346	1	17226467	17226749	.	283	38	50	16	19
Peak_1347	1	17226913	17227064	.	152	7	23	5	1
Peak_1348	1	17232876	17234223	.	1348	254	266	146	171
Peak_1349	1	17236879	17237613	.	735	100	82	33	49
Peak_1350	1	17245261	17245491	.	231	49	31	22	17
Peak_1351	1	17251856	17251997	.	142	43	39	30	14
Peak_1352	1	17252127	17252251	.	125	3	7	3	4
Peak_1353	1	17336261	17336351	.	91	26	4	2	8
Peak_1354	1	17369270	17370132	.	863	99	85	28	24
Peak_1355	1	17438700	17438870	.	171	11	21	13	18
Peak_1356	1	17439228	17439487	.	260	15	20	6	5
Peak_1357	1	17439618	17440089	.	472	66	41	14	26
Peak_1358	1	17474547	17474647	.	101	29	8	11	12
Peak_1359	1	17502422	17502771	.	350	36	25	26	25
Peak_1360	1	17526441	17526528	.	88	12	20	7	8
Peak_1361	1	17527610	17527845	.	236	12	42	5	7
Peak_1362	1	17539815	17540125	.	311	37	20	4	8
Peak_1363	1	17540263	17540575	.	313	29	23	12	13
Peak_1364	1	17540757	17541260	.	504	32	42	22	13
Peak_1365	1	17550804	17552232	.	1429	253	221	76	77
Peak_1366	1	17553870	17554461	.	592	112	77	68	67
Peak_1367	1	17559368	17559641	.	274	33	42	10	14
Peak_1368	1	17559745	17560325	.	581	104	86	48	50
Peak_1369	1	17561046	17562000	.	955	118	130	52	71
Peak_1370	1	17565661	17565745	.	85	30	18	14	8
Peak_1371	1	17569490	17570174	.	685	153	76	68	58
Peak_1372	1	17580053	17580834	.	782	98	87	25	34
Peak_1373	1	17586273	17586450	.	178	38	17	12	24
Peak_1374	1	17586698	17586921	.	224	20	24	14	7
Peak_1375	1	17587726	17587950	.	225	24	34	10	14
Peak_1376	1	17588264	17588634	.	371	43	43	30	27
Peak_1377	1	17592106	17592349	.	244	34	13	38	27
Peak_1378	1	17612038	17612454	.	417	89	68	14	13
Peak_1379	1	17624960	17625050	.	91	26	14	20	10
Peak_1380	1	17632604	17632824	.	221	62	38	30	14
Peak_1381	1	17633443	17633507	.	65	4	3	2	2
Peak_1382	1	17633648	17634087	.	440	72	68	41	30
Peak_1383	1	17654650	17654727	.	78	31	22	8	8
Peak_1384	1	17668995	17669077	.	83	29	11	4	8
Peak_1385	1	17682585	17682693	.	109	33	19	4	13
Peak_1386	1	17717581	17717965	.	385	49	36	20	16
Peak_1387	1	17732619	17732758	.	140	30	33	12	11
Peak_1388	1	17765555	17765901	.	347	47	51	44	31
Peak_1389	1	17768632	17769190	.	559	138	76	67	72
Peak_1390	1	17861777	17862018	.	242	41	20	22	12
Peak_1391	1	17866591	17866765	.	175	44	42	13	21
Peak_1392	1	17874100	17874186	.	87	1	1	5	2
Peak_1393	1	17874294	17874555	.	262	42	58	6	25
Peak_1394	1	17874686	17875118	.	433	38	32	16	9
Peak_1395	1	17875947	17876146	.	200	39	25	24	8
Peak_1396	1	17878952	17879177	.	226	52	51	17	16
Peak_1397	1	17894294	17894653	.	360	84	34	15	20
Peak_1398	1	17919571	17919662	.	92	10	4	11	7
Peak_1399	1	18110107	18110197	.	91	7	10	8	1
Peak_1400	1	18110322	18110439	.	118	7	17	7	2
Peak_1401	1	18145074	18145182	.	109	20	1	1	3
Peak_1402	1	18145319	18145491	.	173	14	13	0	2
Peak_1403	1	18148899	18149636	.	738	201	98	26	58
Peak_1404	1	18182837	18182994	.	158	61	13	5	11
Peak_1405	1	18341424	18341516	.	93	48	36	0	5
Peak_1406	1	18344765	18344973	.	209	51	27	9	6
Peak_1407	1	18396423	18396523	.	101	30	42	3	1
Peak_1408	1	18480283	18481641	.	1359	336	292	76	94
Peak_1409	1	18481850	18481914	.	65	4	6	2	3
Peak_1410	1	18557776	18558013	.	238	32	18	4	5
Peak_1411	1	18575759	18575849	.	91	15	13	1	2
Peak_1412	1	18597511	18597602	.	92	19	17	3	10
Peak_1413	1	18597784	18597855	.	72	3	9	7	6
Peak_1414	1	18618410	18618490	.	81	6	11	3	3
Peak_1415	1	18720160	18720473	.	314	53	17	24	29
Peak_1416	1	18820833	18821040	.	208	47	12	21	13
Peak_1417	1	18882669	18882756	.	88	27	23	6	2
Peak_1418	1	18884250	18884355	.	106	26	22	12	15
Peak_1419	1	18901691	18901813	.	123	4	8	4	8
Peak_1420	1	18901916	18902253	.	338	31	24	14	11
Peak_1421	1	18902395	18903258	.	864	220	172	110	112
Peak_1422	1	18913199	18913433	.	235	75	65	36	24
Peak_1423	1	18922199	18922284	.	86	5	16	4	8
Peak_1424	1	18922393	18922589	.	197	18	16	11	7
Peak_1425	1	18922735	18922834	.	100	8	3	2	4
Peak_1426	1	18922981	18923178	.	198	15	16	6	5
Peak_1427	1	18923487	18924005	.	519	41	54	25	20
Peak_1428	1	18926321	18927518	.	1198	175	234	94	103
Peak_1429	1	18927690	18928030	.	341	17	29	24	27
Peak_1430	1	18929770	18930101	.	332	41	37	25	27
Peak_1431	1	18931794	18931864	.	71	14	4	9	9
Peak_1432	1	18931990	18932150	.	161	9	22	9	22
Peak_1433	1	18932512	18932652	.	141	19	22	15	18
Peak_1434	1	18937206	18937484	.	279	47	37	14	13
Peak_1435	1	18938259	18938939	.	681	90	117	34	65
Peak_1436	1	18948545	18948638	.	94	25	25	15	4
Peak_1437	1	18949244	18950012	.	769	50	65	40	16
Peak_1438	1	18950133	18950263	.	131	18	5	3	12
Peak_1439	1	18954124	18954202	.	79	7	4	4	10
Peak_1440	1	18954380	18954476	.	97	3	2	3	1
Peak_1441	1	18954717	18955116	.	400	31	16	12	24
Peak_1442	1	18955402	18955959	.	558	40	62	29	21
Peak_1443	1	18956364	18957464	.	1101	204	183	83	73
Peak_1444	1	18957752	18958325	.	574	59	116	29	23
Peak_1445	1	18965743	18966086	.	344	96	88	22	24
Peak_1446	1	19009653	19011491	.	1839	396	328	164	157
Peak_1447	1	19011712	19011810	.	99	2	1	11	1
Peak_1448	1	19012025	19012188	.	164	4	21	5	11
Peak_1449	1	19012390	19012547	.	158	11	29	1	4
Peak_1450	1	19014253	19014375	.	123	12	16	5	7
Peak_1451	1	19033997	19034538	.	542	124	162	45	35
Peak_1452	1	19052525	19052605	.	81	18	14	4	2
Peak_1453	1	19052712	19052804	.	93	15	13	2	11
Peak_1454	1	19066471	19066571	.	101	28	19	16	11
Peak_1455	1	19067055	19067153	.	99	5	6	10	16
Peak_1456	1	19074930	19075095	.	166	57	38	18	15
Peak_1457	1	19080030	19080466	.	437	71	47	35	37
Peak_1458	1	19080628	19081052	.	425	64	47	21	36
Peak_1459	1	19083175	19083435	.	261	41	13	22	15
Peak_1460	1	19110269	19110762	.	494	138	124	26	37
Peak_1461	1	19122793	19122874	.	82	19	21	7	6
Peak_1462	1	19203151	19203216	.	66	22	17	12	7
Peak_1463	1	19209285	19209350	.	66	7	13	5	1
Peak_1464	1	19209656	19210705	.	1050	145	146	76	80
Peak_1465	1	19211046	19211102	.	57	4	6	12	2
Peak_1466	1	19251135	19252189	.	1055	129	110	54	57
Peak_1467	1	19252339	19252505	.	167	33	17	9	9
Peak_1468	1	19260692	19260949	.	258	40	40	7	14
Peak_1469	1	19269515	19269662	.	148	33	21	9	7
Peak_1470	1	19288720	19288943	.	224	37	21	9	2
Peak_1471	1	19289102	19289202	.	101	8	5	4	8
Peak_1472	1	19311174	19311362	.	189	11	21	7	7
Peak_1473	1	19311492	19312991	.	1500	260	217	116	146
Peak_1474	1	19315271	19315794	.	524	53	96	27	31
Peak_1475	1	19330591	19330669	.	79	5	20	4	3
Peak_1476	1	19336601	19336858	.	258	86	55	25	37
Peak_1477	1	19395857	19395951	.	95	21	18	9	5
Peak_1478	1	19398355	19398720	.	366	71	62	46	35
Peak_1479	1	19429764	19430114	.	351	30	29	15	15
Peak_1480	1	19430220	19430381	.	162	33	9	14	11
Peak_1481	1	19436249	19436328	.	80	25	23	15	20
Peak_1482	1	19440477	19440782	.	306	113	58	20	37
Peak_1483	1	19445932	19445977	.	46	8	10	9	8
Peak_1484	1	19446373	19446434	.	62	7	13	7	19
Peak_1485	1	19448271	19448369	.	99	3	12	4	4
Peak_1486	1	19448479	19449477	.	999	118	124	65	65
Peak_1487	1	19450905	19450999	.	95	33	33	26	23
Peak_1488	1	19468442	19468632	.	191	48	30	12	13
Peak_1489	1	19469507	19469602	.	96	38	28	25	19
Peak_1490	1	19484433	19485566	.	1134	120	143	71	63
Peak_1491	1	19485676	19485810	.	135	80	46	7	8
Peak_1492	1	19485867	19486089	.	223	49	44	31	30
Peak_1493	1	19505059	19505374	.	316	32	24	43	31
Peak_1494	1	19505483	19505566	.	84	2	3	5	5
Peak_1495	1	19508807	19509265	.	459	73	36	36	29
Peak_1496	1	19559748	19559891	.	144	32	40	15	6
Peak_1497	1	19596441	19597545	.	1105	120	135	54	80
Peak_1498	1	19597718	19597778	.	61	3	8	3	3
Peak_1499	1	19616406	19616506	.	101	6	14	3	1
Peak_1500	1	19616650	19616772	.	123	36	9	12	14
Peak_1501	1	19622082	19622760	.	679	84	83	35	33
Peak_1502	1	19643224	19643381	.	158	23	18	5	11
Peak_1503	1	19643691	19643805	.	115	10	18	8	7
Peak_1504	1	19644783	19645394	.	612	58	59	16	18
Peak_1505	1	19646074	19646220	.	147	33	20	11	9
Peak_1506	1	19653783	19653983	.	201	39	14	10	23
Peak_1507	1	19654512	19654588	.	77	16	20	5	4
Peak_1508	1	19659864	19660007	.	144	57	34	18	14
Peak_1509	1	19704733	19704801	.	69	39	11	17	7
Peak_1510	1	19715650	19715738	.	89	35	34	27	11
Peak_1511	1	19737476	19737629	.	154	63	39	15	16
Peak_1512	1	19758250	19758791	.	542	99	95	58	65
Peak_1513	1	19764925	19765084	.	160	30	31	8	7
Peak_1514	1	19765230	19765330	.	101	9	2	3	3
Peak_1515	1	19765464	19765943	.	480	76	64	33	36
Peak_1516	1	19799913	19800563	.	651	86	111	54	50
Peak_1517	1	19800749	19801301	.	553	88	106	30	39
Peak_1518	1	19804879	19805324	.	446	108	80	15	27
Peak_1519	1	19882159	19883138	.	980	172	107	80	85
Peak_1520	1	19884640	19884727	.	88	21	6	4	5
Peak_1521	1	19903644	19904087	.	444	79	24	39	39
Peak_1522	1	19925311	19925574	.	264	43	45	12	20
Peak_1523	1	19974939	19975029	.	91	26	22	5	4
Peak_1524	1	20058186	20058252	.	67	6	2	2	5
Peak_1525	1	20058608	20058753	.	146	36	33	4	10
Peak_1526	1	20064097	20064202	.	106	14	22	11	2
Peak_1527	1	20101076	20101171	.	96	28	19	12	12
Peak_1528	1	20114289	20114578	.	290	46	24	8	7
Peak_1529	1	20124616	20124707	.	92	26	24	4	13
Peak_1530	1	20152437	20152587	.	151	25	37	21	4
Peak_1531	1	20186087	20186171	.	85	22	15	1	8
Peak_1532	1	20213074	20213178	.	105	48	36	13	15
Peak_1533	1	20234645	20235118	.	474	55	41	11	17
Peak_1534	1	20255918	20255997	.	80	23	18	1	4
Peak_1535	1	20279278	20279859	.	582	117	85	40	28
Peak_1536	1	20367237	20367587	.	351	26	25	8	18
Peak_1537	1	20367749	20367844	.	96	12	12	11	2
Peak_1538	1	20390755	20390939	.	185	42	21	8	9
Peak_1539	1	20411101	20411517	.	417	114	46	56	56
Peak_1540	1	20411622	20411722	.	101	4	12	5	6
Peak_1541	1	20426970	20427253	.	284	69	87	23	42
Peak_1542	1	20474845	20474936	.	92	10	8	3	5
Peak_1543	1	20476084	20476192	.	109	10	10	5	3
Peak_1544	1	20476309	20476432	.	124	6	11	1	1
Peak_1545	1	20476565	20476647	.	83	5	11	5	9
Peak_1546	1	20480093	20480212	.	120	11	2	4	1
Peak_1547	1	20480320	20481602	.	1283	195	175	78	85
Peak_1548	1	20484110	20484503	.	394	23	33	19	17
Peak_1549	1	20484634	20484782	.	149	22	6	8	3
Peak_1550	1	20486204	20486335	.	132	15	34	12	6
Peak_1551	1	20486744	20487128	.	385	22	42	8	24
Peak_1552	1	20493850	20494613	.	764	76	93	29	39
Peak_1553	1	20494772	20495305	.	534	36	84	24	25
Peak_1554	1	20495987	20496753	.	767	164	156	113	106
Peak_1555	1	20507490	20508311	.	822	136	111	60	81
Peak_1556	1	20522527	20522596	.	70	12	14	8	2
Peak_1557	1	20552429	20552617	.	189	17	16	9	10
Peak_1558	1	20552756	20552822	.	67	6	5	3	0
Peak_1559	1	20553023	20553228	.	206	13	12	6	1
Peak_1560	1	20578292	20578384	.	93	39	13	3	1
Peak_1561	1	20604296	20604528	.	233	57	63	30	14
Peak_1562	1	20612682	20612742	.	61	22	32	7	2
Peak_1563	1	20613525	20614235	.	711	174	97	62	68
Peak_1564	1	20633519	20633767	.	249	11	12	2	6
Peak_1565	1	20633870	20634091	.	222	30	15	3	8
Peak_1566	1	20634294	20634494	.	201	9	5	0	4
Peak_1567	1	20634623	20634769	.	147	20	23	12	3
Peak_1568	1	20660598	20660691	.	94	6	8	4	8
Peak_1569	1	20660979	20661993	.	1015	260	214	121	154
Peak_1570	1	20696309	20696400	.	92	9	3	0	8
Peak_1571	1	20696503	20697559	.	1057	183	143	83	76
Peak_1572	1	20698529	20699078	.	550	70	46	16	12
Peak_1573	1	20717762	20717875	.	114	25	9	4	3
Peak_1574	1	20718008	20718099	.	92	24	20	9	13
Peak_1575	1	20730754	20730835	.	82	9	18	6	6
Peak_1576	1	20732168	20733823	.	1656	396	326	181	193
Peak_1577	1	20786103	20787791	.	1689	247	240	92	118
Peak_1578	1	20787927	20788150	.	224	31	13	7	23
Peak_1579	1	20847649	20848287	.	639	46	54	42	10
Peak_1580	1	20871401	20871722	.	322	87	27	16	19
Peak_1581	1	21022223	21022863	.	641	172	122	92	97
Peak_1582	1	21069738	21069837	.	100	19	12	6	5
Peak_1583	1	21084171	21084339	.	169	23	12	3	6
Peak_1584	1	21091183	21091355	.	173	70	31	19	19
Peak_1585	1	21149491	21149591	.	101	17	2	9	6
Peak_1586	1	21149715	21150221	.	507	93	74	52	39
Peak_1587	1	21175459	21175559	.	101	11	12	5	4
Peak_1588	1	21175993	21176052	.	60	12	9	1	3
Peak_1589	1	21176586	21177415	.	830	98	137	61	46
Peak_1590	1	21206134	21206674	.	541	97	80	70	77
Peak_1591	1	21212236	21212437	.	202	54	12	9	5
Peak_1592	1	21238297	21239674	.	1378	235	241	91	131
Peak_1593	1	21239810	21239945	.	136	14	13	3	9
Peak_1594	1	21251918	21252458	.	541	115	40	52	54
Peak_1595	1	21252608	21252712	.	105	5	8	1	7
Peak_1596	1	21261848	21263090	.	1243	232	131	118	105
Peak_1597	1	21289701	21289774	.	74	9	9	5	5
Peak_1598	1	21289897	21290034	.	138	17	14	8	6
Peak_1599	1	21290139	21290290	.	152	15	12	6	5
Peak_1600	1	21290403	21290539	.	137	32	14	6	3
Peak_1601	1	21290704	21290763	.	60	3	7	4	1
Peak_1602	1	21294369	21295297	.	929	150	101	40	49
Peak_1603	1	21298100	21298199	.	100	35	20	4	3
Peak_1604	1	21298885	21299121	.	237	48	16	16	5
Peak_1605	1	21303439	21303544	.	106	20	13	5	4
Peak_1606	1	21309410	21309518	.	109	21	21	19	10
Peak_1607	1	21323186	21323324	.	139	14	24	10	8
Peak_1608	1	21324106	21325586	.	1481	241	275	130	128
Peak_1609	1	21329541	21329781	.	241	41	20	20	12
Peak_1610	1	21334039	21334965	.	927	181	202	82	87
Peak_1611	1	21342861	21342961	.	101	12	11	3	3
Peak_1612	1	21344390	21344484	.	95	3	14	3	3
Peak_1613	1	21344617	21345016	.	400	21	24	17	9
Peak_1614	1	21345126	21346058	.	933	175	154	83	82
Peak_1615	1	21350042	21350623	.	582	116	52	9	34
Peak_1616	1	21368581	21368705	.	125	56	29	16	8
Peak_1617	1	21439759	21439892	.	134	12	18	5	4
Peak_1618	1	21440040	21440217	.	178	43	33	12	9
Peak_1619	1	21440323	21440433	.	111	3	11	0	2
Peak_1620	1	21440565	21440649	.	85	7	5	4	3
Peak_1621	1	21508918	21509018	.	101	5	2	3	3
Peak_1622	1	21509157	21509243	.	87	9	7	5	9
Peak_1623	1	21511637	21511897	.	261	23	10	10	6
Peak_1624	1	21512052	21512152	.	101	50	18	8	11
Peak_1625	1	21535011	21535103	.	93	32	28	4	2
Peak_1626	1	21552779	21553141	.	363	55	21	5	18
Peak_1627	1	21553297	21553352	.	56	5	7	1	1
Peak_1628	1	21553538	21553601	.	64	2	3	2	2
Peak_1629	1	21553766	21553902	.	137	36	22	16	5
Peak_1630	1	21559791	21559891	.	101	11	6	13	1
Peak_1631	1	21560073	21560183	.	111	15	14	9	2
Peak_1632	1	21567712	21568113	.	402	37	38	22	20
Peak_1633	1	21568326	21568720	.	395	60	81	36	53
Peak_1634	1	21574130	21574485	.	356	25	37	19	16
Peak_1635	1	21579902	21580025	.	124	41	28	6	3
Peak_1636	1	21586478	21587551	.	1074	221	215	78	120
Peak_1637	1	21604613	21604786	.	174	43	36	10	13
Peak_1638	1	21608010	21608082	.	73	26	45	11	7
Peak_1639	1	21623515	21624008	.	494	58	55	38	38
Peak_1640	1	21626866	21626963	.	98	18	6	6	4
Peak_1641	1	21627173	21627241	.	69	12	7	8	15
Peak_1642	1	21635171	21635441	.	271	44	37	14	16
Peak_1643	1	21638672	21639268	.	597	136	91	58	38
Peak_1644	1	21659142	21659411	.	270	52	30	29	17
Peak_1645	1	21669340	21669535	.	196	18	12	6	4
Peak_1646	1	21669650	21669815	.	166	9	11	5	4
Peak_1647	1	21669926	21670019	.	94	7	9	6	3
Peak_1648	1	21672034	21672240	.	207	21	27	2	9
Peak_1649	1	21676174	21676710	.	537	48	48	18	19
Peak_1650	1	21703470	21703547	.	78	12	6	2	0
Peak_1651	1	21703784	21703848	.	65	10	4	0	1
Peak_1652	1	21764685	21764974	.	290	45	25	16	20
Peak_1653	1	21765102	21765238	.	137	7	10	7	6
Peak_1654	1	21781991	21782123	.	133	22	22	5	6
Peak_1655	1	21782249	21782430	.	182	15	14	6	4
Peak_1656	1	21782559	21783399	.	841	84	65	42	44
Peak_1657	1	21783543	21784166	.	624	85	71	31	24
Peak_1658	1	21816964	21817171	.	208	56	29	12	13
Peak_1659	1	21817365	21817449	.	85	6	8	2	3
Peak_1660	1	21862100	21862361	.	262	51	26	10	16
Peak_1661	1	21869833	21870328	.	496	101	89	51	66
Peak_1662	1	21899883	21900174	.	292	34	28	8	4
Peak_1663	1	21904886	21905151	.	266	81	40	42	35
Peak_1664	1	21913880	21913968	.	89	12	11	6	11
Peak_1665	1	21920345	21920762	.	418	36	43	7	20
Peak_1666	1	21920891	21922511	.	1621	159	218	79	89
Peak_1667	1	21922685	21922937	.	253	29	49	5	4
Peak_1668	1	21930972	21932060	.	1089	188	154	85	78
Peak_1669	1	21933476	21934303	.	828	62	124	33	42
Peak_1670	1	21935319	21937094	.	1776	168	193	72	67
Peak_1671	1	21937642	21937938	.	297	28	53	12	16
Peak_1672	1	21939177	21939463	.	287	12	17	15	11
Peak_1673	1	21939600	21940141	.	542	117	114	35	58
Peak_1674	1	21956774	21957499	.	726	91	82	51	49
Peak_1675	1	21966218	21966723	.	506	91	62	23	33
Peak_1676	1	21972911	21973120	.	210	36	16	1	4
Peak_1677	1	21973269	21973371	.	103	8	4	4	1
Peak_1678	1	21997894	21998008	.	115	31	13	3	3
Peak_1679	1	21998152	21998266	.	115	11	14	1	1
Peak_1680	1	22019107	22019536	.	430	120	79	37	36
Peak_1681	1	22019701	22019785	.	85	1	7	8	3
Peak_1682	1	22024902	22026312	.	1411	287	217	132	149
Peak_1683	1	22044681	22045012	.	332	17	21	10	3
Peak_1684	1	22045133	22045313	.	181	16	8	7	2
Peak_1685	1	22045457	22045556	.	100	4	2	0	3
Peak_1686	1	22052534	22053099	.	566	113	82	48	60
Peak_1687	1	22053572	22053724	.	153	31	10	22	18
Peak_1688	1	22092149	22092283	.	135	8	15	3	0
Peak_1689	1	22092405	22092566	.	162	23	45	9	15
Peak_1690	1	22106967	22107017	.	51	1	0	4	4
Peak_1691	1	22107174	22107432	.	259	77	27	21	11
Peak_1692	1	22131690	22131886	.	197	7	9	2	16
Peak_1693	1	22131995	22132348	.	354	17	18	14	24
Peak_1694	1	22132632	22132756	.	125	15	25	18	12
Peak_1695	1	22141950	22142148	.	199	16	18	12	6
Peak_1696	1	22142297	22142663	.	367	29	34	12	10
Peak_1697	1	22185064	22185134	.	71	6	4	3	3
Peak_1698	1	22185251	22185403	.	153	45	12	16	10
Peak_1699	1	22228841	22228934	.	94	7	5	2	4
Peak_1700	1	22229281	22229908	.	628	91	91	22	11
Peak_1701	1	22250478	22250571	.	94	7	5	3	0
Peak_1702	1	22250857	22250930	.	74	10	13	7	9
Peak_1703	1	22263108	22263399	.	292	40	26	11	18
Peak_1704	1	22275998	22276070	.	73	32	16	4	2
Peak_1705	1	22416630	22416875	.	246	26	34	8	16
Peak_1706	1	22418898	22419395	.	498	91	75	18	20
Peak_1707	1	22420379	22420421	.	43	4	4	3	0
Peak_1708	1	22447635	22447888	.	254	46	60	13	21
Peak_1709	1	22448000	22448114	.	115	9	11	0	2
Peak_1710	1	22451693	22452632	.	940	163	98	59	60
Peak_1711	1	22588504	22588573	.	70	6	12	7	4
Peak_1712	1	22642131	22642283	.	153	28	17	8	10
Peak_1713	1	22642398	22642664	.	267	15	10	15	1
Peak_1714	1	22674539	22674617	.	79	9	5	8	1
Peak_1715	1	22689107	22689336	.	230	7	13	0	2
Peak_1716	1	22689494	22689920	.	427	172	118	45	74
Peak_1717	1	22704531	22704760	.	230	46	44	14	19
Peak_1718	1	22704866	22704936	.	71	1	1	3	1
Peak_1719	1	22709855	22709988	.	134	11	23	4	11
Peak_1720	1	22710245	22710421	.	177	20	10	5	8
Peak_1721	1	22711655	22712007	.	353	27	26	34	11
Peak_1722	1	22735312	22735456	.	145	31	28	12	14
Peak_1723	1	22735622	22735887	.	266	20	19	28	25
Peak_1724	1	22738378	22738472	.	95	7	4	9	1
Peak_1725	1	22738628	22738810	.	183	30	21	23	16
Peak_1726	1	22739280	22740240	.	961	155	154	48	69
Peak_1727	1	22746160	22746542	.	383	42	76	26	21
Peak_1728	1	22747124	22747831	.	708	160	133	79	78
Peak_1729	1	22750079	22750977	.	899	153	165	60	45
Peak_1730	1	22763613	22763713	.	101	19	30	14	13
Peak_1731	1	22789353	22789950	.	598	127	130	30	38
Peak_1732	1	22826574	22826701	.	128	4	9	5	7
Peak_1733	1	22826820	22826935	.	116	10	13	0	6
Peak_1734	1	22827051	22827132	.	82	7	8	6	3
Peak_1735	1	22831687	22832784	.	1098	291	223	153	178
Peak_1736	1	22862195	22862282	.	88	11	17	6	3
Peak_1737	1	22870567	22870711	.	145	16	21	6	5
Peak_1738	1	22870838	22870952	.	115	26	10	1	6
Peak_1739	1	22872594	22872846	.	253	8	15	9	6
Peak_1740	1	22872960	22873618	.	659	164	106	45	107
Peak_1741	1	22876973	22877130	.	158	25	28	12	35
Peak_1742	1	22879970	22880050	.	81	5	6	4	2
Peak_1743	1	22880168	22880248	.	81	19	9	9	8
Peak_1744	1	22889343	22889429	.	87	12	23	17	9
Peak_1745	1	22902980	22903395	.	416	50	34	13	9
Peak_1746	1	22971673	22971751	.	79	19	16	11	8
Peak_1747	1	22976485	22976935	.	451	82	57	36	18
Peak_1748	1	22978523	22978598	.	76	18	19	11	10
Peak_1749	1	23010826	23011141	.	316	75	65	59	43
Peak_1750	1	23013848	23013948	.	101	30	26	13	9
Peak_1751	1	23019251	23019900	.	650	114	78	52	43
Peak_1752	1	23020018	23020144	.	127	8	16	9	9
Peak_1753	1	23020845	23020945	.	101	5	9	11	5
Peak_1754	1	23021066	23021143	.	78	3	8	3	4
Peak_1755	1	23099877	23100690	.	814	145	79	35	88
Peak_1756	1	23101620	23101709	.	90	15	8	8	5
Peak_1757	1	23123711	23123761	.	51	29	10	1	6
Peak_1758	1	23167410	23167748	.	339	27	17	17	19
Peak_1759	1	23167820	23167955	.	136	22	20	11	13
Peak_1760	1	23168764	23168864	.	101	57	11	27	10
Peak_1761	1	23177559	23178220	.	662	112	94	44	44
Peak_1762	1	23188581	23189423	.	843	137	78	65	52
Peak_1763	1	23194238	23194658	.	421	46	33	18	23
Peak_1764	1	23194759	23195042	.	284	55	31	30	15
Peak_1765	1	23196652	23197414	.	763	130	147	53	51
Peak_1766	1	23198675	23198813	.	139	18	27	8	4
Peak_1767	1	23217434	23217524	.	91	13	9	9	8
Peak_1768	1	23248497	23248588	.	92	30	11	1	4
Peak_1769	1	23343321	23343502	.	182	30	24	12	18
Peak_1770	1	23343613	23343793	.	181	4	14	6	5
Peak_1771	1	23344050	23345095	.	1046	398	288	133	170
Peak_1772	1	23367734	23368587	.	854	196	162	76	79
Peak_1773	1	23368782	23369973	.	1192	174	185	63	81
Peak_1774	1	23377304	23377378	.	75	2	3	3	1
Peak_1775	1	23377454	23377730	.	277	77	36	35	32
Peak_1776	1	23384835	23385022	.	188	15	27	2	13
Peak_1777	1	23385139	23385632	.	494	91	38	19	20
Peak_1778	1	23393782	23393910	.	129	22	19	28	14
Peak_1779	1	23394034	23394467	.	434	32	37	21	21
Peak_1780	1	23402987	23404382	.	1396	228	236	110	91
Peak_1781	1	23411664	23411847	.	184	47	10	16	11
Peak_1782	1	23472930	23473313	.	384	89	44	32	42
Peak_1783	1	23473539	23473653	.	115	9	7	3	1
Peak_1784	1	23484432	23484544	.	113	31	28	20	19
Peak_1785	1	23484649	23484772	.	124	43	39	23	13
Peak_1786	1	23528281	23528440	.	160	29	25	16	16
Peak_1787	1	23530884	23530995	.	112	3	16	15	12
Peak_1788	1	23531303	23531512	.	210	40	24	10	22
Peak_1789	1	23539696	23540128	.	433	58	66	19	19
Peak_1790	1	23544836	23544960	.	125	18	27	4	11
Peak_1791	1	23554252	23555734	.	1483	216	214	72	57
Peak_1792	1	23555873	23557063	.	1191	172	140	76	84
Peak_1793	1	23558141	23559904	.	1764	295	201	84	98
Peak_1794	1	23560037	23560157	.	121	7	11	5	4
Peak_1795	1	23562140	23562650	.	511	159	100	53	52
Peak_1796	1	23577150	23577929	.	780	80	95	30	30
Peak_1797	1	23589334	23589425	.	92	7	9	0	2
Peak_1798	1	23589618	23589783	.	166	44	17	7	5
Peak_1799	1	23593629	23593770	.	142	39	34	12	6
Peak_1800	1	23594764	23594906	.	143	13	8	2	7
Peak_1801	1	23595014	23595160	.	147	32	36	5	17
Peak_1802	1	23619803	23619890	.	88	18	22	4	4
Peak_1803	1	23691589	23691886	.	298	73	32	18	10
Peak_1804	1	23692011	23692386	.	376	29	16	25	13
Peak_1805	1	23728612	23728871	.	260	53	27	9	17
Peak_1806	1	23742970	23744162	.	1193	122	132	42	53
Peak_1807	1	23744478	23744578	.	101	12	11	5	4
Peak_1808	1	23744756	23744850	.	95	14	12	3	2
Peak_1809	1	23756471	23756636	.	166	6	1	0	6
Peak_1810	1	23756756	23757139	.	384	52	42	22	21
Peak_1811	1	23777987	23778111	.	125	8	12	3	3
Peak_1812	1	23778253	23778495	.	243	35	10	17	11
Peak_1813	1	23778598	23778756	.	159	10	25	5	10
Peak_1814	1	23779893	23779993	.	101	27	22	18	8
Peak_1815	1	23790126	23790601	.	476	65	71	45	21
Peak_1816	1	23790761	23791114	.	354	34	51	13	13
Peak_1817	1	23791870	23791970	.	101	25	26	14	15
Peak_1818	1	23794783	23794877	.	95	10	19	8	2
Peak_1819	1	23799077	23801381	.	2305	321	367	135	124
Peak_1820	1	23824986	23825538	.	553	70	67	38	33
Peak_1821	1	23838627	23838727	.	101	27	14	21	13
Peak_1822	1	23865521	23865834	.	314	75	50	20	45
Peak_1823	1	23865942	23866088	.	147	13	6	4	3
Peak_1824	1	23867723	23867813	.	91	5	12	5	7
Peak_1825	1	23867968	23868536	.	569	110	102	46	39
Peak_1826	1	23904792	23905059	.	268	28	34	14	25
Peak_1827	1	23916907	23917109	.	203	34	31	21	4
Peak_1828	1	23917261	23917433	.	173	15	11	18	8
Peak_1829	1	23930904	23931455	.	552	109	68	25	41
Peak_1830	1	23931595	23931906	.	312	17	19	7	13
Peak_1831	1	23951586	23952123	.	538	206	99	57	59
Peak_1832	1	23958953	23960276	.	1324	277	232	98	98
Peak_1833	1	23979808	23980590	.	783	98	82	57	60
Peak_1834	1	23980789	23981051	.	263	25	40	17	20
Peak_1835	1	23984684	23984737	.	54	6	11	10	9
Peak_1836	1	24009310	24009718	.	409	71	52	21	18
Peak_1837	1	24018619	24019366	.	748	123	72	38	42
Peak_1838	1	24022382	24023250	.	869	172	117	42	58
Peak_1839	1	24046205	24046296	.	92	2	1	2	9
Peak_1840	1	24046422	24046527	.	106	19	9	14	9
Peak_1841	1	24071225	24071313	.	89	6	18	5	4
Peak_1842	1	24102749	24102840	.	92	8	11	7	11
Peak_1843	1	24107712	24107804	.	93	8	10	4	1
Peak_1844	1	24107908	24108263	.	356	31	25	15	19
Peak_1845	1	24108429	24109206	.	778	110	165	38	45
Peak_1846	1	24112255	24112806	.	552	71	53	34	41
Peak_1847	1	24117938	24118034	.	97	20	22	8	8
Peak_1848	1	24120179	24120320	.	142	16	14	4	4
Peak_1849	1	24120432	24120756	.	325	50	37	8	7
Peak_1850	1	24149948	24150098	.	151	26	21	16	4
Peak_1851	1	24150243	24150294	.	52	4	2	7	5
Peak_1852	1	24150545	24150797	.	253	59	52	13	13
Peak_1853	1	24154988	24155625	.	638	57	53	10	16
Peak_1854	1	24186987	24187446	.	460	43	64	17	26
Peak_1855	1	24187596	24187769	.	174	16	7	3	7
Peak_1856	1	24202018	24202166	.	149	38	29	15	6
Peak_1857	1	24266184	24266985	.	802	265	240	142	124
Peak_1858	1	24267096	24267226	.	131	5	5	2	2
Peak_1859	1	24294406	24295303	.	898	158	99	79	64
Peak_1860	1	24309834	24309969	.	136	74	77	12	18
Peak_1861	1	24319463	24319793	.	331	41	43	6	12
Peak_1862	1	24321476	24321549	.	74	2	2	1	3
Peak_1863	1	24321683	24322771	.	1089	164	167	61	66
Peak_1864	1	24329984	24330038	.	55	6	12	1	6
Peak_1865	1	24363124	24363240	.	117	25	20	34	20
Peak_1866	1	24365288	24365527	.	240	58	37	26	23
Peak_1867	1	24384353	24384448	.	96	21	30	11	7
Peak_1868	1	24412009	24412277	.	269	31	30	12	21
Peak_1869	1	24413334	24413884	.	551	82	75	28	34
Peak_1870	1	24415288	24417427	.	2140	447	317	234	206
Peak_1871	1	24459645	24460214	.	570	109	84	51	80
Peak_1872	1	24488170	24488492	.	323	60	58	12	11
Peak_1873	1	24502279	24502600	.	322	38	37	16	24
Peak_1874	1	24502717	24503195	.	479	66	102	16	16
Peak_1875	1	24515648	24516005	.	358	84	59	27	36
Peak_1876	1	24536526	24536741	.	216	49	34	19	38
Peak_1877	1	24541135	24541259	.	125	40	25	30	13
Peak_1878	1	24544323	24544472	.	150	25	35	3	11
Peak_1879	1	24559112	24559568	.	457	68	45	28	25
Peak_1880	1	24562760	24562866	.	107	26	42	8	4
Peak_1881	1	24642185	24642345	.	161	8	17	3	9
Peak_1882	1	24642465	24643748	.	1284	340	271	155	162
Peak_1883	1	24657856	24658005	.	150	35	23	9	19
Peak_1884	1	24683411	24684213	.	803	165	152	84	93
Peak_1885	1	24688727	24688802	.	76	44	14	15	10
Peak_1886	1	24702522	24703091	.	570	87	100	53	54
Peak_1887	1	24704740	24704953	.	214	29	30	18	12
Peak_1888	1	24705105	24705231	.	127	2	7	6	6
Peak_1889	1	24705392	24705681	.	290	36	60	23	36
Peak_1890	1	24705835	24705937	.	103	1	8	2	1
Peak_1891	1	24713221	24713536	.	316	68	70	20	20
Peak_1892	1	24724529	24724755	.	227	21	23	5	3
Peak_1893	1	24724859	24725160	.	302	28	35	11	14
Peak_1894	1	24742358	24742859	.	502	59	53	43	30
Peak_1895	1	24743440	24743939	.	500	37	33	18	15
Peak_1896	1	24744705	24744768	.	64	1	1	0	1
Peak_1897	1	24744870	24746061	.	1192	376	360	123	139
Peak_1898	1	24746216	24746317	.	102	11	7	3	2
Peak_1899	1	24769891	24770117	.	227	19	17	2	4
Peak_1900	1	24770292	24770442	.	151	22	34	3	8
Peak_1901	1	24793885	24793985	.	101	19	12	10	4
Peak_1902	1	24794181	24794255	.	75	2	1	10	4
Peak_1903	1	24848066	24848146	.	81	25	24	20	10
Peak_1904	1	24914514	24915130	.	617	46	44	12	20
Peak_1905	1	24946911	24947264	.	354	25	25	18	17
Peak_1906	1	24947375	24947571	.	197	30	36	5	20
Peak_1907	1	24947856	24947920	.	65	2	15	7	1
Peak_1908	1	24949361	24949543	.	183	43	78	9	9
Peak_1909	1	24967116	24967197	.	82	11	15	7	8
Peak_1910	1	24970351	24970728	.	378	56	60	17	6
Peak_1911	1	24972190	24972272	.	83	17	8	3	3
Peak_1912	1	25022489	25023130	.	642	122	76	38	55
Peak_1913	1	25101514	25101703	.	190	31	19	6	7
Peak_1914	1	25145864	25145986	.	123	16	19	2	1
Peak_1915	1	25146093	25146206	.	114	15	2	3	4
Peak_1916	1	25182624	25183099	.	476	96	73	15	21
Peak_1917	1	25232029	25232895	.	867	129	76	66	57
Peak_1918	1	25233089	25233329	.	241	34	17	12	27
Peak_1919	1	25237028	25237142	.	115	33	25	8	21
Peak_1920	1	25239730	25240225	.	496	104	74	21	34
Peak_1921	1	25240329	25240429	.	101	4	4	4	5
Peak_1922	1	25246178	25246266	.	89	16	11	8	5
Peak_1923	1	25247022	25247209	.	188	15	27	14	12
Peak_1924	1	25247383	25248098	.	716	120	140	76	65
Peak_1925	1	25253949	25254209	.	261	58	35	35	12
Peak_1926	1	25267480	25267614	.	135	23	25	6	6
Peak_1927	1	25267805	25268070	.	266	40	31	19	19
Peak_1928	1	25337168	25337383	.	216	48	24	6	11
Peak_1929	1	25337815	25337969	.	155	22	16	9	16
Peak_1930	1	25338125	25338959	.	835	89	94	52	54
Peak_1931	1	25425479	25425829	.	351	48	44	3	7
Peak_1932	1	25430106	25431395	.	1290	278	298	130	130
Peak_1933	1	25477438	25477519	.	82	8	4	1	1
Peak_1934	1	25477676	25477799	.	124	18	4	7	20
Peak_1935	1	25503032	25503327	.	296	54	51	16	9
Peak_1936	1	25519348	25519927	.	580	68	59	32	19
Peak_1937	1	25522376	25522475	.	100	43	21	11	13
Peak_1938	1	25543463	25543937	.	475	83	64	50	36
Peak_1939	1	25544912	25544982	.	71	9	12	4	8
Peak_1940	1	25549236	25549382	.	147	6	10	3	7
Peak_1941	1	25549507	25550438	.	932	141	137	60	75
Peak_1942	1	25568654	25569187	.	534	64	46	24	23
Peak_1943	1	25615987	25616119	.	133	13	6	13	7
Peak_1944	1	25616195	25616331	.	137	10	7	5	12
Peak_1945	1	25616432	25616721	.	290	64	53	32	21
Peak_1946	1	25657416	25657485	.	70	7	9	3	8
Peak_1947	1	25657725	25657808	.	84	4	5	4	0
Peak_1948	1	25696002	25696102	.	101	30	23	4	13
Peak_1949	1	25737091	25737404	.	314	79	49	14	17
Peak_1950	1	25771346	25772407	.	1062	138	143	57	98
Peak_1951	1	25773280	25774026	.	747	98	80	55	39
Peak_1952	1	25775686	25775756	.	71	9	19	6	12
Peak_1953	1	25787026	25787172	.	147	23	21	5	5
Peak_1954	1	25810778	25811047	.	270	26	18	19	14
Peak_1955	1	25819216	25819331	.	116	35	16	10	4
Peak_1956	1	25819457	25819678	.	222	13	21	12	2
Peak_1957	1	25819811	25820404	.	594	109	94	50	45
Peak_1958	1	25820509	25820950	.	442	50	46	19	30
Peak_1959	1	25844893	25845056	.	164	64	50	25	30
Peak_1960	1	25845336	25845477	.	142	14	23	9	9
Peak_1961	1	25858917	25859862	.	946	135	77	38	38
Peak_1962	1	25867443	25867807	.	365	35	46	7	9
Peak_1963	1	25874929	25876051	.	1123	134	136	63	66
Peak_1964	1	25890367	25890851	.	485	106	108	24	27
Peak_1965	1	25892245	25892985	.	741	120	127	39	54
Peak_1966	1	25895417	25895692	.	276	49	47	29	20
Peak_1967	1	25895807	25895874	.	68	1	1	4	0
Peak_1968	1	25895985	25896060	.	76	3	8	5	0
Peak_1969	1	25905050	25905249	.	200	14	18	9	15
Peak_1970	1	25905422	25906143	.	722	75	78	31	31
Peak_1971	1	25906333	25906842	.	510	79	84	36	23
Peak_1972	1	25912185	25912420	.	236	31	29	10	5
Peak_1973	1	25912562	25912737	.	176	23	20	9	8
Peak_1974	1	25922743	25923318	.	576	36	50	23	12
Peak_1975	1	25958504	25958778	.	275	74	25	24	41
Peak_1976	1	25997661	25998424	.	764	181	140	69	81
Peak_1977	1	25998539	25998626	.	88	4	1	1	6
Peak_1978	1	26021676	26021794	.	119	9	23	7	6
Peak_1979	1	26035201	26036968	.	1768	277	230	105	130
Peak_1980	1	26064566	26064930	.	365	84	67	11	11
Peak_1981	1	26065052	26065152	.	101	8	2	2	0
Peak_1982	1	26081616	26081703	.	88	20	16	7	4
Peak_1983	1	26094597	26094653	.	57	7	0	0	5
Peak_1984	1	26094779	26095044	.	266	15	17	3	5
Peak_1985	1	26097939	26098031	.	93	21	18	14	3
Peak_1986	1	26110824	26110924	.	101	10	8	1	5
Peak_1987	1	26111068	26112650	.	1583	297	217	109	60
Peak_1988	1	26123262	26123422	.	161	17	7	14	12
Peak_1989	1	26123557	26123717	.	161	11	12	3	10
Peak_1990	1	26161668	26161863	.	196	20	17	8	4
Peak_1991	1	26161973	26162031	.	59	7	4	1	7
Peak_1992	1	26169679	26170392	.	714	101	101	35	44
Peak_1993	1	26181634	26182001	.	368	66	57	23	22
Peak_1994	1	26201084	26201138	.	55	7	6	4	1
Peak_1995	1	26201280	26201355	.	76	1	19	3	3
Peak_1996	1	26218994	26219343	.	350	33	24	14	3
Peak_1997	1	26233775	26234958	.	1184	246	270	120	122
Peak_1998	1	26275661	26275839	.	179	21	8	11	12
[truncated: 63,536 more rows]
