# Supplementary material for: Integrative epigenome profiling of 47XXY provides insights into whole genomic DNA hypermethylation and active chromatin accessibility
Source: Front Mol Biosci. 2023 Mar 27;10:1128739. doi: 10.3389/fmolb.2023.1128739 (PMC10083376; doi:10.3389/fmolb.2023.1128739)
Supplement: Supplementary file 14 [file Table17.XLS]

GO_accession	Description	Term_type	Over_represented_pValue	Corrected_pValue	DMR_item	DMR_list	Bg_item	Bg_list	DMR genes
GO:0007275	multicellular organismal development	biological_process	2.58E-14	5.39E-10	743	2233	5025	18948	"ENSG00000260027,ENSG00000183733,ENSG00000185345,ENSG00000171791,ENSG00000253873,ENSG00000177565,ENSG00000135862,ENSG00000171476,ENSG00000137834,ENSG00000141002,ENSG00000159200,ENSG00000095261,ENSG00000134686,ENSG00000178764,ENSG00000198626,ENSG00000070669,ENSG00000162065,ENSG00000130699,ENSG00000100605,ENSG00000196358,ENSG00000134369,ENSG00000170525,ENSG00000183340,ENSG00000101246,ENSG00000116147,ENSG00000140553,ENSG00000028277,ENSG00000154822,ENSG00000142632,ENSG00000163132,ENSG00000074527,ENSG00000104899,ENSG00000173482,ENSG00000261934,ENSG00000177084,ENSG00000197535,ENSG00000157240,ENSG00000106565,ENSG00000175866,ENSG00000184571,ENSG00000176020,ENSG00000003137,ENSG00000080854,ENSG00000132972,ENSG00000122965,ENSG00000142611,ENSG00000114349,ENSG00000110148,ENSG00000167680,ENSG00000177238,ENSG00000131759,ENSG00000124126,ENSG00000166450,ENSG00000183145,ENSG00000275700,ENSG00000170776,ENSG00000176720,ENSG00000118946,ENSG00000120093,ENSG00000105676,ENSG00000160293,ENSG00000159674,ENSG00000174705,ENSG00000163737,ENSG00000118503,ENSG00000067066,ENSG00000186716,ENSG00000182168,ENSG00000141905,ENSG00000139083,ENSG00000067208,ENSG00000068024,ENSG00000055208,ENSG00000168918,ENSG00000186231,ENSG00000140945,ENSG00000187535,ENSG00000187555,ENSG00000154227,ENSG00000162407,ENSG00000184349,ENSG00000197905,ENSG00000134516,ENSG00000021300,ENSG00000111450,ENSG00000142949,ENSG00000124203,ENSG00000123191,ENSG00000253910,ENSG00000110958,ENSG00000197063,ENSG00000148343,ENSG00000103067,ENSG00000170027,ENSG00000144791,ENSG00000130584,ENSG00000169174,ENSG00000120149,ENSG00000139292,ENSG00000196405,ENSG00000154229,ENSG00000155974,ENSG00000066629,ENSG00000103257,ENSG00000166206,ENSG00000107263,ENSG00000007866,ENSG00000049883,ENSG00000076864,ENSG00000042832,ENSG00000137474,ENSG00000111249,ENSG00000177706,ENSG00000103196,ENSG00000040608,ENSG00000197892,ENSG00000131634,ENSG00000225663,ENSG00000179954,ENSG00000134954,ENSG00000106723,ENSG00000010818,ENSG00000197461,ENSG00000171840,ENSG00000078018,ENSG00000013810,ENSG00000184347,ENSG00000152591,ENSG00000151014,ENSG00000112367,ENSG00000090020,ENSG00000159216,ENSG00000148400,ENSG00000182533,ENSG00000101544,ENSG00000105357,ENSG00000178878,ENSG00000188730,ENSG00000162711,ENSG00000171456,ENSG00000178882,ENSG00000108684,ENSG00000117411,ENSG00000099381,ENSG00000149256,ENSG00000150760,ENSG00000154134,ENSG00000140545,ENSG00000149654,ENSG00000179588,ENSG00000127152,ENSG00000148773,ENSG00000146535,ENSG00000128805,ENSG00000196576,ENSG00000187664,ENSG00000121570,ENSG00000150051,ENSG00000125207,ENSG00000006652,ENSG00000066735,ENSG00000197859,ENSG00000099204,ENSG00000071127,ENSG00000105325,ENSG00000107736,ENSG00000196562,ENSG00000189403,ENSG00000108511,ENSG00000171316,ENSG00000171940,ENSG00000078328,ENSG00000072840,ENSG00000140564,ENSG00000153827,ENSG00000129038,ENSG00000204970,ENSG00000197321,ENSG00000125952,ENSG00000161031,ENSG00000135250,ENSG00000138347,ENSG00000116473,ENSG00000048052,ENSG00000008083,ENSG00000196591,ENSG00000070018,ENSG00000112697,ENSG00000107104,ENSG00000113140,ENSG00000072832,ENSG00000125618,ENSG00000082397,ENSG00000175879,ENSG00000248592,ENSG00000105695,ENSG00000107371,ENSG00000150455,ENSG00000020181,ENSG00000167632,ENSG00000197555,ENSG00000117713,ENSG00000077942,ENSG00000111186,ENSG00000276547,ENSG00000118004,ENSG00000125968,ENSG00000110400,ENSG00000129993,ENSG00000112679,ENSG00000080503,ENSG00000163041,ENSG00000053254,ENSG00000160305,ENSG00000185950,ENSG00000054282,ENSG00000156853,ENSG00000162739,ENSG00000171450,ENSG00000251322,ENSG00000180370,ENSG00000157637,ENSG00000198363,ENSG00000273749,ENSG00000144868,ENSG00000170486,ENSG00000179168,ENSG00000145920,ENSG00000072864,ENSG00000180549,ENSG00000132932,ENSG00000156466,ENSG00000103769,ENSG00000179922,ENSG00000181090,ENSG00000117013,ENSG00000114948,ENSG00000106397,ENSG00000116525,ENSG00000167397,ENSG00000254245,ENSG00000164300,ENSG00000037280,ENSG00000105227,ENSG00000168229,ENSG00000134762,ENSG00000254122,ENSG00000078399,ENSG00000203907,ENSG00000182463,ENSG00000169071,ENSG00000099250,ENSG00000153885,ENSG00000134283,ENSG00000164916,ENSG00000157193,ENSG00000107872,ENSG00000076826,ENSG00000107807,ENSG00000168675,ENSG00000186297,ENSG00000197406,ENSG00000173809,ENSG00000167081,ENSG00000174672,ENSG00000257923,ENSG00000197380,ENSG00000163531,ENSG00000145147,ENSG00000163870,ENSG00000162946,ENSG00000181192,ENSG00000135480,ENSG00000179218,ENSG00000253731,ENSG00000167281,ENSG00000073050,ENSG00000136826,ENSG00000122691,ENSG00000203867,ENSG00000182809,ENSG00000182667,ENSG00000196628,ENSG00000097007,ENSG00000197410,ENSG00000133116,ENSG00000072195,ENSG00000169032,ENSG00000185614,ENSG00000109063,ENSG00000099954,ENSG00000064999,ENSG00000197081,ENSG00000116062,ENSG00000167658,ENSG00000173269,ENSG00000159131,ENSG00000108379,ENSG00000057593,ENSG00000043143,ENSG00000118513,ENSG00000100918,ENSG00000012048,ENSG00000183049,ENSG00000101190,ENSG00000100888,ENSG00000254402,ENSG00000101493,ENSG00000159556,ENSG00000170365,ENSG00000204531,ENSG00000172232,ENSG00000168385,ENSG00000163110,ENSG00000090316,ENSG00000133424,ENSG00000128886,ENSG00000172201,ENSG00000203883,ENSG00000168314,ENSG00000079215,ENSG00000171617,ENSG00000020633,ENSG00000092067,ENSG00000114861,ENSG00000108001,ENSG00000109685,ENSG00000103126,ENSG00000164330,ENSG00000106443,ENSG00000151702,ENSG00000102935,ENSG00000148660,ENSG00000105287,ENSG00000276644,ENSG00000145819,ENSG00000041515,ENSG00000106070,ENSG00000164128,ENSG00000066827,ENSG00000135905,ENSG00000136457,ENSG00000198353,ENSG00000110395,ENSG00000146122,ENSG00000075711,ENSG00000180914,ENSG00000177374,ENSG00000283208,ENSG00000007062,ENSG00000087460,ENSG00000100030,ENSG00000158747,ENSG00000112406,ENSG00000115159,ENSG00000131669,ENSG00000018408,ENSG00000161798,ENSG00000171487,ENSG00000159720,ENSG00000204956,ENSG00000204120,ENSG00000135074,ENSG00000120949,ENSG00000104881,ENSG00000134871,ENSG00000113739,ENSG00000152784,ENSG00000131446,ENSG00000129116,ENSG00000125347,ENSG00000196781,ENSG00000278570,ENSG00000172530,ENSG00000070413,ENSG00000079805,ENSG00000182040,ENSG00000136827,ENSG00000151320,ENSG00000105997,ENSG00000157087,ENSG00000159399,ENSG00000081913,ENSG00000141298,ENSG00000117597,ENSG00000084674,ENSG00000128422,ENSG00000112320,ENSG00000069424,ENSG00000132670,ENSG00000122545,ENSG00000124813,ENSG00000072110,ENSG00000122025,ENSG00000100124,ENSG00000140105,ENSG00000187605,ENSG00000169131,ENSG00000110076,ENSG00000161714,ENSG00000154342,ENSG00000139304,ENSG00000162849,ENSG00000223496,ENSG00000131873,ENSG00000136279,ENSG00000120899,ENSG00000107731,ENSG00000134215,ENSG00000116016,ENSG00000133962,ENSG00000100105,ENSG00000204644,ENSG00000158815,ENSG00000115053,ENSG00000169398,ENSG00000088881,ENSG00000138795,ENSG00000136930,ENSG00000175054,ENSG00000176248,ENSG00000138207,ENSG00000129455,ENSG00000060069,ENSG00000196498,ENSG00000004139,ENSG00000112038,ENSG00000117298,ENSG00000186487,ENSG00000004399,ENSG00000102572,ENSG00000067606,ENSG00000088305,ENSG00000166311,ENSG00000004776,ENSG00000019144,ENSG00000161021,ENSG00000131467,ENSG00000113263,ENSG00000119508,ENSG00000130635,ENSG00000177807,ENSG00000157851,ENSG00000071051,ENSG00000154438,ENSG00000177283,ENSG00000085511,ENSG00000198003,ENSG00000185053,ENSG00000159842,ENSG00000148482,ENSG00000164061,ENSG00000113430,ENSG00000198399,ENSG00000242265,ENSG00000122574,ENSG00000130449,ENSG00000108175,ENSG00000168899,ENSG00000112290,ENSG00000136378,ENSG00000198825,ENSG00000090539,ENSG00000119772,ENSG00000115657,ENSG00000137875,ENSG00000141627,ENSG00000108821,ENSG00000157933,ENSG00000124006,ENSG00000121741,ENSG00000111846,ENSG00000134627,ENSG00000253537,ENSG00000143869,ENSG00000181555,ENSG00000132329,ENSG00000104067,ENSG00000167522,ENSG00000173320,ENSG00000198121,ENSG00000163472,ENSG00000095397,ENSG00000188782,ENSG00000162105,ENSG00000147408,ENSG00000101412,ENSG00000137877,ENSG00000112053,ENSG00000172554,ENSG00000127528,ENSG00000171873,ENSG00000167968,ENSG00000187391,ENSG00000089094,ENSG00000183087,ENSG00000149596,ENSG00000067955,ENSG00000248905,ENSG00000114439,ENSG00000157216,ENSG00000136099,ENSG00000118156,ENSG00000166250,ENSG00000196961,ENSG00000113262,ENSG00000106078,ENSG00000134852,ENSG00000142197,ENSG00000078674,ENSG00000106004,ENSG00000112486,ENSG00000106991,ENSG00000197971,ENSG00000125772,ENSG00000176658,ENSG00000123407,ENSG00000159263,ENSG00000082805,ENSG00000100628,ENSG00000254221,ENSG00000116641,ENSG00000152104,ENSG00000128829,ENSG00000174469,ENSG00000186153,ENSG00000116161,ENSG00000130558,ENSG00000182568,ENSG00000168280,ENSG00000253485,ENSG00000081277,ENSG00000078808,ENSG00000183715,ENSG00000077782,ENSG00000008300,ENSG00000120616,ENSG00000081853,ENSG00000277893,ENSG00000075426,ENSG00000111802,ENSG00000141367,ENSG00000068796,ENSG00000058668,ENSG00000124782,ENSG00000157927,ENSG00000154556,ENSG00000130940,ENSG00000008710,ENSG00000161958,ENSG00000008438,ENSG00000158158,ENSG00000162813,ENSG00000185811,ENSG00000125285,ENSG00000140332,ENSG00000035862,ENSG00000100311,ENSG00000089116,ENSG00000182742,ENSG00000068305,ENSG00000125730,ENSG00000147852,ENSG00000088812,ENSG00000112238,ENSG00000180875,ENSG00000198081,ENSG00000175344,ENSG00000131697,ENSG00000144821,ENSG00000166126,ENSG00000253159,ENSG00000142546,ENSG00000185513,ENSG00000077943,ENSG00000179388,ENSG00000134775,ENSG00000087245,ENSG00000253953,ENSG00000027075,ENSG00000184292,ENSG00000049323,ENSG00000153395,ENSG00000133895,ENSG00000196557,ENSG00000119714,ENSG00000182871,ENSG00000133019,ENSG00000135144,ENSG00000166313,ENSG00000151067,ENSG00000253305,ENSG00000153560,ENSG00000075043,ENSG00000197603,ENSG00000034053,ENSG00000124496,ENSG00000175354,ENSG00000139687,ENSG00000052126,ENSG00000138071,ENSG00000197943,ENSG00000104953,ENSG00000036448,ENSG00000157450,ENSG00000185049,ENSG00000173334,ENSG00000188064,ENSG00000162337,ENSG00000101346,ENSG00000165731,ENSG00000152208,ENSG00000273706,ENSG00000142185,ENSG00000022840,ENSG00000212725,ENSG00000118046,ENSG00000101109,ENSG00000138829,ENSG00000198453,ENSG00000099864,ENSG00000170549,ENSG00000178093,ENSG00000218336,ENSG00000253846,ENSG00000100139,ENSG00000116824,ENSG00000140022,ENSG00000163636,ENSG00000183023,ENSG00000185924,ENSG00000152818,ENSG00000091831,ENSG00000115085,ENSG00000064961,ENSG00000183020,ENSG00000143434,ENSG00000105738,ENSG00000152377,ENSG00000137497,ENSG00000132692,ENSG00000169992,ENSG00000185565,ENSG00000002933,ENSG00000061273,ENSG00000133104,ENSG00000026508,ENSG00000109906,ENSG00000111424,ENSG00000169855,ENSG00000179242,ENSG00000007047,ENSG00000135503,ENSG00000166923,ENSG00000104728,ENSG00000136352,ENSG00000125954,ENSG00000141933,ENSG00000069667,ENSG00000115008,ENSG00000187608,ENSG00000117676,ENSG00000100399,ENSG00000163251,ENSG00000213145,ENSG00000071054,ENSG00000007237,ENSG00000131238,ENSG00000002822,ENSG00000182621,ENSG00000053918,ENSG00000253767,ENSG00000071626,ENSG00000100714,ENSG00000154310,ENSG00000128645,ENSG00000169926,ENSG00000114279,ENSG00000130529,ENSG00000128011,ENSG00000120549,ENSG00000107954,ENSG00000187741,ENSG00000081059,ENSG00000167740,ENSG00000134250,ENSG00000150361,ENSG00000188766,ENSG00000107821,ENSG00000173020,ENSG00000135253,ENSG00000160460,ENSG00000141644,ENSG00000069188,ENSG00000012061,ENSG00000119547,ENSG00000158186,ENSG00000092758,ENSG00000240065,ENSG00000204335,ENSG00000156052,ENSG00000204420,ENSG00000163913,ENSG00000108557,ENSG00000163220,ENSG00000109339,ENSG00000136859,ENSG00000167191,ENSG00000180921,ENSG00000117020,ENSG00000141837,ENSG00000153707,ENSG00000172819,ENSG00000155657,ENSG00000186832,ENSG00000150995,ENSG00000053747,ENSG00000122224,ENSG00000164867,ENSG00000064393,ENSG00000212657,ENSG00000262209,ENSG00000118689,ENSG00000125813,ENSG00000120254,ENSG00000171345,ENSG00000132749,ENSG00000152601,ENSG00000161594,ENSG00000164588,ENSG00000185215,ENSG00000164976,ENSG00000132792,ENSG00000132359,ENSG00000103197,ENSG00000102755,ENSG00000150275,ENSG00000196218,ENSG00000139767,ENSG00000189337,ENSG00000123908,ENSG00000180900,ENSG00000133454"
GO:0032502	developmental process	biological_process	4.25E-13	4.29E-09	857	2233	5999	18948	"ENSG00000022840,ENSG00000173848,ENSG00000142185,ENSG00000273706,ENSG00000212725,ENSG00000101109,ENSG00000138829,ENSG00000118046,ENSG00000130283,ENSG00000170549,ENSG00000099864,ENSG00000198453,ENSG00000139687,ENSG00000175354,ENSG00000124496,ENSG00000036448,ENSG00000104953,ENSG00000197943,ENSG00000115762,ENSG00000138071,ENSG00000052126,ENSG00000188064,ENSG00000173334,ENSG00000185049,ENSG00000157450,ENSG00000152208,ENSG00000165731,ENSG00000101346,ENSG00000162337,ENSG00000152818,ENSG00000185924,ENSG00000183023,ENSG00000064961,ENSG00000171488,ENSG00000091831,ENSG00000115085,ENSG00000169992,ENSG00000137497,ENSG00000132692,ENSG00000152377,ENSG00000183020,ENSG00000105738,ENSG00000143434,ENSG00000061273,ENSG00000002933,ENSG00000185565,ENSG00000218336,ENSG00000178093,ENSG00000100139,ENSG00000253846,ENSG00000163636,ENSG00000140022,ENSG00000116824,ENSG00000175344,ENSG00000159339,ENSG00000198081,ENSG00000180875,ENSG00000166126,ENSG00000144821,ENSG00000131697,ENSG00000185513,ENSG00000253159,ENSG00000142546,ENSG00000087245,ENSG00000134775,ENSG00000179388,ENSG00000077943,ENSG00000035862,ENSG00000185658,ENSG00000140332,ENSG00000100311,ENSG00000125285,ENSG00000182742,ENSG00000089116,ENSG00000147852,ENSG00000068305,ENSG00000125730,ENSG00000135828,ENSG00000112238,ENSG00000088812,ENSG00000153560,ENSG00000253305,ENSG00000140044,ENSG00000075043,ENSG00000197603,ENSG00000034053,ENSG00000253953,ENSG00000184292,ENSG00000133800,ENSG00000027075,ENSG00000196557,ENSG00000133895,ENSG00000153395,ENSG00000049323,ENSG00000166313,ENSG00000151067,ENSG00000135144,ENSG00000182871,ENSG00000133019,ENSG00000119714,ENSG00000141837,ENSG00000117020,ENSG00000130653,ENSG00000142661,ENSG00000153707,ENSG00000134744,ENSG00000053747,ENSG00000122224,ENSG00000110090,ENSG00000150995,ENSG00000155657,ENSG00000186832,ENSG00000172819,ENSG00000212657,ENSG00000164867,ENSG00000064393,ENSG00000156052,ENSG00000204335,ENSG00000240065,ENSG00000163913,ENSG00000204420,ENSG00000163220,ENSG00000153823,ENSG00000109339,ENSG00000108557,ENSG00000167191,ENSG00000180921,ENSG00000214253,ENSG00000136859,ENSG00000196218,ENSG00000150275,ENSG00000102755,ENSG00000169756,ENSG00000189337,ENSG00000139767,ENSG00000123908,ENSG00000133454,ENSG00000180900,ENSG00000125813,ENSG00000142459,ENSG00000262209,ENSG00000118689,ENSG00000127946,ENSG00000164588,ENSG00000161594,ENSG00000152601,ENSG00000120254,ENSG00000171345,ENSG00000132749,ENSG00000181104,ENSG00000103197,ENSG00000132792,ENSG00000132359,ENSG00000164976,ENSG00000185215,ENSG00000187608,ENSG00000115008,ENSG00000071054,ENSG00000163251,ENSG00000213145,ENSG00000117676,ENSG00000176293,ENSG00000100399,ENSG00000007237,ENSG00000109906,ENSG00000111424,ENSG00000133104,ENSG00000026508,ENSG00000167085,ENSG00000135503,ENSG00000007047,ENSG00000169855,ENSG00000179242,ENSG00000114473,ENSG00000104728,ENSG00000166923,ENSG00000141933,ENSG00000069667,ENSG00000125954,ENSG00000136352,ENSG00000188766,ENSG00000167740,ENSG00000150361,ENSG00000134250,ENSG00000106484,ENSG00000135253,ENSG00000107821,ENSG00000173020,ENSG00000141644,ENSG00000069188,ENSG00000069974,ENSG00000165325,ENSG00000160460,ENSG00000092758,ENSG00000106346,ENSG00000184009,ENSG00000158186,ENSG00000119547,ENSG00000012061,ENSG00000002822,ENSG00000101096,ENSG00000131238,ENSG00000154310,ENSG00000100714,ENSG00000253767,ENSG00000071626,ENSG00000053918,ENSG00000182621,ENSG00000169926,ENSG00000128645,ENSG00000081059,ENSG00000187741,ENSG00000120549,ENSG00000130529,ENSG00000128011,ENSG00000114279,ENSG00000107954,ENSG00000169398,ENSG00000115053,ENSG00000158815,ENSG00000204644,ENSG00000176248,ENSG00000175054,ENSG00000138795,ENSG00000136930,ENSG00000088881,ENSG00000112038,ENSG00000004139,ENSG00000060069,ENSG00000196498,ENSG00000129455,ENSG00000138207,ENSG00000117298,ENSG00000028528,ENSG00000154342,ENSG00000161714,ENSG00000139304,ENSG00000110076,ENSG00000169131,ENSG00000187605,ENSG00000140105,ENSG00000131873,ENSG00000005381,ENSG00000223496,ENSG00000162849,ENSG00000134215,ENSG00000136279,ENSG00000107731,ENSG00000120899,ENSG00000133962,ENSG00000189067,ENSG00000100105,ENSG00000116016,ENSG00000130635,ENSG00000177807,ENSG00000157851,ENSG00000071051,ENSG00000151322,ENSG00000198003,ENSG00000085511,ENSG00000177283,ENSG00000154438,ENSG00000004399,ENSG00000186487,ENSG00000102572,ENSG00000067606,ENSG00000145287,ENSG00000166311,ENSG00000004776,ENSG00000088305,ENSG00000113263,ENSG00000131467,ENSG00000119508,ENSG00000161021,ENSG00000159692,ENSG00000019144,ENSG00000175029,ENSG00000131669,ENSG00000171487,ENSG00000161798,ENSG00000018408,ENSG00000120949,ENSG00000125741,ENSG00000159720,ENSG00000204956,ENSG00000204120,ENSG00000135074,ENSG00000110395,ENSG00000146122,ENSG00000083857,ENSG00000283208,ENSG00000177374,ENSG00000180914,ENSG00000075711,ENSG00000100030,ENSG00000087460,ENSG00000007062,ENSG00000115159,ENSG00000112406,ENSG00000158747,ENSG00000081913,ENSG00000159399,ENSG00000157087,ENSG00000132670,ENSG00000112320,ENSG00000128422,ENSG00000069424,ENSG00000084674,ENSG00000141298,ENSG00000117597,ENSG00000155926,ENSG00000122545,ENSG00000100124,ENSG00000122025,ENSG00000072110,ENSG00000124813,ENSG00000078043,ENSG00000125347,ENSG00000152784,ENSG00000131446,ENSG00000129116,ENSG00000134871,ENSG00000113739,ENSG00000104881,ENSG00000278570,ENSG00000196781,ENSG00000182040,ENSG00000172530,ENSG00000070413,ENSG00000079805,ENSG00000166783,ENSG00000105997,ENSG00000151320,ENSG00000136827,ENSG00000125772,ENSG00000197971,ENSG00000100628,ENSG00000179604,ENSG00000164818,ENSG00000082805,ENSG00000159263,ENSG00000176658,ENSG00000123407,ENSG00000128829,ENSG00000152104,ENSG00000116641,ENSG00000254221,ENSG00000116161,ENSG00000186153,ENSG00000174469,ENSG00000166250,ENSG00000196961,ENSG00000118156,ENSG00000136099,ENSG00000106078,ENSG00000113262,ENSG00000078674,ENSG00000142197,ENSG00000134852,ENSG00000106991,ENSG00000112486,ENSG00000106004,ENSG00000141367,ENSG00000111802,ENSG00000068796,ENSG00000058668,ENSG00000277893,ENSG00000075426,ENSG00000081853,ENSG00000130940,ENSG00000008710,ENSG00000157927,ENSG00000154556,ENSG00000148671,ENSG00000124782,ENSG00000158158,ENSG00000140526,ENSG00000008438,ENSG00000161958,ENSG00000185811,ENSG00000162813,ENSG00000182568,ENSG00000130558,ENSG00000168280,ENSG00000118434,ENSG00000078808,ENSG00000253485,ENSG00000081277,ENSG00000100106,ENSG00000164972,ENSG00000058453,ENSG00000120616,ENSG00000008300,ENSG00000077782,ENSG00000183715,ENSG00000136378,ENSG00000112290,ENSG00000141497,ENSG00000198825,ENSG00000137875,ENSG00000115657,ENSG00000119772,ENSG00000090539,ENSG00000111846,ENSG00000121741,ENSG00000157933,ENSG00000124006,ENSG00000108821,ENSG00000139323,ENSG00000141627,ENSG00000185053,ENSG00000164061,ENSG00000159842,ENSG00000148482,ENSG00000242265,ENSG00000198399,ENSG00000184640,ENSG00000113430,ENSG00000168899,ENSG00000130449,ENSG00000108175,ENSG00000122574,ENSG00000172554,ENSG00000112053,ENSG00000100351,ENSG00000187391,ENSG00000089094,ENSG00000167968,ENSG00000127528,ENSG00000171873,ENSG00000153944,ENSG00000067955,ENSG00000149596,ENSG00000183087,ENSG00000157216,ENSG00000114439,ENSG00000248905,ENSG00000143869,ENSG00000253537,ENSG00000134627,ENSG00000167522,ENSG00000104067,ENSG00000181555,ENSG00000132329,ENSG00000163472,ENSG00000095397,ENSG00000173320,ENSG00000198121,ENSG00000137877,ENSG00000101412,ENSG00000147408,ENSG00000162105,ENSG00000188782,ENSG00000198363,ENSG00000109861,ENSG00000157637,ENSG00000170486,ENSG00000144868,ENSG00000125844,ENSG00000273749,ENSG00000145920,ENSG00000179168,ENSG00000180549,ENSG00000132932,ENSG00000072864,ENSG00000112679,ENSG00000129993,ENSG00000118004,ENSG00000110400,ENSG00000125968,ENSG00000080503,ENSG00000163041,ENSG00000185950,ENSG00000078902,ENSG00000054282,ENSG00000053254,ENSG00000160305,ENSG00000174307,ENSG00000251322,ENSG00000171450,ENSG00000180370,ENSG00000079102,ENSG00000162739,ENSG00000156853,ENSG00000134762,ENSG00000168229,ENSG00000105227,ENSG00000037280,ENSG00000171811,ENSG00000138892,ENSG00000164300,ENSG00000203907,ENSG00000078399,ENSG00000254122,ENSG00000160310,ENSG00000157193,ENSG00000164916,ENSG00000134283,ENSG00000099866,ENSG00000099250,ENSG00000153885,ENSG00000169071,ENSG00000182463,ENSG00000186297,ENSG00000107807,ENSG00000168675,ENSG00000076826,ENSG00000107872,ENSG00000179922,ENSG00000079691,ENSG00000103769,ENSG00000156466,ENSG00000114948,ENSG00000106397,ENSG00000117013,ENSG00000137710,ENSG00000181090,ENSG00000167397,ENSG00000116525,ENSG00000254245,ENSG00000171316,ENSG00000108511,ENSG00000204970,ENSG00000129038,ENSG00000197321,ENSG00000139437,ENSG00000213585,ENSG00000171940,ENSG00000078328,ENSG00000107937,ENSG00000140564,ENSG00000072840,ENSG00000153827,ENSG00000161031,ENSG00000125952,ENSG00000138347,ENSG00000116473,ENSG00000047315,ENSG00000135250,ENSG00000006652,ENSG00000125207,ENSG00000150051,ENSG00000071127,ENSG00000099204,ENSG00000197859,ENSG00000066735,ENSG00000107736,ENSG00000105325,ENSG00000196562,ENSG00000189403,ENSG00000113448,ENSG00000175879,ENSG00000082397,ENSG00000150455,ENSG00000020181,ENSG00000107371,ENSG00000105695,ENSG00000248592,ENSG00000276547,ENSG00000111186,ENSG00000077942,ENSG00000117713,ENSG00000167632,ENSG00000197555,ENSG00000008083,ENSG00000048052,ENSG00000070018,ENSG00000196591,ENSG00000107104,ENSG00000188677,ENSG00000112697,ENSG00000125618,ENSG00000072832,ENSG00000113140,ENSG00000159556,ENSG00000101493,ENSG00000254402,ENSG00000204531,ENSG00000170365,ENSG00000083312,ENSG00000163159,ENSG00000168385,ENSG00000172232,ENSG00000128886,ENSG00000090316,ENSG00000133424,ENSG00000163110,ENSG00000196975,ENSG00000127084,ENSG00000173269,ENSG00000159131,ENSG00000057593,ENSG00000134086,ENSG00000162522,ENSG00000108379,ENSG00000118513,ENSG00000043143,ENSG00000183049,ENSG00000100888,ENSG00000101190,ENSG00000012048,ENSG00000100918,ENSG00000061938,ENSG00000151702,ENSG00000106443,ENSG00000164330,ENSG00000103126,ENSG00000109685,ENSG00000142449,ENSG00000102935,ENSG00000164128,ENSG00000106070,ENSG00000145819,ENSG00000041515,ENSG00000105287,ENSG00000276644,ENSG00000148660,ENSG00000136457,ENSG00000198353,ENSG00000066827,ENSG00000135905,ENSG00000172201,ENSG00000168314,ENSG00000079215,ENSG00000203883,ENSG00000020633,ENSG00000008838,ENSG00000171617,ENSG00000114861,ENSG00000108001,ENSG00000092067,ENSG00000163531,ENSG00000145147,ENSG00000114841,ENSG00000181192,ENSG00000162946,ENSG00000163870,ENSG00000179218,ENSG00000186188,ENSG00000135480,ENSG00000253731,ENSG00000197406,ENSG00000173809,ENSG00000257923,ENSG00000167081,ENSG00000174672,ENSG00000197380,ENSG00000185614,ENSG00000169032,ENSG00000072195,ENSG00000197081,ENSG00000116819,ENSG00000064999,ENSG00000099954,ENSG00000109063,ENSG00000198873,ENSG00000167658,ENSG00000187049,ENSG00000116062,ENSG00000136826,ENSG00000122691,ENSG00000073050,ENSG00000167281,ENSG00000196628,ENSG00000097007,ENSG00000182667,ENSG00000182809,ENSG00000203867,ENSG00000133116,ENSG00000197410,ENSG00000131759,ENSG00000177238,ENSG00000110148,ENSG00000167680,ENSG00000163975,ENSG00000131236,ENSG00000166450,ENSG00000124126,ENSG00000170776,ENSG00000183145,ENSG00000275700,ENSG00000175866,ENSG00000157240,ENSG00000106565,ENSG00000129559,ENSG00000184571,ENSG00000132972,ENSG00000151746,ENSG00000176020,ENSG00000080854,ENSG00000003137,ENSG00000114349,ENSG00000122965,ENSG00000142611,ENSG00000072778,ENSG00000068024,ENSG00000140945,ENSG00000165215,ENSG00000186231,ENSG00000168918,ENSG00000055208,ENSG00000154227,ENSG00000187555,ENSG00000187535,ENSG00000134516,ENSG00000197905,ENSG00000184349,ENSG00000162407,ENSG00000120093,ENSG00000118946,ENSG00000176720,ENSG00000163737,ENSG00000174705,ENSG00000159674,ENSG00000160293,ENSG00000105676,ENSG00000182168,ENSG00000141905,ENSG00000186716,ENSG00000067066,ENSG00000011304,ENSG00000118503,ENSG00000067208,ENSG00000168056,ENSG00000139083,ENSG00000134686,ENSG00000011028,ENSG00000162065,ENSG00000070669,ENSG00000198626,ENSG00000178764,ENSG00000130699,ENSG00000100605,ENSG00000196358,ENSG00000171791,ENSG00000185345,ENSG00000183733,ENSG00000260027,ENSG00000253873,ENSG00000139926,ENSG00000177565,ENSG00000171476,ENSG00000141002,ENSG00000137834,ENSG00000135862,ENSG00000095261,ENSG00000159200,ENSG00000151876,ENSG00000104899,ENSG00000179051,ENSG00000074527,ENSG00000177084,ENSG00000261934,ENSG00000173482,ENSG00000117602,ENSG00000197535,ENSG00000112146,ENSG00000170525,ENSG00000126803,ENSG00000134369,ENSG00000183340,ENSG00000154822,ENSG00000028277,ENSG00000140553,ENSG00000116147,ENSG00000101246,ENSG00000163132,ENSG00000142632,ENSG00000151014,ENSG00000112367,ENSG00000152591,ENSG00000184347,ENSG00000182533,ENSG00000159216,ENSG00000090020,ENSG00000148400,ENSG00000105357,ENSG00000101544,ENSG00000119408,ENSG00000092199,ENSG00000225663,ENSG00000179954,ENSG00000104450,ENSG00000112530,ENSG00000131634,ENSG00000171840,ENSG00000197461,ENSG00000010818,ENSG00000106723,ENSG00000134954,ENSG00000078018,ENSG00000072364,ENSG00000013810,ENSG00000197548,ENSG00000140545,ENSG00000127152,ENSG00000179588,ENSG00000149654,ENSG00000148773,ENSG00000121570,ENSG00000187664,ENSG00000196576,ENSG00000128805,ENSG00000146535,ENSG00000178882,ENSG00000188730,ENSG00000162711,ENSG00000171456,ENSG00000178878,ENSG00000108684,ENSG00000099381,ENSG00000117411,ENSG00000087903,ENSG00000111224,ENSG00000154134,ENSG00000149256,ENSG00000150760,ENSG00000154229,ENSG00000008516,ENSG00000118495,ENSG00000155974,ENSG00000103257,ENSG00000066629,ENSG00000213523,ENSG00000253910,ENSG00000110958,ENSG00000142949,ENSG00000111450,ENSG00000124203,ENSG00000123191,ENSG00000021300,ENSG00000103067,ENSG00000148343,ENSG00000197063,ENSG00000170027,ENSG00000196405,ENSG00000139292,ENSG00000120149,ENSG00000169174,ENSG00000144791,ENSG00000130584,ENSG00000177706,ENSG00000111249,ENSG00000159753,ENSG00000170627,ENSG00000197892,ENSG00000040608,ENSG00000103196,ENSG00000132436,ENSG00000185885,ENSG00000107263,ENSG00000007866,ENSG00000166206,ENSG00000042832,ENSG00000076864,ENSG00000049883,ENSG00000137474"
GO:0044767	single-organism developmental process	biological_process	7.05E-13	4.29E-09	845	2233	5914	18948	"ENSG00000087245,ENSG00000134775,ENSG00000077943,ENSG00000179388,ENSG00000185513,ENSG00000142546,ENSG00000253159,ENSG00000166126,ENSG00000144821,ENSG00000131697,ENSG00000159339,ENSG00000175344,ENSG00000180875,ENSG00000198081,ENSG00000112238,ENSG00000088812,ENSG00000147852,ENSG00000125730,ENSG00000068305,ENSG00000135828,ENSG00000182742,ENSG00000089116,ENSG00000185658,ENSG00000140332,ENSG00000100311,ENSG00000035862,ENSG00000125285,ENSG00000034053,ENSG00000197603,ENSG00000140044,ENSG00000075043,ENSG00000153560,ENSG00000253305,ENSG00000166313,ENSG00000151067,ENSG00000135144,ENSG00000182871,ENSG00000133019,ENSG00000119714,ENSG00000196557,ENSG00000133895,ENSG00000153395,ENSG00000049323,ENSG00000184292,ENSG00000027075,ENSG00000253953,ENSG00000170549,ENSG00000130283,ENSG00000099864,ENSG00000198453,ENSG00000138829,ENSG00000101109,ENSG00000118046,ENSG00000212725,ENSG00000142185,ENSG00000173848,ENSG00000022840,ENSG00000273706,ENSG00000152208,ENSG00000165731,ENSG00000162337,ENSG00000101346,ENSG00000188064,ENSG00000173334,ENSG00000185049,ENSG00000157450,ENSG00000036448,ENSG00000115762,ENSG00000197943,ENSG00000104953,ENSG00000138071,ENSG00000052126,ENSG00000139687,ENSG00000175354,ENSG00000124496,ENSG00000061273,ENSG00000002933,ENSG00000185565,ENSG00000169992,ENSG00000137497,ENSG00000132692,ENSG00000152377,ENSG00000105738,ENSG00000183020,ENSG00000143434,ENSG00000064961,ENSG00000171488,ENSG00000091831,ENSG00000115085,ENSG00000152818,ENSG00000183023,ENSG00000185924,ENSG00000163636,ENSG00000140022,ENSG00000116824,ENSG00000100139,ENSG00000253846,ENSG00000218336,ENSG00000178093,ENSG00000007237,ENSG00000071054,ENSG00000163251,ENSG00000213145,ENSG00000100399,ENSG00000176293,ENSG00000117676,ENSG00000115008,ENSG00000187608,ENSG00000141933,ENSG00000069667,ENSG00000125954,ENSG00000136352,ENSG00000104728,ENSG00000166923,ENSG00000135503,ENSG00000007047,ENSG00000179242,ENSG00000169855,ENSG00000114473,ENSG00000111424,ENSG00000109906,ENSG00000026508,ENSG00000133104,ENSG00000167085,ENSG00000092758,ENSG00000106346,ENSG00000184009,ENSG00000158186,ENSG00000119547,ENSG00000012061,ENSG00000141644,ENSG00000069188,ENSG00000069974,ENSG00000165325,ENSG00000160460,ENSG00000135253,ENSG00000173020,ENSG00000107821,ENSG00000188766,ENSG00000167740,ENSG00000134250,ENSG00000150361,ENSG00000081059,ENSG00000187741,ENSG00000128011,ENSG00000130529,ENSG00000114279,ENSG00000120549,ENSG00000107954,ENSG00000169926,ENSG00000128645,ENSG00000154310,ENSG00000071626,ENSG00000253767,ENSG00000100714,ENSG00000053918,ENSG00000182621,ENSG00000002822,ENSG00000101096,ENSG00000131238,ENSG00000212657,ENSG00000064393,ENSG00000164867,ENSG00000053747,ENSG00000122224,ENSG00000110090,ENSG00000150995,ENSG00000186832,ENSG00000155657,ENSG00000172819,ENSG00000142661,ENSG00000153707,ENSG00000134744,ENSG00000141837,ENSG00000117020,ENSG00000180921,ENSG00000167191,ENSG00000214253,ENSG00000136859,ENSG00000163220,ENSG00000153823,ENSG00000109339,ENSG00000108557,ENSG00000163913,ENSG00000204420,ENSG00000156052,ENSG00000204335,ENSG00000240065,ENSG00000133454,ENSG00000180900,ENSG00000123908,ENSG00000169756,ENSG00000189337,ENSG00000139767,ENSG00000196218,ENSG00000150275,ENSG00000102755,ENSG00000103197,ENSG00000132792,ENSG00000132359,ENSG00000164976,ENSG00000185215,ENSG00000164588,ENSG00000152601,ENSG00000161594,ENSG00000171345,ENSG00000120254,ENSG00000132749,ENSG00000127946,ENSG00000125813,ENSG00000142459,ENSG00000118689,ENSG00000262209,ENSG00000120949,ENSG00000125741,ENSG00000204956,ENSG00000135074,ENSG00000204120,ENSG00000159720,ENSG00000171487,ENSG00000161798,ENSG00000018408,ENSG00000175029,ENSG00000131669,ENSG00000115159,ENSG00000112406,ENSG00000158747,ENSG00000100030,ENSG00000087460,ENSG00000007062,ENSG00000283208,ENSG00000177374,ENSG00000180914,ENSG00000075711,ENSG00000110395,ENSG00000146122,ENSG00000100124,ENSG00000072110,ENSG00000122025,ENSG00000124813,ENSG00000155926,ENSG00000122545,ENSG00000132670,ENSG00000128422,ENSG00000069424,ENSG00000112320,ENSG00000084674,ENSG00000141298,ENSG00000117597,ENSG00000081913,ENSG00000159399,ENSG00000157087,ENSG00000166783,ENSG00000151320,ENSG00000105997,ENSG00000136827,ENSG00000182040,ENSG00000172530,ENSG00000079805,ENSG00000070413,ENSG00000278570,ENSG00000196781,ENSG00000125347,ENSG00000078043,ENSG00000152784,ENSG00000131446,ENSG00000129116,ENSG00000134871,ENSG00000113739,ENSG00000104881,ENSG00000117298,ENSG00000028528,ENSG00000004139,ENSG00000112038,ENSG00000060069,ENSG00000196498,ENSG00000129455,ENSG00000138207,ENSG00000176248,ENSG00000175054,ENSG00000136930,ENSG00000138795,ENSG00000088881,ENSG00000169398,ENSG00000115053,ENSG00000158815,ENSG00000204644,ENSG00000133962,ENSG00000189067,ENSG00000100105,ENSG00000116016,ENSG00000134215,ENSG00000136279,ENSG00000120899,ENSG00000107731,ENSG00000005381,ENSG00000131873,ENSG00000162849,ENSG00000223496,ENSG00000139304,ENSG00000161714,ENSG00000154342,ENSG00000110076,ENSG00000169131,ENSG00000140105,ENSG00000187605,ENSG00000198003,ENSG00000085511,ENSG00000177283,ENSG00000154438,ENSG00000177807,ENSG00000071051,ENSG00000157851,ENSG00000130635,ENSG00000131467,ENSG00000119508,ENSG00000113263,ENSG00000161021,ENSG00000159692,ENSG00000019144,ENSG00000004776,ENSG00000166311,ENSG00000088305,ENSG00000067606,ENSG00000102572,ENSG00000145287,ENSG00000004399,ENSG00000186487,ENSG00000111846,ENSG00000121741,ENSG00000124006,ENSG00000157933,ENSG00000108821,ENSG00000141627,ENSG00000139323,ENSG00000137875,ENSG00000115657,ENSG00000090539,ENSG00000119772,ENSG00000141497,ENSG00000198825,ENSG00000136378,ENSG00000112290,ENSG00000168899,ENSG00000130449,ENSG00000108175,ENSG00000122574,ENSG00000242265,ENSG00000198399,ENSG00000184640,ENSG00000113430,ENSG00000164061,ENSG00000159842,ENSG00000148482,ENSG00000185053,ENSG00000157216,ENSG00000114439,ENSG00000248905,ENSG00000153944,ENSG00000067955,ENSG00000149596,ENSG00000183087,ENSG00000187391,ENSG00000167968,ENSG00000089094,ENSG00000171873,ENSG00000127528,ENSG00000172554,ENSG00000100351,ENSG00000112053,ENSG00000137877,ENSG00000101412,ENSG00000147408,ENSG00000162105,ENSG00000188782,ENSG00000095397,ENSG00000163472,ENSG00000173320,ENSG00000198121,ENSG00000167522,ENSG00000181555,ENSG00000132329,ENSG00000104067,ENSG00000143869,ENSG00000253537,ENSG00000134627,ENSG00000186153,ENSG00000116161,ENSG00000174469,ENSG00000128829,ENSG00000152104,ENSG00000254221,ENSG00000116641,ENSG00000100628,ENSG00000179604,ENSG00000164818,ENSG00000082805,ENSG00000159263,ENSG00000123407,ENSG00000176658,ENSG00000125772,ENSG00000197971,ENSG00000106991,ENSG00000112486,ENSG00000106004,ENSG00000078674,ENSG00000142197,ENSG00000134852,ENSG00000113262,ENSG00000106078,ENSG00000196961,ENSG00000166250,ENSG00000118156,ENSG00000136099,ENSG00000185811,ENSG00000162813,ENSG00000158158,ENSG00000140526,ENSG00000008438,ENSG00000161958,ENSG00000130940,ENSG00000008710,ENSG00000157927,ENSG00000148671,ENSG00000154556,ENSG00000124782,ENSG00000111802,ENSG00000141367,ENSG00000058668,ENSG00000068796,ENSG00000075426,ENSG00000277893,ENSG00000081853,ENSG00000120616,ENSG00000008300,ENSG00000183715,ENSG00000077782,ENSG00000078808,ENSG00000118434,ENSG00000081277,ENSG00000253485,ENSG00000164972,ENSG00000100106,ENSG00000058453,ENSG00000168280,ENSG00000182568,ENSG00000130558,ENSG00000116473,ENSG00000138347,ENSG00000047315,ENSG00000135250,ENSG00000161031,ENSG00000125952,ENSG00000204970,ENSG00000129038,ENSG00000197321,ENSG00000139437,ENSG00000213585,ENSG00000171940,ENSG00000107937,ENSG00000078328,ENSG00000140564,ENSG00000153827,ENSG00000072840,ENSG00000171316,ENSG00000108511,ENSG00000189403,ENSG00000196562,ENSG00000105325,ENSG00000107736,ENSG00000099204,ENSG00000071127,ENSG00000197859,ENSG00000066735,ENSG00000006652,ENSG00000125207,ENSG00000150051,ENSG00000276547,ENSG00000111186,ENSG00000077942,ENSG00000117713,ENSG00000197555,ENSG00000167632,ENSG00000020181,ENSG00000150455,ENSG00000107371,ENSG00000105695,ENSG00000248592,ENSG00000175879,ENSG00000082397,ENSG00000113448,ENSG00000125618,ENSG00000072832,ENSG00000113140,ENSG00000107104,ENSG00000188677,ENSG00000112697,ENSG00000070018,ENSG00000196591,ENSG00000008083,ENSG00000048052,ENSG00000132932,ENSG00000180549,ENSG00000072864,ENSG00000145920,ENSG00000179168,ENSG00000170486,ENSG00000144868,ENSG00000125844,ENSG00000273749,ENSG00000198363,ENSG00000109861,ENSG00000157637,ENSG00000180370,ENSG00000251322,ENSG00000079102,ENSG00000171450,ENSG00000162739,ENSG00000156853,ENSG00000185950,ENSG00000078902,ENSG00000054282,ENSG00000160305,ENSG00000053254,ENSG00000080503,ENSG00000163041,ENSG00000112679,ENSG00000129993,ENSG00000118004,ENSG00000125968,ENSG00000110400,ENSG00000186297,ENSG00000107807,ENSG00000168675,ENSG00000076826,ENSG00000107872,ENSG00000164916,ENSG00000157193,ENSG00000099866,ENSG00000134283,ENSG00000099250,ENSG00000153885,ENSG00000182463,ENSG00000169071,ENSG00000203907,ENSG00000078399,ENSG00000160310,ENSG00000254122,ENSG00000168229,ENSG00000134762,ENSG00000105227,ENSG00000138892,ENSG00000171811,ENSG00000037280,ENSG00000164300,ENSG00000254245,ENSG00000167397,ENSG00000116525,ENSG00000114948,ENSG00000106397,ENSG00000117013,ENSG00000137710,ENSG00000181090,ENSG00000079691,ENSG00000179922,ENSG00000103769,ENSG00000156466,ENSG00000253731,ENSG00000179218,ENSG00000186188,ENSG00000135480,ENSG00000181192,ENSG00000162946,ENSG00000163870,ENSG00000163531,ENSG00000145147,ENSG00000114841,ENSG00000197380,ENSG00000257923,ENSG00000174672,ENSG00000167081,ENSG00000173809,ENSG00000197406,ENSG00000198873,ENSG00000167658,ENSG00000116062,ENSG00000187049,ENSG00000197081,ENSG00000064999,ENSG00000109063,ENSG00000099954,ENSG00000185614,ENSG00000169032,ENSG00000072195,ENSG00000133116,ENSG00000197410,ENSG00000196628,ENSG00000097007,ENSG00000182667,ENSG00000203867,ENSG00000182809,ENSG00000122691,ENSG00000136826,ENSG00000073050,ENSG00000167281,ENSG00000128886,ENSG00000133424,ENSG00000090316,ENSG00000163110,ENSG00000083312,ENSG00000163159,ENSG00000168385,ENSG00000172232,ENSG00000204531,ENSG00000170365,ENSG00000159556,ENSG00000101493,ENSG00000254402,ENSG00000100888,ENSG00000183049,ENSG00000101190,ENSG00000012048,ENSG00000100918,ENSG00000061938,ENSG00000118513,ENSG00000043143,ENSG00000057593,ENSG00000134086,ENSG00000162522,ENSG00000108379,ENSG00000196975,ENSG00000159131,ENSG00000173269,ENSG00000127084,ENSG00000136457,ENSG00000198353,ENSG00000135905,ENSG00000066827,ENSG00000106070,ENSG00000164128,ENSG00000041515,ENSG00000145819,ENSG00000276644,ENSG00000105287,ENSG00000148660,ENSG00000102935,ENSG00000151702,ENSG00000106443,ENSG00000109685,ENSG00000164330,ENSG00000103126,ENSG00000108001,ENSG00000114861,ENSG00000092067,ENSG00000020633,ENSG00000171617,ENSG00000008838,ENSG00000079215,ENSG00000168314,ENSG00000203883,ENSG00000172201,ENSG00000196358,ENSG00000100605,ENSG00000130699,ENSG00000162065,ENSG00000070669,ENSG00000178764,ENSG00000198626,ENSG00000011028,ENSG00000134686,ENSG00000095261,ENSG00000159200,ENSG00000151876,ENSG00000171476,ENSG00000137834,ENSG00000141002,ENSG00000135862,ENSG00000139926,ENSG00000253873,ENSG00000177565,ENSG00000171791,ENSG00000185345,ENSG00000183733,ENSG00000260027,ENSG00000197535,ENSG00000177084,ENSG00000261934,ENSG00000173482,ENSG00000179051,ENSG00000104899,ENSG00000074527,ENSG00000163132,ENSG00000142632,ENSG00000154822,ENSG00000028277,ENSG00000140553,ENSG00000116147,ENSG00000101246,ENSG00000183340,ENSG00000112146,ENSG00000126803,ENSG00000170525,ENSG00000134369,ENSG00000170776,ENSG00000275700,ENSG00000183145,ENSG00000131236,ENSG00000166450,ENSG00000124126,ENSG00000163975,ENSG00000131759,ENSG00000177238,ENSG00000167680,ENSG00000110148,ENSG00000114349,ENSG00000142611,ENSG00000122965,ENSG00000072778,ENSG00000132972,ENSG00000080854,ENSG00000176020,ENSG00000003137,ENSG00000184571,ENSG00000175866,ENSG00000106565,ENSG00000157240,ENSG00000134516,ENSG00000184349,ENSG00000197905,ENSG00000162407,ENSG00000154227,ENSG00000187555,ENSG00000187535,ENSG00000140945,ENSG00000165215,ENSG00000186231,ENSG00000168918,ENSG00000055208,ENSG00000068024,ENSG00000067208,ENSG00000139083,ENSG00000168056,ENSG00000141905,ENSG00000182168,ENSG00000186716,ENSG00000067066,ENSG00000118503,ENSG00000011304,ENSG00000163737,ENSG00000174705,ENSG00000159674,ENSG00000105676,ENSG00000160293,ENSG00000120093,ENSG00000118946,ENSG00000176720,ENSG00000066629,ENSG00000103257,ENSG00000155974,ENSG00000118495,ENSG00000154229,ENSG00000008516,ENSG00000139292,ENSG00000196405,ENSG00000169174,ENSG00000120149,ENSG00000144791,ENSG00000130584,ENSG00000170027,ENSG00000103067,ENSG00000148343,ENSG00000197063,ENSG00000110958,ENSG00000253910,ENSG00000213523,ENSG00000111450,ENSG00000124203,ENSG00000142949,ENSG00000123191,ENSG00000021300,ENSG00000132436,ENSG00000185885,ENSG00000170627,ENSG00000197892,ENSG00000040608,ENSG00000103196,ENSG00000177706,ENSG00000111249,ENSG00000159753,ENSG00000137474,ENSG00000042832,ENSG00000076864,ENSG00000049883,ENSG00000107263,ENSG00000007866,ENSG00000166206,ENSG00000119408,ENSG00000105357,ENSG00000101544,ENSG00000182533,ENSG00000148400,ENSG00000159216,ENSG00000090020,ENSG00000151014,ENSG00000112367,ENSG00000152591,ENSG00000184347,ENSG00000013810,ENSG00000197548,ENSG00000078018,ENSG00000072364,ENSG00000171840,ENSG00000197461,ENSG00000134954,ENSG00000010818,ENSG00000106723,ENSG00000092199,ENSG00000179954,ENSG00000225663,ENSG00000104450,ENSG00000112530,ENSG00000131634,ENSG00000121570,ENSG00000187664,ENSG00000196576,ENSG00000128805,ENSG00000146535,ENSG00000148773,ENSG00000127152,ENSG00000149654,ENSG00000179588,ENSG00000140545,ENSG00000111224,ENSG00000087903,ENSG00000154134,ENSG00000149256,ENSG00000150760,ENSG00000099381,ENSG00000117411,ENSG00000108684,ENSG00000178882,ENSG00000188730,ENSG00000162711,ENSG00000171456,ENSG00000178878"
GO:0007399	nervous system development	biological_process	8.21E-13	4.29E-09	366	2233	2211	18948	"ENSG00000067606,ENSG00000102572,ENSG00000159674,ENSG00000004399,ENSG00000120093,ENSG00000118946,ENSG00000186487,ENSG00000176720,ENSG00000119508,ENSG00000139083,ENSG00000182168,ENSG00000186716,ENSG00000166311,ENSG00000088305,ENSG00000068024,ENSG00000184349,ENSG00000177283,ENSG00000162407,ENSG00000177807,ENSG00000157851,ENSG00000071051,ENSG00000187535,ENSG00000139304,ENSG00000154342,ENSG00000110076,ENSG00000175866,ENSG00000157240,ENSG00000114349,ENSG00000142611,ENSG00000176020,ENSG00000120899,ENSG00000136279,ENSG00000107731,ENSG00000080854,ENSG00000176248,ENSG00000138795,ENSG00000169398,ENSG00000131759,ENSG00000158815,ENSG00000167680,ENSG00000004139,ENSG00000112038,ENSG00000129455,ENSG00000124126,ENSG00000278570,ENSG00000183340,ENSG00000152784,ENSG00000170525,ENSG00000134369,ENSG00000105997,ENSG00000163132,ENSG00000136827,ENSG00000182040,ENSG00000079805,ENSG00000116147,ENSG00000132670,ENSG00000084674,ENSG00000074527,ENSG00000141298,ENSG00000157087,ENSG00000197535,ENSG00000124813,ENSG00000261934,ENSG00000173482,ENSG00000283208,ENSG00000253873,ENSG00000180914,ENSG00000075711,ENSG00000171791,ENSG00000185345,ENSG00000158747,ENSG00000159200,ENSG00000100030,ENSG00000007062,ENSG00000162065,ENSG00000131669,ENSG00000178764,ENSG00000196358,ENSG00000120949,ENSG00000204956,ENSG00000159720,ENSG00000204120,ENSG00000100605,ENSG00000108684,ENSG00000168280,ENSG00000188730,ENSG00000130558,ENSG00000154134,ENSG00000149256,ENSG00000008300,ENSG00000183715,ENSG00000077782,ENSG00000078808,ENSG00000253485,ENSG00000117411,ENSG00000127152,ENSG00000130940,ENSG00000008710,ENSG00000149654,ENSG00000058668,ENSG00000111802,ENSG00000068796,ENSG00000277893,ENSG00000081853,ENSG00000187664,ENSG00000196576,ENSG00000162813,ENSG00000161958,ENSG00000171840,ENSG00000106078,ENSG00000134954,ENSG00000136099,ENSG00000106991,ENSG00000013810,ENSG00000078674,ENSG00000078018,ENSG00000159263,ENSG00000159216,ENSG00000148400,ENSG00000176658,ENSG00000112367,ENSG00000184347,ENSG00000197971,ENSG00000174469,ENSG00000128829,ENSG00000101544,ENSG00000254221,ENSG00000116641,ENSG00000042832,ENSG00000076864,ENSG00000181555,ENSG00000007866,ENSG00000143869,ENSG00000107263,ENSG00000253537,ENSG00000166206,ENSG00000137877,ENSG00000137474,ENSG00000101412,ENSG00000147408,ENSG00000162105,ENSG00000095397,ENSG00000198121,ENSG00000089094,ENSG00000187391,ENSG00000111249,ENSG00000172554,ENSG00000157216,ENSG00000248905,ENSG00000197892,ENSG00000040608,ENSG00000183087,ENSG00000164061,ENSG00000159842,ENSG00000148482,ENSG00000253910,ENSG00000142949,ENSG00000196405,ENSG00000169174,ENSG00000130449,ENSG00000170027,ENSG00000198399,ENSG00000198825,ENSG00000154229,ENSG00000112290,ENSG00000157933,ENSG00000124006,ENSG00000066629,ENSG00000103257,ENSG00000155974,ENSG00000137875,ENSG00000115657,ENSG00000090539,ENSG00000119772,ENSG00000106397,ENSG00000114948,ENSG00000218336,ENSG00000103769,ENSG00000156466,ENSG00000254245,ENSG00000100139,ENSG00000253846,ENSG00000254122,ENSG00000064961,ENSG00000105227,ENSG00000183023,ENSG00000185924,ENSG00000164300,ENSG00000186297,ENSG00000076826,ENSG00000185565,ENSG00000157193,ENSG00000169992,ENSG00000132692,ENSG00000099250,ENSG00000152377,ENSG00000143434,ENSG00000169071,ENSG00000104953,ENSG00000080503,ENSG00000138071,ENSG00000139687,ENSG00000125968,ENSG00000110400,ENSG00000152208,ENSG00000251322,ENSG00000180370,ENSG00000165731,ENSG00000171450,ENSG00000101346,ENSG00000188064,ENSG00000054282,ENSG00000185950,ENSG00000144868,ENSG00000273749,ENSG00000022840,ENSG00000273706,ENSG00000099864,ENSG00000132932,ENSG00000072864,ENSG00000101109,ENSG00000145920,ENSG00000118046,ENSG00000070018,ENSG00000196591,ENSG00000027075,ENSG00000008083,ENSG00000253953,ENSG00000048052,ENSG00000125618,ENSG00000166313,ENSG00000133019,ENSG00000135144,ENSG00000072832,ENSG00000133895,ENSG00000107104,ENSG00000112697,ENSG00000082397,ENSG00000075043,ENSG00000253305,ENSG00000276547,ENSG00000034053,ENSG00000111186,ENSG00000117713,ENSG00000167632,ENSG00000197555,ENSG00000020181,ENSG00000197603,ENSG00000105695,ENSG00000071127,ENSG00000089116,ENSG00000066735,ENSG00000006652,ENSG00000035862,ENSG00000196562,ENSG00000189403,ENSG00000112238,ENSG00000088812,ENSG00000107736,ENSG00000147852,ENSG00000068305,ENSG00000204970,ENSG00000131697,ENSG00000078328,ENSG00000175344,ENSG00000171316,ENSG00000116473,ENSG00000077943,ENSG00000179388,ENSG00000253159,ENSG00000168314,ENSG00000079215,ENSG00000172201,ENSG00000262209,ENSG00000118689,ENSG00000103197,ENSG00000132359,ENSG00000164588,ENSG00000152601,ENSG00000120254,ENSG00000020633,ENSG00000171617,ENSG00000102935,ENSG00000139767,ENSG00000150275,ENSG00000103126,ENSG00000135905,ENSG00000180900,ENSG00000106070,ENSG00000145819,ENSG00000041515,ENSG00000148660,ENSG00000163913,ENSG00000108379,ENSG00000156052,ENSG00000159131,ENSG00000100888,ENSG00000183049,ENSG00000167191,ENSG00000118513,ENSG00000043143,ENSG00000109339,ENSG00000163220,ENSG00000153707,ENSG00000170365,ENSG00000159556,ENSG00000141837,ENSG00000117020,ENSG00000254402,ENSG00000128886,ENSG00000064393,ENSG00000163110,ENSG00000168385,ENSG00000172819,ENSG00000172232,ENSG00000122691,ENSG00000136826,ENSG00000154310,ENSG00000100714,ENSG00000253767,ENSG00000073050,ENSG00000167281,ENSG00000182621,ENSG00000131238,ENSG00000081059,ENSG00000114279,ENSG00000107954,ENSG00000120549,ENSG00000128011,ENSG00000196628,ENSG00000097007,ENSG00000182667,ENSG00000128645,ENSG00000185614,ENSG00000169032,ENSG00000167740,ENSG00000134250,ENSG00000150361,ENSG00000167658,ENSG00000119547,ENSG00000141644,ENSG00000069188,ENSG00000064999,ENSG00000099954,ENSG00000160460,ENSG00000007047,ENSG00000135503,ENSG00000179242,ENSG00000169855,ENSG00000109906,ENSG00000197406,ENSG00000133104,ENSG00000069667,ENSG00000136352,ENSG00000257923,ENSG00000104728,ENSG00000167081,ENSG00000174672,ENSG00000071054,ENSG00000162946,ENSG00000163251,ENSG00000163531,ENSG00000145147,ENSG00000007237,ENSG00000253731,ENSG00000179218"
GO:0048731	system development	biological_process	4.46E-12	1.59E-08	659	2233	4474	18948	"ENSG00000117020,ENSG00000141837,ENSG00000153707,ENSG00000155657,ENSG00000186832,ENSG00000172819,ENSG00000122224,ENSG00000164867,ENSG00000064393,ENSG00000212657,ENSG00000240065,ENSG00000156052,ENSG00000204335,ENSG00000204420,ENSG00000163913,ENSG00000108557,ENSG00000163220,ENSG00000109339,ENSG00000167191,ENSG00000180921,ENSG00000150275,ENSG00000102755,ENSG00000196218,ENSG00000139767,ENSG00000189337,ENSG00000133454,ENSG00000180900,ENSG00000118689,ENSG00000262209,ENSG00000125813,ENSG00000120254,ENSG00000171345,ENSG00000164588,ENSG00000152601,ENSG00000161594,ENSG00000164976,ENSG00000185215,ENSG00000103197,ENSG00000132359,ENSG00000132792,ENSG00000115008,ENSG00000187608,ENSG00000163251,ENSG00000213145,ENSG00000100399,ENSG00000117676,ENSG00000071054,ENSG00000007237,ENSG00000026508,ENSG00000133104,ENSG00000109906,ENSG00000111424,ENSG00000169855,ENSG00000179242,ENSG00000135503,ENSG00000007047,ENSG00000166923,ENSG00000104728,ENSG00000136352,ENSG00000069667,ENSG00000150361,ENSG00000167740,ENSG00000134250,ENSG00000135253,ENSG00000173020,ENSG00000160460,ENSG00000069188,ENSG00000141644,ENSG00000158186,ENSG00000012061,ENSG00000119547,ENSG00000092758,ENSG00000131238,ENSG00000002822,ENSG00000053918,ENSG00000182621,ENSG00000154310,ENSG00000253767,ENSG00000071626,ENSG00000100714,ENSG00000128645,ENSG00000169926,ENSG00000107954,ENSG00000130529,ENSG00000128011,ENSG00000114279,ENSG00000120549,ENSG00000081059,ENSG00000187741,ENSG00000273706,ENSG00000142185,ENSG00000022840,ENSG00000212725,ENSG00000118046,ENSG00000138829,ENSG00000101109,ENSG00000170549,ENSG00000099864,ENSG00000175354,ENSG00000139687,ENSG00000138071,ENSG00000052126,ENSG00000036448,ENSG00000197943,ENSG00000104953,ENSG00000188064,ENSG00000173334,ENSG00000162337,ENSG00000101346,ENSG00000152208,ENSG00000165731,ENSG00000183023,ENSG00000185924,ENSG00000152818,ENSG00000115085,ENSG00000091831,ENSG00000064961,ENSG00000152377,ENSG00000105738,ENSG00000183020,ENSG00000143434,ENSG00000169992,ENSG00000137497,ENSG00000132692,ENSG00000185565,ENSG00000002933,ENSG00000061273,ENSG00000218336,ENSG00000253846,ENSG00000100139,ENSG00000116824,ENSG00000163636,ENSG00000140022,ENSG00000198081,ENSG00000175344,ENSG00000131697,ENSG00000144821,ENSG00000253159,ENSG00000185513,ENSG00000077943,ENSG00000179388,ENSG00000087245,ENSG00000134775,ENSG00000140332,ENSG00000100311,ENSG00000035862,ENSG00000125285,ENSG00000089116,ENSG00000182742,ENSG00000125730,ENSG00000068305,ENSG00000147852,ENSG00000088812,ENSG00000112238,ENSG00000253305,ENSG00000153560,ENSG00000075043,ENSG00000197603,ENSG00000034053,ENSG00000253953,ENSG00000027075,ENSG00000184292,ENSG00000049323,ENSG00000196557,ENSG00000133895,ENSG00000153395,ENSG00000119714,ENSG00000166313,ENSG00000151067,ENSG00000182871,ENSG00000133019,ENSG00000135144,ENSG00000197971,ENSG00000125772,ENSG00000159263,ENSG00000176658,ENSG00000100628,ENSG00000152104,ENSG00000254221,ENSG00000116641,ENSG00000128829,ENSG00000174469,ENSG00000186153,ENSG00000116161,ENSG00000136099,ENSG00000166250,ENSG00000196961,ENSG00000113262,ENSG00000106078,ENSG00000134852,ENSG00000078674,ENSG00000106004,ENSG00000106991,ENSG00000112486,ENSG00000081853,ENSG00000111802,ENSG00000141367,ENSG00000058668,ENSG00000068796,ENSG00000277893,ENSG00000075426,ENSG00000154556,ENSG00000124782,ENSG00000130940,ENSG00000008710,ENSG00000161958,ENSG00000008438,ENSG00000158158,ENSG00000162813,ENSG00000185811,ENSG00000130558,ENSG00000182568,ENSG00000168280,ENSG00000078808,ENSG00000081277,ENSG00000253485,ENSG00000008300,ENSG00000183715,ENSG00000077782,ENSG00000120616,ENSG00000112290,ENSG00000136378,ENSG00000198825,ENSG00000090539,ENSG00000119772,ENSG00000137875,ENSG00000115657,ENSG00000108821,ENSG00000141627,ENSG00000111846,ENSG00000157933,ENSG00000124006,ENSG00000185053,ENSG00000164061,ENSG00000148482,ENSG00000159842,ENSG00000113430,ENSG00000242265,ENSG00000198399,ENSG00000108175,ENSG00000130449,ENSG00000168899,ENSG00000172554,ENSG00000127528,ENSG00000187391,ENSG00000089094,ENSG00000167968,ENSG00000183087,ENSG00000149596,ENSG00000067955,ENSG00000157216,ENSG00000248905,ENSG00000114439,ENSG00000253537,ENSG00000143869,ENSG00000181555,ENSG00000132329,ENSG00000167522,ENSG00000173320,ENSG00000198121,ENSG00000163472,ENSG00000095397,ENSG00000162105,ENSG00000137877,ENSG00000101412,ENSG00000147408,ENSG00000158815,ENSG00000169398,ENSG00000115053,ENSG00000136930,ENSG00000138795,ENSG00000176248,ENSG00000129455,ENSG00000138207,ENSG00000004139,ENSG00000112038,ENSG00000196498,ENSG00000060069,ENSG00000117298,ENSG00000140105,ENSG00000154342,ENSG00000161714,ENSG00000139304,ENSG00000169131,ENSG00000110076,ENSG00000162849,ENSG00000223496,ENSG00000131873,ENSG00000107731,ENSG00000136279,ENSG00000120899,ENSG00000134215,ENSG00000116016,ENSG00000100105,ENSG00000130635,ENSG00000157851,ENSG00000177807,ENSG00000071051,ENSG00000177283,ENSG00000085511,ENSG00000186487,ENSG00000004399,ENSG00000102572,ENSG00000067606,ENSG00000088305,ENSG00000004776,ENSG00000166311,ENSG00000019144,ENSG00000131467,ENSG00000119508,ENSG00000113263,ENSG00000161021,ENSG00000131669,ENSG00000018408,ENSG00000171487,ENSG00000161798,ENSG00000159720,ENSG00000204956,ENSG00000204120,ENSG00000135074,ENSG00000120949,ENSG00000110395,ENSG00000075711,ENSG00000180914,ENSG00000283208,ENSG00000087460,ENSG00000007062,ENSG00000100030,ENSG00000115159,ENSG00000112406,ENSG00000158747,ENSG00000157087,ENSG00000081913,ENSG00000159399,ENSG00000141298,ENSG00000132670,ENSG00000084674,ENSG00000128422,ENSG00000112320,ENSG00000069424,ENSG00000122025,ENSG00000072110,ENSG00000124813,ENSG00000100124,ENSG00000134871,ENSG00000113739,ENSG00000104881,ENSG00000125347,ENSG00000152784,ENSG00000129116,ENSG00000196781,ENSG00000278570,ENSG00000070413,ENSG00000079805,ENSG00000182040,ENSG00000136827,ENSG00000105997,ENSG00000151320,ENSG00000254402,ENSG00000159556,ENSG00000101493,ENSG00000170365,ENSG00000168385,ENSG00000172232,ENSG00000133424,ENSG00000090316,ENSG00000163110,ENSG00000128886,ENSG00000159131,ENSG00000173269,ENSG00000108379,ENSG00000057593,ENSG00000118513,ENSG00000043143,ENSG00000100918,ENSG00000183049,ENSG00000100888,ENSG00000012048,ENSG00000109685,ENSG00000103126,ENSG00000151702,ENSG00000106443,ENSG00000102935,ENSG00000105287,ENSG00000148660,ENSG00000106070,ENSG00000164128,ENSG00000145819,ENSG00000041515,ENSG00000136457,ENSG00000198353,ENSG00000135905,ENSG00000066827,ENSG00000172201,ENSG00000203883,ENSG00000079215,ENSG00000168314,ENSG00000020633,ENSG00000171617,ENSG00000092067,ENSG00000114861,ENSG00000145147,ENSG00000163531,ENSG00000162946,ENSG00000181192,ENSG00000135480,ENSG00000179218,ENSG00000253731,ENSG00000197406,ENSG00000167081,ENSG00000174672,ENSG00000257923,ENSG00000197380,ENSG00000185614,ENSG00000169032,ENSG00000072195,ENSG00000064999,ENSG00000109063,ENSG00000099954,ENSG00000197081,ENSG00000116062,ENSG00000167658,ENSG00000167281,ENSG00000122691,ENSG00000136826,ENSG00000073050,ENSG00000203867,ENSG00000182809,ENSG00000196628,ENSG00000097007,ENSG00000182667,ENSG00000197410,ENSG00000133116,ENSG00000157637,ENSG00000273749,ENSG00000170486,ENSG00000144868,ENSG00000145920,ENSG00000072864,ENSG00000180549,ENSG00000132932,ENSG00000129993,ENSG00000110400,ENSG00000125968,ENSG00000080503,ENSG00000163041,ENSG00000053254,ENSG00000185950,ENSG00000054282,ENSG00000162739,ENSG00000156853,ENSG00000251322,ENSG00000171450,ENSG00000180370,ENSG00000037280,ENSG00000164300,ENSG00000134762,ENSG00000105227,ENSG00000078399,ENSG00000254122,ENSG00000099250,ENSG00000169071,ENSG00000164916,ENSG00000157193,ENSG00000134283,ENSG00000076826,ENSG00000107872,ENSG00000186297,ENSG00000168675,ENSG00000156466,ENSG00000179922,ENSG00000103769,ENSG00000117013,ENSG00000106397,ENSG00000114948,ENSG00000116525,ENSG00000167397,ENSG00000254245,ENSG00000171316,ENSG00000108511,ENSG00000140564,ENSG00000072840,ENSG00000078328,ENSG00000204970,ENSG00000197321,ENSG00000129038,ENSG00000125952,ENSG00000161031,ENSG00000135250,ENSG00000116473,ENSG00000138347,ENSG00000150051,ENSG00000006652,ENSG00000197859,ENSG00000066735,ENSG00000071127,ENSG00000099204,ENSG00000105325,ENSG00000107736,ENSG00000189403,ENSG00000196562,ENSG00000082397,ENSG00000175879,ENSG00000248592,ENSG00000105695,ENSG00000020181,ENSG00000150455,ENSG00000107371,ENSG00000117713,ENSG00000167632,ENSG00000197555,ENSG00000276547,ENSG00000111186,ENSG00000048052,ENSG00000008083,ENSG00000070018,ENSG00000196591,ENSG00000112697,ENSG00000107104,ENSG00000072832,ENSG00000113140,ENSG00000125618,ENSG00000112367,ENSG00000152591,ENSG00000184347,ENSG00000148400,ENSG00000090020,ENSG00000159216,ENSG00000182533,ENSG00000101544,ENSG00000105357,ENSG00000131634,ENSG00000225663,ENSG00000134954,ENSG00000171840,ENSG00000197461,ENSG00000078018,ENSG00000013810,ENSG00000140545,ENSG00000179588,ENSG00000149654,ENSG00000127152,ENSG00000148773,ENSG00000128805,ENSG00000196576,ENSG00000121570,ENSG00000187664,ENSG00000178878,ENSG00000178882,ENSG00000188730,ENSG00000171456,ENSG00000162711,ENSG00000108684,ENSG00000117411,ENSG00000099381,ENSG00000150760,ENSG00000149256,ENSG00000154134,ENSG00000154229,ENSG00000155974,ENSG00000103257,ENSG00000066629,ENSG00000253910,ENSG00000110958,ENSG00000123191,ENSG00000142949,ENSG00000111450,ENSG00000103067,ENSG00000148343,ENSG00000170027,ENSG00000120149,ENSG00000169174,ENSG00000130584,ENSG00000196405,ENSG00000139292,ENSG00000177706,ENSG00000111249,ENSG00000103196,ENSG00000197892,ENSG00000040608,ENSG00000166206,ENSG00000007866,ENSG00000107263,ENSG00000076864,ENSG00000049883,ENSG00000042832,ENSG00000137474,ENSG00000177238,ENSG00000167680,ENSG00000110148,ENSG00000131759,ENSG00000124126,ENSG00000183145,ENSG00000170776,ENSG00000106565,ENSG00000157240,ENSG00000175866,ENSG00000003137,ENSG00000176020,ENSG00000080854,ENSG00000114349,ENSG00000142611,ENSG00000068024,ENSG00000168918,ENSG00000055208,ENSG00000140945,ENSG00000186231,ENSG00000187535,ENSG00000154227,ENSG00000184349,ENSG00000197905,ENSG00000162407,ENSG00000134516,ENSG00000118946,ENSG00000176720,ENSG00000120093,ENSG00000174705,ENSG00000159674,ENSG00000160293,ENSG00000105676,ENSG00000163737,ENSG00000067066,ENSG00000118503,ENSG00000182168,ENSG00000141905,ENSG00000186716,ENSG00000139083,ENSG00000070669,ENSG00000178764,ENSG00000198626,ENSG00000162065,ENSG00000100605,ENSG00000130699,ENSG00000196358,ENSG00000260027,ENSG00000171791,ENSG00000185345,ENSG00000253873,ENSG00000177565,ENSG00000137834,ENSG00000141002,ENSG00000135862,ENSG00000159200,ENSG00000095261,ENSG00000104899,ENSG00000074527,ENSG00000173482,ENSG00000177084,ENSG00000261934,ENSG00000197535,ENSG00000170525,ENSG00000134369,ENSG00000183340,ENSG00000140553,ENSG00000116147,ENSG00000154822,ENSG00000028277,ENSG00000142632,ENSG00000163132"
GO:0022610	biological adhesion	biological_process	4.57E-12	1.59E-08	257	2233	1455	18948	"ENSG00000187664,ENSG00000196576,ENSG00000127152,ENSG00000008710,ENSG00000157927,ENSG00000154556,ENSG00000179588,ENSG00000124782,ENSG00000149654,ENSG00000081853,ENSG00000140545,ENSG00000150760,ENSG00000008300,ENSG00000183715,ENSG00000253485,ENSG00000081277,ENSG00000100106,ENSG00000182568,ENSG00000105879,ENSG00000188730,ENSG00000162711,ENSG00000174469,ENSG00000106714,ENSG00000128829,ENSG00000254221,ENSG00000090020,ENSG00000148400,ENSG00000186654,ENSG00000145012,ENSG00000106991,ENSG00000112486,ENSG00000196684,ENSG00000095637,ENSG00000171840,ENSG00000136099,ENSG00000107099,ENSG00000248905,ENSG00000197892,ENSG00000110799,ENSG00000183087,ENSG00000100351,ENSG00000168071,ENSG00000262576,ENSG00000107263,ENSG00000077420,ENSG00000145526,ENSG00000253537,ENSG00000105376,ENSG00000111846,ENSG00000110651,ENSG00000108821,ENSG00000173762,ENSG00000090539,ENSG00000262655,ENSG00000167614,ENSG00000154229,ENSG00000108175,ENSG00000196090,ENSG00000122188,ENSG00000253910,ENSG00000142949,ENSG00000151276,ENSG00000134516,ENSG00000184349,ENSG00000177283,ENSG00000162407,ENSG00000071051,ENSG00000140945,ENSG00000165215,ENSG00000130635,ENSG00000145934,ENSG00000119508,ENSG00000113263,ENSG00000168477,ENSG00000067606,ENSG00000159674,ENSG00000204516,ENSG00000004399,ENSG00000118946,ENSG00000275700,ENSG00000149084,ENSG00000124126,ENSG00000163975,ENSG00000138795,ENSG00000100014,ENSG00000169398,ENSG00000131759,ENSG00000205221,ENSG00000123146,ENSG00000100105,ENSG00000139880,ENSG00000134215,ENSG00000176020,ENSG00000003137,ENSG00000080854,ENSG00000120899,ENSG00000013725,ENSG00000101542,ENSG00000162849,ENSG00000154342,ENSG00000139304,ENSG00000110076,ENSG00000175866,ENSG00000072110,ENSG00000124813,ENSG00000261934,ENSG00000173482,ENSG00000213937,ENSG00000083457,ENSG00000179051,ENSG00000185104,ENSG00000132205,ENSG00000197561,ENSG00000130775,ENSG00000112851,ENSG00000136827,ENSG00000070413,ENSG00000079805,ENSG00000116147,ENSG00000148484,ENSG00000125347,ENSG00000204956,ENSG00000131669,ENSG00000142910,ENSG00000127191,ENSG00000137834,ENSG00000135862,ENSG00000087460,ENSG00000073060,ENSG00000253873,ENSG00000075711,ENSG00000171791,ENSG00000105371,ENSG00000083857,ENSG00000180900,ENSG00000105287,ENSG00000169756,ENSG00000149177,ENSG00000150275,ENSG00000124490,ENSG00000140368,ENSG00000114861,ENSG00000125813,ENSG00000111729,ENSG00000262209,ENSG00000090316,ENSG00000163110,ENSG00000122224,ENSG00000053747,ENSG00000172232,ENSG00000153707,ENSG00000118513,ENSG00000111859,ENSG00000163220,ENSG00000213465,ENSG00000184009,ENSG00000119547,ENSG00000069188,ENSG00000141556,ENSG00000069974,ENSG00000129925,ENSG00000081059,ENSG00000187741,ENSG00000150637,ENSG00000120549,ENSG00000197410,ENSG00000065243,ENSG00000097007,ENSG00000182667,ENSG00000136826,ENSG00000253767,ENSG00000100842,ENSG00000002822,ENSG00000136286,ENSG00000018280,ENSG00000253731,ENSG00000179218,ENSG00000162946,ENSG00000163251,ENSG00000163531,ENSG00000169851,ENSG00000099769,ENSG00000069667,ENSG00000149972,ENSG00000166923,ENSG00000179242,ENSG00000169855,ENSG00000244486,ENSG00000109906,ENSG00000026508,ENSG00000076826,ENSG00000185565,ENSG00000169992,ENSG00000099866,ENSG00000132692,ENSG00000152377,ENSG00000254122,ENSG00000115085,ENSG00000136153,ENSG00000112576,ENSG00000134762,ENSG00000152818,ENSG00000166407,ENSG00000137101,ENSG00000116824,ENSG00000254245,ENSG00000187955,ENSG00000253846,ENSG00000114948,ENSG00000137710,ENSG00000218336,ENSG00000079691,ENSG00000120896,ENSG00000188404,ENSG00000180549,ENSG00000118046,ENSG00000169403,ENSG00000156735,ENSG00000173848,ENSG00000253958,ENSG00000198821,ENSG00000138080,ENSG00000152208,ENSG00000180370,ENSG00000165731,ENSG00000162739,ENSG00000188064,ENSG00000112679,ENSG00000175354,ENSG00000110400,ENSG00000125968,ENSG00000276547,ENSG00000077942,ENSG00000105695,ENSG00000253305,ENSG00000182871,ENSG00000135144,ENSG00000133895,ENSG00000107104,ENSG00000188677,ENSG00000072786,ENSG00000184292,ENSG00000070018,ENSG00000133800,ENSG00000253953,ENSG00000077943,ENSG00000179388,ENSG00000253159,ENSG00000204970,ENSG00000131697,ENSG00000107937,ENSG00000171316,ENSG00000189403,ENSG00000040731,ENSG00000107736,ENSG00000144152,ENSG00000113100"
GO:0023052	signaling	biological_process	6.69E-12	1.76E-08	884	2233	6285	18948	"ENSG00000131236,ENSG00000124126,ENSG00000137727,ENSG00000170776,ENSG00000100346,ENSG00000131759,ENSG00000177238,ENSG00000155849,ENSG00000110148,ENSG00000172667,ENSG00000169045,ENSG00000151746,ENSG00000080854,ENSG00000003137,ENSG00000144191,ENSG00000114349,ENSG00000123146,ENSG00000142611,ENSG00000072778,ENSG00000165105,ENSG00000141564,ENSG00000175866,ENSG00000170579,ENSG00000157240,ENSG00000129559,ENSG00000038382,ENSG00000213533,ENSG00000196814,ENSG00000187535,ENSG00000154217,ENSG00000151276,ENSG00000134516,ENSG00000213903,ENSG00000197905,ENSG00000184349,ENSG00000162407,ENSG00000068024,ENSG00000170004,ENSG00000140945,ENSG00000165215,ENSG00000168918,ENSG00000055208,ENSG00000182168,ENSG00000198055,ENSG00000186716,ENSG00000067066,ENSG00000011304,ENSG00000118503,ENSG00000162595,ENSG00000146830,ENSG00000118946,ENSG00000176720,ENSG00000163737,ENSG00000204516,ENSG00000160293,ENSG00000100605,ENSG00000172794,ENSG00000130699,ENSG00000068137,ENSG00000175697,ENSG00000143786,ENSG00000131378,ENSG00000164054,ENSG00000069696,ENSG00000198010,ENSG00000011028,ENSG00000127191,ENSG00000134684,ENSG00000070669,ENSG00000189283,ENSG00000198626,ENSG00000115138,ENSG00000101199,ENSG00000137834,ENSG00000138741,ENSG00000095261,ENSG00000159200,ENSG00000171791,ENSG00000185359,ENSG00000155093,ENSG00000185345,ENSG00000248099,ENSG00000008952,ENSG00000198715,ENSG00000253873,ENSG00000177565,ENSG00000261934,ENSG00000173482,ENSG00000083457,ENSG00000119737,ENSG00000162104,ENSG00000117602,ENSG00000002834,ENSG00000129946,ENSG00000197535,ENSG00000130775,ENSG00000169583,ENSG00000156265,ENSG00000273167,ENSG00000104899,ENSG00000179051,ENSG00000074527,ENSG00000140350,ENSG00000154822,ENSG00000116147,ENSG00000101246,ENSG00000023445,ENSG00000205846,ENSG00000163132,ENSG00000197256,ENSG00000112977,ENSG00000112851,ENSG00000142632,ENSG00000112146,ENSG00000148484,ENSG00000154978,ENSG00000133612,ENSG00000105357,ENSG00000119408,ENSG00000184347,ENSG00000182533,ENSG00000173890,ENSG00000163956,ENSG00000113742,ENSG00000148400,ENSG00000090020,ENSG00000130037,ENSG00000095637,ENSG00000090565,ENSG00000081237,ENSG00000186654,ENSG00000104388,ENSG00000109332,ENSG00000196684,ENSG00000273003,ENSG00000131634,ENSG00000197461,ENSG00000010818,ENSG00000106723,ENSG00000170091,ENSG00000126217,ENSG00000196576,ENSG00000128805,ENSG00000146535,ENSG00000063978,ENSG00000170837,ENSG00000127152,ENSG00000180448,ENSG00000131196,ENSG00000014164,ENSG00000130508,ENSG00000154134,ENSG00000149256,ENSG00000150760,ENSG00000188730,ENSG00000162711,ENSG00000171456,ENSG00000099783,ENSG00000113387,ENSG00000108684,ENSG00000173080,ENSG00000155974,ENSG00000092051,ENSG00000110651,ENSG00000137841,ENSG00000154229,ENSG00000130147,ENSG00000130592,ENSG00000165995,ENSG00000127324,ENSG00000118495,ENSG00000196277,ENSG00000170027,ENSG00000196090,ENSG00000157388,ENSG00000121933,ENSG00000102858,ENSG00000178342,ENSG00000122188,ENSG00000115464,ENSG00000127527,ENSG00000139292,ENSG00000196405,ENSG00000169174,ENSG00000120149,ENSG00000144791,ENSG00000139436,ENSG00000110958,ENSG00000253910,ENSG00000213523,ENSG00000124203,ENSG00000111450,ENSG00000142949,ENSG00000021300,ENSG00000103067,ENSG00000162390,ENSG00000197892,ENSG00000149476,ENSG00000040608,ENSG00000168297,ENSG00000177380,ENSG00000132436,ENSG00000078140,ENSG00000185885,ENSG00000176204,ENSG00000142733,ENSG00000005379,ENSG00000147509,ENSG00000205339,ENSG00000110057,ENSG00000103091,ENSG00000130429,ENSG00000177706,ENSG00000111249,ENSG00000188710,ENSG00000138669,ENSG00000144711,ENSG00000166592,ENSG00000118160,ENSG00000136305,ENSG00000143420,ENSG00000107263,ENSG00000007866,ENSG00000188582,ENSG00000089486,ENSG00000103479,ENSG00000166206,ENSG00000270898,ENSG00000042832,ENSG00000076864,ENSG00000145920,ENSG00000169403,ENSG00000198363,ENSG00000120278,ENSG00000109861,ENSG00000144868,ENSG00000156735,ENSG00000273749,ENSG00000182957,ENSG00000171385,ENSG00000185950,ENSG00000078902,ENSG00000129353,ENSG00000174307,ENSG00000251322,ENSG00000180370,ENSG00000243729,ENSG00000140939,ENSG00000112679,ENSG00000110400,ENSG00000125968,ENSG00000275832,ENSG00000132334,ENSG00000157193,ENSG00000099866,ENSG00000099250,ENSG00000169071,ENSG00000186297,ENSG00000168675,ENSG00000106633,ENSG00000107872,ENSG00000163219,ENSG00000168229,ENSG00000037280,ENSG00000101333,ENSG00000137101,ENSG00000254122,ENSG00000160310,ENSG00000105229,ENSG00000136153,ENSG00000168993,ENSG00000116525,ENSG00000204599,ENSG00000254245,ENSG00000103769,ENSG00000156466,ENSG00000068383,ENSG00000137710,ENSG00000181090,ENSG00000125637,ENSG00000015133,ENSG00000161031,ENSG00000080224,ENSG00000116473,ENSG00000101200,ENSG00000047315,ENSG00000135250,ENSG00000171316,ENSG00000175221,ENSG00000075413,ENSG00000204970,ENSG00000213585,ENSG00000171940,ENSG00000140564,ENSG00000072840,ENSG00000140749,ENSG00000189403,ENSG00000196562,ENSG00000115266,ENSG00000198252,ENSG00000149091,ENSG00000091428,ENSG00000165929,ENSG00000131037,ENSG00000197859,ENSG00000162944,ENSG00000069493,ENSG00000066735,ENSG00000134996,ENSG00000020181,ENSG00000150455,ENSG00000170128,ENSG00000276547,ENSG00000167291,ENSG00000111186,ENSG00000077942,ENSG00000136828,ENSG00000117713,ENSG00000107581,ENSG00000197555,ENSG00000141401,ENSG00000113448,ENSG00000085449,ENSG00000107104,ENSG00000187714,ENSG00000070748,ENSG00000124588,ENSG00000125618,ENSG00000135249,ENSG00000127955,ENSG00000108179,ENSG00000108556,ENSG00000113140,ENSG00000157985,ENSG00000214357,ENSG00000138031,ENSG00000196591,ENSG00000070018,ENSG00000149599,ENSG00000136141,ENSG00000117400,ENSG00000029534,ENSG00000176533,ENSG00000168385,ENSG00000205784,ENSG00000172232,ENSG00000182541,ENSG00000128886,ENSG00000130413,ENSG00000159128,ENSG00000166164,ENSG00000101493,ENSG00000065485,ENSG00000196242,ENSG00000170365,ENSG00000118513,ENSG00000043143,ENSG00000111859,ENSG00000141748,ENSG00000147799,ENSG00000132256,ENSG00000166289,ENSG00000100888,ENSG00000183049,ENSG00000131871,ENSG00000012048,ENSG00000138600,ENSG00000119522,ENSG00000061938,ENSG00000196975,ENSG00000127084,ENSG00000173269,ENSG00000057593,ENSG00000108379,ENSG00000106070,ENSG00000171612,ENSG00000164128,ENSG00000145819,ENSG00000105287,ENSG00000148660,ENSG00000136457,ENSG00000135905,ENSG00000106443,ENSG00000103126,ENSG00000159788,ENSG00000102935,ENSG00000100505,ENSG00000148814,ENSG00000059915,ENSG00000008838,ENSG00000156049,ENSG00000114861,ENSG00000161509,ENSG00000012232,ENSG00000100354,ENSG00000111729,ENSG00000079215,ENSG00000179218,ENSG00000048140,ENSG00000186188,ENSG00000101782,ENSG00000111404,ENSG00000185883,ENSG00000253731,ENSG00000145147,ENSG00000163531,ENSG00000079974,ENSG00000185989,ENSG00000101098,ENSG00000180871,ENSG00000105613,ENSG00000162946,ENSG00000163870,ENSG00000011405,ENSG00000053524,ENSG00000174672,ENSG00000197380,ENSG00000080189,ENSG00000197965,ENSG00000074416,ENSG00000093167,ENSG00000197081,ENSG00000184047,ENSG00000064999,ENSG00000198873,ENSG00000131016,ENSG00000132554,ENSG00000116062,ENSG00000080845,ENSG00000128604,ENSG00000136044,ENSG00000167971,ENSG00000169032,ENSG00000196628,ENSG00000157978,ENSG00000055118,ENSG00000097007,ENSG00000133116,ENSG00000166974,ENSG00000065243,ENSG00000266094,ENSG00000136286,ENSG00000136826,ENSG00000122691,ENSG00000114353,ENSG00000112038,ENSG00000004139,ENSG00000138207,ENSG00000171444,ENSG00000116701,ENSG00000117298,ENSG00000116396,ENSG00000169398,ENSG00000158815,ENSG00000116032,ENSG00000176248,ENSG00000175054,ENSG00000138795,ENSG00000115594,ENSG00000136930,ENSG00000131355,ENSG00000134215,ENSG00000136279,ENSG00000120899,ENSG00000107731,ENSG00000189067,ENSG00000116016,ENSG00000154342,ENSG00000161714,ENSG00000182446,ENSG00000129467,ENSG00000110076,ENSG00000123104,ENSG00000131873,ENSG00000013725,ENSG00000071051,ENSG00000177807,ENSG00000157851,ENSG00000104885,ENSG00000213906,ENSG00000085511,ENSG00000177283,ENSG00000154438,ENSG00000145934,ENSG00000181031,ENSG00000196730,ENSG00000139946,ENSG00000166311,ENSG00000181619,ENSG00000131467,ENSG00000113263,ENSG00000119508,ENSG00000161021,ENSG00000106100,ENSG00000004399,ENSG00000176390,ENSG00000102572,ENSG00000138835,ENSG00000067606,ENSG00000145506,ENSG00000164849,ENSG00000018408,ENSG00000120949,ENSG00000204120,ENSG00000204956,ENSG00000159720,ENSG00000100604,ENSG00000144566,ENSG00000175029,ENSG00000211961,ENSG00000100030,ENSG00000087460,ENSG00000158747,ENSG00000148411,ENSG00000110395,ENSG00000083857,ENSG00000151726,ENSG00000177374,ENSG00000073060,ENSG00000180914,ENSG00000075711,ENSG00000155926,ENSG00000196482,ENSG00000170011,ENSG00000100124,ENSG00000122025,ENSG00000124813,ENSG00000147324,ENSG00000081913,ENSG00000197561,ENSG00000147434,ENSG00000157087,ENSG00000132670,ENSG00000128422,ENSG00000084674,ENSG00000185104,ENSG00000172530,ENSG00000110900,ENSG00000132849,ENSG00000079805,ENSG00000151320,ENSG00000132518,ENSG00000101197,ENSG00000136827,ENSG00000125347,ENSG00000078043,ENSG00000099331,ENSG00000134871,ENSG00000113739,ENSG00000126218,ENSG00000104881,ENSG00000278570,ENSG00000211892,ENSG00000196781,ENSG00000128829,ENSG00000176194,ENSG00000124249,ENSG00000116641,ENSG00000254221,ENSG00000113504,ENSG00000183826,ENSG00000186153,ENSG00000174469,ENSG00000101188,ENSG00000197971,ENSG00000100628,ENSG00000179604,ENSG00000082805,ENSG00000134852,ENSG00000178607,ENSG00000106991,ENSG00000112486,ENSG00000182923,ENSG00000106004,ENSG00000196961,ENSG00000145703,ENSG00000136099,ENSG00000113262,ENSG00000140526,ENSG00000161958,ENSG00000008438,ENSG00000166573,ENSG00000104490,ENSG00000141367,ENSG00000111802,ENSG00000058668,ENSG00000277893,ENSG00000081853,ENSG00000008710,ENSG00000157927,ENSG00000124782,ENSG00000253485,ENSG00000198915,ENSG00000081277,ENSG00000008300,ENSG00000131508,ENSG00000077782,ENSG00000130558,ENSG00000141404,ENSG00000152932,ENSG00000198648,ENSG00000106244,ENSG00000033627,ENSG00000137875,ENSG00000173762,ENSG00000090539,ENSG00000111846,ENSG00000157933,ENSG00000108821,ENSG00000165752,ENSG00000112290,ENSG00000173040,ENSG00000138442,ENSG00000198825,ENSG00000095370,ENSG00000242265,ENSG00000198399,ENSG00000105647,ENSG00000145358,ENSG00000124214,ENSG00000108175,ENSG00000122574,ENSG00000272822,ENSG00000169495,ENSG00000164061,ENSG00000148482,ENSG00000159842,ENSG00000183087,ENSG00000107099,ENSG00000187147,ENSG00000099822,ENSG00000136928,ENSG00000100351,ENSG00000187391,ENSG00000171873,ENSG00000171357,ENSG00000257365,ENSG00000112799,ENSG00000198121,ENSG00000164082,ENSG00000143344,ENSG00000137877,ENSG00000101412,ENSG00000162105,ENSG00000143869,ENSG00000102539,ENSG00000077420,ENSG00000253537,ENSG00000169224,ENSG00000132329,ENSG00000104067,ENSG00000138829,ENSG00000101109,ENSG00000129667,ENSG00000118046,ENSG00000185838,ENSG00000105401,ENSG00000099864,ENSG00000130283,ENSG00000159733,ENSG00000149527,ENSG00000142185,ENSG00000173848,ENSG00000273706,ENSG00000198821,ENSG00000129990,ENSG00000159314,ENSG00000054179,ENSG00000188064,ENSG00000173334,ENSG00000082074,ENSG00000157450,ENSG00000111237,ENSG00000152208,ENSG00000147475,ENSG00000165731,ENSG00000183255,ENSG00000162337,ENSG00000101346,ENSG00000182256,ENSG00000139687,ENSG00000198176,ENSG00000175354,ENSG00000121281,ENSG00000197943,ENSG00000138071,ENSG00000169992,ENSG00000152377,ENSG00000105738,ENSG00000183020,ENSG00000061273,ENSG00000183955,ENSG00000128655,ENSG00000069020,ENSG00000183023,ENSG00000185924,ENSG00000101191,ENSG00000171488,ENSG00000112576,ENSG00000115085,ENSG00000091831,ENSG00000128310,ENSG00000253846,ENSG00000185201,ENSG00000163636,ENSG00000116824,ENSG00000120896,ENSG00000105499,ENSG00000218336,ENSG00000156026,ENSG00000197114,ENSG00000178093,ENSG00000185513,ENSG00000164708,ENSG00000253159,ENSG00000132676,ENSG00000087245,ENSG00000077943,ENSG00000179388,ENSG00000175344,ENSG00000180875,ENSG00000168461,ENSG00000131697,ENSG00000088053,ENSG00000035664,ENSG00000105963,ENSG00000147852,ENSG00000101152,ENSG00000277443,ENSG00000068305,ENSG00000125730,ENSG00000135828,ENSG00000175643,ENSG00000163947,ENSG00000153179,ENSG00000134061,ENSG00000100599,ENSG00000140332,ENSG00000124160,ENSG00000100311,ENSG00000035862,ENSG00000089116,ENSG00000166922,ENSG00000111452,ENSG00000034053,ENSG00000253305,ENSG00000214694,ENSG00000075043,ENSG00000196557,ENSG00000133895,ENSG00000072786,ENSG00000184574,ENSG00000115902,ENSG00000154678,ENSG00000049323,ENSG00000091073,ENSG00000166313,ENSG00000123240,ENSG00000151067,ENSG00000135144,ENSG00000133019,ENSG00000101464,ENSG00000119714,ENSG00000267261,ENSG00000100055,ENSG00000253953,ENSG00000197299,ENSG00000184292,ENSG00000133800,ENSG00000185624,ENSG00000027075,ENSG00000110090,ENSG00000150995,ENSG00000172819,ENSG00000168081,ENSG00000164867,ENSG00000183783,ENSG00000064393,ENSG00000141837,ENSG00000074370,ENSG00000117020,ENSG00000135519,ENSG00000153707,ENSG00000134744,ENSG00000150594,ENSG00000103043,ENSG00000163220,ENSG00000196220,ENSG00000153823,ENSG00000109339,ENSG00000213465,ENSG00000167191,ENSG00000214253,ENSG00000156052,ENSG00000172375,ENSG00000240065,ENSG00000163913,ENSG00000186660,ENSG00000204420,ENSG00000123908,ENSG00000180900,ENSG00000196218,ENSG00000150275,ENSG00000102755,ENSG00000084234,ENSG00000149177,ENSG00000132915,ENSG00000167986,ENSG00000164588,ENSG00000248405,ENSG00000196782,ENSG00000171345,ENSG00000181104,ENSG00000103197,ENSG00000140368,ENSG00000132359,ENSG00000117394,ENSG00000164976,ENSG00000262209,ENSG00000118689,ENSG00000142765,ENSG00000127946,ENSG00000087266,ENSG00000163673,ENSG00000172935,ENSG00000136002,ENSG00000132432,ENSG00000099769,ENSG00000115008,ENSG00000187608,ENSG00000071054,ENSG00000163251,ENSG00000213145,ENSG00000145214,ENSG00000117676,ENSG00000104728,ENSG00000166923,ENSG00000145365,ENSG00000069667,ENSG00000141933,ENSG00000136352,ENSG00000111424,ENSG00000112699,ENSG00000188559,ENSG00000133104,ENSG00000026508,ENSG00000104765,ENSG00000167085,ENSG00000104368,ENSG00000007047,ENSG00000135503,ENSG00000160185,ENSG00000169855,ENSG00000106018,ENSG00000069974,ENSG00000160460,ENSG00000163630,ENSG00000184009,ENSG00000158186,ENSG00000119547,ENSG00000184985,ENSG00000188766,ENSG00000196642,ENSG00000134250,ENSG00000080824,ENSG00000135253,ENSG00000173020,ENSG00000106829,ENSG00000160191,ENSG00000081059,ENSG00000187741,ENSG00000150637,ENSG00000188822,ENSG00000107954,ENSG00000130529,ENSG00000114279,ENSG00000101096,ENSG00000241484,ENSG00000131238,ENSG00000154310,ENSG00000100842,ENSG00000253767,ENSG00000053918,ENSG00000182621"
GO:0007155	cell adhesion	biological_process	7.19E-12	1.76E-08	255	2233	1447	18948	"ENSG00000253485,ENSG00000081277,ENSG00000100106,ENSG00000140368,ENSG00000114861,ENSG00000150760,ENSG00000008300,ENSG00000183715,ENSG00000125813,ENSG00000182568,ENSG00000105879,ENSG00000162711,ENSG00000188730,ENSG00000111729,ENSG00000262209,ENSG00000105287,ENSG00000187664,ENSG00000196576,ENSG00000180900,ENSG00000081853,ENSG00000150275,ENSG00000140545,ENSG00000124490,ENSG00000169756,ENSG00000127152,ENSG00000008710,ENSG00000149177,ENSG00000157927,ENSG00000154556,ENSG00000149654,ENSG00000179588,ENSG00000124782,ENSG00000095637,ENSG00000118513,ENSG00000163220,ENSG00000111859,ENSG00000213465,ENSG00000186654,ENSG00000145012,ENSG00000106991,ENSG00000112486,ENSG00000196684,ENSG00000136099,ENSG00000171840,ENSG00000053747,ENSG00000128829,ENSG00000122224,ENSG00000172232,ENSG00000254221,ENSG00000090316,ENSG00000174469,ENSG00000163110,ENSG00000106714,ENSG00000153707,ENSG00000148400,ENSG00000090020,ENSG00000097007,ENSG00000182667,ENSG00000081059,ENSG00000187741,ENSG00000168071,ENSG00000150637,ENSG00000197410,ENSG00000120549,ENSG00000065243,ENSG00000077420,ENSG00000107263,ENSG00000002822,ENSG00000136286,ENSG00000018280,ENSG00000145526,ENSG00000253537,ENSG00000105376,ENSG00000136826,ENSG00000100842,ENSG00000253767,ENSG00000262576,ENSG00000110799,ENSG00000197892,ENSG00000069188,ENSG00000141556,ENSG00000069974,ENSG00000183087,ENSG00000107099,ENSG00000184009,ENSG00000248905,ENSG00000119547,ENSG00000100351,ENSG00000129925,ENSG00000196090,ENSG00000166923,ENSG00000122188,ENSG00000069667,ENSG00000149972,ENSG00000108175,ENSG00000244486,ENSG00000253910,ENSG00000109906,ENSG00000142949,ENSG00000026508,ENSG00000179242,ENSG00000169855,ENSG00000179218,ENSG00000173762,ENSG00000090539,ENSG00000111846,ENSG00000108821,ENSG00000253731,ENSG00000169851,ENSG00000262655,ENSG00000099769,ENSG00000163531,ENSG00000167614,ENSG00000154229,ENSG00000163251,ENSG00000162946,ENSG00000187955,ENSG00000253846,ENSG00000113263,ENSG00000119508,ENSG00000116824,ENSG00000254245,ENSG00000079691,ENSG00000120896,ENSG00000004399,ENSG00000118946,ENSG00000188404,ENSG00000067606,ENSG00000168477,ENSG00000114948,ENSG00000137710,ENSG00000218336,ENSG00000159674,ENSG00000204516,ENSG00000169992,ENSG00000071051,ENSG00000099866,ENSG00000132692,ENSG00000152377,ENSG00000151276,ENSG00000134516,ENSG00000184349,ENSG00000177283,ENSG00000076826,ENSG00000162407,ENSG00000185565,ENSG00000166407,ENSG00000152818,ENSG00000134762,ENSG00000130635,ENSG00000145934,ENSG00000137101,ENSG00000140945,ENSG00000254122,ENSG00000165215,ENSG00000136153,ENSG00000115085,ENSG00000112576,ENSG00000188064,ENSG00000139880,ENSG00000134215,ENSG00000003137,ENSG00000176020,ENSG00000080854,ENSG00000120899,ENSG00000152208,ENSG00000123146,ENSG00000100105,ENSG00000180370,ENSG00000165731,ENSG00000162739,ENSG00000112679,ENSG00000154342,ENSG00000139304,ENSG00000175866,ENSG00000110076,ENSG00000175354,ENSG00000125968,ENSG00000110400,ENSG00000013725,ENSG00000101542,ENSG00000162849,ENSG00000169403,ENSG00000149084,ENSG00000118046,ENSG00000124126,ENSG00000180549,ENSG00000275700,ENSG00000169398,ENSG00000173848,ENSG00000131759,ENSG00000253958,ENSG00000205221,ENSG00000198821,ENSG00000138080,ENSG00000163975,ENSG00000156735,ENSG00000138795,ENSG00000100014,ENSG00000133895,ENSG00000107104,ENSG00000079805,ENSG00000188677,ENSG00000072786,ENSG00000070413,ENSG00000116147,ENSG00000135144,ENSG00000182871,ENSG00000112851,ENSG00000136827,ENSG00000125347,ENSG00000253953,ENSG00000148484,ENSG00000184292,ENSG00000070018,ENSG00000133800,ENSG00000261934,ENSG00000173482,ENSG00000213937,ENSG00000105695,ENSG00000083457,ENSG00000276547,ENSG00000077942,ENSG00000072110,ENSG00000124813,ENSG00000197561,ENSG00000130775,ENSG00000132205,ENSG00000253305,ENSG00000179051,ENSG00000185104,ENSG00000107736,ENSG00000137834,ENSG00000135862,ENSG00000087460,ENSG00000189403,ENSG00000040731,ENSG00000171791,ENSG00000113100,ENSG00000105371,ENSG00000083857,ENSG00000144152,ENSG00000075711,ENSG00000253873,ENSG00000253159,ENSG00000077943,ENSG00000179388,ENSG00000204956,ENSG00000142910,ENSG00000171316,ENSG00000127191,ENSG00000204970,ENSG00000131697,ENSG00000131669,ENSG00000107937"
GO:0023051	regulation of signaling	biological_process	8.32E-12	1.76E-08	477	2233	3079	18948	"ENSG00000118046,ENSG00000129667,ENSG00000105401,ENSG00000145920,ENSG00000101109,ENSG00000138829,ENSG00000099864,ENSG00000130283,ENSG00000159733,ENSG00000198363,ENSG00000142185,ENSG00000173848,ENSG00000120278,ENSG00000109861,ENSG00000156735,ENSG00000273749,ENSG00000144868,ENSG00000129353,ENSG00000157450,ENSG00000188064,ENSG00000182957,ENSG00000185950,ENSG00000173334,ENSG00000183255,ENSG00000140939,ENSG00000162337,ENSG00000174307,ENSG00000180370,ENSG00000251322,ENSG00000165731,ENSG00000198176,ENSG00000175354,ENSG00000125968,ENSG00000112679,ENSG00000139687,ENSG00000132334,ENSG00000275832,ENSG00000099250,ENSG00000105738,ENSG00000169071,ENSG00000157193,ENSG00000169992,ENSG00000106633,ENSG00000183955,ENSG00000107872,ENSG00000061273,ENSG00000168675,ENSG00000185924,ENSG00000183023,ENSG00000037280,ENSG00000163219,ENSG00000105229,ENSG00000136153,ENSG00000112576,ENSG00000091831,ENSG00000115085,ENSG00000160310,ENSG00000116525,ENSG00000163636,ENSG00000204599,ENSG00000156466,ENSG00000120896,ENSG00000103769,ENSG00000156026,ENSG00000197114,ENSG00000181090,ENSG00000125637,ENSG00000137710,ENSG00000185513,ENSG00000077943,ENSG00000116473,ENSG00000101200,ENSG00000171316,ENSG00000175221,ENSG00000180875,ENSG00000175344,ENSG00000131697,ENSG00000035664,ENSG00000072840,ENSG00000140564,ENSG00000125730,ENSG00000277443,ENSG00000134061,ENSG00000198252,ENSG00000175643,ENSG00000189403,ENSG00000196562,ENSG00000115266,ENSG00000163947,ENSG00000100311,ENSG00000124160,ENSG00000035862,ENSG00000197859,ENSG00000131037,ENSG00000066735,ENSG00000091428,ENSG00000166922,ENSG00000020181,ENSG00000150455,ENSG00000107581,ENSG00000077942,ENSG00000136828,ENSG00000197555,ENSG00000167291,ENSG00000111186,ENSG00000113448,ENSG00000214694,ENSG00000085449,ENSG00000049323,ENSG00000124588,ENSG00000133895,ENSG00000107104,ENSG00000108179,ENSG00000127955,ENSG00000119714,ENSG00000123240,ENSG00000151067,ENSG00000125618,ENSG00000135144,ENSG00000101464,ENSG00000135249,ENSG00000197299,ENSG00000100055,ENSG00000027075,ENSG00000196591,ENSG00000070018,ENSG00000185624,ENSG00000149599,ENSG00000110090,ENSG00000150995,ENSG00000176533,ENSG00000183783,ENSG00000164867,ENSG00000064393,ENSG00000159128,ENSG00000128886,ENSG00000117020,ENSG00000074370,ENSG00000166164,ENSG00000141837,ENSG00000150594,ENSG00000134744,ENSG00000166289,ENSG00000132256,ENSG00000213465,ENSG00000118513,ENSG00000109339,ENSG00000196220,ENSG00000163220,ENSG00000153823,ENSG00000147799,ENSG00000138600,ENSG00000119522,ENSG00000167191,ENSG00000100888,ENSG00000214253,ENSG00000131871,ENSG00000012048,ENSG00000240065,ENSG00000127084,ENSG00000173269,ENSG00000172375,ENSG00000186660,ENSG00000108379,ENSG00000057593,ENSG00000163913,ENSG00000105287,ENSG00000106070,ENSG00000145819,ENSG00000180900,ENSG00000136457,ENSG00000103126,ENSG00000102755,ENSG00000106443,ENSG00000196218,ENSG00000159788,ENSG00000102935,ENSG00000149177,ENSG00000132915,ENSG00000059915,ENSG00000181104,ENSG00000117394,ENSG00000164976,ENSG00000103197,ENSG00000132359,ENSG00000114861,ENSG00000118689,ENSG00000127946,ENSG00000079215,ENSG00000087266,ENSG00000179218,ENSG00000101782,ENSG00000186188,ENSG00000185883,ENSG00000136002,ENSG00000145147,ENSG00000115008,ENSG00000145214,ENSG00000163251,ENSG00000162946,ENSG00000185989,ENSG00000101098,ENSG00000071054,ENSG00000166923,ENSG00000174672,ENSG00000053524,ENSG00000104728,ENSG00000136352,ENSG00000197380,ENSG00000069667,ENSG00000133104,ENSG00000026508,ENSG00000167085,ENSG00000188559,ENSG00000169855,ENSG00000160185,ENSG00000074416,ENSG00000080189,ENSG00000135503,ENSG00000064999,ENSG00000119547,ENSG00000131016,ENSG00000198873,ENSG00000163630,ENSG00000132554,ENSG00000134250,ENSG00000188766,ENSG00000135253,ENSG00000169032,ENSG00000173020,ENSG00000157978,ENSG00000196628,ENSG00000097007,ENSG00000188822,ENSG00000150637,ENSG00000114279,ENSG00000107954,ENSG00000130529,ENSG00000133116,ENSG00000187741,ENSG00000241484,ENSG00000114353,ENSG00000182621,ENSG00000154310,ENSG00000122691,ENSG00000136826,ENSG00000138207,ENSG00000124126,ENSG00000171444,ENSG00000004139,ENSG00000112038,ENSG00000117298,ENSG00000137727,ENSG00000170776,ENSG00000177238,ENSG00000158815,ENSG00000169398,ENSG00000116396,ENSG00000131759,ENSG00000138795,ENSG00000115594,ENSG00000136930,ENSG00000176248,ENSG00000175054,ENSG00000120899,ENSG00000151746,ENSG00000136279,ENSG00000003137,ENSG00000080854,ENSG00000107731,ENSG00000134215,ENSG00000141564,ENSG00000114349,ENSG00000142611,ENSG00000189067,ENSG00000157240,ENSG00000154342,ENSG00000182446,ENSG00000175866,ENSG00000038382,ENSG00000123104,ENSG00000131873,ENSG00000196814,ENSG00000104885,ENSG00000187535,ENSG00000071051,ENSG00000177807,ENSG00000184349,ENSG00000177283,ENSG00000162407,ENSG00000085511,ENSG00000168918,ENSG00000055208,ENSG00000170004,ENSG00000181031,ENSG00000140945,ENSG00000196730,ENSG00000067066,ENSG00000118503,ENSG00000198055,ENSG00000139946,ENSG00000166311,ENSG00000186716,ENSG00000106100,ENSG00000131467,ENSG00000118946,ENSG00000176390,ENSG00000176720,ENSG00000145506,ENSG00000160293,ENSG00000067606,ENSG00000138835,ENSG00000163737,ENSG00000018408,ENSG00000130699,ENSG00000069696,ENSG00000164054,ENSG00000143786,ENSG00000127191,ENSG00000100604,ENSG00000144566,ENSG00000198626,ENSG00000175029,ENSG00000087460,ENSG00000137834,ENSG00000100030,ENSG00000159200,ENSG00000148411,ENSG00000095261,ENSG00000158747,ENSG00000185359,ENSG00000171791,ENSG00000110395,ENSG00000185345,ENSG00000177374,ENSG00000075711,ENSG00000180914,ENSG00000155926,ENSG00000170011,ENSG00000122025,ENSG00000129946,ENSG00000124813,ENSG00000197535,ENSG00000117602,ENSG00000002834,ENSG00000100124,ENSG00000157087,ENSG00000197561,ENSG00000081913,ENSG00000185104,ENSG00000273167,ENSG00000156265,ENSG00000172530,ENSG00000079805,ENSG00000116147,ENSG00000154822,ENSG00000142632,ENSG00000101197,ENSG00000112851,ENSG00000136827,ENSG00000132518,ENSG00000205846,ENSG00000151320,ENSG00000023445,ENSG00000197256,ENSG00000163132,ENSG00000126218,ENSG00000104881,ENSG00000078043,ENSG00000125347,ENSG00000099331,ENSG00000112146,ENSG00000196781,ENSG00000128829,ENSG00000176194,ENSG00000101188,ENSG00000119408,ENSG00000186153,ENSG00000183826,ENSG00000184347,ENSG00000130037,ENSG00000148400,ENSG00000090020,ENSG00000182533,ENSG00000163956,ENSG00000134852,ENSG00000090565,ENSG00000178607,ENSG00000095637,ENSG00000196684,ENSG00000106991,ENSG00000186654,ENSG00000131634,ENSG00000106723,ENSG00000113262,ENSG00000197461,ENSG00000166573,ENSG00000128805,ENSG00000146535,ENSG00000126217,ENSG00000058668,ENSG00000170837,ENSG00000180448,ENSG00000131196,ENSG00000198915,ENSG00000077782,ENSG00000014164,ENSG00000130508,ENSG00000188730,ENSG00000171456,ENSG00000162711,ENSG00000090539,ENSG00000092051,ENSG00000137875,ENSG00000108821,ENSG00000111846,ENSG00000110651,ENSG00000157933,ENSG00000112290,ENSG00000154229,ENSG00000130147,ENSG00000196277,ENSG00000198825,ENSG00000157388,ENSG00000105647,ENSG00000178342,ENSG00000102858,ENSG00000145358,ENSG00000122188,ENSG00000170027,ENSG00000198399,ENSG00000242265,ENSG00000095370,ENSG00000169174,ENSG00000108175,ENSG00000120149,ENSG00000139436,ENSG00000144791,ENSG00000127527,ENSG00000115464,ENSG00000124214,ENSG00000139292,ENSG00000213523,ENSG00000169495,ENSG00000159842,ENSG00000177380,ENSG00000168297,ENSG00000183087,ENSG00000149476,ENSG00000040608,ENSG00000078140,ENSG00000187147,ENSG00000132436,ENSG00000103091,ENSG00000100351,ENSG00000176204,ENSG00000142733,ENSG00000147509,ENSG00000187391,ENSG00000177706,ENSG00000111249,ENSG00000112799,ENSG00000198121,ENSG00000164082,ENSG00000257365,ENSG00000144711,ENSG00000171357,ENSG00000162105,ENSG00000136305,ENSG00000143420,ENSG00000101412,ENSG00000118160,ENSG00000107263,ENSG00000143869,ENSG00000076864,ENSG00000169224,ENSG00000132329"
GO:0048856	anatomical structure development	biological_process	8.42E-12	1.76E-08	759	2233	5282	18948	"ENSG00000253305,ENSG00000153560,ENSG00000075043,ENSG00000197603,ENSG00000034053,ENSG00000253953,ENSG00000027075,ENSG00000184292,ENSG00000133800,ENSG00000049323,ENSG00000133895,ENSG00000196557,ENSG00000153395,ENSG00000119714,ENSG00000151067,ENSG00000166313,ENSG00000182871,ENSG00000133019,ENSG00000135144,ENSG00000180875,ENSG00000198081,ENSG00000175344,ENSG00000131697,ENSG00000144821,ENSG00000253159,ENSG00000185513,ENSG00000077943,ENSG00000179388,ENSG00000087245,ENSG00000134775,ENSG00000185658,ENSG00000140332,ENSG00000100311,ENSG00000035862,ENSG00000125285,ENSG00000089116,ENSG00000182742,ENSG00000068305,ENSG00000125730,ENSG00000147852,ENSG00000088812,ENSG00000112238,ENSG00000185924,ENSG00000183023,ENSG00000152818,ENSG00000091831,ENSG00000115085,ENSG00000064961,ENSG00000152377,ENSG00000105738,ENSG00000183020,ENSG00000143434,ENSG00000169992,ENSG00000137497,ENSG00000132692,ENSG00000185565,ENSG00000002933,ENSG00000061273,ENSG00000218336,ENSG00000178093,ENSG00000253846,ENSG00000100139,ENSG00000116824,ENSG00000163636,ENSG00000140022,ENSG00000273706,ENSG00000173848,ENSG00000142185,ENSG00000022840,ENSG00000212725,ENSG00000118046,ENSG00000138829,ENSG00000101109,ENSG00000170549,ENSG00000099864,ENSG00000130283,ENSG00000175354,ENSG00000139687,ENSG00000052126,ENSG00000138071,ENSG00000036448,ENSG00000104953,ENSG00000197943,ENSG00000188064,ENSG00000173334,ENSG00000162337,ENSG00000101346,ENSG00000152208,ENSG00000165731,ENSG00000167740,ENSG00000150361,ENSG00000134250,ENSG00000135253,ENSG00000173020,ENSG00000106484,ENSG00000069974,ENSG00000165325,ENSG00000160460,ENSG00000141644,ENSG00000069188,ENSG00000184009,ENSG00000158186,ENSG00000012061,ENSG00000119547,ENSG00000092758,ENSG00000131238,ENSG00000002822,ENSG00000101096,ENSG00000053918,ENSG00000182621,ENSG00000154310,ENSG00000253767,ENSG00000100714,ENSG00000071626,ENSG00000128645,ENSG00000169926,ENSG00000107954,ENSG00000130529,ENSG00000128011,ENSG00000120549,ENSG00000114279,ENSG00000081059,ENSG00000187741,ENSG00000115008,ENSG00000187608,ENSG00000213145,ENSG00000163251,ENSG00000176293,ENSG00000117676,ENSG00000100399,ENSG00000071054,ENSG00000007237,ENSG00000026508,ENSG00000133104,ENSG00000111424,ENSG00000109906,ENSG00000169855,ENSG00000179242,ENSG00000114473,ENSG00000135503,ENSG00000007047,ENSG00000166923,ENSG00000104728,ENSG00000136352,ENSG00000141933,ENSG00000069667,ENSG00000150275,ENSG00000102755,ENSG00000196218,ENSG00000139767,ENSG00000169756,ENSG00000189337,ENSG00000133454,ENSG00000180900,ENSG00000262209,ENSG00000118689,ENSG00000125813,ENSG00000142459,ENSG00000120254,ENSG00000171345,ENSG00000181104,ENSG00000164588,ENSG00000161594,ENSG00000152601,ENSG00000164976,ENSG00000185215,ENSG00000103197,ENSG00000132792,ENSG00000132359,ENSG00000117020,ENSG00000141837,ENSG00000142661,ENSG00000153707,ENSG00000186832,ENSG00000155657,ENSG00000172819,ENSG00000122224,ENSG00000053747,ENSG00000110090,ENSG00000064393,ENSG00000164867,ENSG00000212657,ENSG00000240065,ENSG00000156052,ENSG00000204335,ENSG00000204420,ENSG00000163913,ENSG00000108557,ENSG00000109339,ENSG00000163220,ENSG00000153823,ENSG00000180921,ENSG00000167191,ENSG00000214253,ENSG00000157087,ENSG00000081913,ENSG00000159399,ENSG00000141298,ENSG00000132670,ENSG00000128422,ENSG00000069424,ENSG00000112320,ENSG00000084674,ENSG00000122545,ENSG00000122025,ENSG00000072110,ENSG00000124813,ENSG00000100124,ENSG00000113739,ENSG00000134871,ENSG00000104881,ENSG00000125347,ENSG00000131446,ENSG00000152784,ENSG00000129116,ENSG00000196781,ENSG00000278570,ENSG00000079805,ENSG00000070413,ENSG00000182040,ENSG00000136827,ENSG00000166783,ENSG00000105997,ENSG00000151320,ENSG00000131669,ENSG00000018408,ENSG00000161798,ENSG00000171487,ENSG00000125741,ENSG00000204120,ENSG00000204956,ENSG00000159720,ENSG00000135074,ENSG00000120949,ENSG00000083857,ENSG00000110395,ENSG00000075711,ENSG00000180914,ENSG00000283208,ENSG00000087460,ENSG00000007062,ENSG00000100030,ENSG00000115159,ENSG00000158747,ENSG00000112406,ENSG00000130635,ENSG00000177807,ENSG00000157851,ENSG00000071051,ENSG00000177283,ENSG00000198003,ENSG00000085511,ENSG00000186487,ENSG00000004399,ENSG00000067606,ENSG00000102572,ENSG00000088305,ENSG00000004776,ENSG00000166311,ENSG00000019144,ENSG00000131467,ENSG00000113263,ENSG00000119508,ENSG00000161021,ENSG00000158815,ENSG00000204644,ENSG00000169398,ENSG00000115053,ENSG00000136930,ENSG00000138795,ENSG00000176248,ENSG00000129455,ENSG00000138207,ENSG00000112038,ENSG00000004139,ENSG00000196498,ENSG00000060069,ENSG00000028528,ENSG00000117298,ENSG00000140105,ENSG00000187605,ENSG00000154342,ENSG00000161714,ENSG00000139304,ENSG00000169131,ENSG00000110076,ENSG00000162849,ENSG00000223496,ENSG00000131873,ENSG00000136279,ENSG00000107731,ENSG00000120899,ENSG00000134215,ENSG00000116016,ENSG00000100105,ENSG00000112053,ENSG00000172554,ENSG00000127528,ENSG00000167968,ENSG00000187391,ENSG00000089094,ENSG00000149596,ENSG00000183087,ENSG00000153944,ENSG00000067955,ENSG00000157216,ENSG00000114439,ENSG00000248905,ENSG00000253537,ENSG00000143869,ENSG00000132329,ENSG00000181555,ENSG00000104067,ENSG00000167522,ENSG00000198121,ENSG00000173320,ENSG00000095397,ENSG00000163472,ENSG00000162105,ENSG00000188782,ENSG00000137877,ENSG00000101412,ENSG00000147408,ENSG00000112290,ENSG00000136378,ENSG00000141497,ENSG00000198825,ENSG00000119772,ENSG00000090539,ENSG00000137875,ENSG00000115657,ENSG00000108821,ENSG00000139323,ENSG00000141627,ENSG00000121741,ENSG00000111846,ENSG00000157933,ENSG00000124006,ENSG00000185053,ENSG00000164061,ENSG00000148482,ENSG00000159842,ENSG00000184640,ENSG00000113430,ENSG00000242265,ENSG00000198399,ENSG00000130449,ENSG00000108175,ENSG00000168899,ENSG00000081853,ENSG00000141367,ENSG00000068796,ENSG00000111802,ENSG00000058668,ENSG00000075426,ENSG00000277893,ENSG00000154556,ENSG00000157927,ENSG00000124782,ENSG00000130940,ENSG00000008710,ENSG00000008438,ENSG00000161958,ENSG00000158158,ENSG00000140526,ENSG00000162813,ENSG00000185811,ENSG00000130558,ENSG00000182568,ENSG00000168280,ENSG00000100106,ENSG00000058453,ENSG00000118434,ENSG00000078808,ENSG00000253485,ENSG00000081277,ENSG00000008300,ENSG00000183715,ENSG00000077782,ENSG00000120616,ENSG00000197971,ENSG00000125772,ENSG00000159263,ENSG00000164818,ENSG00000176658,ENSG00000179604,ENSG00000100628,ENSG00000152104,ENSG00000254221,ENSG00000116641,ENSG00000128829,ENSG00000174469,ENSG00000186153,ENSG00000116161,ENSG00000136099,ENSG00000196961,ENSG00000166250,ENSG00000113262,ENSG00000106078,ENSG00000134852,ENSG00000078674,ENSG00000106004,ENSG00000106991,ENSG00000112486,ENSG00000113448,ENSG00000082397,ENSG00000175879,ENSG00000248592,ENSG00000105695,ENSG00000150455,ENSG00000020181,ENSG00000107371,ENSG00000117713,ENSG00000077942,ENSG00000167632,ENSG00000197555,ENSG00000276547,ENSG00000111186,ENSG00000048052,ENSG00000008083,ENSG00000196591,ENSG00000070018,ENSG00000188677,ENSG00000112697,ENSG00000107104,ENSG00000072832,ENSG00000113140,ENSG00000125618,ENSG00000171316,ENSG00000108511,ENSG00000139437,ENSG00000078328,ENSG00000213585,ENSG00000153827,ENSG00000140564,ENSG00000072840,ENSG00000129038,ENSG00000204970,ENSG00000197321,ENSG00000125952,ENSG00000161031,ENSG00000135250,ENSG00000116473,ENSG00000138347,ENSG00000125207,ENSG00000150051,ENSG00000006652,ENSG00000197859,ENSG00000066735,ENSG00000099204,ENSG00000071127,ENSG00000107736,ENSG00000105325,ENSG00000189403,ENSG00000196562,ENSG00000037280,ENSG00000171811,ENSG00000138892,ENSG00000164300,ENSG00000134762,ENSG00000105227,ENSG00000203907,ENSG00000078399,ENSG00000254122,ENSG00000160310,ENSG00000099250,ENSG00000169071,ENSG00000157193,ENSG00000164916,ENSG00000134283,ENSG00000076826,ENSG00000107872,ENSG00000186297,ENSG00000168675,ENSG00000156466,ENSG00000179922,ENSG00000079691,ENSG00000103769,ENSG00000181090,ENSG00000117013,ENSG00000106397,ENSG00000114948,ENSG00000137710,ENSG00000116525,ENSG00000167397,ENSG00000254245,ENSG00000157637,ENSG00000198363,ENSG00000273749,ENSG00000170486,ENSG00000144868,ENSG00000145920,ENSG00000072864,ENSG00000132932,ENSG00000180549,ENSG00000129993,ENSG00000110400,ENSG00000125968,ENSG00000163041,ENSG00000080503,ENSG00000053254,ENSG00000185950,ENSG00000054282,ENSG00000078902,ENSG00000162739,ENSG00000156853,ENSG00000174307,ENSG00000251322,ENSG00000171450,ENSG00000180370,ENSG00000185614,ENSG00000169032,ENSG00000072195,ENSG00000064999,ENSG00000109063,ENSG00000099954,ENSG00000197081,ENSG00000116819,ENSG00000187049,ENSG00000116062,ENSG00000167658,ENSG00000167281,ENSG00000136826,ENSG00000122691,ENSG00000073050,ENSG00000182809,ENSG00000203867,ENSG00000196628,ENSG00000097007,ENSG00000182667,ENSG00000197410,ENSG00000133116,ENSG00000145147,ENSG00000163531,ENSG00000114841,ENSG00000162946,ENSG00000163870,ENSG00000181192,ENSG00000135480,ENSG00000179218,ENSG00000253731,ENSG00000197406,ENSG00000167081,ENSG00000174672,ENSG00000257923,ENSG00000197380,ENSG00000103126,ENSG00000109685,ENSG00000151702,ENSG00000106443,ENSG00000102935,ENSG00000142449,ENSG00000105287,ENSG00000148660,ENSG00000106070,ENSG00000164128,ENSG00000041515,ENSG00000145819,ENSG00000198353,ENSG00000136457,ENSG00000135905,ENSG00000066827,ENSG00000172201,ENSG00000203883,ENSG00000168314,ENSG00000079215,ENSG00000020633,ENSG00000171617,ENSG00000092067,ENSG00000114861,ENSG00000254402,ENSG00000159556,ENSG00000101493,ENSG00000204531,ENSG00000170365,ENSG00000168385,ENSG00000172232,ENSG00000083312,ENSG00000133424,ENSG00000090316,ENSG00000163110,ENSG00000128886,ENSG00000196975,ENSG00000127084,ENSG00000173269,ENSG00000159131,ENSG00000108379,ENSG00000057593,ENSG00000134086,ENSG00000118513,ENSG00000043143,ENSG00000100918,ENSG00000183049,ENSG00000100888,ENSG00000012048,ENSG00000104899,ENSG00000179051,ENSG00000074527,ENSG00000173482,ENSG00000177084,ENSG00000261934,ENSG00000197535,ENSG00000117602,ENSG00000126803,ENSG00000170525,ENSG00000134369,ENSG00000183340,ENSG00000140553,ENSG00000101246,ENSG00000116147,ENSG00000154822,ENSG00000028277,ENSG00000142632,ENSG00000163132,ENSG00000070669,ENSG00000198626,ENSG00000178764,ENSG00000162065,ENSG00000130699,ENSG00000100605,ENSG00000196358,ENSG00000260027,ENSG00000171791,ENSG00000183733,ENSG00000185345,ENSG00000253873,ENSG00000177565,ENSG00000139926,ENSG00000171476,ENSG00000137834,ENSG00000141002,ENSG00000135862,ENSG00000159200,ENSG00000095261,ENSG00000068024,ENSG00000168918,ENSG00000055208,ENSG00000140945,ENSG00000186231,ENSG00000165215,ENSG00000187535,ENSG00000154227,ENSG00000184349,ENSG00000197905,ENSG00000162407,ENSG00000134516,ENSG00000118946,ENSG00000176720,ENSG00000120093,ENSG00000174705,ENSG00000159674,ENSG00000105676,ENSG00000160293,ENSG00000163737,ENSG00000067066,ENSG00000011304,ENSG00000118503,ENSG00000141905,ENSG00000182168,ENSG00000186716,ENSG00000139083,ENSG00000177238,ENSG00000110148,ENSG00000167680,ENSG00000131759,ENSG00000163975,ENSG00000124126,ENSG00000131236,ENSG00000183145,ENSG00000275700,ENSG00000170776,ENSG00000157240,ENSG00000106565,ENSG00000129559,ENSG00000175866,ENSG00000176020,ENSG00000080854,ENSG00000003137,ENSG00000151746,ENSG00000132972,ENSG00000072778,ENSG00000114349,ENSG00000142611,ENSG00000122965,ENSG00000159753,ENSG00000177706,ENSG00000111249,ENSG00000103196,ENSG00000197892,ENSG00000040608,ENSG00000166206,ENSG00000107263,ENSG00000007866,ENSG00000076864,ENSG00000049883,ENSG00000042832,ENSG00000137474,ENSG00000008516,ENSG00000154229,ENSG00000155974,ENSG00000103257,ENSG00000066629,ENSG00000253910,ENSG00000110958,ENSG00000111450,ENSG00000142949,ENSG00000123191,ENSG00000197063,ENSG00000103067,ENSG00000148343,ENSG00000170027,ENSG00000169174,ENSG00000120149,ENSG00000130584,ENSG00000144791,ENSG00000139292,ENSG00000196405,ENSG00000140545,ENSG00000149654,ENSG00000179588,ENSG00000127152,ENSG00000148773,ENSG00000128805,ENSG00000196576,ENSG00000146535,ENSG00000121570,ENSG00000187664,ENSG00000178878,ENSG00000178882,ENSG00000188730,ENSG00000162711,ENSG00000171456,ENSG00000108684,ENSG00000117411,ENSG00000099381,ENSG00000150760,ENSG00000149256,ENSG00000087903,ENSG00000154134,ENSG00000152591,ENSG00000112367,ENSG00000151014,ENSG00000184347,ENSG00000148400,ENSG00000090020,ENSG00000159216,ENSG00000182533,ENSG00000101544,ENSG00000105357,ENSG00000104450,ENSG00000112530,ENSG00000131634,ENSG00000225663,ENSG00000134954,ENSG00000171840,ENSG00000197461,ENSG00000078018,ENSG00000072364,ENSG00000013810"
GO:0044700	single organism signaling	biological_process	1.09E-11	2.08E-08	881	2233	6273	18948	"ENSG00000164082,ENSG00000198121,ENSG00000112799,ENSG00000257365,ENSG00000171357,ENSG00000162105,ENSG00000101412,ENSG00000143344,ENSG00000137877,ENSG00000253537,ENSG00000143869,ENSG00000077420,ENSG00000102539,ENSG00000132329,ENSG00000169224,ENSG00000104067,ENSG00000183087,ENSG00000187147,ENSG00000107099,ENSG00000136928,ENSG00000100351,ENSG00000099822,ENSG00000171873,ENSG00000187391,ENSG00000145358,ENSG00000105647,ENSG00000242265,ENSG00000095370,ENSG00000198399,ENSG00000122574,ENSG00000108175,ENSG00000124214,ENSG00000169495,ENSG00000272822,ENSG00000159842,ENSG00000148482,ENSG00000164061,ENSG00000090539,ENSG00000173762,ENSG00000137875,ENSG00000165752,ENSG00000108821,ENSG00000157933,ENSG00000111846,ENSG00000173040,ENSG00000112290,ENSG00000198825,ENSG00000138442,ENSG00000081277,ENSG00000253485,ENSG00000198915,ENSG00000077782,ENSG00000131508,ENSG00000008300,ENSG00000152932,ENSG00000141404,ENSG00000130558,ENSG00000033627,ENSG00000106244,ENSG00000198648,ENSG00000161958,ENSG00000008438,ENSG00000140526,ENSG00000104490,ENSG00000166573,ENSG00000081853,ENSG00000277893,ENSG00000141367,ENSG00000111802,ENSG00000058668,ENSG00000124782,ENSG00000157927,ENSG00000008710,ENSG00000178607,ENSG00000134852,ENSG00000106004,ENSG00000182923,ENSG00000112486,ENSG00000106991,ENSG00000136099,ENSG00000145703,ENSG00000196961,ENSG00000113262,ENSG00000116641,ENSG00000254221,ENSG00000113504,ENSG00000124249,ENSG00000128829,ENSG00000176194,ENSG00000101188,ENSG00000174469,ENSG00000183826,ENSG00000186153,ENSG00000197971,ENSG00000082805,ENSG00000100628,ENSG00000179604,ENSG00000172530,ENSG00000132849,ENSG00000079805,ENSG00000110900,ENSG00000136827,ENSG00000101197,ENSG00000132518,ENSG00000151320,ENSG00000104881,ENSG00000126218,ENSG00000134871,ENSG00000113739,ENSG00000099331,ENSG00000125347,ENSG00000078043,ENSG00000196781,ENSG00000211892,ENSG00000278570,ENSG00000170011,ENSG00000155926,ENSG00000196482,ENSG00000147324,ENSG00000124813,ENSG00000122025,ENSG00000100124,ENSG00000157087,ENSG00000147434,ENSG00000197561,ENSG00000081913,ENSG00000185104,ENSG00000084674,ENSG00000128422,ENSG00000132670,ENSG00000087460,ENSG00000100030,ENSG00000148411,ENSG00000158747,ENSG00000083857,ENSG00000110395,ENSG00000073060,ENSG00000180914,ENSG00000075711,ENSG00000177374,ENSG00000151726,ENSG00000018408,ENSG00000164849,ENSG00000204956,ENSG00000204120,ENSG00000159720,ENSG00000120949,ENSG00000100604,ENSG00000144566,ENSG00000175029,ENSG00000211961,ENSG00000181619,ENSG00000166311,ENSG00000139946,ENSG00000106100,ENSG00000161021,ENSG00000113263,ENSG00000131467,ENSG00000119508,ENSG00000176390,ENSG00000004399,ENSG00000145506,ENSG00000138835,ENSG00000102572,ENSG00000067606,ENSG00000104885,ENSG00000071051,ENSG00000177807,ENSG00000157851,ENSG00000154438,ENSG00000177283,ENSG00000085511,ENSG00000213906,ENSG00000145934,ENSG00000196730,ENSG00000181031,ENSG00000120899,ENSG00000136279,ENSG00000107731,ENSG00000134215,ENSG00000131355,ENSG00000116016,ENSG00000189067,ENSG00000129467,ENSG00000182446,ENSG00000110076,ENSG00000154342,ENSG00000161714,ENSG00000013725,ENSG00000123104,ENSG00000131873,ENSG00000171444,ENSG00000138207,ENSG00000004139,ENSG00000112038,ENSG00000117298,ENSG00000116701,ENSG00000116032,ENSG00000158815,ENSG00000116396,ENSG00000169398,ENSG00000136930,ENSG00000138795,ENSG00000115594,ENSG00000175054,ENSG00000176248,ENSG00000160191,ENSG00000188822,ENSG00000150637,ENSG00000114279,ENSG00000130529,ENSG00000107954,ENSG00000187741,ENSG00000081059,ENSG00000131238,ENSG00000101096,ENSG00000241484,ENSG00000182621,ENSG00000053918,ENSG00000253767,ENSG00000100842,ENSG00000154310,ENSG00000160460,ENSG00000069974,ENSG00000106018,ENSG00000119547,ENSG00000158186,ENSG00000184009,ENSG00000163630,ENSG00000080824,ENSG00000134250,ENSG00000196642,ENSG00000184985,ENSG00000188766,ENSG00000106829,ENSG00000173020,ENSG00000135253,ENSG00000166923,ENSG00000145365,ENSG00000104728,ENSG00000136352,ENSG00000141933,ENSG00000069667,ENSG00000167085,ENSG00000104765,ENSG00000133104,ENSG00000026508,ENSG00000188559,ENSG00000112699,ENSG00000111424,ENSG00000169855,ENSG00000160185,ENSG00000135503,ENSG00000007047,ENSG00000104368,ENSG00000172935,ENSG00000163673,ENSG00000136002,ENSG00000187608,ENSG00000115008,ENSG00000132432,ENSG00000099769,ENSG00000117676,ENSG00000213145,ENSG00000145214,ENSG00000163251,ENSG00000071054,ENSG00000181104,ENSG00000171345,ENSG00000164588,ENSG00000248405,ENSG00000196782,ENSG00000117394,ENSG00000164976,ENSG00000132359,ENSG00000103197,ENSG00000140368,ENSG00000262209,ENSG00000118689,ENSG00000087266,ENSG00000142765,ENSG00000127946,ENSG00000123908,ENSG00000180900,ENSG00000102755,ENSG00000150275,ENSG00000196218,ENSG00000132915,ENSG00000167986,ENSG00000149177,ENSG00000084234,ENSG00000213465,ENSG00000196220,ENSG00000163220,ENSG00000109339,ENSG00000153823,ENSG00000103043,ENSG00000214253,ENSG00000167191,ENSG00000240065,ENSG00000172375,ENSG00000156052,ENSG00000204420,ENSG00000186660,ENSG00000163913,ENSG00000172819,ENSG00000150995,ENSG00000110090,ENSG00000064393,ENSG00000183783,ENSG00000164867,ENSG00000168081,ENSG00000117020,ENSG00000074370,ENSG00000141837,ENSG00000150594,ENSG00000134744,ENSG00000153707,ENSG00000135519,ENSG00000154678,ENSG00000049323,ENSG00000115902,ENSG00000091073,ENSG00000072786,ENSG00000184574,ENSG00000196557,ENSG00000133895,ENSG00000267261,ENSG00000119714,ENSG00000101464,ENSG00000135144,ENSG00000133019,ENSG00000166313,ENSG00000151067,ENSG00000123240,ENSG00000100055,ENSG00000253953,ENSG00000197299,ENSG00000027075,ENSG00000185624,ENSG00000133800,ENSG00000184292,ENSG00000111452,ENSG00000166922,ENSG00000034053,ENSG00000253305,ENSG00000214694,ENSG00000075043,ENSG00000135828,ENSG00000068305,ENSG00000277443,ENSG00000125730,ENSG00000147852,ENSG00000101152,ENSG00000100599,ENSG00000153179,ENSG00000134061,ENSG00000163947,ENSG00000175643,ENSG00000100311,ENSG00000140332,ENSG00000124160,ENSG00000035862,ENSG00000089116,ENSG00000132676,ENSG00000253159,ENSG00000164708,ENSG00000185513,ENSG00000077943,ENSG00000179388,ENSG00000087245,ENSG00000180875,ENSG00000175344,ENSG00000105963,ENSG00000168461,ENSG00000035664,ENSG00000131697,ENSG00000088053,ENSG00000253846,ENSG00000128310,ENSG00000116824,ENSG00000163636,ENSG00000185201,ENSG00000105499,ENSG00000120896,ENSG00000178093,ENSG00000218336,ENSG00000156026,ENSG00000197114,ENSG00000183020,ENSG00000105738,ENSG00000152377,ENSG00000169992,ENSG00000128655,ENSG00000183955,ENSG00000061273,ENSG00000183023,ENSG00000185924,ENSG00000069020,ENSG00000112576,ENSG00000115085,ENSG00000091831,ENSG00000171488,ENSG00000101191,ENSG00000157450,ENSG00000082074,ENSG00000173334,ENSG00000188064,ENSG00000054179,ENSG00000182256,ENSG00000101346,ENSG00000183255,ENSG00000162337,ENSG00000147475,ENSG00000165731,ENSG00000111237,ENSG00000152208,ENSG00000198176,ENSG00000175354,ENSG00000139687,ENSG00000138071,ENSG00000197943,ENSG00000121281,ENSG00000105401,ENSG00000185838,ENSG00000129667,ENSG00000118046,ENSG00000138829,ENSG00000101109,ENSG00000149527,ENSG00000159733,ENSG00000130283,ENSG00000099864,ENSG00000129990,ENSG00000198821,ENSG00000273706,ENSG00000173848,ENSG00000142185,ENSG00000159314,ENSG00000166592,ENSG00000144711,ENSG00000138669,ENSG00000143420,ENSG00000136305,ENSG00000118160,ENSG00000166206,ENSG00000270898,ENSG00000103479,ENSG00000188582,ENSG00000089486,ENSG00000007866,ENSG00000107263,ENSG00000076864,ENSG00000042832,ENSG00000168297,ENSG00000177380,ENSG00000040608,ENSG00000149476,ENSG00000197892,ENSG00000185885,ENSG00000078140,ENSG00000132436,ENSG00000130429,ENSG00000103091,ENSG00000205339,ENSG00000110057,ENSG00000147509,ENSG00000142733,ENSG00000005379,ENSG00000176204,ENSG00000111249,ENSG00000188710,ENSG00000177706,ENSG00000178342,ENSG00000122188,ENSG00000102858,ENSG00000157388,ENSG00000196090,ENSG00000121933,ENSG00000170027,ENSG00000144791,ENSG00000139436,ENSG00000120149,ENSG00000169174,ENSG00000196405,ENSG00000139292,ENSG00000115464,ENSG00000127527,ENSG00000021300,ENSG00000111450,ENSG00000124203,ENSG00000142949,ENSG00000253910,ENSG00000213523,ENSG00000110958,ENSG00000162390,ENSG00000103067,ENSG00000092051,ENSG00000155974,ENSG00000137841,ENSG00000110651,ENSG00000130592,ENSG00000130147,ENSG00000154229,ENSG00000196277,ENSG00000118495,ENSG00000127324,ENSG00000165995,ENSG00000149256,ENSG00000150760,ENSG00000154134,ENSG00000130508,ENSG00000014164,ENSG00000099783,ENSG00000162711,ENSG00000188730,ENSG00000171456,ENSG00000173080,ENSG00000108684,ENSG00000113387,ENSG00000170091,ENSG00000146535,ENSG00000128805,ENSG00000196576,ENSG00000126217,ENSG00000063978,ENSG00000170837,ENSG00000127152,ENSG00000180448,ENSG00000131196,ENSG00000090565,ENSG00000095637,ENSG00000196684,ENSG00000109332,ENSG00000104388,ENSG00000186654,ENSG00000081237,ENSG00000131634,ENSG00000273003,ENSG00000106723,ENSG00000010818,ENSG00000197461,ENSG00000105357,ENSG00000133612,ENSG00000154978,ENSG00000119408,ENSG00000184347,ENSG00000090020,ENSG00000130037,ENSG00000148400,ENSG00000113742,ENSG00000163956,ENSG00000182533,ENSG00000173890,ENSG00000101246,ENSG00000116147,ENSG00000154822,ENSG00000112977,ENSG00000112851,ENSG00000142632,ENSG00000163132,ENSG00000197256,ENSG00000023445,ENSG00000205846,ENSG00000112146,ENSG00000148484,ENSG00000083457,ENSG00000173482,ENSG00000261934,ENSG00000197535,ENSG00000129946,ENSG00000002834,ENSG00000162104,ENSG00000117602,ENSG00000119737,ENSG00000169583,ENSG00000130775,ENSG00000074527,ENSG00000140350,ENSG00000179051,ENSG00000104899,ENSG00000156265,ENSG00000273167,ENSG00000138741,ENSG00000115138,ENSG00000101199,ENSG00000137834,ENSG00000159200,ENSG00000095261,ENSG00000248099,ENSG00000155093,ENSG00000185345,ENSG00000185359,ENSG00000171791,ENSG00000253873,ENSG00000177565,ENSG00000198715,ENSG00000008952,ENSG00000068137,ENSG00000130699,ENSG00000172794,ENSG00000100605,ENSG00000069696,ENSG00000164054,ENSG00000131378,ENSG00000143786,ENSG00000175697,ENSG00000127191,ENSG00000011028,ENSG00000198010,ENSG00000189283,ENSG00000198626,ENSG00000070669,ENSG00000134684,ENSG00000118503,ENSG00000011304,ENSG00000067066,ENSG00000186716,ENSG00000182168,ENSG00000198055,ENSG00000162595,ENSG00000176720,ENSG00000118946,ENSG00000146830,ENSG00000160293,ENSG00000204516,ENSG00000163737,ENSG00000154217,ENSG00000187535,ENSG00000196814,ENSG00000162407,ENSG00000197905,ENSG00000213903,ENSG00000184349,ENSG00000134516,ENSG00000151276,ENSG00000068024,ENSG00000055208,ENSG00000168918,ENSG00000165215,ENSG00000140945,ENSG00000170004,ENSG00000151746,ENSG00000169045,ENSG00000080854,ENSG00000003137,ENSG00000144191,ENSG00000165105,ENSG00000072778,ENSG00000141564,ENSG00000142611,ENSG00000123146,ENSG00000114349,ENSG00000129559,ENSG00000157240,ENSG00000170579,ENSG00000175866,ENSG00000213533,ENSG00000038382,ENSG00000124126,ENSG00000131236,ENSG00000100346,ENSG00000137727,ENSG00000170776,ENSG00000110148,ENSG00000177238,ENSG00000155849,ENSG00000131759,ENSG00000172667,ENSG00000157978,ENSG00000196628,ENSG00000055118,ENSG00000097007,ENSG00000266094,ENSG00000065243,ENSG00000166974,ENSG00000133116,ENSG00000136286,ENSG00000114353,ENSG00000136826,ENSG00000122691,ENSG00000064999,ENSG00000184047,ENSG00000197081,ENSG00000116062,ENSG00000132554,ENSG00000131016,ENSG00000198873,ENSG00000136044,ENSG00000128604,ENSG00000167971,ENSG00000169032,ENSG00000174672,ENSG00000053524,ENSG00000011405,ENSG00000197380,ENSG00000093167,ENSG00000074416,ENSG00000197965,ENSG00000080189,ENSG00000186188,ENSG00000101782,ENSG00000179218,ENSG00000048140,ENSG00000253731,ENSG00000185883,ENSG00000111404,ENSG00000145147,ENSG00000163531,ENSG00000079974,ENSG00000163870,ENSG00000162946,ENSG00000185989,ENSG00000105613,ENSG00000180871,ENSG00000101098,ENSG00000008838,ENSG00000156049,ENSG00000059915,ENSG00000148814,ENSG00000100505,ENSG00000012232,ENSG00000161509,ENSG00000114861,ENSG00000111729,ENSG00000100354,ENSG00000079215,ENSG00000148660,ENSG00000105287,ENSG00000145819,ENSG00000171612,ENSG00000164128,ENSG00000106070,ENSG00000135905,ENSG00000136457,ENSG00000103126,ENSG00000106443,ENSG00000102935,ENSG00000159788,ENSG00000166289,ENSG00000132256,ENSG00000111859,ENSG00000141748,ENSG00000043143,ENSG00000147799,ENSG00000118513,ENSG00000138600,ENSG00000119522,ENSG00000061938,ENSG00000131871,ENSG00000012048,ENSG00000100888,ENSG00000183049,ENSG00000127084,ENSG00000173269,ENSG00000196975,ENSG00000108379,ENSG00000057593,ENSG00000205784,ENSG00000172232,ENSG00000168385,ENSG00000176533,ENSG00000159128,ENSG00000130413,ENSG00000182541,ENSG00000128886,ENSG00000101493,ENSG00000065485,ENSG00000166164,ENSG00000196242,ENSG00000170365,ENSG00000070748,ENSG00000187714,ENSG00000124588,ENSG00000107104,ENSG00000157985,ENSG00000113140,ENSG00000108556,ENSG00000127955,ENSG00000108179,ENSG00000135249,ENSG00000125618,ENSG00000138031,ENSG00000214357,ENSG00000029534,ENSG00000117400,ENSG00000136141,ENSG00000149599,ENSG00000070018,ENSG00000196591,ENSG00000170128,ENSG00000134996,ENSG00000020181,ENSG00000150455,ENSG00000197555,ENSG00000141401,ENSG00000117713,ENSG00000077942,ENSG00000107581,ENSG00000136828,ENSG00000111186,ENSG00000276547,ENSG00000113448,ENSG00000085449,ENSG00000140749,ENSG00000198252,ENSG00000115266,ENSG00000196562,ENSG00000189403,ENSG00000149091,ENSG00000069493,ENSG00000162944,ENSG00000066735,ENSG00000197859,ENSG00000131037,ENSG00000091428,ENSG00000165929,ENSG00000080224,ENSG00000161031,ENSG00000135250,ENSG00000047315,ENSG00000101200,ENSG00000116473,ENSG00000175221,ENSG00000075413,ENSG00000171316,ENSG00000171940,ENSG00000213585,ENSG00000140564,ENSG00000072840,ENSG00000204970,ENSG00000116525,ENSG00000168993,ENSG00000254245,ENSG00000204599,ENSG00000156466,ENSG00000103769,ENSG00000015133,ENSG00000125637,ENSG00000181090,ENSG00000137710,ENSG00000068383,ENSG00000169071,ENSG00000099250,ENSG00000099866,ENSG00000157193,ENSG00000107872,ENSG00000106633,ENSG00000168675,ENSG00000186297,ENSG00000137101,ENSG00000037280,ENSG00000101333,ENSG00000163219,ENSG00000168229,ENSG00000105229,ENSG00000254122,ENSG00000160310,ENSG00000129353,ENSG00000078902,ENSG00000185950,ENSG00000171385,ENSG00000182957,ENSG00000140939,ENSG00000251322,ENSG00000243729,ENSG00000180370,ENSG00000174307,ENSG00000125968,ENSG00000110400,ENSG00000112679,ENSG00000132334,ENSG00000275832,ENSG00000169403,ENSG00000145920,ENSG00000109861,ENSG00000120278,ENSG00000198363,ENSG00000273749,ENSG00000156735,ENSG00000144868"
GO:0010646	regulation of cell communication	biological_process	2.42E-11	4.21E-08	479	2233	3115	18948	"ENSG00000187147,ENSG00000078140,ENSG00000132436,ENSG00000183087,ENSG00000177380,ENSG00000168297,ENSG00000040608,ENSG00000149476,ENSG00000111249,ENSG00000187391,ENSG00000177706,ENSG00000103091,ENSG00000100351,ENSG00000147509,ENSG00000142733,ENSG00000176204,ENSG00000143420,ENSG00000162105,ENSG00000136305,ENSG00000101412,ENSG00000118160,ENSG00000164082,ENSG00000198121,ENSG00000112799,ENSG00000257365,ENSG00000144711,ENSG00000171357,ENSG00000132329,ENSG00000169224,ENSG00000076864,ENSG00000143869,ENSG00000107263,ENSG00000108821,ENSG00000110651,ENSG00000157933,ENSG00000111846,ENSG00000092051,ENSG00000090539,ENSG00000137875,ENSG00000196277,ENSG00000198825,ENSG00000112290,ENSG00000130147,ENSG00000154229,ENSG00000139436,ENSG00000144791,ENSG00000120149,ENSG00000169174,ENSG00000108175,ENSG00000124214,ENSG00000139292,ENSG00000127527,ENSG00000115464,ENSG00000145358,ENSG00000178342,ENSG00000122188,ENSG00000102858,ENSG00000105647,ENSG00000157388,ENSG00000095370,ENSG00000242265,ENSG00000198399,ENSG00000170027,ENSG00000159842,ENSG00000169495,ENSG00000213523,ENSG00000146535,ENSG00000166573,ENSG00000128805,ENSG00000126217,ENSG00000180448,ENSG00000131196,ENSG00000170837,ENSG00000058668,ENSG00000077782,ENSG00000130508,ENSG00000014164,ENSG00000198915,ENSG00000033627,ENSG00000188730,ENSG00000171456,ENSG00000162711,ENSG00000101188,ENSG00000119408,ENSG00000186153,ENSG00000183826,ENSG00000176194,ENSG00000128829,ENSG00000130037,ENSG00000148400,ENSG00000090020,ENSG00000163956,ENSG00000182533,ENSG00000184347,ENSG00000196684,ENSG00000106991,ENSG00000186654,ENSG00000178607,ENSG00000090565,ENSG00000134852,ENSG00000095637,ENSG00000106723,ENSG00000197461,ENSG00000113262,ENSG00000131634,ENSG00000124813,ENSG00000197535,ENSG00000129946,ENSG00000122025,ENSG00000117602,ENSG00000002834,ENSG00000100124,ENSG00000055483,ENSG00000170011,ENSG00000155926,ENSG00000185104,ENSG00000273167,ENSG00000156265,ENSG00000157087,ENSG00000197561,ENSG00000081913,ENSG00000136827,ENSG00000142632,ENSG00000101197,ENSG00000112851,ENSG00000163132,ENSG00000197256,ENSG00000205846,ENSG00000151320,ENSG00000132518,ENSG00000023445,ENSG00000116147,ENSG00000172530,ENSG00000079805,ENSG00000154822,ENSG00000196781,ENSG00000104881,ENSG00000126218,ENSG00000099331,ENSG00000112146,ENSG00000125347,ENSG00000078043,ENSG00000159720,ENSG00000069696,ENSG00000164054,ENSG00000143786,ENSG00000018408,ENSG00000130699,ENSG00000198626,ENSG00000175029,ENSG00000127191,ENSG00000144566,ENSG00000100604,ENSG00000148411,ENSG00000159200,ENSG00000158747,ENSG00000095261,ENSG00000087460,ENSG00000137834,ENSG00000100030,ENSG00000180914,ENSG00000075711,ENSG00000177374,ENSG00000110395,ENSG00000185345,ENSG00000171791,ENSG00000185359,ENSG00000162407,ENSG00000184349,ENSG00000177283,ENSG00000085511,ENSG00000187535,ENSG00000104885,ENSG00000196814,ENSG00000177807,ENSG00000071051,ENSG00000055208,ENSG00000168918,ENSG00000196730,ENSG00000181031,ENSG00000170004,ENSG00000140945,ENSG00000106100,ENSG00000131467,ENSG00000118503,ENSG00000067066,ENSG00000166311,ENSG00000186716,ENSG00000139946,ENSG00000198055,ENSG00000145506,ENSG00000160293,ENSG00000163737,ENSG00000067606,ENSG00000138835,ENSG00000176720,ENSG00000176390,ENSG00000118946,ENSG00000100330,ENSG00000137727,ENSG00000170776,ENSG00000171444,ENSG00000124126,ENSG00000138207,ENSG00000112038,ENSG00000004139,ENSG00000115594,ENSG00000138795,ENSG00000136930,ENSG00000175054,ENSG00000176248,ENSG00000158815,ENSG00000177238,ENSG00000131759,ENSG00000116396,ENSG00000169398,ENSG00000141564,ENSG00000142611,ENSG00000189067,ENSG00000114349,ENSG00000136279,ENSG00000151746,ENSG00000107731,ENSG00000120899,ENSG00000003137,ENSG00000080854,ENSG00000134215,ENSG00000038382,ENSG00000131873,ENSG00000123104,ENSG00000157240,ENSG00000182446,ENSG00000175866,ENSG00000154342,ENSG00000119547,ENSG00000132554,ENSG00000163630,ENSG00000198873,ENSG00000131016,ENSG00000101421,ENSG00000064999,ENSG00000173020,ENSG00000169032,ENSG00000135253,ENSG00000134250,ENSG00000188766,ENSG00000107954,ENSG00000188822,ENSG00000150637,ENSG00000114279,ENSG00000130529,ENSG00000187741,ENSG00000133116,ENSG00000196628,ENSG00000097007,ENSG00000157978,ENSG00000182621,ENSG00000114353,ENSG00000122691,ENSG00000154310,ENSG00000136826,ENSG00000241484,ENSG00000136002,ENSG00000185883,ENSG00000101782,ENSG00000186188,ENSG00000179218,ENSG00000163251,ENSG00000162946,ENSG00000145214,ENSG00000071054,ENSG00000185989,ENSG00000101098,ENSG00000115008,ENSG00000145147,ENSG00000136352,ENSG00000069667,ENSG00000197380,ENSG00000174672,ENSG00000166923,ENSG00000104728,ENSG00000053524,ENSG00000074416,ENSG00000169855,ENSG00000160185,ENSG00000135503,ENSG00000080189,ENSG00000167085,ENSG00000026508,ENSG00000104765,ENSG00000133104,ENSG00000188559,ENSG00000136457,ENSG00000105287,ENSG00000145819,ENSG00000106070,ENSG00000132915,ENSG00000159788,ENSG00000149177,ENSG00000102935,ENSG00000102755,ENSG00000103126,ENSG00000106443,ENSG00000164976,ENSG00000117394,ENSG00000132359,ENSG00000114861,ENSG00000103197,ENSG00000181104,ENSG00000059915,ENSG00000087266,ENSG00000079215,ENSG00000127946,ENSG00000118689,ENSG00000183783,ENSG00000159128,ENSG00000164867,ENSG00000064393,ENSG00000128886,ENSG00000150995,ENSG00000176533,ENSG00000110090,ENSG00000150594,ENSG00000134744,ENSG00000117020,ENSG00000090054,ENSG00000141837,ENSG00000166164,ENSG00000138600,ENSG00000119522,ENSG00000214253,ENSG00000012048,ENSG00000131871,ENSG00000100888,ENSG00000167191,ENSG00000213465,ENSG00000166289,ENSG00000132256,ENSG00000163220,ENSG00000196220,ENSG00000147799,ENSG00000153823,ENSG00000109339,ENSG00000118513,ENSG00000108379,ENSG00000186660,ENSG00000163913,ENSG00000057593,ENSG00000240065,ENSG00000173269,ENSG00000172375,ENSG00000127084,ENSG00000197555,ENSG00000077942,ENSG00000107581,ENSG00000136828,ENSG00000111186,ENSG00000166922,ENSG00000150455,ENSG00000020181,ENSG00000085449,ENSG00000214694,ENSG00000113448,ENSG00000119714,ENSG00000108179,ENSG00000127955,ENSG00000135249,ENSG00000135144,ENSG00000101464,ENSG00000151067,ENSG00000125618,ENSG00000123240,ENSG00000124588,ENSG00000049323,ENSG00000107104,ENSG00000133895,ENSG00000027075,ENSG00000149599,ENSG00000185624,ENSG00000070018,ENSG00000196591,ENSG00000100055,ENSG00000197299,ENSG00000077943,ENSG00000101200,ENSG00000116473,ENSG00000185513,ENSG00000140564,ENSG00000213585,ENSG00000072840,ENSG00000035664,ENSG00000131697,ENSG00000180875,ENSG00000175221,ENSG00000171316,ENSG00000175344,ENSG00000198252,ENSG00000134061,ENSG00000115266,ENSG00000196562,ENSG00000189403,ENSG00000163947,ENSG00000175643,ENSG00000125730,ENSG00000277443,ENSG00000066735,ENSG00000197859,ENSG00000131037,ENSG00000091428,ENSG00000035862,ENSG00000100311,ENSG00000124160,ENSG00000107872,ENSG00000106633,ENSG00000183955,ENSG00000168675,ENSG00000061273,ENSG00000169071,ENSG00000105738,ENSG00000099250,ENSG00000169992,ENSG00000157193,ENSG00000091831,ENSG00000112576,ENSG00000115085,ENSG00000105229,ENSG00000160310,ENSG00000183023,ENSG00000185924,ENSG00000037280,ENSG00000163219,ENSG00000204599,ENSG00000163636,ENSG00000116525,ENSG00000100596,ENSG00000125637,ENSG00000156026,ENSG00000197114,ENSG00000181090,ENSG00000137710,ENSG00000156466,ENSG00000103769,ENSG00000120896,ENSG00000159733,ENSG00000099864,ENSG00000130283,ENSG00000105401,ENSG00000129667,ENSG00000118046,ENSG00000145920,ENSG00000138829,ENSG00000101109,ENSG00000273749,ENSG00000156735,ENSG00000144868,ENSG00000120278,ENSG00000109861,ENSG00000173848,ENSG00000142185,ENSG00000183255,ENSG00000140939,ENSG00000162337,ENSG00000251322,ENSG00000180370,ENSG00000165731,ENSG00000174307,ENSG00000157450,ENSG00000129353,ENSG00000173334,ENSG00000185950,ENSG00000188064,ENSG00000182957,ENSG00000132334,ENSG00000275832,ENSG00000125968,ENSG00000198176,ENSG00000175354,ENSG00000139687,ENSG00000112679"
GO:0048468	cell development	biological_process	3.48E-11	5.19E-08	327	2233	1986	18948	"ENSG00000176248,ENSG00000163975,ENSG00000138795,ENSG00000131759,ENSG00000169398,ENSG00000170776,ENSG00000060069,ENSG00000112038,ENSG00000004139,ENSG00000124126,ENSG00000129455,ENSG00000131873,ENSG00000175866,ENSG00000139304,ENSG00000154342,ENSG00000114349,ENSG00000116016,ENSG00000132972,ENSG00000136279,ENSG00000120899,ENSG00000107731,ENSG00000186231,ENSG00000165215,ENSG00000068024,ENSG00000184349,ENSG00000177807,ENSG00000071051,ENSG00000157851,ENSG00000187535,ENSG00000067606,ENSG00000102572,ENSG00000159674,ENSG00000120093,ENSG00000004399,ENSG00000161021,ENSG00000119508,ENSG00000019144,ENSG00000182168,ENSG00000088305,ENSG00000162065,ENSG00000178764,ENSG00000120949,ENSG00000196358,ENSG00000018408,ENSG00000139926,ENSG00000185345,ENSG00000183733,ENSG00000171791,ENSG00000158747,ENSG00000135862,ENSG00000100030,ENSG00000132670,ENSG00000141298,ENSG00000074527,ENSG00000104899,ENSG00000179051,ENSG00000157087,ENSG00000124813,ENSG00000072110,ENSG00000173482,ENSG00000278570,ENSG00000152784,ENSG00000129116,ENSG00000126803,ENSG00000163132,ENSG00000166783,ENSG00000151320,ENSG00000136827,ENSG00000028277,ENSG00000182040,ENSG00000116147,ENSG00000079805,ENSG00000182533,ENSG00000148400,ENSG00000159216,ENSG00000184347,ENSG00000112367,ENSG00000174469,ENSG00000128829,ENSG00000116641,ENSG00000106078,ENSG00000225663,ENSG00000112530,ENSG00000112486,ENSG00000106991,ENSG00000106004,ENSG00000078674,ENSG00000072364,ENSG00000078018,ENSG00000134852,ENSG00000127152,ENSG00000130940,ENSG00000179588,ENSG00000124782,ENSG00000157927,ENSG00000154556,ENSG00000075426,ENSG00000111802,ENSG00000196576,ENSG00000140526,ENSG00000168280,ENSG00000188730,ENSG00000178882,ENSG00000130558,ENSG00000154134,ENSG00000087903,ENSG00000183715,ENSG00000077782,ENSG00000149256,ENSG00000150760,ENSG00000008300,ENSG00000118434,ENSG00000100106,ENSG00000198825,ENSG00000141497,ENSG00000154229,ENSG00000112290,ENSG00000157933,ENSG00000124006,ENSG00000111846,ENSG00000108821,ENSG00000155974,ENSG00000148482,ENSG00000185053,ENSG00000142949,ENSG00000196405,ENSG00000139292,ENSG00000144791,ENSG00000130449,ENSG00000120149,ENSG00000198399,ENSG00000170027,ENSG00000111249,ENSG00000187391,ENSG00000177706,ENSG00000167968,ENSG00000089094,ENSG00000127528,ENSG00000112053,ENSG00000248905,ENSG00000067955,ENSG00000040608,ENSG00000197892,ENSG00000153944,ENSG00000181555,ENSG00000104067,ENSG00000049883,ENSG00000076864,ENSG00000107263,ENSG00000143869,ENSG00000166206,ENSG00000137877,ENSG00000137474,ENSG00000188782,ENSG00000163472,ENSG00000095397,ENSG00000198121,ENSG00000144868,ENSG00000273749,ENSG00000173848,ENSG00000022840,ENSG00000273706,ENSG00000132932,ENSG00000130283,ENSG00000118046,ENSG00000104953,ENSG00000036448,ENSG00000138071,ENSG00000080503,ENSG00000163041,ENSG00000139687,ENSG00000125968,ENSG00000110400,ENSG00000251322,ENSG00000165731,ENSG00000180370,ENSG00000152208,ENSG00000162337,ENSG00000185950,ENSG00000173334,ENSG00000188064,ENSG00000064961,ENSG00000160310,ENSG00000091831,ENSG00000185924,ENSG00000183023,ENSG00000168675,ENSG00000186297,ENSG00000076826,ENSG00000157193,ENSG00000169071,ENSG00000143434,ENSG00000105738,ENSG00000152377,ENSG00000099250,ENSG00000137710,ENSG00000106397,ENSG00000178093,ENSG00000218336,ENSG00000103769,ENSG00000079691,ENSG00000156466,ENSG00000100139,ENSG00000116525,ENSG00000131697,ENSG00000175344,ENSG00000171316,ENSG00000134775,ENSG00000116473,ENSG00000138347,ENSG00000077943,ENSG00000071127,ENSG00000006652,ENSG00000035862,ENSG00000100311,ENSG00000125207,ENSG00000189403,ENSG00000196562,ENSG00000147852,ENSG00000107736,ENSG00000068305,ENSG00000082397,ENSG00000113448,ENSG00000111186,ENSG00000197555,ENSG00000077942,ENSG00000020181,ENSG00000105695,ENSG00000070018,ENSG00000196591,ENSG00000184292,ENSG00000027075,ENSG00000048052,ENSG00000135144,ENSG00000182871,ENSG00000166313,ENSG00000125618,ENSG00000072832,ENSG00000119714,ENSG00000107104,ENSG00000133895,ENSG00000112697,ENSG00000153707,ENSG00000142661,ENSG00000141837,ENSG00000159556,ENSG00000128886,ENSG00000163110,ENSG00000090316,ENSG00000172819,ENSG00000155657,ENSG00000168385,ENSG00000108379,ENSG00000204420,ENSG00000156052,ENSG00000183049,ENSG00000167191,ENSG00000100918,ENSG00000109339,ENSG00000043143,ENSG00000163220,ENSG00000118513,ENSG00000169756,ENSG00000196218,ENSG00000151702,ENSG00000150275,ENSG00000103126,ENSG00000135905,ENSG00000180900,ENSG00000133454,ENSG00000106070,ENSG00000079215,ENSG00000203883,ENSG00000118689,ENSG00000172201,ENSG00000114861,ENSG00000132359,ENSG00000164976,ENSG00000161594,ENSG00000164588,ENSG00000171617,ENSG00000020633,ENSG00000171345,ENSG00000071054,ENSG00000163251,ENSG00000162946,ENSG00000115008,ENSG00000145147,ENSG00000163531,ENSG00000179218,ENSG00000114473,ENSG00000179242,ENSG00000169855,ENSG00000109906,ENSG00000111424,ENSG00000133104,ENSG00000197406,ENSG00000141933,ENSG00000197380,ENSG00000136352,ENSG00000104728,ENSG00000257923,ENSG00000167081,ENSG00000174672,ENSG00000166923,ENSG00000169032,ENSG00000167740,ENSG00000150361,ENSG00000119547,ENSG00000012061,ENSG00000184009,ENSG00000141644,ENSG00000099954,ENSG00000160460,ENSG00000109063,ENSG00000064999,ENSG00000154310,ENSG00000136826,ENSG00000122691,ENSG00000101096,ENSG00000131238,ENSG00000107954,ENSG00000128011,ENSG00000120549,ENSG00000182667,ENSG00000097007,ENSG00000196628"
GO:0007154	cell communication	biological_process	5.13E-11	6.70E-08	893	2233	6411	18948	"ENSG00000166923,ENSG00000145365,ENSG00000104728,ENSG00000136352,ENSG00000069667,ENSG00000141933,ENSG00000133104,ENSG00000104765,ENSG00000026508,ENSG00000167085,ENSG00000112699,ENSG00000111424,ENSG00000188559,ENSG00000169855,ENSG00000160185,ENSG00000104368,ENSG00000007047,ENSG00000135503,ENSG00000172935,ENSG00000163673,ENSG00000136002,ENSG00000132432,ENSG00000099769,ENSG00000115008,ENSG00000187608,ENSG00000213145,ENSG00000163251,ENSG00000145214,ENSG00000117676,ENSG00000071054,ENSG00000160191,ENSG00000188822,ENSG00000150637,ENSG00000107954,ENSG00000130529,ENSG00000114279,ENSG00000081059,ENSG00000187741,ENSG00000131238,ENSG00000241484,ENSG00000101096,ENSG00000053918,ENSG00000182621,ENSG00000154310,ENSG00000100842,ENSG00000253767,ENSG00000106018,ENSG00000069974,ENSG00000101421,ENSG00000160460,ENSG00000184009,ENSG00000158186,ENSG00000119547,ENSG00000163630,ENSG00000134250,ENSG00000080824,ENSG00000184985,ENSG00000188766,ENSG00000196642,ENSG00000135253,ENSG00000106829,ENSG00000173020,ENSG00000213465,ENSG00000103043,ENSG00000196220,ENSG00000163220,ENSG00000153823,ENSG00000109339,ENSG00000167191,ENSG00000214253,ENSG00000240065,ENSG00000156052,ENSG00000172375,ENSG00000186660,ENSG00000204420,ENSG00000163913,ENSG00000172819,ENSG00000110090,ENSG00000150995,ENSG00000168081,ENSG00000064393,ENSG00000183783,ENSG00000164867,ENSG00000117020,ENSG00000141837,ENSG00000090054,ENSG00000134744,ENSG00000150594,ENSG00000135519,ENSG00000153707,ENSG00000171345,ENSG00000181104,ENSG00000248405,ENSG00000164588,ENSG00000196782,ENSG00000117394,ENSG00000164976,ENSG00000140368,ENSG00000103197,ENSG00000132359,ENSG00000118689,ENSG00000262209,ENSG00000141505,ENSG00000142765,ENSG00000127946,ENSG00000087266,ENSG00000123908,ENSG00000180900,ENSG00000150275,ENSG00000102755,ENSG00000149177,ENSG00000132915,ENSG00000167986,ENSG00000084234,ENSG00000277443,ENSG00000068305,ENSG00000125730,ENSG00000135828,ENSG00000101152,ENSG00000147852,ENSG00000134061,ENSG00000153179,ENSG00000100599,ENSG00000175643,ENSG00000163947,ENSG00000140332,ENSG00000100311,ENSG00000124160,ENSG00000035862,ENSG00000089116,ENSG00000164708,ENSG00000253159,ENSG00000132676,ENSG00000185513,ENSG00000179388,ENSG00000077943,ENSG00000087245,ENSG00000180875,ENSG00000175344,ENSG00000035664,ENSG00000168461,ENSG00000131697,ENSG00000088053,ENSG00000105963,ENSG00000072786,ENSG00000184574,ENSG00000115902,ENSG00000154678,ENSG00000049323,ENSG00000091073,ENSG00000133895,ENSG00000196557,ENSG00000119714,ENSG00000267261,ENSG00000123240,ENSG00000166313,ENSG00000151067,ENSG00000133019,ENSG00000135144,ENSG00000101464,ENSG00000100055,ENSG00000253953,ENSG00000197299,ENSG00000027075,ENSG00000184292,ENSG00000185624,ENSG00000133800,ENSG00000111452,ENSG00000166922,ENSG00000034053,ENSG00000214694,ENSG00000253305,ENSG00000075043,ENSG00000082074,ENSG00000157450,ENSG00000188064,ENSG00000054179,ENSG00000173334,ENSG00000183255,ENSG00000162337,ENSG00000101346,ENSG00000182256,ENSG00000152208,ENSG00000111237,ENSG00000165731,ENSG00000147475,ENSG00000175354,ENSG00000198176,ENSG00000139687,ENSG00000138071,ENSG00000121281,ENSG00000197943,ENSG00000129667,ENSG00000118046,ENSG00000185838,ENSG00000105401,ENSG00000138829,ENSG00000101109,ENSG00000149527,ENSG00000130283,ENSG00000099864,ENSG00000159733,ENSG00000273706,ENSG00000198821,ENSG00000129990,ENSG00000142185,ENSG00000173848,ENSG00000159314,ENSG00000253846,ENSG00000100596,ENSG00000128310,ENSG00000116824,ENSG00000163636,ENSG00000185201,ENSG00000105499,ENSG00000120896,ENSG00000218336,ENSG00000156026,ENSG00000197114,ENSG00000178093,ENSG00000152377,ENSG00000105738,ENSG00000183020,ENSG00000169992,ENSG00000183955,ENSG00000128655,ENSG00000061273,ENSG00000185924,ENSG00000183023,ENSG00000069020,ENSG00000171488,ENSG00000115085,ENSG00000091831,ENSG00000112576,ENSG00000101191,ENSG00000105647,ENSG00000145358,ENSG00000242265,ENSG00000095370,ENSG00000198399,ENSG00000108175,ENSG00000122574,ENSG00000124214,ENSG00000272822,ENSG00000169495,ENSG00000164061,ENSG00000159842,ENSG00000148482,ENSG00000090539,ENSG00000137875,ENSG00000173762,ENSG00000108821,ENSG00000165752,ENSG00000111846,ENSG00000157933,ENSG00000112290,ENSG00000173040,ENSG00000138442,ENSG00000198825,ENSG00000198121,ENSG00000112799,ENSG00000164082,ENSG00000257365,ENSG00000171357,ENSG00000162105,ENSG00000143344,ENSG00000137877,ENSG00000101412,ENSG00000253537,ENSG00000143869,ENSG00000102539,ENSG00000077420,ENSG00000104067,ENSG00000169224,ENSG00000132329,ENSG00000183087,ENSG00000187147,ENSG00000107099,ENSG00000136928,ENSG00000100351,ENSG00000099822,ENSG00000171873,ENSG00000187391,ENSG00000134852,ENSG00000178607,ENSG00000106004,ENSG00000106991,ENSG00000182923,ENSG00000112486,ENSG00000136099,ENSG00000196961,ENSG00000145703,ENSG00000113262,ENSG00000113504,ENSG00000254221,ENSG00000116641,ENSG00000176194,ENSG00000128829,ENSG00000174469,ENSG00000101188,ENSG00000183826,ENSG00000186153,ENSG00000197971,ENSG00000082805,ENSG00000100628,ENSG00000179604,ENSG00000081277,ENSG00000253485,ENSG00000198915,ENSG00000131508,ENSG00000008300,ENSG00000077782,ENSG00000130558,ENSG00000141404,ENSG00000152932,ENSG00000033627,ENSG00000106244,ENSG00000198648,ENSG00000008438,ENSG00000161958,ENSG00000140526,ENSG00000166573,ENSG00000104490,ENSG00000081853,ENSG00000111802,ENSG00000141367,ENSG00000058668,ENSG00000277893,ENSG00000157927,ENSG00000124782,ENSG00000008710,ENSG00000087460,ENSG00000100030,ENSG00000148411,ENSG00000158747,ENSG00000083857,ENSG00000110395,ENSG00000177374,ENSG00000180914,ENSG00000073060,ENSG00000075711,ENSG00000151726,ENSG00000018408,ENSG00000164849,ENSG00000204956,ENSG00000204120,ENSG00000159720,ENSG00000120949,ENSG00000144566,ENSG00000100604,ENSG00000175029,ENSG00000211961,ENSG00000172530,ENSG00000110900,ENSG00000132849,ENSG00000079805,ENSG00000101197,ENSG00000136827,ENSG00000168010,ENSG00000132518,ENSG00000151320,ENSG00000113739,ENSG00000134871,ENSG00000126218,ENSG00000104881,ENSG00000078043,ENSG00000125347,ENSG00000099331,ENSG00000196781,ENSG00000278570,ENSG00000211892,ENSG00000055483,ENSG00000155926,ENSG00000196482,ENSG00000170011,ENSG00000122025,ENSG00000124813,ENSG00000147324,ENSG00000100124,ENSG00000157087,ENSG00000147434,ENSG00000081913,ENSG00000197561,ENSG00000185104,ENSG00000132670,ENSG00000128422,ENSG00000084674,ENSG00000107731,ENSG00000136279,ENSG00000120899,ENSG00000131355,ENSG00000134215,ENSG00000116016,ENSG00000189067,ENSG00000154342,ENSG00000161714,ENSG00000182446,ENSG00000129467,ENSG00000110076,ENSG00000013725,ENSG00000131873,ENSG00000123104,ENSG00000138207,ENSG00000171444,ENSG00000112038,ENSG00000004139,ENSG00000116701,ENSG00000116032,ENSG00000158815,ENSG00000131374,ENSG00000169398,ENSG00000116396,ENSG00000115594,ENSG00000138795,ENSG00000136930,ENSG00000176248,ENSG00000175054,ENSG00000181619,ENSG00000139946,ENSG00000166311,ENSG00000106100,ENSG00000131467,ENSG00000113263,ENSG00000119508,ENSG00000161021,ENSG00000176390,ENSG00000004399,ENSG00000145506,ENSG00000138835,ENSG00000102572,ENSG00000067606,ENSG00000104885,ENSG00000157851,ENSG00000177807,ENSG00000071051,ENSG00000177283,ENSG00000154438,ENSG00000213906,ENSG00000085511,ENSG00000145934,ENSG00000181031,ENSG00000196730,ENSG00000174672,ENSG00000053524,ENSG00000011405,ENSG00000197380,ENSG00000074416,ENSG00000093167,ENSG00000080189,ENSG00000197965,ENSG00000048140,ENSG00000179218,ENSG00000101782,ENSG00000186188,ENSG00000185883,ENSG00000196821,ENSG00000253731,ENSG00000111404,ENSG00000163531,ENSG00000145147,ENSG00000079974,ENSG00000162946,ENSG00000163870,ENSG00000180871,ENSG00000185989,ENSG00000105613,ENSG00000101098,ENSG00000196628,ENSG00000055118,ENSG00000157978,ENSG00000097007,ENSG00000065243,ENSG00000266094,ENSG00000133116,ENSG00000166974,ENSG00000136286,ENSG00000114353,ENSG00000122691,ENSG00000136826,ENSG00000064999,ENSG00000197081,ENSG00000184047,ENSG00000116062,ENSG00000198873,ENSG00000131016,ENSG00000132554,ENSG00000128604,ENSG00000136044,ENSG00000169032,ENSG00000167971,ENSG00000166289,ENSG00000132256,ENSG00000118513,ENSG00000043143,ENSG00000111859,ENSG00000141748,ENSG00000147799,ENSG00000119522,ENSG00000138600,ENSG00000061938,ENSG00000183049,ENSG00000100888,ENSG00000131871,ENSG00000012048,ENSG00000196975,ENSG00000127084,ENSG00000173269,ENSG00000108379,ENSG00000057593,ENSG00000168385,ENSG00000205784,ENSG00000172232,ENSG00000176533,ENSG00000159128,ENSG00000130413,ENSG00000182541,ENSG00000128886,ENSG00000166164,ENSG00000065485,ENSG00000101493,ENSG00000170365,ENSG00000196242,ENSG00000059915,ENSG00000008838,ENSG00000156049,ENSG00000100505,ENSG00000148814,ENSG00000161509,ENSG00000012232,ENSG00000114861,ENSG00000111729,ENSG00000100354,ENSG00000079215,ENSG00000105287,ENSG00000148660,ENSG00000104824,ENSG00000171612,ENSG00000164128,ENSG00000106070,ENSG00000145819,ENSG00000136457,ENSG00000135905,ENSG00000103126,ENSG00000106443,ENSG00000102935,ENSG00000159788,ENSG00000140749,ENSG00000104518,ENSG00000198252,ENSG00000196562,ENSG00000115266,ENSG00000189403,ENSG00000149091,ENSG00000197859,ENSG00000131037,ENSG00000069493,ENSG00000162944,ENSG00000066735,ENSG00000165929,ENSG00000091428,ENSG00000125952,ENSG00000080224,ENSG00000161031,ENSG00000047315,ENSG00000135250,ENSG00000116473,ENSG00000101200,ENSG00000171316,ENSG00000175221,ENSG00000075413,ENSG00000171940,ENSG00000213585,ENSG00000140564,ENSG00000072840,ENSG00000204970,ENSG00000124588,ENSG00000187714,ENSG00000070748,ENSG00000107104,ENSG00000108556,ENSG00000127955,ENSG00000108179,ENSG00000113140,ENSG00000157985,ENSG00000125618,ENSG00000135249,ENSG00000085978,ENSG00000138031,ENSG00000214357,ENSG00000136141,ENSG00000117400,ENSG00000029534,ENSG00000070018,ENSG00000196591,ENSG00000149599,ENSG00000170128,ENSG00000150455,ENSG00000020181,ENSG00000134996,ENSG00000077942,ENSG00000117713,ENSG00000107581,ENSG00000136828,ENSG00000197555,ENSG00000141401,ENSG00000276547,ENSG00000111186,ENSG00000113448,ENSG00000085449,ENSG00000129353,ENSG00000182957,ENSG00000078902,ENSG00000185950,ENSG00000140939,ENSG00000174307,ENSG00000180370,ENSG00000251322,ENSG00000243729,ENSG00000110400,ENSG00000125968,ENSG00000112679,ENSG00000132334,ENSG00000275832,ENSG00000169403,ENSG00000145920,ENSG00000120278,ENSG00000109861,ENSG00000156735,ENSG00000273749,ENSG00000144868,ENSG00000168993,ENSG00000116525,ENSG00000254245,ENSG00000204599,ENSG00000156466,ENSG00000103769,ENSG00000181090,ENSG00000125637,ENSG00000015133,ENSG00000068383,ENSG00000137710,ENSG00000099250,ENSG00000169071,ENSG00000157193,ENSG00000099866,ENSG00000106633,ENSG00000107872,ENSG00000186297,ENSG00000168675,ENSG00000037280,ENSG00000101333,ENSG00000137101,ENSG00000163219,ENSG00000168229,ENSG00000105229,ENSG00000254122,ENSG00000160310,ENSG00000196090,ENSG00000157388,ENSG00000121933,ENSG00000122188,ENSG00000178342,ENSG00000102858,ENSG00000170027,ENSG00000120149,ENSG00000169174,ENSG00000144791,ENSG00000139436,ENSG00000127527,ENSG00000115464,ENSG00000139292,ENSG00000196405,ENSG00000021300,ENSG00000213523,ENSG00000253910,ENSG00000110958,ENSG00000111450,ENSG00000124203,ENSG00000142949,ENSG00000103067,ENSG00000162390,ENSG00000092051,ENSG00000155974,ENSG00000137841,ENSG00000110651,ENSG00000130592,ENSG00000107897,ENSG00000130147,ENSG00000154229,ENSG00000118495,ENSG00000196277,ENSG00000165995,ENSG00000127324,ENSG00000166592,ENSG00000138669,ENSG00000144711,ENSG00000136305,ENSG00000143420,ENSG00000118160,ENSG00000103479,ENSG00000166206,ENSG00000270898,ENSG00000007866,ENSG00000107263,ENSG00000089486,ENSG00000188582,ENSG00000076864,ENSG00000042832,ENSG00000177380,ENSG00000168297,ENSG00000149476,ENSG00000197892,ENSG00000040608,ENSG00000185885,ENSG00000078140,ENSG00000132436,ENSG00000205339,ENSG00000103091,ENSG00000110057,ENSG00000130429,ENSG00000176204,ENSG00000147509,ENSG00000005379,ENSG00000142733,ENSG00000177706,ENSG00000188710,ENSG00000111249,ENSG00000090565,ENSG00000095637,ENSG00000109332,ENSG00000196684,ENSG00000197548,ENSG00000186654,ENSG00000081237,ENSG00000104388,ENSG00000131634,ENSG00000273003,ENSG00000010818,ENSG00000106723,ENSG00000197461,ENSG00000154978,ENSG00000133612,ENSG00000105357,ENSG00000119408,ENSG00000184347,ENSG00000090020,ENSG00000130037,ENSG00000148400,ENSG00000173890,ENSG00000182533,ENSG00000113742,ENSG00000163956,ENSG00000149256,ENSG00000150760,ENSG00000014164,ENSG00000154134,ENSG00000130508,ENSG00000099783,ENSG00000171456,ENSG00000188730,ENSG00000162711,ENSG00000173080,ENSG00000108684,ENSG00000113387,ENSG00000170091,ENSG00000196576,ENSG00000128805,ENSG00000146535,ENSG00000126217,ENSG00000170837,ENSG00000063978,ENSG00000131196,ENSG00000180448,ENSG00000127152,ENSG00000138741,ENSG00000137834,ENSG00000101199,ENSG00000115138,ENSG00000159200,ENSG00000095261,ENSG00000248099,ENSG00000185359,ENSG00000171791,ENSG00000185345,ENSG00000155093,ENSG00000177565,ENSG00000253873,ENSG00000008952,ENSG00000198715,ENSG00000068137,ENSG00000172794,ENSG00000130699,ENSG00000100605,ENSG00000069696,ENSG00000164054,ENSG00000131378,ENSG00000175697,ENSG00000143786,ENSG00000127191,ENSG00000198010,ENSG00000011028,ENSG00000070669,ENSG00000189283,ENSG00000198626,ENSG00000134684,ENSG00000116147,ENSG00000101246,ENSG00000154822,ENSG00000198925,ENSG00000142632,ENSG00000160948,ENSG00000112851,ENSG00000112977,ENSG00000023445,ENSG00000205846,ENSG00000163132,ENSG00000197256,ENSG00000112146,ENSG00000148484,ENSG00000173482,ENSG00000083457,ENSG00000261934,ENSG00000129946,ENSG00000197535,ENSG00000119737,ENSG00000002834,ENSG00000162104,ENSG00000117602,ENSG00000169583,ENSG00000130775,ENSG00000104899,ENSG00000179051,ENSG00000140350,ENSG00000074527,ENSG00000156265,ENSG00000273167,ENSG00000151746,ENSG00000169045,ENSG00000003137,ENSG00000080854,ENSG00000144191,ENSG00000141564,ENSG00000165105,ENSG00000072778,ENSG00000114349,ENSG00000123146,ENSG00000142611,ENSG00000157240,ENSG00000170579,ENSG00000129559,ENSG00000175866,ENSG00000038382,ENSG00000213533,ENSG00000124126,ENSG00000131236,ENSG00000100346,ENSG00000137727,ENSG00000170776,ENSG00000177238,ENSG00000155849,ENSG00000110148,ENSG00000131759,ENSG00000172667,ENSG00000067066,ENSG00000011304,ENSG00000118503,ENSG00000198055,ENSG00000182168,ENSG00000186716,ENSG00000162595,ENSG00000118946,ENSG00000176720,ENSG00000100330,ENSG00000146830,ENSG00000204516,ENSG00000160293,ENSG00000163737,ENSG00000196814,ENSG00000187535,ENSG00000154217,ENSG00000213903,ENSG00000197905,ENSG00000184349,ENSG00000162407,ENSG00000151276,ENSG00000134516,ENSG00000116977,ENSG00000068024,ENSG00000168918,ENSG00000055208,ENSG00000170004,ENSG00000140945,ENSG00000165215"
GO:0007156	homophilic cell adhesion via plasma membrane adhesion molecules	biological_process	1.77E-10	2.17E-07	48	2233	156	18948	"ENSG00000276547,ENSG00000196576,ENSG00000261934,ENSG00000069188,ENSG00000173482,ENSG00000140945,ENSG00000254122,ENSG00000008710,ENSG00000149654,ENSG00000134762,ENSG00000253305,ENSG00000150275,ENSG00000081853,ENSG00000150637,ENSG00000008300,ENSG00000197410,ENSG00000254245,ENSG00000253485,ENSG00000253846,ENSG00000253767,ENSG00000218336,ENSG00000262576,ENSG00000253953,ENSG00000145526,ENSG00000118946,ENSG00000262209,ENSG00000253537,ENSG00000253731,ENSG00000204956,ENSG00000253159,ENSG00000254221,ENSG00000204970,ENSG00000169851,ENSG00000165731,ENSG00000040731,ENSG00000107736,ENSG00000139880,ENSG00000080854,ENSG00000196090,ENSG00000179242,ENSG00000169855,ENSG00000101542,ENSG00000253873,ENSG00000253910,ENSG00000113100,ENSG00000110400,ENSG00000136099,ENSG00000083857"
GO:0048518	positive regulation of biological process	biological_process	7.64E-10	8.87E-07	797	2233	5703	18948	"ENSG00000197461,ENSG00000197019,ENSG00000106723,ENSG00000134954,ENSG00000054611,ENSG00000081237,ENSG00000186654,ENSG00000196684,ENSG00000197548,ENSG00000109332,ENSG00000105339,ENSG00000095637,ENSG00000182533,ENSG00000159216,ENSG00000179165,ENSG00000090020,ENSG00000148400,ENSG00000130037,ENSG00000151014,ENSG00000112367,ENSG00000119408,ENSG00000133612,ENSG00000101544,ENSG00000108684,ENSG00000113387,ENSG00000275379,ENSG00000173080,ENSG00000162711,ENSG00000188730,ENSG00000171456,ENSG00000105879,ENSG00000087903,ENSG00000014164,ENSG00000106526,ENSG00000150760,ENSG00000149256,ENSG00000128973,ENSG00000127152,ENSG00000180448,ENSG00000131196,ENSG00000179588,ENSG00000163468,ENSG00000185522,ENSG00000063978,ENSG00000170837,ENSG00000104946,ENSG00000140545,ENSG00000126217,ENSG00000128805,ENSG00000196576,ENSG00000103067,ENSG00000170542,ENSG00000197063,ENSG00000110958,ENSG00000144893,ENSG00000139292,ENSG00000196405,ENSG00000115464,ENSG00000031823,ENSG00000139436,ENSG00000130584,ENSG00000144791,ENSG00000169174,ENSG00000120149,ENSG00000152061,ENSG00000170027,ENSG00000122188,ENSG00000121933,ENSG00000157388,ENSG00000165995,ENSG00000118495,ENSG00000130147,ENSG00000154229,ENSG00000110651,ENSG00000164256,ENSG00000137841,ENSG00000167202,ENSG00000155974,ENSG00000076864,ENSG00000007866,ENSG00000107263,ENSG00000103479,ENSG00000168071,ENSG00000118160,ENSG00000136305,ENSG00000185722,ENSG00000144711,ENSG00000111249,ENSG00000177706,ENSG00000159753,ENSG00000142733,ENSG00000147509,ENSG00000070476,ENSG00000130429,ENSG00000110057,ENSG00000103091,ENSG00000078140,ENSG00000185885,ENSG00000040608,ENSG00000149476,ENSG00000143164,ENSG00000213533,ENSG00000038382,ENSG00000175866,ENSG00000157240,ENSG00000142611,ENSG00000106785,ENSG00000122965,ENSG00000114349,ENSG00000141564,ENSG00000176020,ENSG00000003137,ENSG00000080854,ENSG00000151746,ENSG00000172667,ENSG00000163975,ENSG00000131759,ENSG00000110148,ENSG00000155849,ENSG00000137727,ENSG00000170776,ENSG00000100346,ENSG00000275700,ENSG00000131236,ENSG00000124126,ENSG00000163737,ENSG00000204516,ENSG00000160293,ENSG00000159674,ENSG00000174705,ENSG00000120093,ENSG00000176720,ENSG00000168056,ENSG00000139083,ENSG00000143543,ENSG00000067208,ENSG00000186716,ENSG00000182168,ENSG00000141905,ENSG00000118503,ENSG00000067066,ENSG00000099622,ENSG00000140945,ENSG00000055208,ENSG00000168918,ENSG00000068024,ENSG00000134516,ENSG00000162407,ENSG00000197905,ENSG00000184349,ENSG00000170142,ENSG00000196814,ENSG00000198715,ENSG00000177565,ENSG00000185345,ENSG00000183733,ENSG00000185359,ENSG00000171791,ENSG00000248099,ENSG00000260027,ENSG00000179833,ENSG00000095261,ENSG00000151876,ENSG00000135862,ENSG00000115138,ENSG00000101199,ENSG00000137834,ENSG00000138741,ENSG00000162065,ENSG00000198626,ENSG00000070669,ENSG00000127191,ENSG00000131378,ENSG00000164054,ENSG00000069696,ENSG00000130699,ENSG00000148484,ENSG00000219607,ENSG00000163132,ENSG00000205846,ENSG00000023445,ENSG00000112977,ENSG00000160948,ENSG00000112851,ENSG00000142632,ENSG00000028277,ENSG00000187017,ENSG00000154822,ENSG00000116147,ENSG00000156265,ENSG00000273167,ENSG00000186815,ENSG00000179051,ENSG00000104899,ENSG00000130775,ENSG00000162104,ENSG00000002834,ENSG00000129946,ENSG00000173482,ENSG00000134086,ENSG00000057593,ENSG00000196743,ENSG00000108379,ENSG00000127084,ENSG00000012048,ENSG00000183049,ENSG00000100888,ENSG00000119522,ENSG00000061938,ENSG00000147799,ENSG00000043143,ENSG00000118513,ENSG00000132256,ENSG00000166289,ENSG00000170365,ENSG00000136504,ENSG00000204531,ENSG00000101493,ENSG00000166164,ENSG00000254402,ENSG00000128886,ENSG00000172232,ENSG00000178996,ENSG00000079215,ENSG00000203883,ENSG00000100354,ENSG00000111729,ENSG00000172201,ENSG00000114861,ENSG00000108001,ENSG00000130038,ENSG00000092067,ENSG00000161509,ENSG00000012232,ENSG00000008838,ENSG00000171617,ENSG00000059915,ENSG00000020633,ENSG00000159788,ENSG00000102935,ENSG00000151702,ENSG00000103126,ENSG00000172766,ENSG00000109685,ENSG00000135905,ENSG00000066827,ENSG00000145819,ENSG00000171612,ENSG00000106070,ENSG00000148660,ENSG00000104824,ENSG00000105287,ENSG00000080189,ENSG00000173809,ENSG00000197406,ENSG00000182185,ENSG00000132207,ENSG00000053524,ENSG00000257923,ENSG00000167081,ENSG00000141568,ENSG00000185989,ENSG00000180871,ENSG00000162946,ENSG00000145147,ENSG00000185883,ENSG00000101782,ENSG00000186188,ENSG00000179218,ENSG00000136826,ENSG00000122691,ENSG00000114353,ENSG00000136286,ENSG00000105939,ENSG00000018280,ENSG00000133116,ENSG00000065243,ENSG00000266094,ENSG00000196628,ENSG00000055118,ENSG00000157978,ENSG00000097007,ENSG00000203867,ENSG00000182809,ENSG00000169032,ENSG00000128604,ENSG00000167658,ENSG00000132554,ENSG00000198873,ENSG00000131016,ENSG00000116062,ENSG00000184047,ENSG00000116819,ENSG00000197081,ENSG00000275832,ENSG00000163041,ENSG00000080503,ENSG00000112679,ENSG00000125968,ENSG00000118004,ENSG00000129993,ENSG00000251322,ENSG00000180370,ENSG00000171450,ENSG00000150401,ENSG00000174307,ENSG00000162739,ENSG00000078902,ENSG00000185950,ENSG00000182957,ENSG00000129353,ENSG00000053254,ENSG00000144868,ENSG00000011451,ENSG00000273749,ENSG00000156735,ENSG00000120278,ENSG00000109861,ENSG00000072609,ENSG00000198363,ENSG00000132932,ENSG00000169403,ENSG00000137710,ENSG00000125637,ENSG00000103769,ENSG00000079691,ENSG00000156466,ENSG00000204599,ENSG00000116525,ENSG00000160310,ENSG00000105229,ENSG00000168229,ENSG00000163219,ENSG00000164300,ENSG00000037280,ENSG00000107807,ENSG00000107872,ENSG00000106633,ENSG00000099866,ENSG00000157193,ENSG00000164916,ENSG00000169071,ENSG00000099250,ENSG00000091428,ENSG00000071127,ENSG00000162944,ENSG00000131037,ENSG00000189403,ENSG00000196562,ENSG00000115266,ENSG00000104518,ENSG00000105325,ENSG00000197321,ENSG00000072840,ENSG00000140564,ENSG00000175221,ENSG00000196570,ENSG00000171316,ENSG00000101200,ENSG00000116473,ENSG00000135250,ENSG00000273734,ENSG00000254585,ENSG00000047315,ENSG00000161031,ENSG00000185651,ENSG00000149599,ENSG00000070018,ENSG00000196591,ENSG00000029534,ENSG00000008083,ENSG00000138031,ENSG00000048052,ENSG00000125618,ENSG00000113140,ENSG00000157985,ENSG00000108179,ENSG00000166012,ENSG00000107104,ENSG00000146966,ENSG00000124588,ENSG00000112697,ENSG00000175879,ENSG00000164808,ENSG00000085449,ENSG00000113448,ENSG00000111186,ENSG00000167291,ENSG00000197555,ENSG00000167632,ENSG00000077942,ENSG00000117713,ENSG00000136828,ENSG00000107371,ENSG00000150455,ENSG00000020181,ENSG00000105695,ENSG00000113262,ENSG00000106078,ENSG00000188827,ENSG00000155893,ENSG00000145703,ENSG00000112486,ENSG00000106991,ENSG00000106004,ENSG00000188536,ENSG00000078674,ENSG00000178607,ENSG00000134852,ENSG00000179604,ENSG00000082805,ENSG00000116161,ENSG00000186153,ENSG00000101188,ENSG00000128829,ENSG00000176194,ENSG00000116641,ENSG00000198648,ENSG00000150527,ENSG00000062194,ENSG00000130558,ENSG00000141404,ENSG00000120616,ENSG00000077782,ENSG00000131508,ENSG00000198915,ENSG00000058453,ENSG00000100106,ENSG00000130940,ENSG00000008710,ENSG00000124782,ENSG00000148671,ENSG00000075426,ENSG00000058668,ENSG00000185811,ENSG00000166573,ENSG00000008438,ENSG00000204583,ENSG00000159842,ENSG00000124214,ENSG00000122574,ENSG00000108175,ENSG00000095370,ENSG00000198399,ENSG00000105647,ENSG00000184640,ENSG00000198825,ENSG00000112290,ENSG00000157933,ENSG00000124006,ENSG00000111328,ENSG00000111846,ENSG00000153531,ENSG00000108821,ENSG00000137875,ENSG00000090539,ENSG00000119772,ENSG00000132329,ENSG00000169224,ENSG00000143869,ENSG00000077420,ENSG00000143344,ENSG00000137877,ENSG00000101412,ENSG00000162105,ENSG00000163472,ENSG00000257365,ENSG00000197226,ENSG00000171357,ENSG00000095397,ENSG00000112799,ENSG00000198121,ENSG00000187391,ENSG00000089094,ENSG00000171873,ENSG00000127528,ENSG00000188191,ENSG00000100351,ENSG00000107099,ENSG00000248905,ENSG00000187147,ENSG00000157216,ENSG00000067955,ENSG00000149596,ENSG00000183087,ENSG00000131873,ENSG00000223496,ENSG00000162849,ENSG00000013725,ENSG00000182446,ENSG00000129467,ENSG00000154342,ENSG00000187605,ENSG00000189067,ENSG00000100105,ENSG00000116016,ENSG00000134215,ENSG00000118564,ENSG00000120899,ENSG00000136279,ENSG00000107731,ENSG00000175054,ENSG00000176248,ENSG00000088881,ENSG00000136930,ENSG00000138795,ENSG00000115594,ENSG00000115053,ENSG00000204390,ENSG00000169398,ENSG00000158815,ENSG00000205221,ENSG00000131374,ENSG00000117298,ENSG00000028528,ENSG00000060069,ENSG00000196498,ENSG00000112038,ENSG00000004139,ENSG00000149084,ENSG00000138207,ENSG00000145287,ENSG00000138835,ENSG00000067606,ENSG00000145506,ENSG00000004399,ENSG00000176390,ENSG00000161021,ENSG00000131467,ENSG00000119508,ENSG00000113263,ENSG00000019144,ENSG00000106100,ENSG00000159692,ENSG00000166311,ENSG00000004776,ENSG00000139946,ENSG00000088305,ENSG00000146670,ENSG00000196730,ENSG00000181031,ENSG00000145934,ENSG00000085511,ENSG00000151322,ENSG00000177283,ENSG00000071051,ENSG00000174332,ENSG00000104885,ENSG00000151726,ENSG00000180914,ENSG00000075711,ENSG00000073060,ENSG00000177374,ENSG00000110395,ENSG00000091592,ENSG00000140450,ENSG00000158747,ENSG00000148411,ENSG00000100030,ENSG00000007062,ENSG00000087460,ENSG00000211961,ENSG00000175029,ENSG00000131669,ENSG00000144566,ENSG00000100604,ENSG00000120949,ENSG00000018408,ENSG00000211892,ENSG00000278570,ENSG00000196781,ENSG00000099331,ENSG00000125347,ENSG00000078043,ENSG00000151692,ENSG00000126218,ENSG00000104881,ENSG00000005421,ENSG00000151320,ENSG00000105997,ENSG00000136827,ENSG00000101197,ENSG00000172530,ENSG00000079805,ENSG00000128422,ENSG00000084674,ENSG00000132670,ENSG00000185104,ENSG00000141298,ENSG00000197024,ENSG00000197561,ENSG00000157087,ENSG00000100124,ENSG00000124813,ENSG00000122025,ENSG00000122545,ENSG00000170011,ENSG00000196482,ENSG00000155926,ENSG00000125740,ENSG00000055483,ENSG00000130783,ENSG00000186660,ENSG00000172375,ENSG00000156052,ENSG00000240065,ENSG00000214253,ENSG00000180921,ENSG00000167191,ENSG00000163220,ENSG00000196220,ENSG00000153823,ENSG00000109339,ENSG00000213465,ENSG00000108557,ENSG00000153707,ENSG00000150594,ENSG00000134744,ENSG00000198373,ENSG00000090054,ENSG00000276043,ENSG00000117020,ENSG00000022556,ENSG00000164867,ENSG00000064393,ENSG00000213015,ENSG00000110090,ENSG00000122224,ENSG00000172819,ENSG00000173163,ENSG00000087266,ENSG00000127946,ENSG00000142459,ENSG00000125813,ENSG00000118689,ENSG00000130589,ENSG00000132792,ENSG00000132359,ENSG00000103197,ENSG00000164976,ENSG00000196782,ENSG00000099326,ENSG00000181104,ENSG00000169756,ENSG00000167986,ENSG00000149177,ENSG00000102755,ENSG00000137463,ENSG00000180900,ENSG00000124831,ENSG00000123908,ENSG00000135503,ENSG00000007047,ENSG00000179242,ENSG00000169855,ENSG00000160185,ENSG00000188559,ENSG00000111424,ENSG00000109906,ENSG00000167085,ENSG00000026508,ENSG00000104765,ENSG00000125954,ENSG00000069667,ENSG00000136352,ENSG00000104728,ENSG00000166923,ENSG00000117676,ENSG00000145214,ENSG00000163251,ENSG00000115008,ENSG00000187608,ENSG00000103227,ENSG00000136002,ENSG00000171735,ENSG00000071626,ENSG00000154310,ENSG00000182621,ENSG00000053918,ENSG00000241484,ENSG00000101096,ENSG00000131238,ENSG00000150637,ENSG00000130529,ENSG00000114279,ENSG00000107954,ENSG00000169926,ENSG00000160191,ENSG00000173020,ENSG00000135253,ENSG00000167740,ENSG00000134250,ENSG00000080824,ENSG00000168818,ENSG00000198300,ENSG00000012061,ENSG00000119547,ENSG00000184009,ENSG00000141556,ENSG00000160460,ENSG00000101421,ENSG00000069974,ENSG00000106018,ENSG00000104953,ENSG00000197943,ENSG00000121281,ENSG00000138071,ENSG00000139687,ENSG00000103966,ENSG00000166444,ENSG00000198176,ENSG00000173992,ENSG00000175354,ENSG00000124496,ENSG00000147475,ENSG00000165731,ENSG00000100427,ENSG00000162337,ENSG00000183255,ENSG00000173334,ENSG00000188064,ENSG00000157450,ENSG00000185049,ENSG00000082074,ENSG00000111912,ENSG00000159314,ENSG00000065150,ENSG00000142185,ENSG00000173848,ENSG00000022840,ENSG00000138080,ENSG00000198821,ENSG00000273706,ENSG00000221978,ENSG00000130283,ENSG00000099864,ENSG00000101109,ENSG00000138829,ENSG00000118046,ENSG00000218336,ENSG00000156026,ENSG00000120896,ENSG00000163636,ENSG00000116824,ENSG00000128310,ENSG00000100596,ENSG00000064961,ENSG00000171853,ENSG00000112576,ENSG00000118007,ENSG00000115085,ENSG00000091831,ENSG00000166407,ENSG00000152818,ENSG00000183023,ENSG00000061273,ENSG00000169992,ENSG00000105738,ENSG00000076944,ENSG00000182742,ENSG00000089116,ENSG00000125285,ENSG00000100311,ENSG00000035862,ENSG00000163947,ENSG00000174485,ENSG00000100599,ENSG00000134061,ENSG00000147852,ENSG00000135828,ENSG00000068305,ENSG00000125730,ENSG00000105963,ENSG00000131697,ENSG00000035664,ENSG00000175344,ENSG00000087245,ENSG00000077943,ENSG00000179388,ENSG00000153201,ENSG00000185624,ENSG00000184292,ENSG00000027075,ENSG00000100055,ENSG00000197299,ENSG00000182871,ENSG00000133019,ENSG00000166313,ENSG00000123240,ENSG00000119714,ENSG00000153395,ENSG00000103018,ENSG00000196557,ENSG00000133895,ENSG00000140044,ENSG00000214694,ENSG00000111452"
GO:0009653	anatomical structure morphogenesis	biological_process	1.99E-09	2.19E-06	403	2233	2626	18948	"ENSG00000089094,ENSG00000187391,ENSG00000177706,ENSG00000111249,ENSG00000127528,ENSG00000159753,ENSG00000197892,ENSG00000040608,ENSG00000103196,ENSG00000157216,ENSG00000248905,ENSG00000143869,ENSG00000167522,ENSG00000076864,ENSG00000132329,ENSG00000181555,ENSG00000049883,ENSG00000104067,ENSG00000163472,ENSG00000095397,ENSG00000198121,ENSG00000137877,ENSG00000137474,ENSG00000147408,ENSG00000154229,ENSG00000112290,ENSG00000090539,ENSG00000111846,ENSG00000121741,ENSG00000157933,ENSG00000124006,ENSG00000108821,ENSG00000139323,ENSG00000111450,ENSG00000103067,ENSG00000159842,ENSG00000198399,ENSG00000184640,ENSG00000113430,ENSG00000196405,ENSG00000139292,ENSG00000130449,ENSG00000108175,ENSG00000120149,ENSG00000144791,ENSG00000141367,ENSG00000140545,ENSG00000008710,ENSG00000127152,ENSG00000157927,ENSG00000179588,ENSG00000124782,ENSG00000158158,ENSG00000196576,ENSG00000128805,ENSG00000146535,ENSG00000178882,ENSG00000171456,ENSG00000178878,ENSG00000130558,ENSG00000168280,ENSG00000118434,ENSG00000100106,ENSG00000058453,ENSG00000087903,ENSG00000154134,ENSG00000149256,ENSG00000150760,ENSG00000008300,ENSG00000077782,ENSG00000112367,ENSG00000184347,ENSG00000182533,ENSG00000179604,ENSG00000164818,ENSG00000159216,ENSG00000148400,ENSG00000128829,ENSG00000105357,ENSG00000152104,ENSG00000116641,ENSG00000186153,ENSG00000196961,ENSG00000225663,ENSG00000104450,ENSG00000136099,ENSG00000106078,ENSG00000197461,ENSG00000134954,ENSG00000078674,ENSG00000078018,ENSG00000106991,ENSG00000106004,ENSG00000157087,ENSG00000132670,ENSG00000128422,ENSG00000084674,ENSG00000112320,ENSG00000179051,ENSG00000104899,ENSG00000141298,ENSG00000074527,ENSG00000122545,ENSG00000173482,ENSG00000117602,ENSG00000072110,ENSG00000124813,ENSG00000197535,ENSG00000129116,ENSG00000134871,ENSG00000104881,ENSG00000278570,ENSG00000196781,ENSG00000182040,ENSG00000079805,ENSG00000070413,ENSG00000116147,ENSG00000101246,ENSG00000105997,ENSG00000163132,ENSG00000142632,ENSG00000136827,ENSG00000131669,ENSG00000198626,ENSG00000161798,ENSG00000171487,ENSG00000018408,ENSG00000196358,ENSG00000120949,ENSG00000125741,ENSG00000159720,ENSG00000171791,ENSG00000185345,ENSG00000260027,ENSG00000083857,ENSG00000075711,ENSG00000139926,ENSG00000137834,ENSG00000171476,ENSG00000100030,ENSG00000135862,ENSG00000087460,ENSG00000007062,ENSG00000095261,ENSG00000158747,ENSG00000130635,ENSG00000140945,ENSG00000165215,ENSG00000157851,ENSG00000187535,ENSG00000198003,ENSG00000184349,ENSG00000177283,ENSG00000162407,ENSG00000004399,ENSG00000120093,ENSG00000067606,ENSG00000163737,ENSG00000174705,ENSG00000159674,ENSG00000160293,ENSG00000141905,ENSG00000182168,ENSG00000186716,ENSG00000004776,ENSG00000067066,ENSG00000118503,ENSG00000131467,ENSG00000119508,ENSG00000019144,ENSG00000169398,ENSG00000131759,ENSG00000115053,ENSG00000176248,ENSG00000136930,ENSG00000163975,ENSG00000138795,ENSG00000004139,ENSG00000131236,ENSG00000138207,ENSG00000129455,ENSG00000124126,ENSG00000170776,ENSG00000028528,ENSG00000117298,ENSG00000161714,ENSG00000154342,ENSG00000139304,ENSG00000175866,ENSG00000157240,ENSG00000106565,ENSG00000140105,ENSG00000129559,ENSG00000131873,ENSG00000162849,ENSG00000134215,ENSG00000120899,ENSG00000151746,ENSG00000136279,ENSG00000107731,ENSG00000003137,ENSG00000114349,ENSG00000116016,ENSG00000134250,ENSG00000169032,ENSG00000069188,ENSG00000099954,ENSG00000160460,ENSG00000109063,ENSG00000187049,ENSG00000184009,ENSG00000012061,ENSG00000119547,ENSG00000101096,ENSG00000136826,ENSG00000154310,ENSG00000122691,ENSG00000100714,ENSG00000097007,ENSG00000196628,ENSG00000081059,ENSG00000120549,ENSG00000107954,ENSG00000128011,ENSG00000163531,ENSG00000145147,ENSG00000114841,ENSG00000115008,ENSG00000162946,ENSG00000213145,ENSG00000163251,ENSG00000117676,ENSG00000176293,ENSG00000179218,ENSG00000111424,ENSG00000109906,ENSG00000197406,ENSG00000133104,ENSG00000179242,ENSG00000169855,ENSG00000114473,ENSG00000257923,ENSG00000166923,ENSG00000174672,ENSG00000197380,ENSG00000069667,ENSG00000141933,ENSG00000136352,ENSG00000151702,ENSG00000196218,ENSG00000103126,ENSG00000109685,ENSG00000150275,ENSG00000102755,ENSG00000169756,ENSG00000142449,ENSG00000164128,ENSG00000106070,ENSG00000105287,ENSG00000136457,ENSG00000198353,ENSG00000135905,ENSG00000133454,ENSG00000180900,ENSG00000125813,ENSG00000142459,ENSG00000172201,ENSG00000118689,ENSG00000079215,ENSG00000203883,ENSG00000164588,ENSG00000161594,ENSG00000152601,ENSG00000171345,ENSG00000120254,ENSG00000181104,ENSG00000103197,ENSG00000114861,ENSG00000185215,ENSG00000159556,ENSG00000141837,ENSG00000117020,ENSG00000142661,ENSG00000153707,ENSG00000204531,ENSG00000170365,ENSG00000053747,ENSG00000083312,ENSG00000168385,ENSG00000186832,ENSG00000155657,ENSG00000172819,ENSG00000128886,ENSG00000064393,ENSG00000164867,ENSG00000163110,ENSG00000156052,ENSG00000204335,ENSG00000173269,ENSG00000127084,ENSG00000240065,ENSG00000163913,ENSG00000134086,ENSG00000204420,ENSG00000108379,ENSG00000153823,ENSG00000043143,ENSG00000012048,ENSG00000214253,ENSG00000153560,ENSG00000175879,ENSG00000082397,ENSG00000197603,ENSG00000020181,ENSG00000105695,ENSG00000117713,ENSG00000077942,ENSG00000197555,ENSG00000048052,ENSG00000184292,ENSG00000196591,ENSG00000070018,ENSG00000133800,ENSG00000196557,ENSG00000107104,ENSG00000188677,ENSG00000166313,ENSG00000151067,ENSG00000125618,ENSG00000182871,ENSG00000072832,ENSG00000113140,ENSG00000175344,ENSG00000171316,ENSG00000108511,ENSG00000180875,ENSG00000139437,ENSG00000072840,ENSG00000116473,ENSG00000138347,ENSG00000087245,ENSG00000134775,ENSG00000179388,ENSG00000077943,ENSG00000135250,ENSG00000006652,ENSG00000185658,ENSG00000140332,ENSG00000099204,ENSG00000071127,ENSG00000182742,ENSG00000089116,ENSG00000147852,ENSG00000068305,ENSG00000125730,ENSG00000196562,ENSG00000171811,ENSG00000138892,ENSG00000037280,ENSG00000091831,ENSG00000157193,ENSG00000099250,ENSG00000169071,ENSG00000183020,ENSG00000143434,ENSG00000105738,ENSG00000168675,ENSG00000061273,ENSG00000079691,ENSG00000103769,ENSG00000106397,ENSG00000117013,ENSG00000137710,ENSG00000218336,ENSG00000116525,ENSG00000163636,ENSG00000173848,ENSG00000198363,ENSG00000273706,ENSG00000144868,ENSG00000273749,ENSG00000101109,ENSG00000138829,ENSG00000118046,ENSG00000170549,ENSG00000099864,ENSG00000132932,ENSG00000139687,ENSG00000125968,ENSG00000110400,ENSG00000036448,ENSG00000138071,ENSG00000188064,ENSG00000054282,ENSG00000185950,ENSG00000053254,ENSG00000152208,ENSG00000174307,ENSG00000171450,ENSG00000251322,ENSG00000165731,ENSG00000101346,ENSG00000162337"
GO:0044699	single-organism process	biological_process	3.41E-09	3.57E-06	1764	2233	14029	18948	"ENSG00000126803,ENSG00000134369,ENSG00000112146,ENSG00000219607,ENSG00000101146,ENSG00000116147,ENSG00000160948,ENSG00000112851,ENSG00000142632,ENSG00000112977,ENSG00000197256,ENSG00000163132,ENSG00000167476,ENSG00000109572,ENSG00000140350,ENSG00000186815,ENSG00000074527,ENSG00000273167,ENSG00000135702,ENSG00000173482,ENSG00000213937,ENSG00000177084,ENSG00000261934,ENSG00000125337,ENSG00000117602,ENSG00000002834,ENSG00000105371,ENSG00000168004,ENSG00000124134,ENSG00000008952,ENSG00000198715,ENSG00000101199,ENSG00000135862,ENSG00000151876,ENSG00000159200,ENSG00000112685,ENSG00000179833,ENSG00000011028,ENSG00000134686,ENSG00000189283,ENSG00000178764,ENSG00000162065,ENSG00000215717,ENSG00000169442,ENSG00000068137,ENSG00000005156,ENSG00000103222,ENSG00000172794,ENSG00000130699,ENSG00000183780,ENSG00000196358,ENSG00000175697,ENSG00000118946,ENSG00000100330,ENSG00000155313,ENSG00000146830,ENSG00000120093,ENSG00000205629,ENSG00000159674,ENSG00000174705,ENSG00000204516,ENSG00000160293,ENSG00000105676,ENSG00000163737,ENSG00000067066,ENSG00000011304,ENSG00000198055,ENSG00000141905,ENSG00000173540,ENSG00000067208,ENSG00000168056,ENSG00000162595,ENSG00000116977,ENSG00000068024,ENSG00000142655,ENSG00000161267,ENSG00000055208,ENSG00000170004,ENSG00000186231,ENSG00000165215,ENSG00000187535,ENSG00000101294,ENSG00000003987,ENSG00000116852,ENSG00000170142,ENSG00000154227,ENSG00000197905,ENSG00000213903,ENSG00000178031,ENSG00000151276,ENSG00000106565,ENSG00000257767,ENSG00000170579,ENSG00000157240,ENSG00000140287,ENSG00000038382,ENSG00000141012,ENSG00000184571,ENSG00000144191,ENSG00000176020,ENSG00000169045,ENSG00000003137,ENSG00000175110,ENSG00000060982,ENSG00000213918,ENSG00000177238,ENSG00000155849,ENSG00000110148,ENSG00000166450,ENSG00000124126,ENSG00000131236,ENSG00000275700,ENSG00000100346,ENSG00000170776,ENSG00000151779,ENSG00000158201,ENSG00000103479,ENSG00000270898,ENSG00000107263,ENSG00000138669,ENSG00000144711,ENSG00000185722,ENSG00000277971,ENSG00000137474,ENSG00000118160,ENSG00000168071,ENSG00000103091,ENSG00000110057,ENSG00000139410,ENSG00000130429,ENSG00000054793,ENSG00000147509,ENSG00000159753,ENSG00000177706,ENSG00000188710,ENSG00000100024,ENSG00000103196,ENSG00000149476,ENSG00000197892,ENSG00000040608,ENSG00000078140,ENSG00000185885,ENSG00000138081,ENSG00000165629,ENSG00000127824,ENSG00000021300,ENSG00000111450,ENSG00000123191,ENSG00000197063,ENSG00000170542,ENSG00000103067,ENSG00000148343,ENSG00000157388,ENSG00000196090,ENSG00000102858,ENSG00000152061,ENSG00000120149,ENSG00000169174,ENSG00000139436,ENSG00000130584,ENSG00000031823,ENSG00000115464,ENSG00000008516,ENSG00000130592,ENSG00000122783,ENSG00000136295,ENSG00000127324,ENSG00000092051,ENSG00000167202,ENSG00000155974,ENSG00000143469,ENSG00000137841,ENSG00000066629,ENSG00000103257,ENSG00000110651,ENSG00000100577,ENSG00000185352,ENSG00000099783,ENSG00000171456,ENSG00000173080,ENSG00000275379,ENSG00000108684,ENSG00000117411,ENSG00000128973,ENSG00000014164,ENSG00000087903,ENSG00000111224,ENSG00000140545,ENSG00000104946,ENSG00000170837,ENSG00000110080,ENSG00000179588,ENSG00000127152,ENSG00000148773,ENSG00000170091,ENSG00000128805,ENSG00000196576,ENSG00000146535,ENSG00000187664,ENSG00000126217,ENSG00000104450,ENSG00000140694,ENSG00000131634,ENSG00000273003,ENSG00000054611,ENSG00000092199,ENSG00000134954,ENSG00000171840,ENSG00000021762,ENSG00000078018,ENSG00000090565,ENSG00000072364,ENSG00000105339,ENSG00000249967,ENSG00000197548,ENSG00000141540,ENSG00000186654,ENSG00000081237,ENSG00000090020,ENSG00000148400,ENSG00000163956,ENSG00000140398,ENSG00000174099,ENSG00000157782,ENSG00000133612,ENSG00000119408,ENSG00000062822,ENSG00000042493,ENSG00000214357,ENSG00000048052,ENSG00000008083,ENSG00000136141,ENSG00000235608,ENSG00000196591,ENSG00000149599,ENSG00000022567,ENSG00000070748,ENSG00000187714,ENSG00000146966,ENSG00000127955,ENSG00000108556,ENSG00000157985,ENSG00000113140,ENSG00000124275,ENSG00000143036,ENSG00000135249,ENSG00000082397,ENSG00000179403,ENSG00000164808,ENSG00000175879,ENSG00000161542,ENSG00000105695,ENSG00000150455,ENSG00000136828,ENSG00000117713,ENSG00000141401,ENSG00000197555,ENSG00000167632,ENSG00000276547,ENSG00000167291,ENSG00000140675,ENSG00000150051,ENSG00000118402,ENSG00000162944,ENSG00000099204,ENSG00000165929,ENSG00000112137,ENSG00000105325,ENSG00000178209,ENSG00000143952,ENSG00000189403,ENSG00000109576,ENSG00000175221,ENSG00000223802,ENSG00000130649,ENSG00000139437,ENSG00000213585,ENSG00000078328,ENSG00000140564,ENSG00000197321,ENSG00000154814,ENSG00000047315,ENSG00000048740,ENSG00000116473,ENSG00000070366,ENSG00000156466,ENSG00000179922,ENSG00000197858,ENSG00000079691,ENSG00000103769,ENSG00000181090,ENSG00000110713,ENSG00000125637,ENSG00000114948,ENSG00000117013,ENSG00000106397,ENSG00000137710,ENSG00000084092,ENSG00000101333,ENSG00000262560,ENSG00000037280,ENSG00000100154,ENSG00000203907,ENSG00000078399,ENSG00000254122,ENSG00000160310,ENSG00000099250,ENSG00000164916,ENSG00000134283,ENSG00000099866,ENSG00000076826,ENSG00000106633,ENSG00000073067,ENSG00000107872,ENSG00000186297,ENSG00000168675,ENSG00000110400,ENSG00000118004,ENSG00000163041,ENSG00000275832,ENSG00000072682,ENSG00000160305,ENSG00000129353,ENSG00000162894,ENSG00000182957,ENSG00000078902,ENSG00000185950,ENSG00000162739,ENSG00000156853,ENSG00000171450,ENSG00000072609,ENSG00000125844,ENSG00000137198,ENSG00000156671,ENSG00000144868,ENSG00000179168,ENSG00000167107,ENSG00000072864,ENSG00000132932,ENSG00000180549,ENSG00000018280,ENSG00000167281,ENSG00000122691,ENSG00000157064,ENSG00000158486,ENSG00000196628,ENSG00000157978,ENSG00000143669,ENSG00000097007,ENSG00000122012,ENSG00000266094,ENSG00000133116,ENSG00000128604,ENSG00000145020,ENSG00000197081,ENSG00000116819,ENSG00000116062,ENSG00000153976,ENSG00000122547,ENSG00000132554,ENSG00000119392,ENSG00000093167,ENSG00000080189,ENSG00000173809,ENSG00000059804,ENSG00000283632,ENSG00000168394,ENSG00000174672,ENSG00000126777,ENSG00000053524,ENSG00000132207,ENSG00000149972,ENSG00000182185,ENSG00000197380,ENSG00000079974,ENSG00000163531,ENSG00000114841,ENSG00000105726,ENSG00000163870,ENSG00000105613,ENSG00000180871,ENSG00000101098,ENSG00000181192,ENSG00000048140,ENSG00000186188,ENSG00000196821,ENSG00000185883,ENSG00000133422,ENSG00000253731,ENSG00000158470,ENSG00000175581,ENSG00000054803,ENSG00000111404,ENSG00000178149,ENSG00000151474,ENSG00000130921,ENSG00000100354,ENSG00000203883,ENSG00000268361,ENSG00000079215,ENSG00000020633,ENSG00000008838,ENSG00000100505,ENSG00000176783,ENSG00000148814,ENSG00000012232,ENSG00000105048,ENSG00000130038,ENSG00000114861,ENSG00000124564,ENSG00000164330,ENSG00000172766,ENSG00000102935,ENSG00000111275,ENSG00000106070,ENSG00000135905,ENSG00000198189,ENSG00000176387,ENSG00000173269,ENSG00000127084,ENSG00000162522,ENSG00000196743,ENSG00000057593,ENSG00000134086,ENSG00000166289,ENSG00000043143,ENSG00000111859,ENSG00000141748,ENSG00000119522,ENSG00000101190,ENSG00000183049,ENSG00000100888,ENSG00000131871,ENSG00000110628,ENSG00000159556,ENSG00000065485,ENSG00000204531,ENSG00000080493,ENSG00000168385,ENSG00000176533,ENSG00000130413,ENSG00000163110,ENSG00000159128,ENSG00000182541,ENSG00000128886,ENSG00000173950,ENSG00000134871,ENSG00000113739,ENSG00000104881,ENSG00000131446,ENSG00000152784,ENSG00000136367,ENSG00000211892,ENSG00000110900,ENSG00000079805,ENSG00000070413,ENSG00000132849,ENSG00000169629,ENSG00000064763,ENSG00000105997,ENSG00000168010,ENSG00000256861,ENSG00000157087,ENSG00000081913,ENSG00000197561,ENSG00000141873,ENSG00000185104,ENSG00000128422,ENSG00000055483,ENSG00000153093,ENSG00000155926,ENSG00000122545,ENSG00000146122,ENSG00000075711,ENSG00000087460,ENSG00000100030,ENSG00000115159,ENSG00000112406,ENSG00000100604,ENSG00000124780,ENSG00000131669,ENSG00000018408,ENSG00000171487,ENSG00000161798,ENSG00000125741,ENSG00000135074,ENSG00000204120,ENSG00000004399,ENSG00000161940,ENSG00000168477,ENSG00000102572,ENSG00000139946,ENSG00000166311,ENSG00000004776,ENSG00000106100,ENSG00000019144,ENSG00000119508,ENSG00000113263,ENSG00000130635,ENSG00000145685,ENSG00000197119,ENSG00000181031,ENSG00000196730,ENSG00000104885,ENSG00000177807,ENSG00000140105,ENSG00000198924,ENSG00000154342,ENSG00000168806,ENSG00000129467,ENSG00000110076,ENSG00000162849,ENSG00000223496,ENSG00000131873,ENSG00000005381,ENSG00000136279,ENSG00000120899,ENSG00000107731,ENSG00000131355,ENSG00000130703,ENSG00000156471,ENSG00000185101,ENSG00000100105,ENSG00000204644,ENSG00000169398,ENSG00000116396,ENSG00000204390,ENSG00000115053,ENSG00000113194,ENSG00000138795,ENSG00000115594,ENSG00000176248,ENSG00000175054,ENSG00000129455,ENSG00000171444,ENSG00000112038,ENSG00000060069,ENSG00000196498,ENSG00000028528,ENSG00000021355,ENSG00000253537,ENSG00000169224,ENSG00000181555,ENSG00000104067,ENSG00000132329,ENSG00000167522,ENSG00000112799,ENSG00000111877,ENSG00000164082,ENSG00000095397,ENSG00000163472,ENSG00000156508,ENSG00000162105,ENSG00000188782,ENSG00000103647,ENSG00000101412,ENSG00000143344,ENSG00000112053,ENSG00000100351,ENSG00000136928,ENSG00000099822,ENSG00000127528,ENSG00000167968,ENSG00000187391,ENSG00000089094,ENSG00000110799,ENSG00000157216,ENSG00000187147,ENSG00000114439,ENSG00000169696,ENSG00000272822,ENSG00000169495,ENSG00000142494,ENSG00000164061,ENSG00000204583,ENSG00000159842,ENSG00000143771,ENSG00000105647,ENSG00000145358,ENSG00000242265,ENSG00000198399,ENSG00000095370,ENSG00000130449,ENSG00000122574,ENSG00000168899,ENSG00000112290,ENSG00000104660,ENSG00000262655,ENSG00000136378,ENSG00000197818,ENSG00000144455,ENSG00000141497,ENSG00000162728,ENSG00000138442,ENSG00000151532,ENSG00000090539,ENSG00000137875,ENSG00000115657,ENSG00000166441,ENSG00000156510,ENSG00000182095,ENSG00000139323,ENSG00000111328,ENSG00000247626,ENSG00000157933,ENSG00000168280,ENSG00000147813,ENSG00000150527,ENSG00000106244,ENSG00000198648,ENSG00000140451,ENSG00000100106,ENSG00000058453,ENSG00000118434,ENSG00000198915,ENSG00000131508,ENSG00000008300,ENSG00000120616,ENSG00000081853,ENSG00000109667,ENSG00000068796,ENSG00000026297,ENSG00000111802,ENSG00000100503,ENSG00000141367,ENSG00000277893,ENSG00000157927,ENSG00000124782,ENSG00000116698,ENSG00000008710,ENSG00000008438,ENSG00000161958,ENSG00000136867,ENSG00000162813,ENSG00000136099,ENSG00000166250,ENSG00000118156,ENSG00000168070,ENSG00000078674,ENSG00000112486,ENSG00000172456,ENSG00000164818,ENSG00000159263,ENSG00000176658,ENSG00000123407,ENSG00000185787,ENSG00000179604,ENSG00000152104,ENSG00000110717,ENSG00000113504,ENSG00000176194,ENSG00000183117,ENSG00000091262,ENSG00000015413,ENSG00000106714,ENSG00000183826,ENSG00000116161,ENSG00000074706,ENSG00000253953,ENSG00000027075,ENSG00000184574,ENSG00000072786,ENSG00000217930,ENSG00000115902,ENSG00000091073,ENSG00000049323,ENSG00000103018,ENSG00000196557,ENSG00000133895,ENSG00000133195,ENSG00000119714,ENSG00000112182,ENSG00000151067,ENSG00000133019,ENSG00000102890,ENSG00000214694,ENSG00000253305,ENSG00000075043,ENSG00000152558,ENSG00000166922,ENSG00000197603,ENSG00000111181,ENSG00000034053,ENSG00000158169,ENSG00000076944,ENSG00000085998,ENSG00000277443,ENSG00000068305,ENSG00000121410,ENSG00000101152,ENSG00000147852,ENSG00000040731,ENSG00000088812,ENSG00000112238,ENSG00000163071,ENSG00000180875,ENSG00000198081,ENSG00000035664,ENSG00000131697,ENSG00000105963,ENSG00000101187,ENSG00000166126,ENSG00000144821,ENSG00000142546,ENSG00000153201,ENSG00000185513,ENSG00000179388,ENSG00000087245,ENSG00000105499,ENSG00000188404,ENSG00000197114,ENSG00000218336,ENSG00000181804,ENSG00000178093,ENSG00000187955,ENSG00000128310,ENSG00000100139,ENSG00000132361,ENSG00000134882,ENSG00000116824,ENSG00000163636,ENSG00000185201,ENSG00000140022,ENSG00000129055,ENSG00000166407,ENSG00000069020,ENSG00000171488,ENSG00000074855,ENSG00000130414,ENSG00000115085,ENSG00000064961,ENSG00000074800,ENSG00000152377,ENSG00000183020,ENSG00000169992,ENSG00000132692,ENSG00000137497,ENSG00000185565,ENSG00000128655,ENSG00000175354,ENSG00000103966,ENSG00000087008,ENSG00000182150,ENSG00000197943,ENSG00000082074,ENSG00000185049,ENSG00000157450,ENSG00000166558,ENSG00000101346,ENSG00000111237,ENSG00000240230,ENSG00000147475,ENSG00000165731,ENSG00000198821,ENSG00000173848,ENSG00000022840,ENSG00000212725,ENSG00000159314,ENSG00000129667,ENSG00000149527,ENSG00000133028,ENSG00000198453,ENSG00000099864,ENSG00000159733,ENSG00000131238,ENSG00000196371,ENSG00000002822,ENSG00000053918,ENSG00000182621,ENSG00000154310,ENSG00000078795,ENSG00000253767,ENSG00000171735,ENSG00000071626,ENSG00000128645,ENSG00000160191,ENSG00000134905,ENSG00000172340,ENSG00000169926,ENSG00000188822,ENSG00000179532,ENSG00000120549,ENSG00000114279,ENSG00000130529,ENSG00000159140,ENSG00000187741,ENSG00000130540,ENSG00000168818,ENSG00000134250,ENSG00000080824,ENSG00000184985,ENSG00000167186,ENSG00000196642,ENSG00000135253,ENSG00000106829,ENSG00000129255,ENSG00000106608,ENSG00000160949,ENSG00000106018,ENSG00000160460,ENSG00000141644,ENSG00000119547,ENSG00000198300,ENSG00000104765,ENSG00000167085,ENSG00000111424,ENSG00000169855,ENSG00000179242,ENSG00000173559,ENSG00000139370,ENSG00000182327,ENSG00000125967,ENSG00000125954,ENSG00000135094,ENSG00000169851,ENSG00000132432,ENSG00000103227,ENSG00000115008,ENSG00000187608,ENSG00000213145,ENSG00000163251,ENSG00000117676,ENSG00000176293,ENSG00000071054,ENSG00000118689,ENSG00000125813,ENSG00000141505,ENSG00000142459,ENSG00000142765,ENSG00000248405,ENSG00000164588,ENSG00000196782,ENSG00000152601,ENSG00000161594,ENSG00000050405,ENSG00000161888,ENSG00000185215,ENSG00000103197,ENSG00000150275,ENSG00000138942,ENSG00000124490,ENSG00000197653,ENSG00000196218,ENSG00000139767,ENSG00000132915,ENSG00000136193,ENSG00000189337,ENSG00000183011,ENSG00000133454,ENSG00000138107,ENSG00000240065,ENSG00000156052,ENSG00000204420,ENSG00000198488,ENSG00000108557,ENSG00000197102,ENSG00000213465,ENSG00000103043,ENSG00000196220,ENSG00000165475,ENSG00000167191,ENSG00000119514,ENSG00000214253,ENSG00000109390,ENSG00000147485,ENSG00000164306,ENSG00000090054,ENSG00000198373,ENSG00000134744,ENSG00000130653,ENSG00000142661,ENSG00000153707,ENSG00000249209,ENSG00000173163,ENSG00000155657,ENSG00000053747,ENSG00000213015,ENSG00000150995,ENSG00000164867,ENSG00000064393,ENSG00000104774,ENSG00000212657,ENSG00000170525,ENSG00000148484,ENSG00000183340,ENSG00000140553,ENSG00000101246,ENSG00000154822,ENSG00000198925,ENSG00000028277,ENSG00000187017,ENSG00000205846,ENSG00000023445,ENSG00000002016,ENSG00000169583,ENSG00000130775,ENSG00000104899,ENSG00000179051,ENSG00000156265,ENSG00000074201,ENSG00000083457,ENSG00000129946,ENSG00000197535,ENSG00000119737,ENSG00000162104,ENSG00000165661,ENSG00000260027,ENSG00000168575,ENSG00000248099,ENSG00000171791,ENSG00000185359,ENSG00000185345,ENSG00000155093,ENSG00000183733,ENSG00000139926,ENSG00000253873,ENSG00000177565,ENSG00000172322,ENSG00000138741,ENSG00000171476,ENSG00000137834,ENSG00000141002,ENSG00000115138,ENSG00000095261,ENSG00000150403,ENSG00000104883,ENSG00000127191,ENSG00000198010,ENSG00000070669,ENSG00000198626,ENSG00000134684,ENSG00000100605,ENSG00000164054,ENSG00000131378,ENSG00000069696,ENSG00000130226,ENSG00000143786,ENSG00000176720,ENSG00000118503,ENSG00000182168,ENSG00000186716,ENSG00000139083,ENSG00000143543,ENSG00000168918,ENSG00000140945,ENSG00000196814,ENSG00000154217,ENSG00000187555,ENSG00000184349,ENSG00000162407,ENSG00000134516,ENSG00000129559,ENSG00000175866,ENSG00000117480,ENSG00000213533,ENSG00000151746,ENSG00000130159,ENSG00000080854,ENSG00000132972,ENSG00000163872,ENSG00000147874,ENSG00000072778,ENSG00000165105,ENSG00000141564,ENSG00000123146,ENSG00000114349,ENSG00000122965,ENSG00000142611,ENSG00000167680,ENSG00000038219,ENSG00000167900,ENSG00000131759,ENSG00000163975,ENSG00000172667,ENSG00000100014,ENSG00000167703,ENSG00000183145,ENSG00000121270,ENSG00000137727,ENSG00000105376,ENSG00000166206,ENSG00000007866,ENSG00000089486,ENSG00000188582,ENSG00000076864,ENSG00000049883,ENSG00000262576,ENSG00000042832,ENSG00000166592,ENSG00000012779,ENSG00000136305,ENSG00000143420,ENSG00000205339,ENSG00000176204,ENSG00000123179,ENSG00000142733,ENSG00000005379,ENSG00000111249,ENSG00000168297,ENSG00000177380,ENSG00000170627,ENSG00000132436,ENSG00000213523,ENSG00000253910,ENSG00000110958,ENSG00000142949,ENSG00000124203,ENSG00000162390,ENSG00000121933,ENSG00000122188,ENSG00000178342,ENSG00000170027,ENSG00000137411,ENSG00000144791,ENSG00000261308,ENSG00000127527,ENSG00000139292,ENSG00000196405,ENSG00000107897,ENSG00000130147,ENSG00000154229,ENSG00000118495,ENSG00000196277,ENSG00000165995,ENSG00000103489,ENSG00000167216,ENSG00000164256,ENSG00000214113,ENSG00000178878,ENSG00000117643,ENSG00000178882,ENSG00000105879,ENSG00000162711,ENSG00000188730,ENSG00000113387,ENSG00000131781,ENSG00000167972,ENSG00000099381,ENSG00000150760,ENSG00000119720,ENSG00000149256,ENSG00000106526,ENSG00000107745,ENSG00000130508,ENSG00000154134,ENSG00000197771,ENSG00000063978,ENSG00000163468,ENSG00000149654,ENSG00000180448,ENSG00000131196,ENSG00000121570,ENSG00000198569,ENSG00000112530,ENSG00000225663,ENSG00000179954,ENSG00000106723,ENSG00000010818,ENSG00000197019,ENSG00000197461,ENSG00000095637,ENSG00000109332,ENSG00000196684,ENSG00000013810,ENSG00000104388,ENSG00000152591,ENSG00000112367,ENSG00000151014,ENSG00000184347,ENSG00000096080,ENSG00000165714,ENSG00000179165,ENSG00000130037,ENSG00000159216,ENSG00000171759,ENSG00000182533,ENSG00000173890,ENSG00000113742,ENSG00000198108,ENSG00000101544,ENSG00000141698,ENSG00000154978,ENSG00000105357,ENSG00000050438,ENSG00000115652,ENSG00000085978,ENSG00000102547,ENSG00000138031,ENSG00000117400,ENSG00000029534,ENSG00000241935,ENSG00000070018,ENSG00000114480,ENSG00000179889,ENSG00000188677,ENSG00000148120,ENSG00000124588,ENSG00000112697,ENSG00000107104,ENSG00000072832,ENSG00000108179,ENSG00000104763,ENSG00000125618,ENSG00000113448,ENSG00000070526,ENSG00000085449,ENSG00000248592,ENSG00000170128,ENSG00000134996,ENSG00000020181,ENSG00000107371,ENSG00000153165,ENSG00000077942,ENSG00000107581,ENSG00000090975,ENSG00000111186,ENSG00000125207,ENSG00000113100,ENSG00000157703,ENSG00000149091,ENSG00000006652,ENSG00000131037,ENSG00000197859,ENSG00000066735,ENSG00000069493,ENSG00000071127,ENSG00000091428,ENSG00000004455,ENSG00000066923,ENSG00000140749,ENSG00000107736,ENSG00000198252,ENSG00000104518,ENSG00000115266,ENSG00000196562,ENSG00000196570,ENSG00000171316,ENSG00000182606,ENSG00000075413,ENSG00000108511,ENSG00000171940,ENSG00000153827,ENSG00000072840,ENSG00000107937,ENSG00000129038,ENSG00000204970,ENSG00000125952,ENSG00000080224,ENSG00000180316,ENSG00000161031,ENSG00000185651,ENSG00000254585,ENSG00000135250,ENSG00000138347,ENSG00000101200,ENSG00000049246,ENSG00000197601,ENSG00000163931,ENSG00000015133,ENSG00000068383,ENSG00000168993,ENSG00000116525,ENSG00000167397,ENSG00000254245,ENSG00000100564,ENSG00000204599,ENSG00000184005,ENSG00000138892,ENSG00000171811,ENSG00000137101,ENSG00000164300,ENSG00000090615,ENSG00000163219,ENSG00000168229,ENSG00000134762,ENSG00000105227,ENSG00000105229,ENSG00000136153,ENSG00000075240,ENSG00000153885,ENSG00000182463,ENSG00000169071,ENSG00000157193,ENSG00000107807,ENSG00000129993,ENSG00000125968,ENSG00000112679,ENSG00000080503,ENSG00000132334,ENSG00000139641,ENSG00000053254,ENSG00000138592,ENSG00000171385,ENSG00000054282,ENSG00000140939,ENSG00000119227,ENSG00000146205,ENSG00000174307,ENSG00000180370,ENSG00000251322,ENSG00000243729,ENSG00000079102,ENSG00000157637,ENSG00000163378,ENSG00000198363,ENSG00000120278,ENSG00000109861,ENSG00000156735,ENSG00000273749,ENSG00000011451,ENSG00000170486,ENSG00000169403,ENSG00000145920,ENSG00000137177,ENSG00000198113,ENSG00000105939,ENSG00000136286,ENSG00000114353,ENSG00000136826,ENSG00000073050,ENSG00000197345,ENSG00000182809,ENSG00000203867,ENSG00000055118,ENSG00000182667,ENSG00000197410,ENSG00000065243,ENSG00000166974,ENSG00000086200,ENSG00000136044,ENSG00000185614,ENSG00000072195,ENSG00000169032,ENSG00000167971,ENSG00000130997,ENSG00000064999,ENSG00000133318,ENSG00000250305,ENSG00000099954,ENSG00000109063,ENSG00000184047,ENSG00000040487,ENSG00000187049,ENSG00000186603,ENSG00000198873,ENSG00000131016,ENSG00000167658,ENSG00000197406,ENSG00000026652,ENSG00000074416,ENSG00000143797,ENSG00000197965,ENSG00000167081,ENSG00000101425,ENSG00000257923,ENSG00000084710,ENSG00000011405,ENSG00000188897,ENSG00000145147,ENSG00000126231,ENSG00000162946,ENSG00000185989,ENSG00000135480,ENSG00000179218,ENSG00000101782,ENSG00000111729,ENSG00000172201,ENSG00000143924,ENSG00000182218,ENSG00000178996,ENSG00000168314,ENSG00000147647,ENSG00000059915,ENSG00000171617,ENSG00000156049,ENSG00000092067,ENSG00000161509,ENSG00000103202,ENSG00000108001,ENSG00000109685,ENSG00000103126,ENSG00000151702,ENSG00000106443,ENSG00000159788,ENSG00000276644,ENSG00000105287,ENSG00000148660,ENSG00000104824,ENSG00000164128,ENSG00000171612,ENSG00000041515,ENSG00000145819,ENSG00000136457,ENSG00000198353,ENSG00000164978,ENSG00000066827,ENSG00000255339,ENSG00000175264,ENSG00000196975,ENSG00000159131,ENSG00000108379,ENSG00000127663,ENSG00000132256,ENSG00000118513,ENSG00000147799,ENSG00000100918,ENSG00000138600,ENSG00000061938,ENSG00000012048,ENSG00000254402,ENSG00000064042,ENSG00000166164,ENSG00000101493,ENSG00000136504,ENSG00000196242,ENSG00000170365,ENSG00000163159,ENSG00000205784,ENSG00000172232,ENSG00000083312,ENSG00000133424,ENSG00000090316,ENSG00000276903,ENSG00000126218,ENSG00000078043,ENSG00000125347,ENSG00000129116,ENSG00000099331,ENSG00000122254,ENSG00000196781,ENSG00000278570,ENSG00000172530,ENSG00000139629,ENSG00000182040,ENSG00000101197,ENSG00000136827,ENSG00000132518,ENSG00000166783,ENSG00000151320,ENSG00000005421,ENSG00000147434,ENSG00000159399,ENSG00000141298,ENSG00000117597,ENSG00000132670,ENSG00000254093,ENSG00000112320,ENSG00000084674,ENSG00000069424,ENSG00000196482,ENSG00000170011,ENSG00000122025,ENSG00000072110,ENSG00000147324,ENSG00000124813,ENSG00000188811,ENSG00000100124,ENSG00000083857,ENSG00000091592,ENSG00000110395,ENSG00000177374,ENSG00000073060,ENSG00000180914,ENSG00000283208,ENSG00000151726,ENSG00000007062,ENSG00000148411,ENSG00000158747,ENSG00000144566,ENSG00000142910,ENSG00000211961,ENSG00000175029,ENSG00000164849,ENSG00000204956,ENSG00000159720,ENSG00000120949,ENSG00000008130,ENSG00000186487,ENSG00000145284,ENSG00000176390,ENSG00000084453,ENSG00000145506,ENSG00000138835,ENSG00000067606,ENSG00000145287,ENSG00000146670,ENSG00000181619,ENSG00000088305,ENSG00000159692,ENSG00000131467,ENSG00000161021,ENSG00000145934,ENSG00000157350,ENSG00000166377,ENSG00000157851,ENSG00000071051,ENSG00000177283,ENSG00000154438,ENSG00000213906,ENSG00000198003,ENSG00000085511,ENSG00000187605,ENSG00000161714,ENSG00000139304,ENSG00000182446,ENSG00000169131,ENSG00000013725,ENSG00000168763,ENSG00000136059,ENSG00000123104,ENSG00000175806,ENSG00000134215,ENSG00000139880,ENSG00000159650,ENSG00000283189,ENSG00000116016,ENSG00000189067,ENSG00000133962,ENSG00000205221,ENSG00000131374,ENSG00000158815,ENSG00000116032,ENSG00000136930,ENSG00000088881,ENSG00000095066,ENSG00000138207,ENSG00000149084,ENSG00000004139,ENSG00000153814,ENSG00000117298,ENSG00000116701,ENSG00000145526,ENSG00000134627,ENSG00000102539,ENSG00000143869,ENSG00000077420,ENSG00000101247,ENSG00000198121,ENSG00000124469,ENSG00000173320,ENSG00000257365,ENSG00000197226,ENSG00000171357,ENSG00000183495,ENSG00000159337,ENSG00000137877,ENSG00000147408,ENSG00000136051,ENSG00000133315,ENSG00000172554,ENSG00000188191,ENSG00000171873,ENSG00000149596,ENSG00000185304,ENSG00000183087,ENSG00000153944,ENSG00000067955,ENSG00000164713,ENSG00000248905,ENSG00000107099,ENSG00000185053,ENSG00000169515,ENSG00000148482,ENSG00000113430,ENSG00000184640,ENSG00000026559,ENSG00000108175,ENSG00000124214,ENSG00000269242,ENSG00000173040,ENSG00000167614,ENSG00000162745,ENSG00000198825,ENSG00000119772,ENSG00000188820,ENSG00000173762,ENSG00000108821,ENSG00000165752,ENSG00000141627,ENSG00000121741,ENSG00000153531,ENSG00000111846,ENSG00000124006,ENSG00000130558,ENSG00000141404,ENSG00000152932,ENSG00000187720,ENSG00000182568,ENSG00000170049,ENSG00000033627,ENSG00000164972,ENSG00000167996,ENSG00000078808,ENSG00000081277,ENSG00000253485,ENSG00000077782,ENSG00000183715,ENSG00000013288,ENSG00000058668,ENSG00000075426,ENSG00000154556,ENSG00000148671,ENSG00000130940,ENSG00000153310,ENSG00000158158,ENSG00000140526,ENSG00000166573,ENSG00000104490,ENSG00000185811,ENSG00000123453,ENSG00000196961,ENSG00000145703,ENSG00000188827,ENSG00000155893,ENSG00000113262,ENSG00000106078,ENSG00000134852,ENSG00000178607,ENSG00000142197,ENSG00000188536,ENSG00000106004,ENSG00000106991,ENSG00000182923,ENSG00000108963,ENSG00000175764,ENSG00000197971,ENSG00000125772,ENSG00000082805,ENSG00000100628,ENSG00000254221,ENSG00000116641,ENSG00000128829,ENSG00000124249,ENSG00000174469,ENSG00000135801,ENSG00000119203,ENSG00000101188,ENSG00000186153,ENSG00000100055,ENSG00000197299,ENSG00000184292,ENSG00000133800,ENSG00000185624,ENSG00000154678,ENSG00000153395,ENSG00000267261,ENSG00000146828,ENSG00000166313,ENSG00000123240,ENSG00000135144,ENSG00000182871,ENSG00000177556,ENSG00000101464,ENSG00000153560,ENSG00000175198,ENSG00000140044,ENSG00000111452,ENSG00000182870,ENSG00000140332,ENSG00000185658,ENSG00000100311,ENSG00000124160,ENSG00000035862,ENSG00000125285,ENSG00000089116,ENSG00000182742,ENSG00000125730,ENSG00000135828,ENSG00000175193,ENSG00000153179,ENSG00000134061,ENSG00000100599,ENSG00000175643,ENSG00000163947,ENSG00000198874,ENSG00000159339,ENSG00000175344,ENSG00000088053,ENSG00000168461,ENSG00000173120,ENSG00000253159,ENSG00000164708,ENSG00000108798,ENSG00000132676,ENSG00000077943,ENSG00000141252,ENSG00000134775,ENSG00000120896,ENSG00000156026,ENSG00000117868,ENSG00000253846,ENSG00000100596,ENSG00000109736,ENSG00000071082,ENSG00000174990,ENSG00000183023,ENSG00000185924,ENSG00000143627,ENSG00000172292,ENSG00000152818,ENSG00000131368,ENSG00000112576,ENSG00000118007,ENSG00000091831,ENSG00000171853,ENSG00000101191,ENSG00000134508,ENSG00000134851,ENSG00000143434,ENSG00000105738,ENSG00000183955,ENSG00000002933,ENSG00000061273,ENSG00000173992,ENSG00000198176,ENSG00000124496,ENSG00000196715,ENSG00000164124,ENSG00000139687,ENSG00000138071,ENSG00000052126,ENSG00000036448,ENSG00000267001,ENSG00000121281,ENSG00000104953,ENSG00000115762,ENSG00000054179,ENSG00000188064,ENSG00000124570,ENSG00000173334,ENSG00000183255,ENSG00000162337,ENSG00000182256,ENSG00000152208,ENSG00000100427,ENSG00000221978,ENSG00000273706,ENSG00000138080,ENSG00000129990,ENSG00000142185,ENSG00000065150,ENSG00000118046,ENSG00000105401,ENSG00000185838,ENSG00000100138,ENSG00000138411,ENSG00000138829,ENSG00000101109,ENSG00000130283,ENSG00000170549,ENSG00000241484,ENSG00000101096,ENSG00000179761,ENSG00000178685,ENSG00000100842,ENSG00000100714,ENSG00000150637,ENSG00000128011,ENSG00000107954,ENSG00000081059,ENSG00000006007,ENSG00000167740,ENSG00000150361,ENSG00000188766,ENSG00000173020,ENSG00000107821,ENSG00000069974,ENSG00000165325,ENSG00000166557,ENSG00000101421,ENSG00000069188,ENSG00000141556,ENSG00000184009,ENSG00000158186,ENSG00000012061,ENSG00000163630,ENSG00000092758,ENSG00000106346,ENSG00000133104,ENSG00000026508,ENSG00000112699,ENSG00000109906,ENSG00000188559,ENSG00000180104,ENSG00000160185,ENSG00000114473,ENSG00000104368,ENSG00000007047,ENSG00000135503,ENSG00000166923,ENSG00000196312,ENSG00000145365,ENSG00000104728,ENSG00000137266,ENSG00000136352,ENSG00000141933,ENSG00000069667,ENSG00000099769,ENSG00000145214,ENSG00000100399,ENSG00000112701,ENSG00000163673,ENSG00000172935,ENSG00000136002,ENSG00000166123,ENSG00000007237,ENSG00000130589,ENSG00000262209,ENSG00000124789,ENSG00000205560,ENSG00000127946,ENSG00000087266,ENSG00000132749,ENSG00000171345,ENSG00000120254,ENSG00000181104,ENSG00000117394,ENSG00000164976,ENSG00000140368,ENSG00000132792,ENSG00000132359,ENSG00000145390,ENSG00000102755,ENSG00000149177,ENSG00000204764,ENSG00000167986,ENSG00000203797,ENSG00000169756,ENSG00000084234,ENSG00000079435,ENSG00000123908,ENSG00000124831,ENSG00000180900,ENSG00000180817,ENSG00000137463,ENSG00000008128,ENSG00000172375,ENSG00000204335,ENSG00000145779,ENSG00000186660,ENSG00000163913,ENSG00000132330,ENSG00000163220,ENSG00000153823,ENSG00000109339,ENSG00000136859,ENSG00000277149,ENSG00000180921,ENSG00000141101,ENSG00000117020,ENSG00000138430,ENSG00000276043,ENSG00000074370,ENSG00000141837,ENSG00000150594,ENSG00000135519,ENSG00000186832,ENSG00000172819,ENSG00000122224,ENSG00000254413,ENSG00000110090,ENSG00000168081,ENSG00000022556,ENSG00000183783"
GO:0009966	regulation of signal transduction	biological_process	6.87E-09	6.84E-06	408	2233	2690	18948	"ENSG00000188559,ENSG00000026508,ENSG00000133104,ENSG00000167085,ENSG00000080189,ENSG00000135503,ENSG00000169855,ENSG00000160185,ENSG00000074416,ENSG00000053524,ENSG00000104728,ENSG00000166923,ENSG00000197380,ENSG00000069667,ENSG00000136352,ENSG00000145147,ENSG00000115008,ENSG00000185989,ENSG00000071054,ENSG00000145214,ENSG00000163251,ENSG00000162946,ENSG00000179218,ENSG00000101782,ENSG00000186188,ENSG00000185883,ENSG00000136002,ENSG00000241484,ENSG00000154310,ENSG00000136826,ENSG00000122691,ENSG00000114353,ENSG00000182621,ENSG00000196628,ENSG00000097007,ENSG00000157978,ENSG00000133116,ENSG00000187741,ENSG00000130529,ENSG00000107954,ENSG00000150637,ENSG00000188766,ENSG00000134250,ENSG00000135253,ENSG00000173020,ENSG00000169032,ENSG00000064999,ENSG00000131016,ENSG00000198873,ENSG00000132554,ENSG00000119547,ENSG00000127084,ENSG00000173269,ENSG00000240065,ENSG00000057593,ENSG00000163913,ENSG00000186660,ENSG00000108379,ENSG00000196220,ENSG00000153823,ENSG00000163220,ENSG00000109339,ENSG00000147799,ENSG00000166289,ENSG00000132256,ENSG00000100888,ENSG00000167191,ENSG00000214253,ENSG00000131871,ENSG00000012048,ENSG00000119522,ENSG00000138600,ENSG00000166164,ENSG00000117020,ENSG00000134744,ENSG00000150594,ENSG00000150995,ENSG00000176533,ENSG00000128886,ENSG00000183783,ENSG00000164867,ENSG00000159128,ENSG00000064393,ENSG00000118689,ENSG00000127946,ENSG00000087266,ENSG00000059915,ENSG00000181104,ENSG00000103197,ENSG00000114861,ENSG00000132359,ENSG00000164976,ENSG00000106443,ENSG00000103126,ENSG00000102755,ENSG00000159788,ENSG00000102935,ENSG00000149177,ENSG00000132915,ENSG00000106070,ENSG00000145819,ENSG00000105287,ENSG00000136457,ENSG00000035862,ENSG00000100311,ENSG00000124160,ENSG00000131037,ENSG00000197859,ENSG00000066735,ENSG00000125730,ENSG00000175643,ENSG00000189403,ENSG00000196562,ENSG00000163947,ENSG00000115266,ENSG00000134061,ENSG00000198252,ENSG00000175344,ENSG00000175221,ENSG00000180875,ENSG00000035664,ENSG00000131697,ENSG00000072840,ENSG00000140564,ENSG00000185513,ENSG00000116473,ENSG00000101200,ENSG00000077943,ENSG00000100055,ENSG00000197299,ENSG00000070018,ENSG00000196591,ENSG00000185624,ENSG00000149599,ENSG00000027075,ENSG00000133895,ENSG00000107104,ENSG00000124588,ENSG00000049323,ENSG00000123240,ENSG00000135144,ENSG00000135249,ENSG00000101464,ENSG00000127955,ENSG00000108179,ENSG00000214694,ENSG00000113448,ENSG00000085449,ENSG00000150455,ENSG00000020181,ENSG00000111186,ENSG00000136828,ENSG00000107581,ENSG00000077942,ENSG00000197555,ENSG00000112679,ENSG00000139687,ENSG00000175354,ENSG00000198176,ENSG00000125968,ENSG00000275832,ENSG00000132334,ENSG00000188064,ENSG00000182957,ENSG00000173334,ENSG00000185950,ENSG00000129353,ENSG00000157450,ENSG00000174307,ENSG00000251322,ENSG00000165731,ENSG00000180370,ENSG00000162337,ENSG00000183255,ENSG00000140939,ENSG00000173848,ENSG00000109861,ENSG00000120278,ENSG00000144868,ENSG00000156735,ENSG00000273749,ENSG00000138829,ENSG00000101109,ENSG00000118046,ENSG00000129667,ENSG00000105401,ENSG00000130283,ENSG00000099864,ENSG00000159733,ENSG00000120896,ENSG00000156466,ENSG00000137710,ENSG00000197114,ENSG00000181090,ENSG00000125637,ENSG00000116525,ENSG00000163636,ENSG00000204599,ENSG00000163219,ENSG00000185924,ENSG00000037280,ENSG00000160310,ENSG00000105229,ENSG00000112576,ENSG00000115085,ENSG00000091831,ENSG00000169992,ENSG00000099250,ENSG00000169071,ENSG00000105738,ENSG00000061273,ENSG00000168675,ENSG00000183955,ENSG00000107872,ENSG00000213523,ENSG00000169495,ENSG00000159842,ENSG00000170027,ENSG00000095370,ENSG00000242265,ENSG00000198399,ENSG00000105647,ENSG00000145358,ENSG00000102858,ENSG00000122188,ENSG00000115464,ENSG00000127527,ENSG00000139292,ENSG00000108175,ENSG00000169174,ENSG00000120149,ENSG00000144791,ENSG00000139436,ENSG00000130147,ENSG00000154229,ENSG00000112290,ENSG00000198825,ENSG00000137875,ENSG00000090539,ENSG00000111846,ENSG00000110651,ENSG00000157933,ENSG00000108821,ENSG00000107263,ENSG00000143869,ENSG00000076864,ENSG00000132329,ENSG00000169224,ENSG00000257365,ENSG00000144711,ENSG00000171357,ENSG00000112799,ENSG00000198121,ENSG00000101412,ENSG00000136305,ENSG00000176204,ENSG00000147509,ENSG00000142733,ENSG00000103091,ENSG00000100351,ENSG00000187391,ENSG00000177706,ENSG00000149476,ENSG00000040608,ENSG00000183087,ENSG00000132436,ENSG00000078140,ENSG00000187147,ENSG00000131634,ENSG00000197461,ENSG00000106723,ENSG00000095637,ENSG00000134852,ENSG00000178607,ENSG00000186654,ENSG00000106991,ENSG00000196684,ENSG00000184347,ENSG00000182533,ENSG00000163956,ENSG00000148400,ENSG00000090020,ENSG00000176194,ENSG00000186153,ENSG00000119408,ENSG00000162711,ENSG00000188730,ENSG00000171456,ENSG00000198915,ENSG00000014164,ENSG00000130508,ENSG00000077782,ENSG00000058668,ENSG00000170837,ENSG00000180448,ENSG00000131196,ENSG00000126217,ENSG00000128805,ENSG00000146535,ENSG00000171791,ENSG00000185359,ENSG00000185345,ENSG00000110395,ENSG00000177374,ENSG00000075711,ENSG00000100030,ENSG00000137834,ENSG00000087460,ENSG00000095261,ENSG00000158747,ENSG00000159200,ENSG00000148411,ENSG00000100604,ENSG00000127191,ENSG00000175029,ENSG00000130699,ENSG00000018408,ENSG00000143786,ENSG00000069696,ENSG00000164054,ENSG00000078043,ENSG00000125347,ENSG00000099331,ENSG00000112146,ENSG00000126218,ENSG00000104881,ENSG00000196781,ENSG00000154822,ENSG00000172530,ENSG00000079805,ENSG00000023445,ENSG00000205846,ENSG00000151320,ENSG00000132518,ENSG00000197256,ENSG00000163132,ENSG00000142632,ENSG00000101197,ENSG00000112851,ENSG00000081913,ENSG00000197561,ENSG00000156265,ENSG00000273167,ENSG00000185104,ENSG00000155926,ENSG00000002834,ENSG00000100124,ENSG00000117602,ENSG00000129946,ENSG00000122025,ENSG00000197535,ENSG00000124813,ENSG00000154342,ENSG00000182446,ENSG00000157240,ENSG00000131873,ENSG00000038382,ENSG00000134215,ENSG00000151746,ENSG00000120899,ENSG00000136279,ENSG00000003137,ENSG00000107731,ENSG00000114349,ENSG00000142611,ENSG00000189067,ENSG00000141564,ENSG00000169398,ENSG00000177238,ENSG00000158815,ENSG00000175054,ENSG00000138795,ENSG00000115594,ENSG00000136930,ENSG00000112038,ENSG00000004139,ENSG00000171444,ENSG00000124126,ENSG00000170776,ENSG00000137727,ENSG00000176720,ENSG00000176390,ENSG00000138835,ENSG00000067606,ENSG00000163737,ENSG00000160293,ENSG00000145506,ENSG00000198055,ENSG00000139946,ENSG00000166311,ENSG00000186716,ENSG00000067066,ENSG00000118503,ENSG00000131467,ENSG00000106100,ENSG00000170004,ENSG00000181031,ENSG00000140945,ENSG00000196730,ENSG00000168918,ENSG00000055208,ENSG00000071051,ENSG00000196814,ENSG00000104885,ENSG00000187535,ENSG00000085511,ENSG00000177283,ENSG00000162407"
GO:0098742	cell-cell adhesion via plasma-membrane adhesion molecules	biological_process	9.65E-09	9.17E-06	58	2233	229	18948	"ENSG00000040731,ENSG00000152208,ENSG00000165731,ENSG00000176020,ENSG00000196090,ENSG00000080854,ENSG00000107736,ENSG00000139880,ENSG00000179242,ENSG00000101542,ENSG00000169855,ENSG00000013725,ENSG00000253873,ENSG00000113100,ENSG00000136099,ENSG00000110400,ENSG00000083857,ENSG00000244486,ENSG00000253910,ENSG00000204956,ENSG00000253731,ENSG00000254221,ENSG00000253159,ENSG00000204970,ENSG00000153707,ENSG00000253958,ENSG00000169851,ENSG00000008300,ENSG00000197410,ENSG00000150637,ENSG00000254245,ENSG00000253846,ENSG00000253485,ENSG00000218336,ENSG00000262576,ENSG00000136826,ENSG00000253767,ENSG00000253953,ENSG00000145526,ENSG00000118946,ENSG00000253537,ENSG00000262209,ENSG00000196576,ENSG00000276547,ENSG00000105695,ENSG00000213937,ENSG00000173482,ENSG00000261934,ENSG00000069188,ENSG00000149654,ENSG00000140945,ENSG00000008710,ENSG00000254122,ENSG00000165215,ENSG00000253305,ENSG00000150275,ENSG00000081853,ENSG00000134762"
GO:0098609	cell-cell adhesion	biological_process	2.55E-08	2.32E-05	161	2233	900	18948	"ENSG00000145526,ENSG00000018280,ENSG00000253537,ENSG00000105376,ENSG00000077420,ENSG00000002822,ENSG00000107263,ENSG00000262576,ENSG00000136826,ENSG00000253767,ENSG00000097007,ENSG00000197410,ENSG00000150637,ENSG00000081059,ENSG00000187741,ENSG00000168071,ENSG00000100351,ENSG00000069974,ENSG00000183087,ENSG00000197892,ENSG00000069188,ENSG00000184009,ENSG00000107099,ENSG00000026508,ENSG00000109906,ENSG00000253910,ENSG00000244486,ENSG00000179242,ENSG00000169855,ENSG00000196090,ENSG00000122188,ENSG00000108175,ENSG00000069667,ENSG00000169851,ENSG00000163531,ENSG00000167614,ENSG00000154229,ENSG00000163251,ENSG00000173762,ENSG00000253731,ENSG00000111846,ENSG00000262209,ENSG00000182568,ENSG00000125813,ENSG00000105879,ENSG00000162711,ENSG00000253485,ENSG00000081277,ENSG00000008300,ENSG00000114861,ENSG00000081853,ENSG00000150275,ENSG00000124490,ENSG00000179588,ENSG00000149654,ENSG00000127152,ENSG00000008710,ENSG00000196576,ENSG00000180900,ENSG00000136099,ENSG00000171840,ENSG00000118513,ENSG00000163220,ENSG00000196684,ENSG00000186654,ENSG00000112486,ENSG00000153707,ENSG00000254221,ENSG00000128829,ENSG00000122224,ENSG00000163110,ENSG00000253953,ENSG00000125347,ENSG00000070018,ENSG00000184292,ENSG00000072786,ENSG00000116147,ENSG00000135144,ENSG00000253305,ENSG00000197561,ENSG00000213937,ENSG00000173482,ENSG00000105695,ENSG00000261934,ENSG00000124813,ENSG00000276547,ENSG00000113100,ENSG00000105371,ENSG00000083857,ENSG00000171791,ENSG00000253873,ENSG00000075711,ENSG00000087460,ENSG00000107736,ENSG00000040731,ENSG00000189403,ENSG00000171316,ENSG00000127191,ENSG00000131697,ENSG00000107937,ENSG00000204970,ENSG00000253159,ENSG00000179388,ENSG00000077943,ENSG00000204956,ENSG00000118946,ENSG00000218336,ENSG00000204516,ENSG00000067606,ENSG00000137710,ENSG00000253846,ENSG00000187955,ENSG00000116824,ENSG00000254245,ENSG00000113263,ENSG00000119508,ENSG00000166407,ENSG00000134762,ENSG00000145934,ENSG00000112576,ENSG00000115085,ENSG00000136153,ENSG00000140945,ENSG00000165215,ENSG00000254122,ENSG00000169992,ENSG00000099866,ENSG00000071051,ENSG00000177283,ENSG00000076826,ENSG00000184349,ENSG00000162407,ENSG00000134516,ENSG00000175354,ENSG00000110400,ENSG00000154342,ENSG00000112679,ENSG00000175866,ENSG00000110076,ENSG00000013725,ENSG00000101542,ENSG00000162849,ENSG00000003137,ENSG00000080854,ENSG00000176020,ENSG00000188064,ENSG00000139880,ENSG00000162739,ENSG00000152208,ENSG00000165731,ENSG00000180370,ENSG00000100105,ENSG00000253958,ENSG00000198821,ENSG00000169398,ENSG00000131759,ENSG00000138795,ENSG00000169403,ENSG00000118046,ENSG00000124126,ENSG00000180549"
GO:0030154	cell differentiation	biological_process	4.94E-08	4.31E-05	548	2233	3825	18948	"ENSG00000085511,ENSG00000177283,ENSG00000154438,ENSG00000177807,ENSG00000157851,ENSG00000071051,ENSG00000130635,ENSG00000119508,ENSG00000113263,ENSG00000161021,ENSG00000159692,ENSG00000019144,ENSG00000088305,ENSG00000102572,ENSG00000067606,ENSG00000145287,ENSG00000004399,ENSG00000186487,ENSG00000112038,ENSG00000004139,ENSG00000060069,ENSG00000129455,ENSG00000176248,ENSG00000138795,ENSG00000169398,ENSG00000133962,ENSG00000100105,ENSG00000116016,ENSG00000136279,ENSG00000120899,ENSG00000107731,ENSG00000131873,ENSG00000154342,ENSG00000139304,ENSG00000100124,ENSG00000122025,ENSG00000072110,ENSG00000124813,ENSG00000155926,ENSG00000122545,ENSG00000132670,ENSG00000069424,ENSG00000128422,ENSG00000084674,ENSG00000141298,ENSG00000157087,ENSG00000166783,ENSG00000151320,ENSG00000136827,ENSG00000182040,ENSG00000079805,ENSG00000278570,ENSG00000125347,ENSG00000078043,ENSG00000152784,ENSG00000129116,ENSG00000134871,ENSG00000104881,ENSG00000120949,ENSG00000204120,ENSG00000018408,ENSG00000175029,ENSG00000158747,ENSG00000100030,ENSG00000087460,ENSG00000007062,ENSG00000283208,ENSG00000185811,ENSG00000140526,ENSG00000008438,ENSG00000130940,ENSG00000148671,ENSG00000157927,ENSG00000154556,ENSG00000124782,ENSG00000068796,ENSG00000141367,ENSG00000111802,ENSG00000075426,ENSG00000277893,ENSG00000120616,ENSG00000008300,ENSG00000077782,ENSG00000183715,ENSG00000118434,ENSG00000078808,ENSG00000081277,ENSG00000100106,ENSG00000164972,ENSG00000168280,ENSG00000182568,ENSG00000130558,ENSG00000116161,ENSG00000186153,ENSG00000174469,ENSG00000128829,ENSG00000116641,ENSG00000100628,ENSG00000159263,ENSG00000106991,ENSG00000112486,ENSG00000106004,ENSG00000078674,ENSG00000134852,ENSG00000106078,ENSG00000118156,ENSG00000157216,ENSG00000248905,ENSG00000153944,ENSG00000067955,ENSG00000183087,ENSG00000187391,ENSG00000089094,ENSG00000167968,ENSG00000127528,ENSG00000112053,ENSG00000100351,ENSG00000137877,ENSG00000101412,ENSG00000188782,ENSG00000163472,ENSG00000095397,ENSG00000198121,ENSG00000181555,ENSG00000104067,ENSG00000143869,ENSG00000134627,ENSG00000111846,ENSG00000157933,ENSG00000124006,ENSG00000108821,ENSG00000137875,ENSG00000090539,ENSG00000119772,ENSG00000141497,ENSG00000198825,ENSG00000136378,ENSG00000112290,ENSG00000168899,ENSG00000130449,ENSG00000108175,ENSG00000122574,ENSG00000198399,ENSG00000242265,ENSG00000148482,ENSG00000185053,ENSG00000061273,ENSG00000002933,ENSG00000137497,ENSG00000152377,ENSG00000105738,ENSG00000143434,ENSG00000064961,ENSG00000171488,ENSG00000115085,ENSG00000091831,ENSG00000183023,ENSG00000185924,ENSG00000140022,ENSG00000116824,ENSG00000100139,ENSG00000218336,ENSG00000178093,ENSG00000130283,ENSG00000138829,ENSG00000101109,ENSG00000118046,ENSG00000212725,ENSG00000142185,ENSG00000173848,ENSG00000022840,ENSG00000273706,ENSG00000152208,ENSG00000165731,ENSG00000162337,ENSG00000188064,ENSG00000173334,ENSG00000036448,ENSG00000115762,ENSG00000197943,ENSG00000104953,ENSG00000138071,ENSG00000139687,ENSG00000175354,ENSG00000140044,ENSG00000166313,ENSG00000135144,ENSG00000182871,ENSG00000119714,ENSG00000196557,ENSG00000133895,ENSG00000184292,ENSG00000027075,ENSG00000087245,ENSG00000134775,ENSG00000179388,ENSG00000077943,ENSG00000185513,ENSG00000131697,ENSG00000175344,ENSG00000112238,ENSG00000147852,ENSG00000068305,ENSG00000135828,ENSG00000182742,ENSG00000089116,ENSG00000100311,ENSG00000035862,ENSG00000125285,ENSG00000133454,ENSG00000180900,ENSG00000169756,ENSG00000189337,ENSG00000139767,ENSG00000196218,ENSG00000150275,ENSG00000102755,ENSG00000132359,ENSG00000164976,ENSG00000185215,ENSG00000164588,ENSG00000161594,ENSG00000152601,ENSG00000171345,ENSG00000132749,ENSG00000127946,ENSG00000125813,ENSG00000118689,ENSG00000212657,ENSG00000064393,ENSG00000122224,ENSG00000110090,ENSG00000053747,ENSG00000186832,ENSG00000155657,ENSG00000172819,ENSG00000142661,ENSG00000153707,ENSG00000141837,ENSG00000167191,ENSG00000163220,ENSG00000109339,ENSG00000204420,ENSG00000156052,ENSG00000106346,ENSG00000184009,ENSG00000012061,ENSG00000119547,ENSG00000069188,ENSG00000141644,ENSG00000069974,ENSG00000160460,ENSG00000165325,ENSG00000135253,ENSG00000107821,ENSG00000167740,ENSG00000134250,ENSG00000150361,ENSG00000081059,ENSG00000187741,ENSG00000120549,ENSG00000107954,ENSG00000128011,ENSG00000130529,ENSG00000169926,ENSG00000128645,ENSG00000154310,ENSG00000071626,ENSG00000182621,ENSG00000101096,ENSG00000131238,ENSG00000007237,ENSG00000071054,ENSG00000163251,ENSG00000117676,ENSG00000100399,ENSG00000115008,ENSG00000187608,ENSG00000069667,ENSG00000141933,ENSG00000136352,ENSG00000104728,ENSG00000166923,ENSG00000135503,ENSG00000169855,ENSG00000179242,ENSG00000114473,ENSG00000109906,ENSG00000111424,ENSG00000133104,ENSG00000167085,ENSG00000134516,ENSG00000184349,ENSG00000162407,ENSG00000154227,ENSG00000187535,ENSG00000186231,ENSG00000165215,ENSG00000168918,ENSG00000068024,ENSG00000168056,ENSG00000139083,ENSG00000182168,ENSG00000011304,ENSG00000163737,ENSG00000174705,ENSG00000159674,ENSG00000105676,ENSG00000120093,ENSG00000176720,ENSG00000170776,ENSG00000124126,ENSG00000163975,ENSG00000131759,ENSG00000177238,ENSG00000167680,ENSG00000114349,ENSG00000142611,ENSG00000072778,ENSG00000132972,ENSG00000003137,ENSG00000184571,ENSG00000175866,ENSG00000106565,ENSG00000157240,ENSG00000197535,ENSG00000173482,ENSG00000179051,ENSG00000104899,ENSG00000074527,ENSG00000163132,ENSG00000154822,ENSG00000028277,ENSG00000140553,ENSG00000116147,ENSG00000112146,ENSG00000126803,ENSG00000134369,ENSG00000196358,ENSG00000162065,ENSG00000178764,ENSG00000011028,ENSG00000159200,ENSG00000171476,ENSG00000137834,ENSG00000135862,ENSG00000139926,ENSG00000177565,ENSG00000171791,ENSG00000183733,ENSG00000185345,ENSG00000260027,ENSG00000128805,ENSG00000196576,ENSG00000146535,ENSG00000127152,ENSG00000179588,ENSG00000087903,ENSG00000111224,ENSG00000154134,ENSG00000150760,ENSG00000149256,ENSG00000099381,ENSG00000178882,ENSG00000188730,ENSG00000171456,ENSG00000162711,ENSG00000178878,ENSG00000101544,ENSG00000182533,ENSG00000159216,ENSG00000090020,ENSG00000148400,ENSG00000112367,ENSG00000151014,ENSG00000184347,ENSG00000078018,ENSG00000072364,ENSG00000134954,ENSG00000092199,ENSG00000225663,ENSG00000112530,ENSG00000131634,ENSG00000132436,ENSG00000185885,ENSG00000170627,ENSG00000197892,ENSG00000040608,ENSG00000177706,ENSG00000111249,ENSG00000137474,ENSG00000076864,ENSG00000049883,ENSG00000007866,ENSG00000107263,ENSG00000166206,ENSG00000103257,ENSG00000066629,ENSG00000155974,ENSG00000118495,ENSG00000154229,ENSG00000196405,ENSG00000139292,ENSG00000120149,ENSG00000169174,ENSG00000144791,ENSG00000130584,ENSG00000170027,ENSG00000197063,ENSG00000213523,ENSG00000111450,ENSG00000142949,ENSG00000021300,ENSG00000186297,ENSG00000168675,ENSG00000076826,ENSG00000164916,ENSG00000157193,ENSG00000134283,ENSG00000099250,ENSG00000169071,ENSG00000078399,ENSG00000160310,ENSG00000134762,ENSG00000116525,ENSG00000106397,ENSG00000137710,ENSG00000079691,ENSG00000179922,ENSG00000103769,ENSG00000156466,ENSG00000132932,ENSG00000180549,ENSG00000072864,ENSG00000145920,ENSG00000179168,ENSG00000170486,ENSG00000144868,ENSG00000125844,ENSG00000273749,ENSG00000180370,ENSG00000251322,ENSG00000079102,ENSG00000171450,ENSG00000162739,ENSG00000156853,ENSG00000185950,ENSG00000054282,ENSG00000078902,ENSG00000053254,ENSG00000163041,ENSG00000080503,ENSG00000129993,ENSG00000125968,ENSG00000110400,ENSG00000111186,ENSG00000077942,ENSG00000117713,ENSG00000167632,ENSG00000197555,ENSG00000020181,ENSG00000150455,ENSG00000248592,ENSG00000105695,ENSG00000082397,ENSG00000113448,ENSG00000125618,ENSG00000072832,ENSG00000107104,ENSG00000112697,ENSG00000070018,ENSG00000196591,ENSG00000008083,ENSG00000048052,ENSG00000138347,ENSG00000116473,ENSG00000135250,ENSG00000161031,ENSG00000213585,ENSG00000078328,ENSG00000107937,ENSG00000140564,ENSG00000171316,ENSG00000189403,ENSG00000196562,ENSG00000107736,ENSG00000105325,ENSG00000071127,ENSG00000006652,ENSG00000125207,ENSG00000135905,ENSG00000066827,ENSG00000106070,ENSG00000148660,ENSG00000102935,ENSG00000151702,ENSG00000103126,ENSG00000114861,ENSG00000092067,ENSG00000020633,ENSG00000171617,ENSG00000079215,ENSG00000203883,ENSG00000172201,ENSG00000128886,ENSG00000090316,ENSG00000163110,ENSG00000168385,ENSG00000172232,ENSG00000204531,ENSG00000170365,ENSG00000159556,ENSG00000101493,ENSG00000183049,ENSG00000101190,ENSG00000100918,ENSG00000061938,ENSG00000118513,ENSG00000043143,ENSG00000134086,ENSG00000162522,ENSG00000108379,ENSG00000196975,ENSG00000198873,ENSG00000167658,ENSG00000064999,ENSG00000109063,ENSG00000099954,ENSG00000169032,ENSG00000072195,ENSG00000196628,ENSG00000097007,ENSG00000182667,ENSG00000122691,ENSG00000136826,ENSG00000179218,ENSG00000186188,ENSG00000135480,ENSG00000181192,ENSG00000162946,ENSG00000145147,ENSG00000163531,ENSG00000197380,ENSG00000257923,ENSG00000174672,ENSG00000167081,ENSG00000173809,ENSG00000197406"
GO:0060284	regulation of cell development	biological_process	5.62E-08	4.70E-05	153	2233	855	18948	"ENSG00000178764,ENSG00000171316,ENSG00000120949,ENSG00000116473,ENSG00000018408,ENSG00000071127,ENSG00000035862,ENSG00000185345,ENSG00000006652,ENSG00000171791,ENSG00000158747,ENSG00000147852,ENSG00000141298,ENSG00000179051,ENSG00000197555,ENSG00000077942,ENSG00000105695,ENSG00000020181,ENSG00000027075,ENSG00000184292,ENSG00000196591,ENSG00000048052,ENSG00000119714,ENSG00000072832,ENSG00000135144,ENSG00000151320,ENSG00000166313,ENSG00000125618,ENSG00000112697,ENSG00000116147,ENSG00000079805,ENSG00000107104,ENSG00000273749,ENSG00000163975,ENSG00000138795,ENSG00000176248,ENSG00000131759,ENSG00000022840,ENSG00000169398,ENSG00000173848,ENSG00000132932,ENSG00000170776,ENSG00000124126,ENSG00000118046,ENSG00000129455,ENSG00000060069,ENSG00000004139,ENSG00000112038,ENSG00000138071,ENSG00000104953,ENSG00000125968,ENSG00000175866,ENSG00000154342,ENSG00000139304,ENSG00000165731,ENSG00000251322,ENSG00000152208,ENSG00000120899,ENSG00000173334,ENSG00000064961,ENSG00000068024,ENSG00000185924,ENSG00000184349,ENSG00000168675,ENSG00000152377,ENSG00000099250,ENSG00000157193,ENSG00000218336,ENSG00000102572,ENSG00000156466,ENSG00000120093,ENSG00000103769,ENSG00000079691,ENSG00000004399,ENSG00000019144,ENSG00000088305,ENSG00000116525,ENSG00000162946,ENSG00000071054,ENSG00000198825,ENSG00000145147,ENSG00000108821,ENSG00000157933,ENSG00000124006,ENSG00000111846,ENSG00000179218,ENSG00000169855,ENSG00000179242,ENSG00000148482,ENSG00000133104,ENSG00000142949,ENSG00000111424,ENSG00000136352,ENSG00000130449,ENSG00000197380,ENSG00000166923,ENSG00000198399,ENSG00000257923,ENSG00000170027,ENSG00000169032,ENSG00000111249,ENSG00000089094,ENSG00000187391,ENSG00000167740,ENSG00000141644,ENSG00000040608,ENSG00000197892,ENSG00000076864,ENSG00000154310,ENSG00000122691,ENSG00000136826,ENSG00000107263,ENSG00000143869,ENSG00000120549,ENSG00000107954,ENSG00000198121,ENSG00000097007,ENSG00000196628,ENSG00000148400,ENSG00000153707,ENSG00000182533,ENSG00000112367,ENSG00000159556,ENSG00000141837,ENSG00000163110,ENSG00000128886,ENSG00000116641,ENSG00000128829,ENSG00000108379,ENSG00000106078,ENSG00000225663,ENSG00000167191,ENSG00000183049,ENSG00000134852,ENSG00000043143,ENSG00000118513,ENSG00000078674,ENSG00000124782,ENSG00000127152,ENSG00000130940,ENSG00000169756,ENSG00000196576,ENSG00000118689,ENSG00000172201,ENSG00000130558,ENSG00000188730,ENSG00000178882,ENSG00000077782,ENSG00000150760,ENSG00000149256,ENSG00000132359,ENSG00000171617,ENSG00000100106"
GO:0050794	regulation of cellular process	biological_process	6.68E-08	5.18E-05	1349	2233	10462	18948	"ENSG00000090539,ENSG00000137875,ENSG00000182095,ENSG00000111328,ENSG00000157933,ENSG00000112290,ENSG00000104660,ENSG00000136378,ENSG00000162728,ENSG00000141497,ENSG00000138442,ENSG00000105647,ENSG00000145358,ENSG00000095370,ENSG00000242265,ENSG00000198399,ENSG00000130449,ENSG00000122574,ENSG00000106479,ENSG00000171425,ENSG00000272822,ENSG00000169495,ENSG00000159842,ENSG00000157216,ENSG00000187147,ENSG00000114439,ENSG00000206181,ENSG00000136928,ENSG00000100351,ENSG00000099822,ENSG00000267748,ENSG00000127528,ENSG00000187391,ENSG00000089094,ENSG00000112799,ENSG00000164082,ENSG00000162105,ENSG00000156508,ENSG00000188782,ENSG00000143344,ENSG00000101412,ENSG00000021355,ENSG00000181555,ENSG00000132329,ENSG00000104067,ENSG00000169224,ENSG00000250571,ENSG00000152104,ENSG00000176194,ENSG00000015413,ENSG00000116161,ENSG00000183826,ENSG00000159263,ENSG00000123407,ENSG00000176658,ENSG00000185787,ENSG00000179604,ENSG00000078674,ENSG00000112486,ENSG00000174586,ENSG00000118156,ENSG00000161958,ENSG00000008438,ENSG00000136867,ENSG00000141367,ENSG00000111802,ENSG00000157927,ENSG00000124782,ENSG00000008710,ENSG00000116698,ENSG00000100106,ENSG00000058453,ENSG00000198915,ENSG00000008300,ENSG00000131508,ENSG00000120616,ENSG00000177469,ENSG00000106244,ENSG00000198648,ENSG00000140451,ENSG00000018408,ENSG00000204120,ENSG00000100604,ENSG00000124780,ENSG00000131669,ENSG00000087460,ENSG00000100030,ENSG00000112406,ENSG00000140450,ENSG00000075711,ENSG00000130783,ENSG00000055483,ENSG00000155926,ENSG00000122545,ENSG00000157087,ENSG00000081913,ENSG00000197561,ENSG00000197024,ENSG00000170325,ENSG00000185104,ENSG00000128422,ENSG00000110900,ENSG00000079805,ENSG00000132849,ENSG00000105997,ENSG00000134871,ENSG00000113739,ENSG00000104881,ENSG00000151692,ENSG00000152784,ENSG00000136367,ENSG00000211892,ENSG00000129455,ENSG00000171444,ENSG00000112038,ENSG00000060069,ENSG00000196498,ENSG00000204644,ENSG00000116396,ENSG00000169398,ENSG00000204390,ENSG00000115053,ENSG00000138795,ENSG00000115594,ENSG00000176248,ENSG00000175054,ENSG00000136279,ENSG00000107731,ENSG00000120899,ENSG00000131355,ENSG00000185101,ENSG00000164048,ENSG00000100105,ENSG00000140105,ENSG00000154342,ENSG00000110076,ENSG00000129467,ENSG00000223496,ENSG00000162849,ENSG00000131873,ENSG00000178404,ENSG00000005381,ENSG00000174332,ENSG00000104885,ENSG00000177807,ENSG00000198604,ENSG00000130635,ENSG00000181031,ENSG00000196730,ENSG00000139946,ENSG00000166311,ENSG00000004776,ENSG00000106100,ENSG00000019144,ENSG00000113263,ENSG00000119508,ENSG00000124201,ENSG00000004399,ENSG00000102572,ENSG00000161940,ENSG00000157657,ENSG00000132432,ENSG00000103227,ENSG00000115008,ENSG00000187608,ENSG00000213145,ENSG00000163251,ENSG00000176293,ENSG00000117676,ENSG00000071054,ENSG00000125967,ENSG00000125954,ENSG00000104765,ENSG00000167085,ENSG00000169925,ENSG00000111424,ENSG00000169855,ENSG00000179242,ENSG00000173559,ENSG00000160949,ENSG00000106018,ENSG00000160460,ENSG00000141644,ENSG00000119547,ENSG00000198300,ENSG00000198039,ENSG00000168818,ENSG00000134250,ENSG00000080824,ENSG00000184985,ENSG00000196642,ENSG00000135253,ENSG00000106829,ENSG00000128645,ENSG00000160191,ENSG00000169926,ENSG00000188822,ENSG00000120549,ENSG00000114279,ENSG00000130529,ENSG00000060709,ENSG00000187741,ENSG00000159140,ENSG00000131238,ENSG00000002822,ENSG00000053918,ENSG00000182621,ENSG00000251369,ENSG00000154310,ENSG00000071626,ENSG00000171735,ENSG00000173163,ENSG00000155657,ENSG00000053747,ENSG00000150995,ENSG00000213015,ENSG00000164867,ENSG00000064393,ENSG00000090054,ENSG00000198373,ENSG00000134744,ENSG00000153707,ENSG00000108557,ENSG00000213465,ENSG00000103043,ENSG00000196220,ENSG00000167191,ENSG00000214253,ENSG00000196456,ENSG00000240065,ENSG00000156052,ENSG00000204420,ENSG00000183011,ENSG00000196218,ENSG00000139767,ENSG00000132915,ENSG00000273291,ENSG00000248405,ENSG00000164588,ENSG00000196782,ENSG00000152601,ENSG00000050405,ENSG00000103197,ENSG00000118689,ENSG00000125813,ENSG00000142459,ENSG00000142765,ENSG00000153201,ENSG00000185513,ENSG00000179388,ENSG00000087245,ENSG00000198081,ENSG00000180875,ENSG00000035664,ENSG00000131697,ENSG00000105963,ENSG00000277443,ENSG00000068305,ENSG00000140548,ENSG00000147852,ENSG00000101152,ENSG00000112238,ENSG00000063046,ENSG00000076944,ENSG00000166922,ENSG00000214694,ENSG00000075043,ENSG00000086102,ENSG00000072786,ENSG00000184574,ENSG00000091073,ENSG00000049323,ENSG00000133895,ENSG00000196557,ENSG00000119714,ENSG00000112182,ENSG00000151067,ENSG00000133019,ENSG00000027075,ENSG00000130844,ENSG00000129667,ENSG00000149527,ENSG00000133028,ENSG00000198453,ENSG00000099864,ENSG00000159733,ENSG00000198821,ENSG00000173848,ENSG00000022840,ENSG00000139697,ENSG00000159314,ENSG00000130382,ENSG00000111912,ENSG00000185049,ENSG00000082074,ENSG00000157450,ENSG00000101346,ENSG00000111237,ENSG00000165731,ENSG00000147475,ENSG00000175354,ENSG00000134030,ENSG00000103966,ENSG00000142235,ENSG00000197943,ENSG00000152377,ENSG00000183020,ENSG00000169992,ENSG00000128655,ENSG00000166407,ENSG00000069020,ENSG00000171488,ENSG00000115085,ENSG00000064961,ENSG00000074800,ENSG00000128310,ENSG00000134882,ENSG00000139154,ENSG00000116824,ENSG00000163636,ENSG00000214338,ENSG00000185201,ENSG00000140022,ENSG00000105499,ENSG00000197114,ENSG00000218336,ENSG00000178093,ENSG00000092051,ENSG00000167202,ENSG00000155974,ENSG00000137841,ENSG00000110651,ENSG00000130592,ENSG00000134668,ENSG00000127324,ENSG00000196090,ENSG00000157388,ENSG00000102858,ENSG00000152061,ENSG00000120149,ENSG00000169174,ENSG00000130584,ENSG00000139436,ENSG00000115464,ENSG00000031823,ENSG00000021300,ENSG00000111450,ENSG00000197063,ENSG00000170542,ENSG00000103067,ENSG00000143164,ENSG00000197892,ENSG00000149476,ENSG00000040608,ENSG00000185885,ENSG00000078140,ENSG00000110057,ENSG00000103091,ENSG00000130429,ENSG00000147509,ENSG00000197360,ENSG00000159753,ENSG00000177706,ENSG00000188710,ENSG00000138669,ENSG00000242852,ENSG00000185722,ENSG00000144711,ENSG00000118160,ENSG00000168071,ENSG00000103479,ENSG00000270898,ENSG00000107263,ENSG00000176160,ENSG00000157782,ENSG00000133612,ENSG00000119408,ENSG00000090020,ENSG00000148400,ENSG00000140398,ENSG00000163956,ENSG00000072364,ENSG00000090565,ENSG00000197548,ENSG00000081237,ENSG00000186654,ENSG00000131634,ENSG00000054611,ENSG00000273003,ENSG00000092199,ENSG00000141956,ENSG00000134954,ENSG00000148773,ENSG00000170091,ENSG00000128805,ENSG00000196576,ENSG00000146535,ENSG00000255330,ENSG00000126217,ENSG00000140545,ENSG00000104946,ENSG00000170837,ENSG00000179588,ENSG00000127152,ENSG00000128973,ENSG00000110987,ENSG00000014164,ENSG00000087903,ENSG00000099783,ENSG00000171456,ENSG00000167766,ENSG00000173080,ENSG00000275379,ENSG00000108684,ENSG00000068137,ENSG00000005156,ENSG00000130699,ENSG00000172794,ENSG00000175697,ENSG00000011028,ENSG00000189283,ENSG00000178764,ENSG00000101199,ENSG00000135862,ENSG00000151876,ENSG00000159200,ENSG00000179833,ENSG00000124134,ENSG00000198715,ENSG00000008952,ENSG00000173482,ENSG00000100207,ENSG00000125337,ENSG00000117602,ENSG00000002834,ENSG00000167476,ENSG00000109572,ENSG00000140350,ENSG00000186815,ENSG00000273167,ENSG00000101146,ENSG00000116147,ENSG00000112977,ENSG00000160948,ENSG00000112851,ENSG00000142632,ENSG00000197256,ENSG00000163132,ENSG00000126803,ENSG00000112146,ENSG00000219607,ENSG00000124126,ENSG00000131236,ENSG00000275700,ENSG00000100346,ENSG00000170776,ENSG00000151779,ENSG00000177238,ENSG00000155849,ENSG00000110148,ENSG00000169045,ENSG00000176020,ENSG00000144191,ENSG00000003137,ENSG00000106785,ENSG00000157240,ENSG00000187642,ENSG00000106565,ENSG00000038382,ENSG00000184571,ENSG00000187535,ENSG00000170142,ENSG00000213903,ENSG00000197905,ENSG00000151276,ENSG00000068024,ENSG00000142655,ENSG00000055208,ENSG00000170004,ENSG00000165215,ENSG00000099622,ENSG00000067066,ENSG00000011304,ENSG00000141905,ENSG00000198055,ENSG00000067208,ENSG00000168056,ENSG00000162595,ENSG00000118946,ENSG00000103326,ENSG00000100330,ENSG00000146830,ENSG00000155313,ENSG00000120093,ENSG00000205629,ENSG00000174705,ENSG00000160293,ENSG00000204516,ENSG00000163737,ENSG00000048140,ENSG00000186188,ENSG00000185883,ENSG00000111404,ENSG00000079974,ENSG00000163870,ENSG00000101098,ENSG00000180871,ENSG00000105613,ENSG00000174672,ENSG00000168394,ENSG00000053524,ENSG00000132207,ENSG00000182185,ENSG00000197380,ENSG00000119392,ENSG00000093167,ENSG00000173809,ENSG00000080189,ENSG00000197081,ENSG00000116819,ENSG00000116062,ENSG00000197852,ENSG00000132554,ENSG00000128604,ENSG00000196628,ENSG00000157978,ENSG00000097007,ENSG00000266094,ENSG00000133116,ENSG00000018280,ENSG00000167281,ENSG00000122691,ENSG00000168385,ENSG00000176533,ENSG00000130413,ENSG00000159128,ENSG00000163110,ENSG00000182541,ENSG00000128886,ENSG00000159556,ENSG00000065485,ENSG00000204531,ENSG00000166289,ENSG00000111859,ENSG00000141748,ENSG00000043143,ENSG00000119522,ENSG00000183049,ENSG00000100888,ENSG00000101190,ENSG00000131871,ENSG00000127084,ENSG00000173269,ENSG00000057593,ENSG00000134086,ENSG00000106070,ENSG00000135905,ENSG00000172766,ENSG00000164330,ENSG00000102935,ENSG00000020633,ENSG00000008838,ENSG00000100505,ENSG00000176783,ENSG00000148814,ENSG00000012232,ENSG00000130038,ENSG00000124564,ENSG00000114861,ENSG00000100354,ENSG00000203883,ENSG00000079215,ENSG00000047315,ENSG00000070366,ENSG00000116473,ENSG00000175221,ENSG00000223802,ENSG00000139437,ENSG00000213585,ENSG00000078328,ENSG00000140564,ENSG00000197321,ENSG00000105325,ENSG00000189403,ENSG00000150051,ENSG00000162944,ENSG00000105695,ENSG00000150455,ENSG00000117713,ENSG00000136828,ENSG00000197555,ENSG00000141401,ENSG00000167632,ENSG00000167291,ENSG00000082397,ENSG00000164808,ENSG00000175879,ENSG00000166012,ENSG00000127955,ENSG00000108556,ENSG00000185619,ENSG00000157985,ENSG00000113140,ENSG00000135249,ENSG00000042493,ENSG00000214357,ENSG00000048052,ENSG00000008083,ENSG00000136141,ENSG00000196591,ENSG00000235608,ENSG00000149599,ENSG00000132932,ENSG00000072609,ENSG00000243056,ENSG00000144868,ENSG00000156671,ENSG00000160305,ENSG00000129353,ENSG00000182957,ENSG00000162894,ENSG00000078902,ENSG00000185950,ENSG00000156853,ENSG00000171450,ENSG00000110400,ENSG00000163041,ENSG00000275832,ENSG00000099250,ENSG00000164916,ENSG00000099866,ENSG00000134283,ENSG00000076826,ENSG00000106633,ENSG00000107872,ENSG00000186297,ENSG00000168675,ENSG00000101333,ENSG00000269699,ENSG00000037280,ENSG00000100154,ENSG00000078399,ENSG00000160310,ENSG00000084092,ENSG00000132394,ENSG00000156466,ENSG00000179922,ENSG00000079691,ENSG00000103769,ENSG00000181090,ENSG00000110713,ENSG00000125637,ENSG00000117013,ENSG00000137710,ENSG00000119772,ENSG00000173762,ENSG00000108821,ENSG00000165752,ENSG00000153531,ENSG00000121741,ENSG00000111846,ENSG00000124006,ENSG00000173040,ENSG00000112208,ENSG00000198825,ENSG00000184640,ENSG00000113430,ENSG00000026559,ENSG00000108175,ENSG00000124214,ENSG00000169515,ENSG00000148482,ENSG00000149596,ENSG00000183087,ENSG00000067955,ENSG00000248905,ENSG00000107099,ENSG00000188191,ENSG00000171873,ENSG00000198121,ENSG00000171357,ENSG00000257365,ENSG00000197226,ENSG00000137877,ENSG00000134627,ENSG00000143869,ENSG00000077420,ENSG00000102539,ENSG00000116641,ENSG00000128829,ENSG00000124249,ENSG00000101188,ENSG00000135801,ENSG00000186153,ENSG00000082805,ENSG00000100628,ENSG00000134852,ENSG00000178607,ENSG00000188536,ENSG00000106004,ENSG00000106991,ENSG00000182923,ENSG00000196961,ENSG00000145703,ENSG00000155893,ENSG00000188827,ENSG00000106078,ENSG00000113262,ENSG00000140526,ENSG00000166573,ENSG00000104490,ENSG00000185811,ENSG00000168955,ENSG00000058668,ENSG00000075426,ENSG00000148671,ENSG00000130940,ENSG00000167996,ENSG00000081277,ENSG00000077782,ENSG00000130558,ENSG00000141404,ENSG00000152932,ENSG00000182568,ENSG00000170049,ENSG00000062194,ENSG00000033627,ENSG00000164849,ENSG00000163412,ENSG00000159720,ENSG00000177359,ENSG00000120949,ENSG00000144566,ENSG00000175029,ENSG00000211961,ENSG00000007062,ENSG00000148411,ENSG00000158747,ENSG00000091592,ENSG00000110395,ENSG00000177374,ENSG00000180914,ENSG00000073060,ENSG00000151726,ENSG00000144792,ENSG00000125740,ENSG00000196482,ENSG00000170011,ENSG00000122025,ENSG00000072110,ENSG00000147324,ENSG00000124813,ENSG00000100124,ENSG00000147434,ENSG00000159399,ENSG00000141298,ENSG00000254093,ENSG00000132670,ENSG00000084674,ENSG00000069424,ENSG00000172530,ENSG00000101197,ENSG00000136827,ENSG00000166783,ENSG00000151320,ENSG00000132518,ENSG00000126218,ENSG00000078043,ENSG00000125347,ENSG00000160352,ENSG00000099331,ENSG00000196781,ENSG00000278570,ENSG00000149084,ENSG00000138207,ENSG00000153814,ENSG00000004139,ENSG00000117298,ENSG00000116701,ENSG00000205221,ENSG00000158815,ENSG00000116032,ENSG00000131374,ENSG00000136930,ENSG00000088881,ENSG00000118564,ENSG00000189190,ENSG00000134215,ENSG00000116016,ENSG00000189067,ENSG00000187605,ENSG00000161714,ENSG00000139304,ENSG00000169131,ENSG00000182446,ENSG00000013725,ENSG00000136059,ENSG00000123104,ENSG00000071051,ENSG00000157851,ENSG00000177283,ENSG00000154438,ENSG00000151322,ENSG00000085511,ENSG00000213906,ENSG00000198003,ENSG00000183570,ENSG00000145934,ENSG00000181619,ENSG00000146670,ENSG00000088305,ENSG00000159692,ENSG00000131467,ENSG00000161021,ENSG00000186487,ENSG00000176390,ENSG00000145506,ENSG00000067606,ENSG00000138835,ENSG00000145287,ENSG00000112701,ENSG00000163673,ENSG00000172935,ENSG00000136002,ENSG00000007237,ENSG00000099769,ENSG00000145214,ENSG00000100399,ENSG00000145365,ENSG00000166923,ENSG00000104728,ENSG00000198879,ENSG00000136352,ENSG00000069667,ENSG00000133104,ENSG00000026508,ENSG00000112699,ENSG00000109906,ENSG00000188559,ENSG00000160185,ENSG00000178199,ENSG00000104368,ENSG00000135503,ENSG00000007047,ENSG00000069974,ENSG00000101421,ENSG00000141556,ENSG00000158186,ENSG00000184009,ENSG00000196345,ENSG00000012061,ENSG00000163630,ENSG00000167740,ENSG00000188766,ENSG00000173020,ENSG00000107821,ENSG00000150637,ENSG00000107954,ENSG00000081059,ENSG00000241484,ENSG00000101096,ENSG00000197013,ENSG00000100842,ENSG00000178685,ENSG00000186832,ENSG00000172819,ENSG00000110090,ENSG00000168081,ENSG00000183783,ENSG00000022556,ENSG00000117020,ENSG00000276043,ENSG00000141837,ENSG00000150594,ENSG00000135519,ENSG00000077984,ENSG00000153823,ENSG00000163220,ENSG00000109339,ENSG00000180921,ENSG00000008128,ENSG00000204335,ENSG00000172375,ENSG00000145779,ENSG00000186660,ENSG00000163913,ENSG00000123908,ENSG00000124831,ENSG00000180900,ENSG00000137463,ENSG00000102755,ENSG00000149177,ENSG00000167986,ENSG00000169756,ENSG00000084234,ENSG00000171345,ENSG00000099326,ENSG00000181104,ENSG00000117394,ENSG00000164976,ENSG00000005810,ENSG00000140368,ENSG00000132359,ENSG00000132792,ENSG00000130589,ENSG00000099917,ENSG00000124789,ENSG00000127946,ENSG00000087266,ENSG00000173120,ENSG00000164708,ENSG00000108798,ENSG00000132676,ENSG00000077943,ENSG00000134775,ENSG00000175344,ENSG00000159339,ENSG00000168461,ENSG00000088053,ENSG00000125730,ENSG00000135828,ENSG00000175193,ENSG00000134061,ENSG00000182983,ENSG00000153179,ENSG00000100599,ENSG00000175643,ENSG00000174485,ENSG00000163947,ENSG00000140332,ENSG00000185658,ENSG00000124160,ENSG00000100311,ENSG00000035862,ENSG00000125285,ENSG00000089116,ENSG00000182742,ENSG00000111452,ENSG00000151612,ENSG00000196263,ENSG00000240747,ENSG00000153560,ENSG00000140044,ENSG00000154678,ENSG00000153395,ENSG00000267261,ENSG00000166313,ENSG00000123240,ENSG00000135144,ENSG00000182871,ENSG00000101464,ENSG00000197299,ENSG00000100055,ENSG00000184292,ENSG00000185624,ENSG00000133800,ENSG00000118046,ENSG00000185838,ENSG00000105401,ENSG00000138411,ENSG00000138829,ENSG00000101109,ENSG00000170549,ENSG00000154655,ENSG00000130283,ENSG00000221978,ENSG00000273706,ENSG00000179988,ENSG00000138080,ENSG00000129990,ENSG00000142185,ENSG00000131848,ENSG00000065150,ENSG00000188064,ENSG00000054179,ENSG00000124570,ENSG00000173334,ENSG00000162337,ENSG00000183255,ENSG00000182256,ENSG00000100427,ENSG00000152208,ENSG00000198176,ENSG00000124496,ENSG00000139687,ENSG00000138071,ENSG00000121281,ENSG00000104953,ENSG00000115762,ENSG00000134508,ENSG00000105738,ENSG00000183955,ENSG00000002933,ENSG00000061273,ENSG00000183023,ENSG00000185924,ENSG00000152818,ENSG00000091831,ENSG00000118007,ENSG00000112576,ENSG00000171853,ENSG00000101191,ENSG00000100596,ENSG00000120896,ENSG00000196357,ENSG00000156026,ENSG00000164256,ENSG00000130147,ENSG00000154229,ENSG00000118495,ENSG00000196277,ENSG00000165995,ENSG00000121933,ENSG00000178342,ENSG00000122188,ENSG00000170027,ENSG00000137411,ENSG00000144791,ENSG00000261308,ENSG00000127527,ENSG00000196405,ENSG00000139292,ENSG00000172493,ENSG00000144893,ENSG00000213523,ENSG00000110958,ENSG00000142949,ENSG00000124203,ENSG00000162390,ENSG00000168297,ENSG00000177380,ENSG00000132436,ENSG00000205339,ENSG00000070476,ENSG00000176204,ENSG00000102870,ENSG00000142733,ENSG00000111249,ENSG00000166592,ENSG00000136305,ENSG00000143420,ENSG00000166206,ENSG00000167840,ENSG00000007866,ENSG00000133619,ENSG00000188582,ENSG00000089486,ENSG00000076864,ENSG00000049883,ENSG00000042832,ENSG00000101544,ENSG00000154978,ENSG00000105357,ENSG00000151014,ENSG00000112367,ENSG00000184347,ENSG00000159216,ENSG00000179165,ENSG00000130037,ENSG00000182533,ENSG00000173890,ENSG00000152475,ENSG00000113742,ENSG00000095637,ENSG00000109332,ENSG00000196684,ENSG00000013810,ENSG00000104388,ENSG00000112530,ENSG00000225663,ENSG00000179954,ENSG00000106723,ENSG00000010818,ENSG00000197019,ENSG00000197461,ENSG00000121570,ENSG00000185522,ENSG00000063978,ENSG00000163468,ENSG00000131196,ENSG00000180448,ENSG00000099381,ENSG00000150760,ENSG00000119720,ENSG00000149256,ENSG00000106526,ENSG00000130508,ENSG00000154134,ENSG00000178878,ENSG00000178882,ENSG00000105879,ENSG00000188730,ENSG00000162711,ENSG00000137504,ENSG00000113387,ENSG00000100605,ENSG00000164054,ENSG00000069696,ENSG00000131378,ENSG00000130226,ENSG00000143786,ENSG00000127191,ENSG00000070669,ENSG00000198626,ENSG00000134684,ENSG00000138741,ENSG00000171476,ENSG00000137834,ENSG00000141002,ENSG00000115138,ENSG00000095261,ENSG00000260027,ENSG00000165661,ENSG00000248099,ENSG00000171791,ENSG00000185359,ENSG00000185345,ENSG00000183733,ENSG00000139926,ENSG00000177565,ENSG00000083457,ENSG00000129946,ENSG00000197535,ENSG00000119737,ENSG00000162104,ENSG00000002016,ENSG00000169583,ENSG00000130775,ENSG00000104899,ENSG00000179051,ENSG00000156265,ENSG00000101246,ENSG00000154822,ENSG00000028277,ENSG00000187017,ENSG00000205846,ENSG00000023445,ENSG00000148484,ENSG00000183145,ENSG00000137727,ENSG00000198146,ENSG00000131759,ENSG00000163975,ENSG00000100014,ENSG00000172667,ENSG00000151746,ENSG00000080854,ENSG00000163872,ENSG00000141564,ENSG00000165105,ENSG00000072778,ENSG00000114349,ENSG00000123146,ENSG00000142611,ENSG00000129559,ENSG00000175866,ENSG00000213533,ENSG00000196814,ENSG00000154217,ENSG00000187555,ENSG00000184349,ENSG00000162407,ENSG00000134516,ENSG00000168918,ENSG00000140945,ENSG00000118503,ENSG00000185278,ENSG00000182168,ENSG00000186716,ENSG00000139083,ENSG00000143543,ENSG00000176720,ENSG00000179218,ENSG00000101782,ENSG00000145147,ENSG00000162946,ENSG00000185989,ENSG00000141568,ENSG00000101425,ENSG00000167081,ENSG00000257923,ENSG00000011405,ENSG00000196418,ENSG00000074416,ENSG00000215421,ENSG00000197965,ENSG00000064999,ENSG00000184047,ENSG00000198873,ENSG00000131016,ENSG00000167658,ENSG00000136044,ENSG00000171970,ENSG00000185614,ENSG00000167971,ENSG00000169032,ENSG00000072195,ENSG00000182809,ENSG00000203867,ENSG00000055118,ENSG00000065243,ENSG00000166974,ENSG00000105939,ENSG00000136286,ENSG00000114353,ENSG00000124788,ENSG00000136826,ENSG00000163159,ENSG00000205784,ENSG00000172232,ENSG00000090316,ENSG00000276903,ENSG00000254402,ENSG00000166164,ENSG00000101493,ENSG00000136504,ENSG00000196242,ENSG00000170365,ENSG00000119698,ENSG00000132256,ENSG00000127663,ENSG00000118513,ENSG00000147799,ENSG00000138600,ENSG00000061938,ENSG00000012048,ENSG00000196975,ENSG00000108379,ENSG00000276644,ENSG00000105287,ENSG00000148660,ENSG00000104824,ENSG00000171612,ENSG00000164128,ENSG00000041515,ENSG00000145819,ENSG00000198353,ENSG00000136457,ENSG00000066827,ENSG00000103126,ENSG00000109685,ENSG00000151702,ENSG00000106443,ENSG00000159788,ENSG00000142449,ENSG00000160111,ENSG00000059915,ENSG00000171617,ENSG00000156049,ENSG00000161509,ENSG00000092067,ENSG00000108001,ENSG00000111729,ENSG00000172201,ENSG00000125952,ENSG00000080224,ENSG00000185651,ENSG00000147488,ENSG00000161031,ENSG00000254585,ENSG00000135250,ENSG00000138347,ENSG00000101200,ENSG00000171316,ENSG00000196570,ENSG00000075413,ENSG00000182606,ENSG00000108511,ENSG00000171940,ENSG00000107937,ENSG00000153827,ENSG00000072840,ENSG00000140749,ENSG00000104518,ENSG00000198252,ENSG00000115266,ENSG00000196562,ENSG00000174282,ENSG00000125207,ENSG00000149091,ENSG00000006652,ENSG00000131037,ENSG00000197859,ENSG00000069493,ENSG00000066735,ENSG00000071127,ENSG00000091428,ENSG00000170128,ENSG00000020181,ENSG00000134996,ENSG00000107371,ENSG00000107581,ENSG00000077942,ENSG00000111186,ENSG00000113448,ENSG00000085449,ENSG00000188677,ENSG00000124588,ENSG00000112697,ENSG00000107104,ENSG00000072832,ENSG00000108179,ENSG00000125618,ENSG00000102547,ENSG00000138031,ENSG00000117400,ENSG00000029534,ENSG00000070018,ENSG00000169403,ENSG00000145920,ENSG00000179528,ENSG00000198363,ENSG00000120278,ENSG00000109861,ENSG00000156735,ENSG00000273749,ENSG00000011451,ENSG00000053254,ENSG00000152467,ENSG00000145781,ENSG00000171385,ENSG00000140939,ENSG00000150401,ENSG00000174307,ENSG00000251322,ENSG00000079102,ENSG00000243729,ENSG00000180370,ENSG00000129993,ENSG00000125968,ENSG00000257184,ENSG00000112679,ENSG00000080503,ENSG00000132334,ENSG00000169071,ENSG00000182463,ENSG00000157193,ENSG00000107807,ENSG00000137101,ENSG00000168229,ENSG00000163219,ENSG00000105229,ENSG00000136153,ENSG00000168993,ENSG00000116525,ENSG00000204599,ENSG00000049246,ENSG00000015133,ENSG00000068383"
GO:0009893	positive regulation of metabolic process	biological_process	6.97E-08	5.21E-05	532	2233	3708	18948	"ENSG00000151702,ENSG00000172766,ENSG00000103126,ENSG00000109685,ENSG00000102935,ENSG00000159788,ENSG00000145819,ENSG00000148660,ENSG00000104824,ENSG00000105287,ENSG00000135905,ENSG00000066827,ENSG00000100354,ENSG00000172201,ENSG00000178996,ENSG00000203883,ENSG00000008838,ENSG00000020633,ENSG00000059915,ENSG00000108001,ENSG00000092067,ENSG00000161509,ENSG00000101493,ENSG00000166164,ENSG00000170365,ENSG00000204531,ENSG00000172232,ENSG00000128886,ENSG00000127084,ENSG00000134086,ENSG00000108379,ENSG00000196743,ENSG00000147799,ENSG00000118513,ENSG00000166289,ENSG00000132256,ENSG00000012048,ENSG00000183049,ENSG00000100888,ENSG00000061938,ENSG00000119522,ENSG00000128604,ENSG00000169032,ENSG00000184047,ENSG00000116819,ENSG00000132554,ENSG00000167658,ENSG00000131016,ENSG00000116062,ENSG00000105939,ENSG00000018280,ENSG00000136826,ENSG00000122691,ENSG00000114353,ENSG00000157978,ENSG00000097007,ENSG00000196628,ENSG00000203867,ENSG00000133116,ENSG00000266094,ENSG00000185989,ENSG00000162946,ENSG00000186188,ENSG00000179218,ENSG00000053524,ENSG00000167081,ENSG00000141568,ENSG00000132207,ENSG00000163219,ENSG00000164300,ENSG00000037280,ENSG00000160310,ENSG00000105229,ENSG00000157193,ENSG00000164916,ENSG00000169071,ENSG00000099250,ENSG00000107807,ENSG00000106633,ENSG00000156466,ENSG00000137710,ENSG00000125637,ENSG00000116525,ENSG00000109861,ENSG00000120278,ENSG00000072609,ENSG00000198363,ENSG00000011451,ENSG00000156735,ENSG00000169403,ENSG00000112679,ENSG00000125968,ENSG00000129993,ENSG00000275832,ENSG00000163041,ENSG00000080503,ENSG00000185950,ENSG00000078902,ENSG00000182957,ENSG00000053254,ENSG00000171450,ENSG00000180370,ENSG00000150401,ENSG00000164808,ENSG00000175879,ENSG00000107371,ENSG00000150455,ENSG00000167291,ENSG00000167632,ENSG00000197555,ENSG00000117713,ENSG00000136828,ENSG00000077942,ENSG00000008083,ENSG00000138031,ENSG00000149599,ENSG00000196591,ENSG00000070018,ENSG00000166012,ENSG00000146966,ENSG00000124588,ENSG00000125618,ENSG00000157985,ENSG00000175221,ENSG00000171316,ENSG00000140564,ENSG00000185651,ENSG00000101200,ENSG00000116473,ENSG00000135250,ENSG00000273734,ENSG00000047315,ENSG00000091428,ENSG00000131037,ENSG00000105325,ENSG00000115266,ENSG00000189403,ENSG00000063978,ENSG00000185522,ENSG00000104946,ENSG00000131196,ENSG00000180448,ENSG00000127152,ENSG00000179588,ENSG00000163468,ENSG00000126217,ENSG00000128805,ENSG00000162711,ENSG00000171456,ENSG00000113387,ENSG00000275379,ENSG00000128973,ENSG00000087903,ENSG00000150760,ENSG00000182533,ENSG00000090020,ENSG00000159216,ENSG00000148400,ENSG00000133612,ENSG00000054611,ENSG00000197461,ENSG00000197019,ENSG00000134954,ENSG00000105339,ENSG00000095637,ENSG00000186654,ENSG00000197548,ENSG00000142733,ENSG00000147509,ENSG00000070476,ENSG00000111249,ENSG00000040608,ENSG00000143164,ENSG00000078140,ENSG00000107263,ENSG00000007866,ENSG00000076864,ENSG00000144711,ENSG00000136305,ENSG00000154229,ENSG00000130147,ENSG00000118495,ENSG00000155974,ENSG00000167202,ENSG00000110651,ENSG00000164256,ENSG00000137841,ENSG00000110958,ENSG00000144893,ENSG00000170542,ENSG00000197063,ENSG00000152061,ENSG00000121933,ENSG00000031823,ENSG00000139436,ENSG00000169174,ENSG00000068024,ENSG00000099622,ENSG00000140945,ENSG00000055208,ENSG00000170142,ENSG00000134516,ENSG00000162407,ENSG00000197905,ENSG00000184349,ENSG00000120093,ENSG00000176720,ENSG00000163737,ENSG00000160293,ENSG00000174705,ENSG00000186716,ENSG00000141905,ENSG00000118503,ENSG00000067066,ENSG00000139083,ENSG00000143543,ENSG00000067208,ENSG00000131759,ENSG00000155849,ENSG00000163975,ENSG00000131236,ENSG00000124126,ENSG00000137727,ENSG00000170776,ENSG00000275700,ENSG00000157240,ENSG00000038382,ENSG00000003137,ENSG00000142611,ENSG00000106785,ENSG00000114349,ENSG00000141564,ENSG00000273167,ENSG00000156265,ENSG00000186815,ENSG00000104899,ENSG00000179051,ENSG00000162104,ENSG00000129946,ENSG00000148484,ENSG00000219607,ENSG00000028277,ENSG00000163132,ENSG00000023445,ENSG00000160948,ENSG00000142632,ENSG00000112977,ENSG00000127191,ENSG00000162065,ENSG00000198626,ENSG00000130699,ENSG00000069696,ENSG00000183733,ENSG00000185345,ENSG00000185359,ENSG00000171791,ENSG00000260027,ENSG00000198715,ENSG00000177565,ENSG00000137834,ENSG00000101199,ENSG00000115138,ENSG00000179833,ENSG00000095261,ENSG00000151876,ENSG00000102755,ENSG00000169756,ENSG00000123908,ENSG00000180900,ENSG00000124831,ENSG00000142459,ENSG00000125813,ENSG00000118689,ENSG00000130589,ENSG00000127946,ENSG00000196782,ENSG00000099326,ENSG00000181104,ENSG00000132359,ENSG00000103197,ENSG00000090054,ENSG00000276043,ENSG00000150594,ENSG00000198373,ENSG00000213015,ENSG00000110090,ENSG00000172819,ENSG00000173163,ENSG00000164867,ENSG00000064393,ENSG00000022556,ENSG00000156052,ENSG00000240065,ENSG00000186660,ENSG00000196220,ENSG00000109339,ENSG00000163220,ENSG00000153823,ENSG00000108557,ENSG00000214253,ENSG00000167191,ENSG00000080824,ENSG00000141556,ENSG00000160460,ENSG00000106018,ENSG00000069974,ENSG00000198300,ENSG00000012061,ENSG00000119547,ENSG00000241484,ENSG00000101096,ENSG00000071626,ENSG00000171735,ENSG00000154310,ENSG00000182621,ENSG00000169926,ENSG00000107954,ENSG00000115008,ENSG00000103227,ENSG00000117676,ENSG00000163251,ENSG00000145214,ENSG00000136002,ENSG00000188559,ENSG00000111424,ENSG00000109906,ENSG00000167085,ENSG00000026508,ENSG00000104765,ENSG00000135503,ENSG00000169855,ENSG00000104728,ENSG00000166923,ENSG00000125954,ENSG00000069667,ENSG00000136352,ENSG00000166407,ENSG00000171853,ENSG00000112576,ENSG00000091831,ENSG00000118007,ENSG00000105738,ENSG00000120896,ENSG00000128310,ENSG00000100596,ENSG00000163636,ENSG00000022840,ENSG00000173848,ENSG00000221978,ENSG00000273706,ENSG00000111912,ENSG00000159314,ENSG00000101109,ENSG00000118046,ENSG00000130283,ENSG00000139687,ENSG00000166444,ENSG00000103966,ENSG00000175354,ENSG00000198176,ENSG00000124496,ENSG00000173992,ENSG00000197943,ENSG00000121281,ENSG00000173334,ENSG00000188064,ENSG00000157450,ENSG00000185049,ENSG00000165731,ENSG00000147475,ENSG00000183255,ENSG00000162337,ENSG00000214694,ENSG00000140044,ENSG00000111452,ENSG00000197299,ENSG00000100055,ENSG00000027075,ENSG00000153395,ENSG00000133895,ENSG00000103018,ENSG00000166313,ENSG00000123240,ENSG00000175344,ENSG00000105963,ENSG00000153201,ENSG00000077943,ENSG00000125285,ENSG00000100311,ENSG00000035862,ENSG00000182742,ENSG00000089116,ENSG00000147852,ENSG00000135828,ENSG00000125730,ENSG00000068305,ENSG00000174485,ENSG00000163947,ENSG00000100599,ENSG00000075426,ENSG00000058668,ENSG00000130940,ENSG00000008710,ENSG00000124782,ENSG00000148671,ENSG00000185811,ENSG00000166573,ENSG00000130558,ENSG00000141404,ENSG00000150527,ENSG00000062194,ENSG00000198915,ENSG00000120616,ENSG00000077782,ENSG00000179604,ENSG00000082805,ENSG00000128829,ENSG00000116641,ENSG00000116161,ENSG00000186153,ENSG00000101188,ENSG00000155893,ENSG00000188827,ENSG00000178607,ENSG00000134852,ENSG00000106991,ENSG00000106004,ENSG00000188191,ENSG00000187391,ENSG00000127528,ENSG00000067955,ENSG00000183087,ENSG00000107099,ENSG00000157216,ENSG00000143869,ENSG00000132329,ENSG00000257365,ENSG00000197226,ENSG00000095397,ENSG00000198121,ENSG00000137877,ENSG00000143344,ENSG00000101412,ENSG00000198825,ENSG00000137875,ENSG00000157933,ENSG00000111328,ENSG00000111846,ENSG00000153531,ENSG00000108821,ENSG00000159842,ENSG00000204583,ENSG00000198399,ENSG00000095370,ENSG00000105647,ENSG00000108175,ENSG00000196730,ENSG00000071051,ENSG00000104885,ENSG00000174332,ENSG00000085511,ENSG00000151322,ENSG00000177283,ENSG00000176390,ENSG00000145287,ENSG00000067606,ENSG00000138835,ENSG00000145506,ENSG00000166311,ENSG00000139946,ENSG00000088305,ENSG00000161021,ENSG00000113263,ENSG00000131467,ENSG00000119508,ENSG00000159692,ENSG00000106100,ENSG00000115053,ENSG00000169398,ENSG00000158815,ENSG00000131374,ENSG00000175054,ENSG00000176248,ENSG00000088881,ENSG00000136930,ENSG00000138795,ENSG00000196498,ENSG00000060069,ENSG00000112038,ENSG00000028528,ENSG00000117298,ENSG00000129467,ENSG00000154342,ENSG00000187605,ENSG00000223496,ENSG00000118564,ENSG00000134215,ENSG00000136279,ENSG00000120899,ENSG00000100105,ENSG00000116016,ENSG00000197024,ENSG00000197561,ENSG00000084674,ENSG00000128422,ENSG00000132670,ENSG00000196482,ENSG00000125740,ENSG00000130783,ENSG00000124813,ENSG00000122025,ENSG00000099331,ENSG00000125347,ENSG00000078043,ENSG00000151692,ENSG00000278570,ENSG00000196781,ENSG00000172530,ENSG00000079805,ENSG00000151320,ENSG00000101197,ENSG00000100604,ENSG00000175029,ENSG00000018408,ENSG00000120949,ENSG00000091592,ENSG00000140450,ENSG00000151726,ENSG00000073060,ENSG00000075711,ENSG00000100030,ENSG00000087460"
GO:0032879	regulation of localization	biological_process	9.83E-08	6.85E-05	368	2233	2443	18948	"ENSG00000132932,ENSG00000145920,ENSG00000129667,ENSG00000169403,ENSG00000118046,ENSG00000065150,ENSG00000156735,ENSG00000273749,ENSG00000142185,ENSG00000129990,ENSG00000100427,ENSG00000251322,ENSG00000171450,ENSG00000165731,ENSG00000162337,ENSG00000140939,ENSG00000182957,ENSG00000185950,ENSG00000173334,ENSG00000171385,ENSG00000197943,ENSG00000103966,ENSG00000139687,ENSG00000175354,ENSG00000198176,ENSG00000061273,ENSG00000168675,ENSG00000106633,ENSG00000169992,ENSG00000099866,ENSG00000099250,ENSG00000169071,ENSG00000171488,ENSG00000152818,ENSG00000037280,ENSG00000183023,ENSG00000140022,ENSG00000116824,ENSG00000134882,ENSG00000168993,ENSG00000117013,ENSG00000137710,ENSG00000156026,ENSG00000110713,ENSG00000079691,ENSG00000103769,ENSG00000138347,ENSG00000116473,ENSG00000101200,ENSG00000153201,ENSG00000185651,ENSG00000108798,ENSG00000035664,ENSG00000107937,ENSG00000213585,ENSG00000171316,ENSG00000196562,ENSG00000189403,ENSG00000115266,ENSG00000104518,ENSG00000175193,ENSG00000277443,ENSG00000125730,ENSG00000135828,ENSG00000071127,ENSG00000076944,ENSG00000091428,ENSG00000100311,ENSG00000167291,ENSG00000111186,ENSG00000077942,ENSG00000150455,ENSG00000020181,ENSG00000166922,ENSG00000164808,ENSG00000075043,ENSG00000113448,ENSG00000151067,ENSG00000166313,ENSG00000125618,ENSG00000135249,ENSG00000182871,ENSG00000119714,ENSG00000267261,ENSG00000108179,ENSG00000113140,ENSG00000196557,ENSG00000107104,ENSG00000072786,ENSG00000112697,ENSG00000184292,ENSG00000027075,ENSG00000048052,ENSG00000164867,ENSG00000022556,ENSG00000110090,ENSG00000053747,ENSG00000150995,ENSG00000213015,ENSG00000173163,ENSG00000186832,ENSG00000172232,ENSG00000135519,ENSG00000198373,ENSG00000150594,ENSG00000136504,ENSG00000141837,ENSG00000183049,ENSG00000180921,ENSG00000131871,ENSG00000214253,ENSG00000061938,ENSG00000118513,ENSG00000196220,ENSG00000153823,ENSG00000163220,ENSG00000132256,ENSG00000213465,ENSG00000057593,ENSG00000108379,ENSG00000156052,ENSG00000196975,ENSG00000173269,ENSG00000172375,ENSG00000135905,ENSG00000106070,ENSG00000276644,ENSG00000105287,ENSG00000148660,ENSG00000149177,ENSG00000196218,ENSG00000109685,ENSG00000102755,ENSG00000103197,ENSG00000124564,ENSG00000114861,ENSG00000161509,ENSG00000117394,ENSG00000130038,ENSG00000100505,ENSG00000164588,ENSG00000176783,ENSG00000181104,ENSG00000127946,ENSG00000142765,ENSG00000124789,ENSG00000142459,ENSG00000179218,ENSG00000163673,ENSG00000186188,ENSG00000101098,ENSG00000185989,ENSG00000071054,ENSG00000163251,ENSG00000145147,ENSG00000115008,ENSG00000197380,ENSG00000136352,ENSG00000166923,ENSG00000174672,ENSG00000173809,ENSG00000135503,ENSG00000169855,ENSG00000104765,ENSG00000119547,ENSG00000069974,ENSG00000160949,ENSG00000160460,ENSG00000173020,ENSG00000169032,ENSG00000168818,ENSG00000114279,ENSG00000120549,ENSG00000130529,ENSG00000266094,ENSG00000065243,ENSG00000097007,ENSG00000055118,ENSG00000157978,ENSG00000136826,ENSG00000122691,ENSG00000178685,ENSG00000114353,ENSG00000053918,ENSG00000182621,ENSG00000002822,ENSG00000018280,ENSG00000131238,ENSG00000100346,ENSG00000112038,ENSG00000138207,ENSG00000171444,ENSG00000124126,ENSG00000138795,ENSG00000136930,ENSG00000115594,ENSG00000116396,ENSG00000169398,ENSG00000204390,ENSG00000131374,ENSG00000116032,ENSG00000185101,ENSG00000189067,ENSG00000120899,ENSG00000151746,ENSG00000123104,ENSG00000213533,ENSG00000154342,ENSG00000157240,ENSG00000134516,ENSG00000184349,ENSG00000162407,ENSG00000177807,ENSG00000140945,ENSG00000181031,ENSG00000196730,ENSG00000068024,ENSG00000119508,ENSG00000067208,ENSG00000182168,ENSG00000186716,ENSG00000067066,ENSG00000146670,ENSG00000067606,ENSG00000102572,ENSG00000163737,ENSG00000145506,ENSG00000004399,ENSG00000118946,ENSG00000176720,ENSG00000130226,ENSG00000143786,ENSG00000069696,ENSG00000018408,ENSG00000124780,ENSG00000198626,ENSG00000100604,ENSG00000144566,ENSG00000127191,ENSG00000158747,ENSG00000151876,ENSG00000101199,ENSG00000100030,ENSG00000138741,ENSG00000087460,ENSG00000180914,ENSG00000124134,ENSG00000075711,ENSG00000073060,ENSG00000185359,ENSG00000171791,ENSG00000185345,ENSG00000110395,ENSG00000091592,ENSG00000248099,ENSG00000072110,ENSG00000197535,ENSG00000170011,ENSG00000055483,ENSG00000173482,ENSG00000069424,ENSG00000084674,ENSG00000179051,ENSG00000109572,ENSG00000186815,ENSG00000141298,ENSG00000185104,ENSG00000197561,ENSG00000159399,ENSG00000167476,ENSG00000157087,ENSG00000147434,ENSG00000169583,ENSG00000151320,ENSG00000205846,ENSG00000005421,ENSG00000160948,ENSG00000136827,ENSG00000079805,ENSG00000101146,ENSG00000113739,ENSG00000126218,ENSG00000183826,ENSG00000015413,ENSG00000101188,ENSG00000176194,ENSG00000124249,ENSG00000152104,ENSG00000157782,ENSG00000182533,ENSG00000163956,ENSG00000148400,ENSG00000090020,ENSG00000130037,ENSG00000106991,ENSG00000112486,ENSG00000109332,ENSG00000078674,ENSG00000095637,ENSG00000134852,ENSG00000090565,ENSG00000197461,ENSG00000113262,ENSG00000134954,ENSG00000054611,ENSG00000179954,ENSG00000196576,ENSG00000136867,ENSG00000166573,ENSG00000146535,ENSG00000140526,ENSG00000008710,ENSG00000124782,ENSG00000141367,ENSG00000058668,ENSG00000104946,ENSG00000170837,ENSG00000140545,ENSG00000014164,ENSG00000150760,ENSG00000008300,ENSG00000077782,ENSG00000058453,ENSG00000198648,ENSG00000108684,ENSG00000105879,ENSG00000162711,ENSG00000170049,ENSG00000152932,ENSG00000153531,ENSG00000111846,ENSG00000110651,ENSG00000108821,ENSG00000167202,ENSG00000090539,ENSG00000092051,ENSG00000162728,ENSG00000165995,ENSG00000198825,ENSG00000196277,ENSG00000154229,ENSG00000167614,ENSG00000104660,ENSG00000196405,ENSG00000169174,ENSG00000130449,ENSG00000170027,ENSG00000152061,ENSG00000026559,ENSG00000157388,ENSG00000105647,ENSG00000178342,ENSG00000159842,ENSG00000169696,ENSG00000185885,ENSG00000149596,ENSG00000183087,ENSG00000187391,ENSG00000159753,ENSG00000099822,ENSG00000101412,ENSG00000143420,ENSG00000188782,ENSG00000185722,ENSG00000197226,ENSG00000198121,ENSG00000169224,ENSG00000181555"
GO:0051239	regulation of multicellular organismal process	biological_process	1.08E-07	7.23E-05	395	2233	2652	18948	"ENSG00000111846,ENSG00000157933,ENSG00000124006,ENSG00000108821,ENSG00000090539,ENSG00000092051,ENSG00000127324,ENSG00000165995,ENSG00000198825,ENSG00000154229,ENSG00000136378,ENSG00000196405,ENSG00000130449,ENSG00000169174,ENSG00000108175,ENSG00000120149,ENSG00000144791,ENSG00000130584,ENSG00000170027,ENSG00000198399,ENSG00000157388,ENSG00000121933,ENSG00000178342,ENSG00000148482,ENSG00000159842,ENSG00000197063,ENSG00000111450,ENSG00000142949,ENSG00000185885,ENSG00000197892,ENSG00000149476,ENSG00000040608,ENSG00000183087,ENSG00000149596,ENSG00000089094,ENSG00000187391,ENSG00000177706,ENSG00000111249,ENSG00000171873,ENSG00000127528,ENSG00000118160,ENSG00000168071,ENSG00000171357,ENSG00000163472,ENSG00000198121,ENSG00000042832,ENSG00000076864,ENSG00000143869,ENSG00000107263,ENSG00000101188,ENSG00000128829,ENSG00000176194,ENSG00000124249,ENSG00000116641,ENSG00000182533,ENSG00000163956,ENSG00000159216,ENSG00000148400,ENSG00000130037,ENSG00000090020,ENSG00000112367,ENSG00000151014,ENSG00000106991,ENSG00000112486,ENSG00000106004,ENSG00000078674,ENSG00000134852,ENSG00000090565,ENSG00000197461,ENSG00000106078,ENSG00000134954,ENSG00000196961,ENSG00000225663,ENSG00000179954,ENSG00000196576,ENSG00000166573,ENSG00000008438,ENSG00000130940,ENSG00000127152,ENSG00000124782,ENSG00000179588,ENSG00000141367,ENSG00000058668,ENSG00000150760,ENSG00000149256,ENSG00000008300,ENSG00000077782,ENSG00000099381,ENSG00000198648,ENSG00000108684,ENSG00000178882,ENSG00000162711,ENSG00000188730,ENSG00000130558,ENSG00000178878,ENSG00000120949,ENSG00000018408,ENSG00000198626,ENSG00000178764,ENSG00000100604,ENSG00000127191,ENSG00000095261,ENSG00000158747,ENSG00000137834,ENSG00000100030,ENSG00000115138,ENSG00000138741,ENSG00000087460,ENSG00000007062,ENSG00000180914,ENSG00000075711,ENSG00000073060,ENSG00000171791,ENSG00000185345,ENSG00000260027,ENSG00000248099,ENSG00000091592,ENSG00000100124,ENSG00000124813,ENSG00000122545,ENSG00000173482,ENSG00000128422,ENSG00000104899,ENSG00000141298,ENSG00000074527,ENSG00000081913,ENSG00000197561,ENSG00000157087,ENSG00000151320,ENSG00000205846,ENSG00000023445,ENSG00000163132,ENSG00000142632,ENSG00000112851,ENSG00000079805,ENSG00000116147,ENSG00000125347,ENSG00000078043,ENSG00000134871,ENSG00000113739,ENSG00000170776,ENSG00000117298,ENSG00000112038,ENSG00000004139,ENSG00000060069,ENSG00000138207,ENSG00000129455,ENSG00000124126,ENSG00000171444,ENSG00000176248,ENSG00000136930,ENSG00000138795,ENSG00000169398,ENSG00000131759,ENSG00000189067,ENSG00000122965,ENSG00000116016,ENSG00000003137,ENSG00000176020,ENSG00000120899,ENSG00000131873,ENSG00000123104,ENSG00000013725,ENSG00000223496,ENSG00000154342,ENSG00000139304,ENSG00000175866,ENSG00000182446,ENSG00000157240,ENSG00000106565,ENSG00000140105,ENSG00000184349,ENSG00000162407,ENSG00000168918,ENSG00000130635,ENSG00000068024,ENSG00000131467,ENSG00000119508,ENSG00000106100,ENSG00000019144,ENSG00000004776,ENSG00000186716,ENSG00000067066,ENSG00000118503,ENSG00000088305,ENSG00000102572,ENSG00000067606,ENSG00000163737,ENSG00000145287,ENSG00000159674,ENSG00000174705,ENSG00000160293,ENSG00000004399,ENSG00000120093,ENSG00000179218,ENSG00000101782,ENSG00000186188,ENSG00000071054,ENSG00000162946,ENSG00000163251,ENSG00000100399,ENSG00000145147,ENSG00000187608,ENSG00000126231,ENSG00000115008,ENSG00000197380,ENSG00000069667,ENSG00000136352,ENSG00000257923,ENSG00000166923,ENSG00000167081,ENSG00000101425,ENSG00000104368,ENSG00000135503,ENSG00000179242,ENSG00000169855,ENSG00000160185,ENSG00000074416,ENSG00000109906,ENSG00000111424,ENSG00000197406,ENSG00000133104,ENSG00000116062,ENSG00000141644,ENSG00000160460,ENSG00000169032,ENSG00000173020,ENSG00000128604,ENSG00000167740,ENSG00000133116,ENSG00000187741,ENSG00000107954,ENSG00000130529,ENSG00000114279,ENSG00000150637,ENSG00000120549,ENSG00000097007,ENSG00000196628,ENSG00000055118,ENSG00000169926,ENSG00000160191,ENSG00000122691,ENSG00000136826,ENSG00000154310,ENSG00000053918,ENSG00000182621,ENSG00000105939,ENSG00000018280,ENSG00000128886,ENSG00000164867,ENSG00000022556,ENSG00000163110,ENSG00000064393,ENSG00000122224,ENSG00000053747,ENSG00000150995,ENSG00000213015,ENSG00000172232,ENSG00000172819,ENSG00000153707,ENSG00000150594,ENSG00000170365,ENSG00000134744,ENSG00000159556,ENSG00000141837,ENSG00000074370,ENSG00000254402,ENSG00000183049,ENSG00000167191,ENSG00000012048,ENSG00000131871,ENSG00000118513,ENSG00000043143,ENSG00000163220,ENSG00000108557,ENSG00000057593,ENSG00000163913,ENSG00000108379,ENSG00000196975,ENSG00000156052,ENSG00000173269,ENSG00000240065,ENSG00000136457,ENSG00000124831,ENSG00000164128,ENSG00000105287,ENSG00000148660,ENSG00000106443,ENSG00000196218,ENSG00000109685,ENSG00000102755,ENSG00000114861,ENSG00000132359,ENSG00000105048,ENSG00000171617,ENSG00000181104,ENSG00000172201,ENSG00000118689,ENSG00000116473,ENSG00000101200,ENSG00000179388,ENSG00000048740,ENSG00000185513,ENSG00000161031,ENSG00000078328,ENSG00000140564,ENSG00000175344,ENSG00000171316,ENSG00000196562,ENSG00000189403,ENSG00000104518,ENSG00000088812,ENSG00000147852,ENSG00000125730,ENSG00000068305,ENSG00000071127,ENSG00000165929,ENSG00000089116,ENSG00000006652,ENSG00000100311,ENSG00000035862,ENSG00000197555,ENSG00000020181,ENSG00000150455,ENSG00000107371,ENSG00000105695,ENSG00000113448,ENSG00000166313,ENSG00000151067,ENSG00000125618,ENSG00000135144,ENSG00000133019,ENSG00000119714,ENSG00000072832,ENSG00000113140,ENSG00000133895,ENSG00000196557,ENSG00000107104,ENSG00000112697,ENSG00000196591,ENSG00000070018,ENSG00000184292,ENSG00000027075,ENSG00000008083,ENSG00000048052,ENSG00000132932,ENSG00000101109,ENSG00000138829,ENSG00000169403,ENSG00000118046,ENSG00000273749,ENSG00000198363,ENSG00000022840,ENSG00000273706,ENSG00000152208,ENSG00000251322,ENSG00000165731,ENSG00000140939,ENSG00000162739,ENSG00000162337,ENSG00000188064,ENSG00000171385,ENSG00000173334,ENSG00000197943,ENSG00000104953,ENSG00000138071,ENSG00000139687,ENSG00000175354,ENSG00000110400,ENSG00000125968,ENSG00000168675,ENSG00000061273,ENSG00000002933,ENSG00000157193,ENSG00000169992,ENSG00000099250,ENSG00000152377,ENSG00000183020,ENSG00000169071,ENSG00000078399,ENSG00000064961,ENSG00000091831,ENSG00000115085,ENSG00000152818,ENSG00000168229,ENSG00000037280,ENSG00000185924,ENSG00000183023,ENSG00000163636,ENSG00000116824,ENSG00000116525,ENSG00000218336,ENSG00000103769,ENSG00000049246,ENSG00000156466"
GO:0022008	neurogenesis	biological_process	1.15E-07	7.23E-05	237	2233	1465	18948	"ENSG00000139083,ENSG00000119508,ENSG00000088305,ENSG00000182168,ENSG00000100139,ENSG00000159674,ENSG00000218336,ENSG00000102572,ENSG00000067606,ENSG00000176720,ENSG00000156466,ENSG00000004399,ENSG00000120093,ENSG00000103769,ENSG00000184349,ENSG00000076826,ENSG00000177283,ENSG00000162407,ENSG00000186297,ENSG00000152377,ENSG00000099250,ENSG00000143434,ENSG00000187535,ENSG00000169071,ENSG00000157193,ENSG00000177807,ENSG00000071051,ENSG00000157851,ENSG00000064961,ENSG00000185924,ENSG00000152208,ENSG00000114349,ENSG00000180370,ENSG00000251322,ENSG00000171450,ENSG00000142611,ENSG00000165731,ENSG00000120899,ENSG00000107731,ENSG00000136279,ENSG00000188064,ENSG00000054282,ENSG00000185950,ENSG00000138071,ENSG00000104953,ENSG00000157240,ENSG00000110400,ENSG00000125968,ENSG00000139304,ENSG00000154342,ENSG00000139687,ENSG00000175866,ENSG00000072864,ENSG00000132932,ENSG00000118046,ENSG00000129455,ENSG00000124126,ENSG00000004139,ENSG00000112038,ENSG00000138795,ENSG00000273749,ENSG00000176248,ENSG00000144868,ENSG00000273706,ENSG00000022840,ENSG00000169398,ENSG00000131759,ENSG00000072832,ENSG00000136827,ENSG00000166313,ENSG00000135144,ENSG00000079805,ENSG00000112697,ENSG00000116147,ENSG00000182040,ENSG00000107104,ENSG00000027075,ENSG00000070018,ENSG00000278570,ENSG00000196591,ENSG00000134369,ENSG00000048052,ENSG00000152784,ENSG00000124813,ENSG00000197555,ENSG00000167632,ENSG00000111186,ENSG00000173482,ENSG00000105695,ENSG00000082397,ENSG00000141298,ENSG00000074527,ENSG00000132670,ENSG00000157087,ENSG00000158747,ENSG00000189403,ENSG00000112238,ENSG00000068305,ENSG00000007062,ENSG00000107736,ENSG00000100030,ENSG00000147852,ENSG00000089116,ENSG00000071127,ENSG00000283208,ENSG00000035862,ENSG00000171791,ENSG00000006652,ENSG00000185345,ENSG00000204120,ENSG00000196358,ENSG00000116473,ENSG00000120949,ENSG00000131697,ENSG00000178764,ENSG00000162065,ENSG00000171316,ENSG00000175344,ENSG00000149256,ENSG00000008300,ENSG00000077782,ENSG00000183715,ENSG00000132359,ENSG00000154134,ENSG00000020633,ENSG00000171617,ENSG00000164588,ENSG00000168280,ENSG00000079215,ENSG00000130558,ENSG00000172201,ENSG00000118689,ENSG00000188730,ENSG00000196576,ENSG00000180900,ENSG00000135905,ENSG00000106070,ENSG00000130940,ENSG00000127152,ENSG00000150275,ENSG00000103126,ENSG00000111802,ENSG00000183049,ENSG00000167191,ENSG00000078018,ENSG00000078674,ENSG00000118513,ENSG00000109339,ENSG00000163220,ENSG00000043143,ENSG00000108379,ENSG00000106078,ENSG00000156052,ENSG00000174469,ENSG00000163110,ENSG00000064393,ENSG00000128886,ENSG00000168385,ENSG00000116641,ENSG00000172232,ENSG00000101544,ENSG00000128829,ENSG00000148400,ENSG00000159216,ENSG00000153707,ENSG00000112367,ENSG00000184347,ENSG00000159556,ENSG00000141837,ENSG00000120549,ENSG00000128011,ENSG00000107954,ENSG00000137877,ENSG00000137474,ENSG00000198121,ENSG00000128645,ENSG00000097007,ENSG00000196628,ENSG00000182667,ENSG00000095397,ENSG00000076864,ENSG00000154310,ENSG00000122691,ENSG00000136826,ENSG00000131238,ENSG00000166206,ENSG00000143869,ENSG00000007866,ENSG00000107263,ENSG00000248905,ENSG00000119547,ENSG00000167658,ENSG00000064999,ENSG00000183087,ENSG00000160460,ENSG00000099954,ENSG00000197892,ENSG00000040608,ENSG00000141644,ENSG00000069188,ENSG00000169032,ENSG00000187391,ENSG00000111249,ENSG00000167740,ENSG00000150361,ENSG00000130449,ENSG00000169174,ENSG00000136352,ENSG00000069667,ENSG00000196405,ENSG00000174672,ENSG00000167081,ENSG00000257923,ENSG00000170027,ENSG00000198399,ENSG00000104728,ENSG00000179242,ENSG00000169855,ENSG00000148482,ENSG00000197406,ENSG00000133104,ENSG00000142949,ENSG00000066629,ENSG00000124006,ENSG00000157933,ENSG00000119772,ENSG00000179218,ENSG00000155974,ENSG00000137875,ENSG00000163251,ENSG00000162946,ENSG00000071054,ENSG00000198825,ENSG00000112290,ENSG00000163531,ENSG00000145147,ENSG00000154229"
GO:0000904	cell morphogenesis involved in differentiation	biological_process	1.15E-07	7.23E-05	138	2233	761	18948	"ENSG00000163110,ENSG00000128886,ENSG00000116641,ENSG00000148400,ENSG00000153707,ENSG00000184347,ENSG00000141837,ENSG00000159556,ENSG00000106991,ENSG00000078018,ENSG00000108379,ENSG00000204420,ENSG00000106078,ENSG00000225663,ENSG00000196576,ENSG00000180900,ENSG00000135905,ENSG00000106070,ENSG00000157927,ENSG00000179588,ENSG00000124782,ENSG00000169756,ENSG00000127152,ENSG00000150275,ENSG00000150760,ENSG00000154134,ENSG00000100106,ENSG00000168280,ENSG00000079215,ENSG00000130558,ENSG00000108821,ENSG00000111846,ENSG00000124006,ENSG00000179218,ENSG00000162946,ENSG00000163531,ENSG00000145147,ENSG00000154229,ENSG00000120149,ENSG00000136352,ENSG00000197380,ENSG00000196405,ENSG00000166923,ENSG00000174672,ENSG00000257923,ENSG00000179242,ENSG00000169855,ENSG00000133104,ENSG00000248905,ENSG00000160460,ENSG00000197892,ENSG00000040608,ENSG00000169032,ENSG00000111249,ENSG00000128011,ENSG00000120549,ENSG00000137877,ENSG00000137474,ENSG00000097007,ENSG00000095397,ENSG00000076864,ENSG00000154310,ENSG00000122691,ENSG00000143869,ENSG00000132932,ENSG00000118046,ENSG00000124126,ENSG00000004139,ENSG00000138795,ENSG00000163975,ENSG00000273749,ENSG00000176248,ENSG00000273706,ENSG00000173848,ENSG00000169398,ENSG00000165731,ENSG00000251322,ENSG00000107731,ENSG00000185950,ENSG00000138071,ENSG00000110400,ENSG00000125968,ENSG00000139304,ENSG00000154342,ENSG00000139687,ENSG00000175866,ENSG00000184349,ENSG00000168675,ENSG00000099250,ENSG00000105738,ENSG00000143434,ENSG00000157193,ENSG00000157851,ENSG00000165215,ENSG00000019144,ENSG00000119508,ENSG00000116525,ENSG00000182168,ENSG00000159674,ENSG00000106397,ENSG00000004399,ENSG00000079691,ENSG00000103769,ENSG00000077943,ENSG00000196358,ENSG00000120949,ENSG00000018408,ENSG00000175344,ENSG00000068305,ENSG00000100030,ENSG00000147852,ENSG00000135862,ENSG00000139926,ENSG00000071127,ENSG00000171791,ENSG00000006652,ENSG00000077942,ENSG00000072110,ENSG00000197555,ENSG00000105695,ENSG00000173482,ENSG00000179051,ENSG00000074527,ENSG00000141298,ENSG00000132670,ENSG00000157087,ENSG00000072832,ENSG00000125618,ENSG00000166313,ENSG00000182871,ENSG00000163132,ENSG00000079805,ENSG00000116147,ENSG00000107104,ENSG00000070018,ENSG00000184292,ENSG00000196591,ENSG00000129116"
GO:0045595	regulation of cell differentiation	biological_process	1.18E-07	7.23E-05	245	2233	1524	18948	"ENSG00000138829,ENSG00000101109,ENSG00000060069,ENSG00000112038,ENSG00000004139,ENSG00000124126,ENSG00000129455,ENSG00000118046,ENSG00000132932,ENSG00000170776,ENSG00000131759,ENSG00000173848,ENSG00000169398,ENSG00000022840,ENSG00000273706,ENSG00000177238,ENSG00000176248,ENSG00000273749,ENSG00000138795,ENSG00000163975,ENSG00000173334,ENSG00000188064,ENSG00000120899,ENSG00000003137,ENSG00000251322,ENSG00000165731,ENSG00000142611,ENSG00000079102,ENSG00000152208,ENSG00000162337,ENSG00000139687,ENSG00000175866,ENSG00000154342,ENSG00000139304,ENSG00000125968,ENSG00000106565,ENSG00000175354,ENSG00000115762,ENSG00000104953,ENSG00000138071,ENSG00000157193,ENSG00000169071,ENSG00000152377,ENSG00000099250,ENSG00000061273,ENSG00000168675,ENSG00000002933,ENSG00000184349,ENSG00000130635,ENSG00000068024,ENSG00000185924,ENSG00000064961,ENSG00000078399,ENSG00000115085,ENSG00000168918,ENSG00000116525,ENSG00000088305,ENSG00000011304,ENSG00000161021,ENSG00000168056,ENSG00000019144,ENSG00000116824,ENSG00000120093,ENSG00000103769,ENSG00000079691,ENSG00000004399,ENSG00000156466,ENSG00000163737,ENSG00000067606,ENSG00000102572,ENSG00000174705,ENSG00000218336,ENSG00000161031,ENSG00000185513,ENSG00000018408,ENSG00000120949,ENSG00000116473,ENSG00000179388,ENSG00000171316,ENSG00000078328,ENSG00000178764,ENSG00000147852,ENSG00000100030,ENSG00000171476,ENSG00000007062,ENSG00000068305,ENSG00000087460,ENSG00000158747,ENSG00000189403,ENSG00000159200,ENSG00000185345,ENSG00000171791,ENSG00000006652,ENSG00000035862,ENSG00000182742,ENSG00000071127,ENSG00000020181,ENSG00000105695,ENSG00000100124,ENSG00000111186,ENSG00000124813,ENSG00000197555,ENSG00000077942,ENSG00000084674,ENSG00000140044,ENSG00000141298,ENSG00000179051,ENSG00000107104,ENSG00000133895,ENSG00000112697,ENSG00000116147,ENSG00000079805,ENSG00000135144,ENSG00000163132,ENSG00000125618,ENSG00000166313,ENSG00000151320,ENSG00000119714,ENSG00000072832,ENSG00000078043,ENSG00000125347,ENSG00000104881,ENSG00000048052,ENSG00000184292,ENSG00000196591,ENSG00000027075,ENSG00000128829,ENSG00000116641,ENSG00000172819,ENSG00000128886,ENSG00000163110,ENSG00000159556,ENSG00000141837,ENSG00000112367,ENSG00000151014,ENSG00000153707,ENSG00000182533,ENSG00000170365,ENSG00000159216,ENSG00000148400,ENSG00000043143,ENSG00000078674,ENSG00000118513,ENSG00000134852,ENSG00000167191,ENSG00000183049,ENSG00000101190,ENSG00000106004,ENSG00000225663,ENSG00000156052,ENSG00000134086,ENSG00000106078,ENSG00000134954,ENSG00000108379,ENSG00000008438,ENSG00000196576,ENSG00000103126,ENSG00000130940,ENSG00000127152,ENSG00000169756,ENSG00000179588,ENSG00000124782,ENSG00000148671,ENSG00000099381,ENSG00000171617,ENSG00000100106,ENSG00000020633,ENSG00000132359,ENSG00000114861,ENSG00000077782,ENSG00000149256,ENSG00000150760,ENSG00000188730,ENSG00000171456,ENSG00000162711,ENSG00000178882,ENSG00000118689,ENSG00000172201,ENSG00000178878,ENSG00000130558,ENSG00000179218,ENSG00000090539,ENSG00000157933,ENSG00000124006,ENSG00000111846,ENSG00000108821,ENSG00000187608,ENSG00000154229,ENSG00000136378,ENSG00000145147,ENSG00000071054,ENSG00000198825,ENSG00000117676,ENSG00000100399,ENSG00000162946,ENSG00000198399,ENSG00000170027,ENSG00000257923,ENSG00000166923,ENSG00000197380,ENSG00000069667,ENSG00000130584,ENSG00000144791,ENSG00000136352,ENSG00000108175,ENSG00000130449,ENSG00000120149,ENSG00000142949,ENSG00000111424,ENSG00000109906,ENSG00000021300,ENSG00000133104,ENSG00000135503,ENSG00000148482,ENSG00000197063,ENSG00000169855,ENSG00000179242,ENSG00000141644,ENSG00000040608,ENSG00000197892,ENSG00000183087,ENSG00000185885,ENSG00000167740,ENSG00000111249,ENSG00000187391,ENSG00000177706,ENSG00000089094,ENSG00000169032,ENSG00000169926,ENSG00000097007,ENSG00000196628,ENSG00000198121,ENSG00000187741,ENSG00000101412,ENSG00000130529,ENSG00000120549,ENSG00000107954,ENSG00000101096,ENSG00000143869,ENSG00000107263,ENSG00000136826,ENSG00000154310,ENSG00000122691,ENSG00000182621,ENSG00000076864"
GO:0019222	regulation of metabolic process	biological_process	1.42E-07	8.04E-05	918	2233	6852	18948	"ENSG00000123908,ENSG00000124831,ENSG00000180900,ENSG00000102755,ENSG00000149177,ENSG00000139767,ENSG00000169756,ENSG00000084234,ENSG00000273291,ENSG00000181104,ENSG00000099326,ENSG00000196782,ENSG00000248405,ENSG00000152601,ENSG00000005810,ENSG00000103197,ENSG00000132359,ENSG00000130589,ENSG00000099917,ENSG00000118689,ENSG00000125813,ENSG00000142459,ENSG00000124789,ENSG00000127946,ENSG00000173163,ENSG00000155657,ENSG00000172819,ENSG00000110090,ENSG00000150995,ENSG00000213015,ENSG00000064393,ENSG00000164867,ENSG00000022556,ENSG00000276043,ENSG00000141837,ENSG00000090054,ENSG00000198373,ENSG00000150594,ENSG00000134744,ENSG00000077984,ENSG00000108557,ENSG00000213465,ENSG00000103043,ENSG00000163220,ENSG00000196220,ENSG00000109339,ENSG00000153823,ENSG00000167191,ENSG00000196456,ENSG00000214253,ENSG00000240065,ENSG00000008128,ENSG00000156052,ENSG00000204335,ENSG00000145779,ENSG00000186660,ENSG00000106018,ENSG00000160949,ENSG00000069974,ENSG00000160460,ENSG00000101421,ENSG00000141644,ENSG00000141556,ENSG00000119547,ENSG00000196345,ENSG00000012061,ENSG00000198300,ENSG00000198039,ENSG00000080824,ENSG00000134250,ENSG00000135253,ENSG00000106829,ENSG00000128645,ENSG00000169926,ENSG00000107954,ENSG00000188822,ENSG00000060709,ENSG00000081059,ENSG00000187741,ENSG00000159140,ENSG00000131238,ENSG00000002822,ENSG00000101096,ENSG00000241484,ENSG00000053918,ENSG00000182621,ENSG00000154310,ENSG00000251369,ENSG00000071626,ENSG00000197013,ENSG00000178685,ENSG00000171735,ENSG00000136002,ENSG00000007237,ENSG00000157657,ENSG00000103227,ENSG00000115008,ENSG00000187608,ENSG00000213145,ENSG00000163251,ENSG00000145214,ENSG00000176293,ENSG00000117676,ENSG00000071054,ENSG00000166923,ENSG00000104728,ENSG00000198879,ENSG00000136352,ENSG00000069667,ENSG00000125967,ENSG00000125954,ENSG00000133104,ENSG00000026508,ENSG00000104765,ENSG00000167085,ENSG00000169925,ENSG00000109906,ENSG00000111424,ENSG00000188559,ENSG00000169855,ENSG00000178199,ENSG00000104368,ENSG00000135503,ENSG00000152377,ENSG00000105738,ENSG00000183955,ENSG00000061273,ENSG00000185924,ENSG00000166407,ENSG00000112576,ENSG00000118007,ENSG00000091831,ENSG00000171853,ENSG00000064961,ENSG00000074800,ENSG00000100596,ENSG00000134882,ENSG00000128310,ENSG00000139154,ENSG00000214338,ENSG00000163636,ENSG00000120896,ENSG00000196357,ENSG00000197114,ENSG00000118046,ENSG00000105401,ENSG00000138411,ENSG00000101109,ENSG00000133028,ENSG00000198453,ENSG00000170549,ENSG00000099864,ENSG00000154655,ENSG00000130283,ENSG00000159733,ENSG00000179988,ENSG00000273706,ENSG00000221978,ENSG00000131848,ENSG00000173848,ENSG00000022840,ENSG00000065150,ENSG00000139697,ENSG00000159314,ENSG00000130382,ENSG00000111912,ENSG00000185049,ENSG00000157450,ENSG00000188064,ENSG00000124570,ENSG00000173334,ENSG00000162337,ENSG00000183255,ENSG00000101346,ENSG00000165731,ENSG00000147475,ENSG00000198176,ENSG00000124496,ENSG00000175354,ENSG00000173992,ENSG00000166444,ENSG00000103966,ENSG00000134030,ENSG00000139687,ENSG00000142235,ENSG00000121281,ENSG00000197943,ENSG00000104953,ENSG00000111452,ENSG00000196263,ENSG00000151612,ENSG00000166922,ENSG00000034053,ENSG00000240747,ENSG00000214694,ENSG00000153560,ENSG00000140044,ENSG00000086102,ENSG00000217930,ENSG00000103018,ENSG00000133895,ENSG00000153395,ENSG00000267261,ENSG00000112182,ENSG00000166313,ENSG00000123240,ENSG00000135144,ENSG00000100055,ENSG00000197299,ENSG00000130844,ENSG00000027075,ENSG00000173120,ENSG00000164708,ENSG00000142546,ENSG00000153201,ENSG00000185513,ENSG00000179388,ENSG00000077943,ENSG00000180875,ENSG00000198081,ENSG00000175344,ENSG00000159339,ENSG00000035664,ENSG00000105963,ENSG00000125730,ENSG00000068305,ENSG00000140548,ENSG00000135828,ENSG00000175193,ENSG00000147852,ENSG00000182983,ENSG00000100599,ENSG00000174485,ENSG00000112238,ENSG00000163947,ENSG00000140332,ENSG00000185658,ENSG00000035862,ENSG00000124160,ENSG00000100311,ENSG00000125285,ENSG00000089116,ENSG00000063046,ENSG00000182742,ENSG00000166573,ENSG00000185811,ENSG00000168955,ENSG00000111802,ENSG00000141367,ENSG00000058668,ENSG00000075426,ENSG00000148671,ENSG00000124782,ENSG00000130940,ENSG00000116698,ENSG00000008710,ENSG00000198915,ENSG00000131508,ENSG00000008300,ENSG00000077782,ENSG00000120616,ENSG00000141404,ENSG00000130558,ENSG00000182568,ENSG00000062194,ENSG00000150527,ENSG00000177469,ENSG00000033627,ENSG00000140451,ENSG00000198648,ENSG00000152104,ENSG00000116641,ENSG00000128829,ENSG00000176194,ENSG00000015413,ENSG00000135801,ENSG00000101188,ENSG00000116161,ENSG00000186153,ENSG00000183826,ENSG00000082805,ENSG00000159263,ENSG00000176658,ENSG00000123407,ENSG00000179604,ENSG00000185787,ENSG00000134852,ENSG00000178607,ENSG00000106004,ENSG00000106991,ENSG00000174586,ENSG00000196961,ENSG00000145703,ENSG00000118156,ENSG00000188827,ENSG00000155893,ENSG00000183087,ENSG00000067955,ENSG00000157216,ENSG00000114439,ENSG00000206181,ENSG00000107099,ENSG00000136928,ENSG00000267748,ENSG00000188191,ENSG00000127528,ENSG00000089094,ENSG00000187391,ENSG00000198121,ENSG00000164082,ENSG00000257365,ENSG00000197226,ENSG00000095397,ENSG00000156508,ENSG00000143344,ENSG00000101412,ENSG00000137877,ENSG00000021355,ENSG00000134627,ENSG00000143869,ENSG00000181555,ENSG00000132329,ENSG00000250571,ENSG00000119772,ENSG00000090539,ENSG00000137875,ENSG00000108821,ENSG00000182095,ENSG00000121741,ENSG00000153531,ENSG00000111846,ENSG00000157933,ENSG00000111328,ENSG00000112208,ENSG00000141497,ENSG00000198825,ENSG00000105647,ENSG00000113430,ENSG00000095370,ENSG00000198399,ENSG00000108175,ENSG00000106479,ENSG00000171425,ENSG00000169515,ENSG00000204583,ENSG00000159842,ENSG00000104885,ENSG00000174332,ENSG00000071051,ENSG00000177283,ENSG00000154438,ENSG00000151322,ENSG00000085511,ENSG00000213906,ENSG00000198604,ENSG00000183570,ENSG00000145934,ENSG00000196730,ENSG00000088305,ENSG00000160972,ENSG00000139946,ENSG00000166311,ENSG00000159692,ENSG00000106100,ENSG00000113263,ENSG00000131467,ENSG00000119508,ENSG00000124201,ENSG00000161021,ENSG00000186487,ENSG00000176390,ENSG00000004399,ENSG00000145506,ENSG00000067606,ENSG00000161940,ENSG00000138835,ENSG00000145287,ENSG00000153814,ENSG00000112038,ENSG00000196498,ENSG00000060069,ENSG00000117298,ENSG00000028528,ENSG00000204644,ENSG00000131374,ENSG00000158815,ENSG00000169398,ENSG00000113194,ENSG00000115053,ENSG00000136930,ENSG00000138795,ENSG00000088881,ENSG00000176248,ENSG00000175054,ENSG00000136279,ENSG00000120899,ENSG00000189190,ENSG00000134215,ENSG00000118564,ENSG00000116016,ENSG00000189067,ENSG00000100105,ENSG00000164048,ENSG00000187605,ENSG00000154342,ENSG00000129467,ENSG00000169131,ENSG00000223496,ENSG00000178404,ENSG00000144792,ENSG00000055483,ENSG00000130783,ENSG00000125740,ENSG00000196482,ENSG00000072110,ENSG00000122025,ENSG00000124813,ENSG00000100124,ENSG00000197561,ENSG00000081913,ENSG00000197024,ENSG00000159399,ENSG00000170325,ENSG00000185104,ENSG00000254093,ENSG00000132670,ENSG00000128422,ENSG00000084674,ENSG00000172530,ENSG00000079805,ENSG00000101197,ENSG00000105997,ENSG00000166783,ENSG00000151320,ENSG00000113739,ENSG00000104881,ENSG00000151692,ENSG00000078043,ENSG00000125347,ENSG00000160352,ENSG00000152784,ENSG00000099331,ENSG00000196781,ENSG00000136367,ENSG00000278570,ENSG00000018408,ENSG00000171487,ENSG00000125741,ENSG00000163412,ENSG00000204120,ENSG00000159720,ENSG00000120949,ENSG00000177359,ENSG00000144566,ENSG00000100604,ENSG00000175029,ENSG00000087460,ENSG00000100030,ENSG00000148411,ENSG00000158747,ENSG00000140450,ENSG00000091592,ENSG00000110395,ENSG00000177374,ENSG00000075711,ENSG00000073060,ENSG00000151726,ENSG00000276644,ENSG00000105287,ENSG00000104824,ENSG00000148660,ENSG00000106070,ENSG00000171612,ENSG00000145819,ENSG00000136457,ENSG00000198353,ENSG00000135905,ENSG00000066827,ENSG00000164330,ENSG00000172766,ENSG00000109685,ENSG00000103126,ENSG00000151702,ENSG00000106443,ENSG00000102935,ENSG00000159788,ENSG00000160111,ENSG00000020633,ENSG00000059915,ENSG00000008838,ENSG00000171617,ENSG00000092067,ENSG00000161509,ENSG00000114861,ENSG00000108001,ENSG00000172201,ENSG00000100354,ENSG00000203883,ENSG00000178996,ENSG00000163159,ENSG00000168385,ENSG00000172232,ENSG00000083312,ENSG00000090316,ENSG00000128886,ENSG00000276903,ENSG00000182541,ENSG00000159556,ENSG00000166164,ENSG00000101493,ENSG00000204531,ENSG00000136504,ENSG00000170365,ENSG00000119698,ENSG00000132256,ENSG00000166289,ENSG00000127663,ENSG00000118513,ENSG00000147799,ENSG00000061938,ENSG00000119522,ENSG00000100888,ENSG00000183049,ENSG00000101190,ENSG00000131871,ENSG00000012048,ENSG00000196975,ENSG00000127084,ENSG00000196743,ENSG00000108379,ENSG00000134086,ENSG00000184047,ENSG00000116819,ENSG00000116062,ENSG00000197852,ENSG00000131016,ENSG00000132554,ENSG00000167658,ENSG00000128604,ENSG00000171970,ENSG00000185614,ENSG00000169032,ENSG00000203867,ENSG00000196628,ENSG00000097007,ENSG00000157978,ENSG00000065243,ENSG00000266094,ENSG00000133116,ENSG00000018280,ENSG00000105939,ENSG00000114353,ENSG00000167281,ENSG00000124788,ENSG00000122691,ENSG00000136826,ENSG00000179218,ENSG00000186188,ENSG00000185883,ENSG00000145147,ENSG00000162946,ENSG00000185989,ENSG00000141568,ENSG00000167081,ENSG00000174672,ENSG00000257923,ENSG00000053524,ENSG00000132207,ENSG00000196418,ENSG00000119392,ENSG00000093167,ENSG00000215421,ENSG00000173809,ENSG00000080189,ENSG00000099250,ENSG00000182463,ENSG00000169071,ENSG00000157193,ENSG00000164916,ENSG00000134283,ENSG00000076826,ENSG00000106633,ENSG00000107872,ENSG00000168675,ENSG00000107807,ENSG00000037280,ENSG00000269699,ENSG00000164300,ENSG00000163219,ENSG00000105229,ENSG00000078399,ENSG00000160310,ENSG00000116525,ENSG00000084092,ENSG00000132394,ENSG00000204599,ENSG00000049246,ENSG00000156466,ENSG00000179922,ENSG00000181090,ENSG00000125637,ENSG00000015133,ENSG00000110713,ENSG00000137710,ENSG00000169403,ENSG00000072864,ENSG00000179528,ENSG00000198363,ENSG00000072609,ENSG00000109861,ENSG00000120278,ENSG00000156735,ENSG00000011451,ENSG00000243056,ENSG00000156671,ENSG00000160305,ENSG00000053254,ENSG00000152467,ENSG00000182957,ENSG00000185950,ENSG00000078902,ENSG00000145781,ENSG00000140939,ENSG00000156853,ENSG00000150401,ENSG00000180370,ENSG00000079102,ENSG00000171450,ENSG00000129993,ENSG00000257184,ENSG00000125968,ENSG00000112679,ENSG00000163041,ENSG00000080503,ENSG00000275832,ENSG00000150455,ENSG00000107371,ENSG00000107581,ENSG00000136828,ENSG00000117713,ENSG00000077942,ENSG00000167632,ENSG00000197555,ENSG00000167291,ENSG00000113448,ENSG00000175879,ENSG00000161542,ENSG00000164808,ENSG00000148120,ENSG00000124588,ENSG00000166012,ENSG00000146966,ENSG00000107104,ENSG00000108179,ENSG00000185619,ENSG00000157985,ENSG00000124275,ENSG00000125618,ENSG00000138031,ENSG00000048052,ENSG00000008083,ENSG00000070018,ENSG00000235608,ENSG00000196591,ENSG00000149599,ENSG00000125952,ENSG00000147488,ENSG00000185651,ENSG00000273734,ENSG00000047315,ENSG00000254585,ENSG00000135250,ENSG00000070366,ENSG00000116473,ENSG00000101200,ENSG00000171316,ENSG00000108511,ENSG00000182606,ENSG00000175221,ENSG00000223802,ENSG00000213585,ENSG00000153827,ENSG00000171940,ENSG00000107937,ENSG00000078328,ENSG00000140564,ENSG00000112137,ENSG00000105325,ENSG00000198252,ENSG00000115266,ENSG00000189403,ENSG00000174282,ENSG00000125207,ENSG00000150051,ENSG00000131037,ENSG00000091428,ENSG00000165929,ENSG00000128805,ENSG00000196576,ENSG00000146535,ENSG00000255330,ENSG00000121570,ENSG00000126217,ENSG00000104946,ENSG00000185522,ENSG00000063978,ENSG00000163468,ENSG00000179588,ENSG00000180448,ENSG00000127152,ENSG00000131196,ENSG00000128973,ENSG00000099381,ENSG00000119720,ENSG00000150760,ENSG00000110987,ENSG00000087903,ENSG00000014164,ENSG00000171456,ENSG00000188730,ENSG00000162711,ENSG00000167766,ENSG00000275379,ENSG00000137504,ENSG00000108684,ENSG00000113387,ENSG00000176160,ENSG00000101544,ENSG00000157782,ENSG00000154978,ENSG00000133612,ENSG00000119408,ENSG00000151014,ENSG00000184347,ENSG00000090020,ENSG00000159216,ENSG00000148400,ENSG00000182533,ENSG00000152475,ENSG00000140398,ENSG00000113742,ENSG00000072364,ENSG00000095637,ENSG00000105339,ENSG00000109332,ENSG00000197548,ENSG00000186654,ENSG00000140694,ENSG00000092199,ENSG00000054611,ENSG00000141956,ENSG00000010818,ENSG00000134954,ENSG00000197019,ENSG00000197461,ENSG00000143164,ENSG00000040608,ENSG00000078140,ENSG00000132436,ENSG00000205339,ENSG00000070476,ENSG00000176204,ENSG00000102870,ENSG00000147509,ENSG00000142733,ENSG00000197360,ENSG00000177706,ENSG00000111249,ENSG00000138669,ENSG00000242852,ENSG00000144711,ENSG00000136305,ENSG00000143420,ENSG00000103479,ENSG00000107263,ENSG00000167840,ENSG00000007866,ENSG00000133619,ENSG00000076864,ENSG00000049883,ENSG00000155974,ENSG00000167202,ENSG00000137841,ENSG00000164256,ENSG00000110651,ENSG00000134668,ENSG00000154229,ENSG00000130147,ENSG00000118495,ENSG00000196277,ENSG00000121933,ENSG00000122188,ENSG00000152061,ENSG00000170027,ENSG00000169174,ENSG00000137411,ENSG00000120149,ENSG00000130584,ENSG00000139436,ENSG00000144791,ENSG00000031823,ENSG00000261308,ENSG00000144893,ENSG00000172493,ENSG00000110958,ENSG00000213523,ENSG00000124203,ENSG00000197063,ENSG00000170542,ENSG00000103067,ENSG00000187555,ENSG00000170142,ENSG00000197905,ENSG00000184349,ENSG00000162407,ENSG00000134516,ENSG00000068024,ENSG00000168918,ENSG00000142655,ENSG00000055208,ENSG00000140945,ENSG00000170004,ENSG00000099622,ENSG00000067066,ENSG00000118503,ENSG00000011304,ENSG00000141905,ENSG00000185278,ENSG00000186716,ENSG00000067208,ENSG00000139083,ENSG00000143543,ENSG00000162595,ENSG00000103326,ENSG00000176720,ENSG00000155313,ENSG00000100330,ENSG00000120093,ENSG00000174705,ENSG00000205629,ENSG00000160293,ENSG00000163737,ENSG00000124126,ENSG00000131236,ENSG00000275700,ENSG00000183145,ENSG00000170776,ENSG00000137727,ENSG00000151779,ENSG00000198146,ENSG00000155849,ENSG00000110148,ENSG00000131759,ENSG00000163975,ENSG00000151746,ENSG00000169045,ENSG00000003137,ENSG00000130159,ENSG00000163872,ENSG00000141564,ENSG00000072778,ENSG00000114349,ENSG00000106785,ENSG00000142611,ENSG00000187642,ENSG00000157240,ENSG00000129559,ENSG00000038382,ENSG00000184571,ENSG00000100207,ENSG00000129946,ENSG00000125337,ENSG00000117602,ENSG00000162104,ENSG00000002016,ENSG00000104899,ENSG00000179051,ENSG00000140350,ENSG00000186815,ENSG00000273167,ENSG00000156265,ENSG00000101146,ENSG00000154822,ENSG00000028277,ENSG00000160948,ENSG00000142632,ENSG00000112851,ENSG00000112977,ENSG00000023445,ENSG00000163132,ENSG00000197256,ENSG00000219607,ENSG00000148484,ENSG00000005156,ENSG00000130699,ENSG00000069696,ENSG00000127191,ENSG00000198626,ENSG00000189283,ENSG00000178764,ENSG00000162065,ENSG00000171476,ENSG00000137834,ENSG00000101199,ENSG00000115138,ENSG00000141002,ENSG00000151876,ENSG00000159200,ENSG00000095261,ENSG00000179833,ENSG00000260027,ENSG00000185359,ENSG00000171791,ENSG00000183733,ENSG00000185345,ENSG00000155093,ENSG00000177565,ENSG00000198715"
GO:0048699	generation of neurons	biological_process	1.46E-07	8.06E-05	223	2233	1367	18948	"ENSG00000067606,ENSG00000102572,ENSG00000218336,ENSG00000159674,ENSG00000004399,ENSG00000103769,ENSG00000120093,ENSG00000156466,ENSG00000119508,ENSG00000182168,ENSG00000100139,ENSG00000088305,ENSG00000064961,ENSG00000185924,ENSG00000186297,ENSG00000177283,ENSG00000184349,ENSG00000076826,ENSG00000157193,ENSG00000071051,ENSG00000157851,ENSG00000152377,ENSG00000099250,ENSG00000143434,ENSG00000187535,ENSG00000104953,ENSG00000138071,ENSG00000154342,ENSG00000139304,ENSG00000139687,ENSG00000175866,ENSG00000157240,ENSG00000110400,ENSG00000125968,ENSG00000114349,ENSG00000152208,ENSG00000165731,ENSG00000251322,ENSG00000180370,ENSG00000171450,ENSG00000188064,ENSG00000054282,ENSG00000185950,ENSG00000120899,ENSG00000136279,ENSG00000107731,ENSG00000176248,ENSG00000144868,ENSG00000138795,ENSG00000273749,ENSG00000169398,ENSG00000022840,ENSG00000131759,ENSG00000273706,ENSG00000132932,ENSG00000072864,ENSG00000112038,ENSG00000004139,ENSG00000129455,ENSG00000118046,ENSG00000124126,ENSG00000070018,ENSG00000278570,ENSG00000196591,ENSG00000027075,ENSG00000134369,ENSG00000048052,ENSG00000166313,ENSG00000135144,ENSG00000072832,ENSG00000136827,ENSG00000182040,ENSG00000107104,ENSG00000079805,ENSG00000116147,ENSG00000112697,ENSG00000132670,ENSG00000082397,ENSG00000074527,ENSG00000141298,ENSG00000157087,ENSG00000111186,ENSG00000167632,ENSG00000197555,ENSG00000124813,ENSG00000173482,ENSG00000105695,ENSG00000071127,ENSG00000089116,ENSG00000006652,ENSG00000171791,ENSG00000185345,ENSG00000035862,ENSG00000158747,ENSG00000189403,ENSG00000100030,ENSG00000107736,ENSG00000147852,ENSG00000068305,ENSG00000007062,ENSG00000162065,ENSG00000131697,ENSG00000178764,ENSG00000175344,ENSG00000171316,ENSG00000116473,ENSG00000196358,ENSG00000120949,ENSG00000204120,ENSG00000079215,ENSG00000168280,ENSG00000188730,ENSG00000172201,ENSG00000130558,ENSG00000118689,ENSG00000154134,ENSG00000132359,ENSG00000008300,ENSG00000149256,ENSG00000183715,ENSG00000077782,ENSG00000164588,ENSG00000020633,ENSG00000171617,ENSG00000130940,ENSG00000127152,ENSG00000111802,ENSG00000150275,ENSG00000103126,ENSG00000135905,ENSG00000196576,ENSG00000180900,ENSG00000106070,ENSG00000106078,ENSG00000108379,ENSG00000156052,ENSG00000167191,ENSG00000183049,ENSG00000078674,ENSG00000118513,ENSG00000109339,ENSG00000043143,ENSG00000078018,ENSG00000153707,ENSG00000159216,ENSG00000148400,ENSG00000159556,ENSG00000141837,ENSG00000112367,ENSG00000184347,ENSG00000128886,ENSG00000174469,ENSG00000163110,ENSG00000064393,ENSG00000128829,ENSG00000168385,ENSG00000101544,ENSG00000116641,ENSG00000154310,ENSG00000122691,ENSG00000136826,ENSG00000076864,ENSG00000007866,ENSG00000143869,ENSG00000107263,ENSG00000131238,ENSG00000166206,ENSG00000137877,ENSG00000137474,ENSG00000128011,ENSG00000120549,ENSG00000107954,ENSG00000097007,ENSG00000196628,ENSG00000182667,ENSG00000095397,ENSG00000198121,ENSG00000128645,ENSG00000187391,ENSG00000111249,ENSG00000169032,ENSG00000167740,ENSG00000150361,ENSG00000119547,ENSG00000248905,ENSG00000197892,ENSG00000040608,ENSG00000141644,ENSG00000069188,ENSG00000064999,ENSG00000099954,ENSG00000183087,ENSG00000160460,ENSG00000148482,ENSG00000169855,ENSG00000179242,ENSG00000142949,ENSG00000197406,ENSG00000133104,ENSG00000069667,ENSG00000196405,ENSG00000169174,ENSG00000130449,ENSG00000136352,ENSG00000170027,ENSG00000257923,ENSG00000198399,ENSG00000174672,ENSG00000167081,ENSG00000198825,ENSG00000071054,ENSG00000162946,ENSG00000163251,ENSG00000163531,ENSG00000145147,ENSG00000154229,ENSG00000112290,ENSG00000124006,ENSG00000157933,ENSG00000066629,ENSG00000155974,ENSG00000179218,ENSG00000119772"
GO:0071495	cellular response to endogenous stimulus	biological_process	1.56E-07	8.17E-05	191	2233	1137	18948	"ENSG00000141564,ENSG00000142611,ENSG00000157450,ENSG00000169045,ENSG00000185950,ENSG00000132334,ENSG00000138071,ENSG00000123104,ENSG00000121281,ENSG00000129559,ENSG00000125968,ENSG00000157240,ENSG00000175354,ENSG00000129467,ENSG00000175866,ENSG00000112679,ENSG00000130283,ENSG00000170776,ENSG00000169403,ENSG00000118046,ENSG00000138829,ENSG00000112038,ENSG00000273749,ENSG00000156735,ENSG00000065150,ENSG00000138795,ENSG00000144868,ENSG00000158815,ENSG00000273706,ENSG00000177238,ENSG00000115053,ENSG00000131759,ENSG00000142185,ENSG00000169398,ENSG00000106100,ENSG00000119508,ENSG00000088305,ENSG00000011304,ENSG00000100139,ENSG00000137710,ENSG00000067606,ENSG00000106397,ENSG00000156466,ENSG00000107872,ENSG00000106633,ENSG00000184349,ENSG00000168675,ENSG00000169071,ENSG00000091831,ENSG00000112576,ENSG00000140945,ENSG00000068024,ENSG00000143627,ENSG00000183023,ENSG00000168229,ENSG00000158747,ENSG00000196562,ENSG00000135828,ENSG00000087460,ENSG00000137834,ENSG00000100030,ENSG00000180914,ENSG00000197859,ENSG00000151726,ENSG00000124160,ENSG00000100311,ENSG00000110395,ENSG00000185345,ENSG00000159720,ENSG00000077943,ENSG00000179388,ENSG00000047315,ENSG00000116473,ENSG00000087245,ENSG00000125952,ENSG00000185651,ENSG00000140564,ENSG00000198626,ENSG00000168461,ENSG00000070669,ENSG00000180875,ENSG00000163132,ENSG00000151320,ENSG00000125618,ENSG00000049323,ENSG00000079805,ENSG00000107104,ENSG00000196557,ENSG00000133895,ENSG00000149599,ENSG00000278570,ENSG00000196591,ENSG00000138031,ENSG00000048052,ENSG00000134871,ENSG00000197299,ENSG00000124813,ENSG00000197535,ENSG00000122025,ENSG00000162104,ENSG00000125740,ENSG00000130783,ENSG00000196482,ENSG00000084674,ENSG00000164808,ENSG00000132670,ENSG00000113448,ENSG00000197548,ENSG00000109332,ENSG00000214253,ENSG00000012048,ENSG00000131871,ENSG00000106991,ENSG00000153823,ENSG00000095637,ENSG00000188827,ENSG00000064393,ENSG00000186153,ENSG00000172819,ENSG00000176533,ENSG00000176194,ENSG00000150594,ENSG00000170365,ENSG00000148400,ENSG00000090020,ENSG00000113742,ENSG00000182533,ENSG00000184347,ENSG00000077782,ENSG00000103197,ENSG00000164588,ENSG00000033627,ENSG00000118689,ENSG00000099783,ENSG00000188730,ENSG00000137463,ENSG00000105287,ENSG00000140526,ENSG00000106070,ENSG00000171612,ENSG00000102935,ENSG00000169756,ENSG00000196218,ENSG00000058668,ENSG00000136352,ENSG00000120149,ENSG00000169174,ENSG00000069667,ENSG00000105647,ENSG00000166923,ENSG00000242265,ENSG00000011405,ENSG00000170027,ENSG00000170542,ENSG00000103067,ENSG00000133104,ENSG00000026508,ENSG00000169495,ENSG00000111424,ENSG00000185883,ENSG00000108821,ENSG00000157933,ENSG00000110651,ENSG00000111846,ENSG00000119772,ENSG00000090539,ENSG00000112290,ENSG00000130147,ENSG00000136378,ENSG00000145147,ENSG00000156508,ENSG00000107954,ENSG00000114279,ENSG00000133116,ENSG00000101412,ENSG00000097007,ENSG00000076864,ENSG00000053918,ENSG00000136826,ENSG00000166206,ENSG00000188582,ENSG00000143869,ENSG00000107263,ENSG00000119547,ENSG00000167658,ENSG00000127528,ENSG00000135253,ENSG00000177706,ENSG00000187391,ENSG00000188191,ENSG00000099822"
GO:0030182	neuron differentiation	biological_process	1.58E-07	8.17E-05	206	2233	1245	18948	"ENSG00000157933,ENSG00000124006,ENSG00000119772,ENSG00000155974,ENSG00000179218,ENSG00000162946,ENSG00000163251,ENSG00000198825,ENSG00000071054,ENSG00000112290,ENSG00000154229,ENSG00000163531,ENSG00000145147,ENSG00000136352,ENSG00000169174,ENSG00000130449,ENSG00000196405,ENSG00000069667,ENSG00000167081,ENSG00000174672,ENSG00000198399,ENSG00000257923,ENSG00000170027,ENSG00000179242,ENSG00000169855,ENSG00000148482,ENSG00000197406,ENSG00000133104,ENSG00000142949,ENSG00000119547,ENSG00000248905,ENSG00000160460,ENSG00000099954,ENSG00000064999,ENSG00000040608,ENSG00000141644,ENSG00000069188,ENSG00000197892,ENSG00000169032,ENSG00000111249,ENSG00000187391,ENSG00000150361,ENSG00000167740,ENSG00000128011,ENSG00000107954,ENSG00000120549,ENSG00000137474,ENSG00000137877,ENSG00000128645,ENSG00000198121,ENSG00000095397,ENSG00000182667,ENSG00000196628,ENSG00000097007,ENSG00000076864,ENSG00000154310,ENSG00000136826,ENSG00000166206,ENSG00000131238,ENSG00000143869,ENSG00000107263,ENSG00000163110,ENSG00000064393,ENSG00000174469,ENSG00000101544,ENSG00000116641,ENSG00000168385,ENSG00000128829,ENSG00000159216,ENSG00000148400,ENSG00000153707,ENSG00000184347,ENSG00000112367,ENSG00000159556,ENSG00000141837,ENSG00000167191,ENSG00000183049,ENSG00000078018,ENSG00000109339,ENSG00000043143,ENSG00000108379,ENSG00000106078,ENSG00000156052,ENSG00000180900,ENSG00000196576,ENSG00000135905,ENSG00000106070,ENSG00000130940,ENSG00000127152,ENSG00000103126,ENSG00000150275,ENSG00000111802,ENSG00000183715,ENSG00000077782,ENSG00000008300,ENSG00000149256,ENSG00000154134,ENSG00000132359,ENSG00000171617,ENSG00000020633,ENSG00000164588,ENSG00000168280,ENSG00000079215,ENSG00000118689,ENSG00000172201,ENSG00000130558,ENSG00000188730,ENSG00000204120,ENSG00000120949,ENSG00000116473,ENSG00000196358,ENSG00000178764,ENSG00000131697,ENSG00000162065,ENSG00000175344,ENSG00000158747,ENSG00000189403,ENSG00000007062,ENSG00000068305,ENSG00000147852,ENSG00000107736,ENSG00000100030,ENSG00000089116,ENSG00000035862,ENSG00000185345,ENSG00000006652,ENSG00000171791,ENSG00000197555,ENSG00000124813,ENSG00000167632,ENSG00000111186,ENSG00000105695,ENSG00000173482,ENSG00000141298,ENSG00000074527,ENSG00000082397,ENSG00000132670,ENSG00000157087,ENSG00000136827,ENSG00000072832,ENSG00000135144,ENSG00000166313,ENSG00000116147,ENSG00000112697,ENSG00000079805,ENSG00000107104,ENSG00000182040,ENSG00000070018,ENSG00000278570,ENSG00000196591,ENSG00000048052,ENSG00000132932,ENSG00000124126,ENSG00000129455,ENSG00000118046,ENSG00000004139,ENSG00000273749,ENSG00000138795,ENSG00000144868,ENSG00000176248,ENSG00000273706,ENSG00000131759,ENSG00000169398,ENSG00000251322,ENSG00000165731,ENSG00000180370,ENSG00000152208,ENSG00000114349,ENSG00000107731,ENSG00000136279,ENSG00000120899,ENSG00000185950,ENSG00000188064,ENSG00000138071,ENSG00000104953,ENSG00000125968,ENSG00000110400,ENSG00000157240,ENSG00000139687,ENSG00000175866,ENSG00000139304,ENSG00000154342,ENSG00000184349,ENSG00000076826,ENSG00000177283,ENSG00000186297,ENSG00000187535,ENSG00000143434,ENSG00000099250,ENSG00000152377,ENSG00000157851,ENSG00000071051,ENSG00000157193,ENSG00000064961,ENSG00000185924,ENSG00000119508,ENSG00000088305,ENSG00000100139,ENSG00000182168,ENSG00000159674,ENSG00000218336,ENSG00000102572,ENSG00000067606,ENSG00000156466,ENSG00000103769,ENSG00000004399"
GO:0065009	regulation of molecular function	biological_process	1.60E-07	8.17E-05	425	2233	2893	18948	"ENSG00000248405,ENSG00000181104,ENSG00000059915,ENSG00000132359,ENSG00000103197,ENSG00000130038,ENSG00000161509,ENSG00000142459,ENSG00000127946,ENSG00000178996,ENSG00000145819,ENSG00000148660,ENSG00000104824,ENSG00000105287,ENSG00000135905,ENSG00000136457,ENSG00000180900,ENSG00000124831,ENSG00000102755,ENSG00000103126,ENSG00000084234,ENSG00000160111,ENSG00000169756,ENSG00000149177,ENSG00000159788,ENSG00000196220,ENSG00000163220,ENSG00000109339,ENSG00000147799,ENSG00000103043,ENSG00000213465,ENSG00000077984,ENSG00000132256,ENSG00000214253,ENSG00000183049,ENSG00000167191,ENSG00000119522,ENSG00000061938,ENSG00000127084,ENSG00000156052,ENSG00000196975,ENSG00000240065,ENSG00000186660,ENSG00000196743,ENSG00000145779,ENSG00000172232,ENSG00000155657,ENSG00000173163,ENSG00000168385,ENSG00000022556,ENSG00000164867,ENSG00000064393,ENSG00000276043,ENSG00000119698,ENSG00000150594,ENSG00000134744,ENSG00000198373,ENSG00000157978,ENSG00000097007,ENSG00000187741,ENSG00000133116,ENSG00000060709,ENSG00000114279,ENSG00000188822,ENSG00000107954,ENSG00000105939,ENSG00000241484,ENSG00000002822,ENSG00000018280,ENSG00000131238,ENSG00000178685,ENSG00000122691,ENSG00000154310,ENSG00000136826,ENSG00000182621,ENSG00000114353,ENSG00000141556,ENSG00000184047,ENSG00000160460,ENSG00000106018,ENSG00000132554,ENSG00000197852,ENSG00000116062,ENSG00000080824,ENSG00000169032,ENSG00000185614,ENSG00000104728,ENSG00000053524,ENSG00000174672,ENSG00000166923,ENSG00000188559,ENSG00000111424,ENSG00000026508,ENSG00000169855,ENSG00000136002,ENSG00000145147,ENSG00000103227,ENSG00000185989,ENSG00000117676,ENSG00000145214,ENSG00000163251,ENSG00000128310,ENSG00000116525,ENSG00000163636,ENSG00000137710,ENSG00000125637,ENSG00000197114,ENSG00000157193,ENSG00000169992,ENSG00000105738,ENSG00000169071,ENSG00000152377,ENSG00000099250,ENSG00000076826,ENSG00000163219,ENSG00000152818,ENSG00000164300,ENSG00000185924,ENSG00000160310,ENSG00000171853,ENSG00000091831,ENSG00000112576,ENSG00000105229,ENSG00000185950,ENSG00000173334,ENSG00000124570,ENSG00000188064,ENSG00000182957,ENSG00000180370,ENSG00000251322,ENSG00000171450,ENSG00000165731,ENSG00000150401,ENSG00000162337,ENSG00000140939,ENSG00000139687,ENSG00000166444,ENSG00000112679,ENSG00000125968,ENSG00000173992,ENSG00000175354,ENSG00000197943,ENSG00000275832,ENSG00000121281,ENSG00000142235,ENSG00000101109,ENSG00000105401,ENSG00000118046,ENSG00000169403,ENSG00000159733,ENSG00000099864,ENSG00000072864,ENSG00000120278,ENSG00000198363,ENSG00000173848,ENSG00000221978,ENSG00000130382,ENSG00000159314,ENSG00000156735,ENSG00000065150,ENSG00000146966,ENSG00000133895,ENSG00000103018,ENSG00000217930,ENSG00000124275,ENSG00000157985,ENSG00000108179,ENSG00000072832,ENSG00000138031,ENSG00000197299,ENSG00000100055,ENSG00000070018,ENSG00000196591,ENSG00000027075,ENSG00000166922,ENSG00000150455,ENSG00000111452,ENSG00000167291,ENSG00000167632,ENSG00000197555,ENSG00000077942,ENSG00000136828,ENSG00000113448,ENSG00000214694,ENSG00000161542,ENSG00000147852,ENSG00000105325,ENSG00000112137,ENSG00000125730,ENSG00000174485,ENSG00000189403,ENSG00000115266,ENSG00000163947,ENSG00000100599,ENSG00000035862,ENSG00000100311,ENSG00000091428,ENSG00000131037,ENSG00000185651,ENSG00000153201,ENSG00000142546,ENSG00000101200,ENSG00000116473,ENSG00000273734,ENSG00000223802,ENSG00000175344,ENSG00000180875,ENSG00000175221,ENSG00000107937,ENSG00000105963,ENSG00000140564,ENSG00000198915,ENSG00000077782,ENSG00000150760,ENSG00000162711,ENSG00000141404,ENSG00000137504,ENSG00000198648,ENSG00000140451,ENSG00000150527,ENSG00000126217,ENSG00000196576,ENSG00000128805,ENSG00000166573,ENSG00000058668,ENSG00000104946,ENSG00000180448,ENSG00000008710,ENSG00000179588,ENSG00000105339,ENSG00000178607,ENSG00000134852,ENSG00000145703,ENSG00000054611,ENSG00000197461,ENSG00000188827,ENSG00000197019,ENSG00000133612,ENSG00000128829,ENSG00000116641,ENSG00000157782,ENSG00000101188,ENSG00000015413,ENSG00000179604,ENSG00000163956,ENSG00000140398,ENSG00000182533,ENSG00000176658,ENSG00000148400,ENSG00000090020,ENSG00000082805,ENSG00000144711,ENSG00000197226,ENSG00000138669,ENSG00000164082,ENSG00000198121,ENSG00000143344,ENSG00000137877,ENSG00000101412,ENSG00000143420,ENSG00000136305,ENSG00000107263,ENSG00000103479,ENSG00000021355,ENSG00000076864,ENSG00000040608,ENSG00000149596,ENSG00000183087,ENSG00000107099,ENSG00000142733,ENSG00000188191,ENSG00000147509,ENSG00000176204,ENSG00000267748,ENSG00000136928,ENSG00000205339,ENSG00000187391,ENSG00000026559,ENSG00000198399,ENSG00000095370,ENSG00000152061,ENSG00000170027,ENSG00000122188,ENSG00000105647,ENSG00000157388,ENSG00000121933,ENSG00000031823,ENSG00000139436,ENSG00000120149,ENSG00000169174,ENSG00000142949,ENSG00000213523,ENSG00000110958,ENSG00000159842,ENSG00000204583,ENSG00000169515,ENSG00000170542,ENSG00000167202,ENSG00000137875,ENSG00000092051,ENSG00000157933,ENSG00000110651,ENSG00000153531,ENSG00000137841,ENSG00000112208,ENSG00000154229,ENSG00000130147,ENSG00000134668,ENSG00000165995,ENSG00000196277,ENSG00000186716,ENSG00000166311,ENSG00000160972,ENSG00000118503,ENSG00000067066,ENSG00000162595,ENSG00000131467,ENSG00000113263,ENSG00000143543,ENSG00000106100,ENSG00000067208,ENSG00000004399,ENSG00000176720,ENSG00000138835,ENSG00000067606,ENSG00000160293,ENSG00000174705,ENSG00000205629,ENSG00000071051,ENSG00000170142,ENSG00000187555,ENSG00000104885,ENSG00000213906,ENSG00000134516,ENSG00000085511,ENSG00000162407,ENSG00000184349,ENSG00000177283,ENSG00000068024,ENSG00000196730,ENSG00000142655,ENSG00000055208,ENSG00000134215,ENSG00000120899,ENSG00000151746,ENSG00000136279,ENSG00000130159,ENSG00000106785,ENSG00000114349,ENSG00000185101,ENSG00000141564,ENSG00000129467,ENSG00000154342,ENSG00000157240,ENSG00000178404,ENSG00000213533,ENSG00000038382,ENSG00000131236,ENSG00000112038,ENSG00000124126,ENSG00000170776,ENSG00000137727,ENSG00000131759,ENSG00000113194,ENSG00000169398,ENSG00000158815,ENSG00000131374,ENSG00000110148,ENSG00000155849,ENSG00000176248,ENSG00000138795,ENSG00000136930,ENSG00000154822,ENSG00000079805,ENSG00000005421,ENSG00000163132,ENSG00000023445,ENSG00000166783,ENSG00000151320,ENSG00000142632,ENSG00000101197,ENSG00000112851,ENSG00000112977,ENSG00000099331,ENSG00000148484,ENSG00000219607,ENSG00000117602,ENSG00000162104,ENSG00000100124,ENSG00000197535,ENSG00000122025,ENSG00000129946,ENSG00000167476,ENSG00000197561,ENSG00000273167,ENSG00000156265,ENSG00000254093,ENSG00000132670,ENSG00000185104,ENSG00000179051,ENSG00000104899,ENSG00000101199,ENSG00000100030,ENSG00000087460,ENSG00000095261,ENSG00000159200,ENSG00000110395,ENSG00000185345,ENSG00000155093,ENSG00000171791,ENSG00000185359,ENSG00000140450,ENSG00000091592,ENSG00000151726,ENSG00000073060,ENSG00000124134,ENSG00000075711,ENSG00000018408,ENSG00000177359,ENSG00000143786,ENSG00000069696,ENSG00000127191,ENSG00000175029,ENSG00000162065,ENSG00000198626"
GO:0065007	biological regulation	biological_process	1.82E-07	8.86E-05	1459	2233	11449	18948	"ENSG00000156466,ENSG00000197858,ENSG00000179922,ENSG00000079691,ENSG00000103769,ENSG00000181090,ENSG00000125637,ENSG00000110713,ENSG00000106397,ENSG00000117013,ENSG00000137710,ENSG00000084092,ENSG00000132394,ENSG00000037280,ENSG00000269699,ENSG00000101333,ENSG00000100154,ENSG00000078399,ENSG00000160310,ENSG00000099250,ENSG00000164916,ENSG00000099866,ENSG00000134283,ENSG00000076826,ENSG00000106633,ENSG00000107872,ENSG00000186297,ENSG00000168675,ENSG00000118004,ENSG00000110400,ENSG00000163041,ENSG00000275832,ENSG00000160305,ENSG00000129353,ENSG00000162894,ENSG00000182957,ENSG00000185950,ENSG00000078902,ENSG00000162739,ENSG00000156853,ENSG00000171450,ENSG00000072609,ENSG00000243056,ENSG00000156671,ENSG00000144868,ENSG00000072864,ENSG00000132932,ENSG00000042493,ENSG00000214357,ENSG00000048052,ENSG00000008083,ENSG00000136141,ENSG00000196591,ENSG00000235608,ENSG00000149599,ENSG00000187714,ENSG00000070748,ENSG00000166012,ENSG00000146966,ENSG00000108556,ENSG00000127955,ENSG00000185619,ENSG00000157985,ENSG00000113140,ENSG00000124275,ENSG00000135249,ENSG00000082397,ENSG00000161542,ENSG00000175879,ENSG00000164808,ENSG00000105695,ENSG00000150455,ENSG00000136828,ENSG00000117713,ENSG00000141401,ENSG00000197555,ENSG00000167632,ENSG00000167291,ENSG00000150051,ENSG00000162944,ENSG00000165929,ENSG00000112137,ENSG00000105325,ENSG00000143952,ENSG00000189403,ENSG00000175221,ENSG00000223802,ENSG00000139437,ENSG00000140564,ENSG00000213585,ENSG00000078328,ENSG00000197321,ENSG00000273734,ENSG00000047315,ENSG00000048740,ENSG00000116473,ENSG00000070366,ENSG00000100354,ENSG00000203883,ENSG00000079215,ENSG00000020633,ENSG00000008838,ENSG00000100505,ENSG00000176783,ENSG00000148814,ENSG00000012232,ENSG00000130038,ENSG00000105048,ENSG00000114861,ENSG00000124564,ENSG00000172766,ENSG00000164330,ENSG00000102935,ENSG00000106070,ENSG00000135905,ENSG00000198189,ENSG00000176387,ENSG00000173269,ENSG00000127084,ENSG00000196743,ENSG00000057593,ENSG00000134086,ENSG00000166289,ENSG00000141748,ENSG00000043143,ENSG00000111859,ENSG00000119522,ENSG00000183049,ENSG00000101190,ENSG00000100888,ENSG00000131871,ENSG00000159556,ENSG00000065485,ENSG00000204531,ENSG00000080493,ENSG00000168385,ENSG00000176533,ENSG00000130413,ENSG00000163110,ENSG00000159128,ENSG00000182541,ENSG00000128886,ENSG00000018280,ENSG00000167281,ENSG00000122691,ENSG00000196628,ENSG00000157978,ENSG00000097007,ENSG00000266094,ENSG00000133116,ENSG00000128604,ENSG00000197081,ENSG00000116819,ENSG00000116062,ENSG00000197852,ENSG00000132554,ENSG00000119392,ENSG00000093167,ENSG00000173809,ENSG00000080189,ENSG00000168394,ENSG00000174672,ENSG00000053524,ENSG00000132207,ENSG00000182185,ENSG00000197380,ENSG00000079974,ENSG00000163870,ENSG00000105726,ENSG00000180871,ENSG00000101098,ENSG00000105613,ENSG00000048140,ENSG00000186188,ENSG00000185883,ENSG00000111404,ENSG00000118946,ENSG00000103326,ENSG00000100330,ENSG00000146830,ENSG00000155313,ENSG00000120093,ENSG00000174705,ENSG00000205629,ENSG00000159674,ENSG00000160293,ENSG00000204516,ENSG00000163737,ENSG00000067066,ENSG00000011304,ENSG00000141905,ENSG00000198055,ENSG00000067208,ENSG00000168056,ENSG00000162595,ENSG00000068024,ENSG00000142655,ENSG00000055208,ENSG00000170004,ENSG00000165215,ENSG00000099622,ENSG00000187535,ENSG00000170142,ENSG00000213903,ENSG00000197905,ENSG00000151276,ENSG00000106565,ENSG00000187642,ENSG00000157240,ENSG00000038382,ENSG00000184571,ENSG00000169045,ENSG00000176020,ENSG00000144191,ENSG00000003137,ENSG00000106785,ENSG00000155849,ENSG00000177238,ENSG00000110148,ENSG00000124126,ENSG00000131236,ENSG00000275700,ENSG00000100346,ENSG00000170776,ENSG00000151779,ENSG00000126803,ENSG00000112146,ENSG00000219607,ENSG00000101146,ENSG00000116147,ENSG00000142632,ENSG00000112977,ENSG00000160948,ENSG00000112851,ENSG00000163132,ENSG00000197256,ENSG00000167476,ENSG00000109572,ENSG00000186815,ENSG00000140350,ENSG00000074527,ENSG00000273167,ENSG00000173482,ENSG00000100207,ENSG00000177084,ENSG00000125337,ENSG00000002834,ENSG00000117602,ENSG00000105371,ENSG00000124134,ENSG00000008952,ENSG00000198715,ENSG00000101199,ENSG00000135862,ENSG00000159200,ENSG00000151876,ENSG00000112685,ENSG00000179833,ENSG00000011028,ENSG00000189283,ENSG00000178764,ENSG00000162065,ENSG00000169442,ENSG00000005156,ENSG00000068137,ENSG00000130699,ENSG00000172794,ENSG00000175697,ENSG00000099783,ENSG00000171456,ENSG00000167766,ENSG00000173080,ENSG00000275379,ENSG00000108684,ENSG00000128973,ENSG00000110987,ENSG00000014164,ENSG00000087903,ENSG00000140545,ENSG00000104946,ENSG00000170837,ENSG00000179588,ENSG00000127152,ENSG00000148773,ENSG00000170091,ENSG00000128805,ENSG00000196576,ENSG00000146535,ENSG00000255330,ENSG00000126217,ENSG00000140694,ENSG00000131634,ENSG00000273003,ENSG00000054611,ENSG00000092199,ENSG00000141956,ENSG00000134954,ENSG00000090565,ENSG00000072364,ENSG00000105339,ENSG00000197548,ENSG00000081237,ENSG00000186654,ENSG00000090020,ENSG00000148400,ENSG00000163956,ENSG00000140398,ENSG00000176160,ENSG00000157782,ENSG00000133612,ENSG00000119408,ENSG00000062822,ENSG00000103479,ENSG00000270898,ENSG00000107263,ENSG00000138669,ENSG00000242852,ENSG00000144711,ENSG00000185722,ENSG00000118160,ENSG00000168071,ENSG00000103091,ENSG00000110057,ENSG00000130429,ENSG00000054793,ENSG00000147509,ENSG00000197360,ENSG00000159753,ENSG00000177706,ENSG00000188710,ENSG00000143164,ENSG00000149476,ENSG00000197892,ENSG00000040608,ENSG00000078140,ENSG00000185885,ENSG00000021300,ENSG00000123191,ENSG00000111450,ENSG00000197063,ENSG00000170542,ENSG00000103067,ENSG00000196090,ENSG00000157388,ENSG00000102858,ENSG00000152061,ENSG00000120149,ENSG00000169174,ENSG00000130584,ENSG00000139436,ENSG00000031823,ENSG00000115464,ENSG00000130592,ENSG00000134668,ENSG00000127324,ENSG00000092051,ENSG00000155974,ENSG00000167202,ENSG00000137841,ENSG00000110651,ENSG00000105499,ENSG00000188404,ENSG00000218336,ENSG00000197114,ENSG00000181804,ENSG00000178093,ENSG00000134882,ENSG00000128310,ENSG00000116824,ENSG00000139154,ENSG00000214338,ENSG00000163636,ENSG00000185201,ENSG00000140022,ENSG00000166407,ENSG00000069020,ENSG00000171488,ENSG00000115085,ENSG00000074800,ENSG00000064961,ENSG00000152377,ENSG00000183020,ENSG00000169992,ENSG00000128655,ENSG00000175354,ENSG00000103966,ENSG00000134030,ENSG00000166444,ENSG00000142235,ENSG00000197943,ENSG00000185049,ENSG00000082074,ENSG00000157450,ENSG00000101346,ENSG00000111237,ENSG00000147475,ENSG00000165731,ENSG00000198821,ENSG00000173848,ENSG00000022840,ENSG00000159314,ENSG00000139697,ENSG00000130382,ENSG00000111912,ENSG00000129667,ENSG00000133028,ENSG00000149527,ENSG00000198453,ENSG00000099864,ENSG00000159733,ENSG00000110013,ENSG00000027075,ENSG00000130844,ENSG00000184574,ENSG00000072786,ENSG00000217930,ENSG00000049323,ENSG00000091073,ENSG00000103018,ENSG00000196557,ENSG00000133895,ENSG00000119714,ENSG00000112182,ENSG00000151067,ENSG00000133019,ENSG00000214694,ENSG00000075043,ENSG00000086102,ENSG00000152558,ENSG00000166922,ENSG00000034053,ENSG00000063046,ENSG00000076944,ENSG00000068305,ENSG00000277443,ENSG00000140548,ENSG00000101152,ENSG00000147852,ENSG00000088812,ENSG00000112238,ENSG00000180875,ENSG00000198081,ENSG00000131697,ENSG00000035664,ENSG00000101187,ENSG00000105963,ENSG00000142546,ENSG00000153201,ENSG00000185513,ENSG00000179388,ENSG00000087245,ENSG00000118689,ENSG00000125813,ENSG00000142459,ENSG00000142765,ENSG00000248405,ENSG00000164588,ENSG00000196782,ENSG00000161594,ENSG00000152601,ENSG00000050405,ENSG00000103197,ENSG00000150275,ENSG00000196218,ENSG00000139767,ENSG00000132915,ENSG00000273291,ENSG00000183011,ENSG00000240065,ENSG00000156052,ENSG00000204420,ENSG00000108557,ENSG00000213465,ENSG00000103043,ENSG00000196220,ENSG00000167191,ENSG00000196456,ENSG00000214253,ENSG00000090054,ENSG00000198373,ENSG00000134744,ENSG00000153707,ENSG00000173163,ENSG00000155657,ENSG00000053747,ENSG00000150995,ENSG00000213015,ENSG00000064393,ENSG00000164867,ENSG00000131238,ENSG00000002822,ENSG00000053918,ENSG00000182621,ENSG00000154310,ENSG00000251369,ENSG00000071626,ENSG00000171735,ENSG00000128645,ENSG00000160191,ENSG00000169926,ENSG00000114279,ENSG00000188822,ENSG00000120549,ENSG00000130529,ENSG00000060709,ENSG00000159140,ENSG00000187741,ENSG00000198039,ENSG00000168818,ENSG00000134250,ENSG00000080824,ENSG00000184985,ENSG00000196642,ENSG00000135253,ENSG00000106829,ENSG00000160949,ENSG00000106018,ENSG00000160460,ENSG00000141644,ENSG00000119547,ENSG00000198300,ENSG00000104765,ENSG00000167085,ENSG00000111424,ENSG00000169925,ENSG00000169855,ENSG00000179242,ENSG00000173559,ENSG00000125967,ENSG00000125954,ENSG00000157657,ENSG00000103227,ENSG00000132432,ENSG00000115008,ENSG00000187608,ENSG00000213145,ENSG00000163251,ENSG00000176293,ENSG00000117676,ENSG00000071054,ENSG00000004399,ENSG00000161940,ENSG00000102572,ENSG00000139946,ENSG00000166311,ENSG00000004776,ENSG00000106100,ENSG00000019144,ENSG00000119508,ENSG00000113263,ENSG00000124201,ENSG00000198604,ENSG00000130635,ENSG00000181031,ENSG00000196730,ENSG00000174332,ENSG00000104885,ENSG00000177807,ENSG00000140105,ENSG00000198924,ENSG00000154342,ENSG00000110076,ENSG00000129467,ENSG00000162849,ENSG00000223496,ENSG00000178404,ENSG00000005381,ENSG00000131873,ENSG00000136279,ENSG00000107731,ENSG00000120899,ENSG00000131355,ENSG00000185101,ENSG00000164048,ENSG00000100105,ENSG00000204644,ENSG00000169398,ENSG00000116396,ENSG00000115053,ENSG00000204390,ENSG00000113194,ENSG00000115594,ENSG00000138795,ENSG00000176248,ENSG00000175054,ENSG00000129455,ENSG00000171444,ENSG00000112038,ENSG00000060069,ENSG00000196498,ENSG00000028528,ENSG00000134871,ENSG00000113739,ENSG00000104881,ENSG00000151692,ENSG00000152784,ENSG00000136367,ENSG00000211892,ENSG00000079805,ENSG00000110900,ENSG00000132849,ENSG00000105997,ENSG00000157087,ENSG00000197561,ENSG00000081913,ENSG00000197024,ENSG00000170325,ENSG00000185104,ENSG00000128422,ENSG00000130783,ENSG00000055483,ENSG00000155926,ENSG00000122545,ENSG00000140450,ENSG00000075711,ENSG00000087460,ENSG00000100030,ENSG00000112406,ENSG00000100604,ENSG00000124780,ENSG00000131669,ENSG00000018408,ENSG00000161798,ENSG00000171487,ENSG00000125741,ENSG00000204120,ENSG00000177469,ENSG00000150527,ENSG00000140451,ENSG00000198648,ENSG00000106244,ENSG00000100106,ENSG00000058453,ENSG00000198915,ENSG00000008300,ENSG00000131508,ENSG00000120616,ENSG00000111802,ENSG00000141367,ENSG00000277893,ENSG00000157927,ENSG00000124782,ENSG00000116698,ENSG00000008710,ENSG00000161958,ENSG00000008438,ENSG00000136867,ENSG00000174586,ENSG00000118156,ENSG00000078674,ENSG00000112486,ENSG00000172456,ENSG00000159263,ENSG00000123407,ENSG00000176658,ENSG00000185787,ENSG00000179604,ENSG00000152104,ENSG00000113504,ENSG00000176194,ENSG00000015413,ENSG00000183117,ENSG00000116161,ENSG00000183826,ENSG00000021355,ENSG00000181555,ENSG00000104067,ENSG00000169224,ENSG00000132329,ENSG00000167522,ENSG00000250571,ENSG00000112799,ENSG00000164082,ENSG00000095397,ENSG00000163472,ENSG00000162105,ENSG00000156508,ENSG00000188782,ENSG00000143344,ENSG00000101412,ENSG00000112053,ENSG00000100351,ENSG00000136928,ENSG00000099822,ENSG00000267748,ENSG00000127528,ENSG00000089094,ENSG00000187391,ENSG00000110799,ENSG00000157216,ENSG00000114439,ENSG00000187147,ENSG00000206181,ENSG00000171425,ENSG00000169696,ENSG00000272822,ENSG00000169495,ENSG00000204583,ENSG00000159842,ENSG00000105647,ENSG00000145358,ENSG00000095370,ENSG00000242265,ENSG00000198399,ENSG00000130449,ENSG00000122574,ENSG00000106479,ENSG00000112290,ENSG00000104660,ENSG00000136378,ENSG00000197818,ENSG00000162728,ENSG00000141497,ENSG00000138442,ENSG00000090539,ENSG00000137875,ENSG00000115657,ENSG00000156510,ENSG00000139323,ENSG00000182095,ENSG00000111328,ENSG00000157933,ENSG00000049246,ENSG00000163931,ENSG00000015133,ENSG00000068383,ENSG00000168993,ENSG00000116525,ENSG00000167397,ENSG00000204599,ENSG00000164300,ENSG00000137101,ENSG00000163219,ENSG00000168229,ENSG00000105229,ENSG00000136153,ENSG00000182463,ENSG00000169071,ENSG00000157193,ENSG00000107807,ENSG00000129993,ENSG00000125968,ENSG00000257184,ENSG00000112679,ENSG00000132334,ENSG00000080503,ENSG00000053254,ENSG00000152467,ENSG00000171385,ENSG00000145781,ENSG00000140939,ENSG00000146205,ENSG00000174307,ENSG00000150401,ENSG00000180370,ENSG00000251322,ENSG00000243729,ENSG00000079102,ENSG00000179528,ENSG00000198363,ENSG00000109861,ENSG00000120278,ENSG00000156735,ENSG00000273749,ENSG00000011451,ENSG00000169403,ENSG00000145920,ENSG00000102547,ENSG00000138031,ENSG00000117400,ENSG00000029534,ENSG00000070018,ENSG00000148120,ENSG00000188677,ENSG00000124588,ENSG00000112697,ENSG00000107104,ENSG00000108179,ENSG00000072832,ENSG00000125618,ENSG00000113448,ENSG00000085449,ENSG00000170128,ENSG00000134996,ENSG00000020181,ENSG00000107371,ENSG00000077942,ENSG00000107581,ENSG00000111186,ENSG00000125207,ENSG00000174282,ENSG00000149091,ENSG00000006652,ENSG00000197859,ENSG00000131037,ENSG00000069493,ENSG00000066735,ENSG00000071127,ENSG00000091428,ENSG00000140749,ENSG00000107736,ENSG00000198252,ENSG00000104518,ENSG00000115266,ENSG00000196562,ENSG00000171316,ENSG00000196570,ENSG00000182606,ENSG00000075413,ENSG00000108511,ENSG00000171940,ENSG00000153827,ENSG00000072840,ENSG00000107937,ENSG00000125952,ENSG00000080224,ENSG00000180316,ENSG00000185651,ENSG00000147488,ENSG00000161031,ENSG00000254585,ENSG00000135250,ENSG00000138347,ENSG00000101200,ENSG00000111729,ENSG00000172201,ENSG00000178996,ENSG00000059915,ENSG00000171617,ENSG00000156049,ENSG00000092067,ENSG00000161509,ENSG00000108001,ENSG00000109685,ENSG00000103126,ENSG00000151702,ENSG00000106443,ENSG00000159788,ENSG00000160111,ENSG00000142449,ENSG00000276644,ENSG00000105287,ENSG00000104824,ENSG00000148660,ENSG00000164128,ENSG00000171612,ENSG00000041515,ENSG00000145819,ENSG00000198353,ENSG00000136457,ENSG00000066827,ENSG00000196975,ENSG00000108379,ENSG00000132256,ENSG00000127663,ENSG00000118513,ENSG00000147799,ENSG00000138600,ENSG00000061938,ENSG00000012048,ENSG00000254402,ENSG00000166164,ENSG00000101493,ENSG00000196242,ENSG00000136504,ENSG00000170365,ENSG00000119698,ENSG00000163159,ENSG00000205784,ENSG00000172232,ENSG00000083312,ENSG00000090316,ENSG00000133424,ENSG00000276903,ENSG00000105939,ENSG00000136286,ENSG00000114353,ENSG00000124788,ENSG00000136826,ENSG00000203867,ENSG00000182809,ENSG00000055118,ENSG00000065243,ENSG00000166974,ENSG00000136044,ENSG00000171970,ENSG00000185614,ENSG00000167971,ENSG00000169032,ENSG00000072195,ENSG00000064999,ENSG00000040487,ENSG00000184047,ENSG00000198873,ENSG00000131016,ENSG00000167658,ENSG00000197406,ENSG00000074416,ENSG00000215421,ENSG00000197965,ENSG00000141568,ENSG00000101425,ENSG00000167081,ENSG00000257923,ENSG00000011405,ENSG00000196418,ENSG00000145147,ENSG00000126231,ENSG00000162946,ENSG00000185989,ENSG00000179218,ENSG00000101782,ENSG00000176720,ENSG00000118503,ENSG00000185278,ENSG00000182168,ENSG00000186716,ENSG00000139083,ENSG00000143543,ENSG00000168918,ENSG00000140945,ENSG00000196814,ENSG00000187555,ENSG00000154217,ENSG00000184349,ENSG00000162407,ENSG00000134516,ENSG00000129559,ENSG00000175866,ENSG00000213533,ENSG00000151746,ENSG00000130159,ENSG00000080854,ENSG00000163872,ENSG00000165105,ENSG00000141564,ENSG00000072778,ENSG00000114349,ENSG00000123146,ENSG00000142611,ENSG00000122965,ENSG00000198146,ENSG00000131759,ENSG00000163975,ENSG00000172667,ENSG00000100014,ENSG00000183145,ENSG00000137727,ENSG00000148484,ENSG00000101246,ENSG00000154822,ENSG00000187017,ENSG00000028277,ENSG00000205846,ENSG00000023445,ENSG00000002016,ENSG00000169583,ENSG00000130775,ENSG00000179051,ENSG00000104899,ENSG00000156265,ENSG00000074201,ENSG00000083457,ENSG00000129946,ENSG00000197535,ENSG00000119737,ENSG00000162104,ENSG00000165661,ENSG00000260027,ENSG00000248099,ENSG00000171791,ENSG00000185359,ENSG00000183733,ENSG00000185345,ENSG00000155093,ENSG00000177565,ENSG00000139926,ENSG00000138741,ENSG00000141002,ENSG00000171476,ENSG00000137834,ENSG00000115138,ENSG00000095261,ENSG00000104883,ENSG00000127191,ENSG00000070669,ENSG00000198626,ENSG00000134684,ENSG00000100605,ENSG00000164054,ENSG00000069696,ENSG00000131378,ENSG00000130226,ENSG00000143786,ENSG00000178878,ENSG00000105879,ENSG00000178882,ENSG00000188730,ENSG00000162711,ENSG00000137504,ENSG00000113387,ENSG00000099381,ENSG00000119720,ENSG00000150760,ENSG00000149256,ENSG00000107745,ENSG00000106526,ENSG00000130508,ENSG00000154134,ENSG00000063978,ENSG00000185522,ENSG00000163468,ENSG00000180448,ENSG00000131196,ENSG00000121570,ENSG00000198569,ENSG00000112530,ENSG00000225663,ENSG00000179954,ENSG00000010818,ENSG00000106723,ENSG00000197019,ENSG00000197461,ENSG00000095637,ENSG00000109332,ENSG00000196684,ENSG00000013810,ENSG00000104388,ENSG00000112367,ENSG00000151014,ENSG00000184347,ENSG00000179165,ENSG00000159216,ENSG00000130037,ENSG00000171759,ENSG00000182533,ENSG00000173890,ENSG00000152475,ENSG00000113742,ENSG00000101544,ENSG00000154978,ENSG00000105357,ENSG00000050438,ENSG00000105376,ENSG00000166206,ENSG00000167840,ENSG00000007866,ENSG00000133619,ENSG00000188582,ENSG00000089486,ENSG00000076864,ENSG00000049883,ENSG00000042832,ENSG00000166592,ENSG00000136305,ENSG00000143420,ENSG00000205339,ENSG00000070476,ENSG00000176204,ENSG00000102870,ENSG00000005379,ENSG00000142733,ENSG00000111249,ENSG00000168297,ENSG00000177380,ENSG00000132436,ENSG00000172493,ENSG00000144893,ENSG00000213523,ENSG00000110958,ENSG00000124203,ENSG00000142949,ENSG00000162390,ENSG00000121933,ENSG00000178342,ENSG00000122188,ENSG00000170027,ENSG00000137411,ENSG00000144791,ENSG00000261308,ENSG00000127527,ENSG00000196405,ENSG00000139292,ENSG00000154229,ENSG00000130147,ENSG00000118495,ENSG00000196277,ENSG00000165995,ENSG00000164256,ENSG00000120896,ENSG00000196357,ENSG00000156026,ENSG00000100596,ENSG00000185924,ENSG00000183023,ENSG00000152818,ENSG00000112576,ENSG00000118007,ENSG00000091831,ENSG00000171853,ENSG00000101191,ENSG00000134508,ENSG00000134851,ENSG00000105738,ENSG00000183955,ENSG00000002933,ENSG00000061273,ENSG00000173992,ENSG00000198176,ENSG00000124496,ENSG00000139687,ENSG00000138071,ENSG00000121281,ENSG00000115762,ENSG00000104953,ENSG00000054179,ENSG00000188064,ENSG00000173334,ENSG00000124570,ENSG00000162337,ENSG00000183255,ENSG00000182256,ENSG00000152208,ENSG00000100427,ENSG00000179988,ENSG00000273706,ENSG00000221978,ENSG00000129990,ENSG00000138080,ENSG00000142185,ENSG00000131848,ENSG00000065150,ENSG00000118046,ENSG00000185838,ENSG00000105401,ENSG00000138411,ENSG00000101109,ENSG00000138829,ENSG00000170549,ENSG00000154655,ENSG00000130283,ENSG00000197299,ENSG00000100055,ENSG00000184292,ENSG00000133800,ENSG00000185624,ENSG00000154678,ENSG00000153395,ENSG00000267261,ENSG00000166313,ENSG00000123240,ENSG00000182871,ENSG00000135144,ENSG00000177556,ENSG00000101464,ENSG00000240747,ENSG00000153560,ENSG00000140044,ENSG00000175198,ENSG00000111452,ENSG00000196263,ENSG00000151612,ENSG00000124160,ENSG00000185658,ENSG00000140332,ENSG00000035862,ENSG00000100311,ENSG00000125285,ENSG00000089116,ENSG00000182742,ENSG00000125730,ENSG00000135828,ENSG00000175193,ENSG00000182983,ENSG00000153179,ENSG00000134061,ENSG00000100599,ENSG00000175643,ENSG00000174485,ENSG00000163947,ENSG00000175344,ENSG00000159339,ENSG00000088053,ENSG00000168461,ENSG00000173120,ENSG00000108798,ENSG00000164708,ENSG00000132676,ENSG00000077943,ENSG00000134775,ENSG00000130589,ENSG00000099917,ENSG00000124789,ENSG00000127946,ENSG00000087266,ENSG00000132749,ENSG00000171345,ENSG00000181104,ENSG00000099326,ENSG00000164976,ENSG00000117394,ENSG00000005810,ENSG00000140368,ENSG00000132359,ENSG00000132792,ENSG00000145390,ENSG00000102755,ENSG00000149177,ENSG00000167986,ENSG00000203797,ENSG00000169756,ENSG00000084234,ENSG00000123908,ENSG00000124831,ENSG00000180900,ENSG00000137463,ENSG00000008128,ENSG00000172375,ENSG00000204335,ENSG00000145779,ENSG00000186660,ENSG00000163913,ENSG00000077984,ENSG00000109339,ENSG00000163220,ENSG00000153823,ENSG00000180921,ENSG00000117020,ENSG00000276043,ENSG00000141837,ENSG00000074370,ENSG00000150594,ENSG00000135519,ENSG00000186832,ENSG00000172819,ENSG00000122224,ENSG00000110090,ENSG00000168081,ENSG00000022556,ENSG00000183783,ENSG00000241484,ENSG00000101096,ENSG00000178685,ENSG00000197013,ENSG00000100842,ENSG00000100714,ENSG00000150637,ENSG00000107954,ENSG00000081059,ENSG00000167740,ENSG00000188766,ENSG00000107821,ENSG00000173020,ENSG00000069974,ENSG00000101421,ENSG00000141556,ENSG00000158186,ENSG00000184009,ENSG00000012061,ENSG00000196345,ENSG00000163630,ENSG00000026508,ENSG00000133104,ENSG00000109906,ENSG00000112699,ENSG00000188559,ENSG00000160185,ENSG00000178199,ENSG00000104368,ENSG00000007047,ENSG00000135503,ENSG00000166923,ENSG00000145365,ENSG00000104728,ENSG00000198879,ENSG00000136352,ENSG00000069667,ENSG00000099769,ENSG00000145214,ENSG00000100399,ENSG00000112701,ENSG00000172935,ENSG00000163673,ENSG00000136002,ENSG00000007237,ENSG00000186487,ENSG00000176390,ENSG00000145506,ENSG00000138835,ENSG00000067606,ENSG00000145287,ENSG00000146670,ENSG00000181619,ENSG00000088305,ENSG00000160972,ENSG00000159692,ENSG00000131467,ENSG00000161021,ENSG00000145934,ENSG00000183570,ENSG00000166377,ENSG00000157851,ENSG00000071051,ENSG00000177283,ENSG00000154438,ENSG00000151322,ENSG00000213906,ENSG00000198003,ENSG00000085511,ENSG00000187605,ENSG00000161714,ENSG00000139304,ENSG00000169131,ENSG00000182446,ENSG00000013725,ENSG00000136059,ENSG00000123104,ENSG00000189190,ENSG00000118564,ENSG00000134215,ENSG00000116016,ENSG00000189067,ENSG00000205221,ENSG00000131374,ENSG00000158815,ENSG00000116032,ENSG00000136930,ENSG00000088881,ENSG00000138207,ENSG00000149084,ENSG00000004139,ENSG00000153814,ENSG00000117298,ENSG00000116701,ENSG00000126218,ENSG00000125347,ENSG00000078043,ENSG00000099331,ENSG00000160352,ENSG00000196781,ENSG00000278570,ENSG00000172530,ENSG00000182040,ENSG00000101197,ENSG00000136827,ENSG00000166783,ENSG00000151320,ENSG00000132518,ENSG00000005421,ENSG00000147434,ENSG00000159399,ENSG00000141298,ENSG00000254093,ENSG00000132670,ENSG00000084674,ENSG00000069424,ENSG00000144792,ENSG00000125740,ENSG00000196482,ENSG00000170011,ENSG00000072110,ENSG00000122025,ENSG00000124813,ENSG00000147324,ENSG00000100124,ENSG00000091592,ENSG00000110395,ENSG00000177374,ENSG00000180914,ENSG00000073060,ENSG00000151726,ENSG00000007062,ENSG00000148411,ENSG00000158747,ENSG00000144566,ENSG00000175029,ENSG00000211961,ENSG00000164849,ENSG00000163412,ENSG00000159720,ENSG00000177359,ENSG00000120949,ENSG00000130558,ENSG00000141404,ENSG00000152932,ENSG00000182568,ENSG00000170049,ENSG00000062194,ENSG00000033627,ENSG00000167996,ENSG00000081277,ENSG00000077782,ENSG00000058668,ENSG00000075426,ENSG00000148671,ENSG00000130940,ENSG00000158158,ENSG00000140526,ENSG00000166573,ENSG00000104490,ENSG00000185811,ENSG00000168955,ENSG00000196961,ENSG00000145703,ENSG00000188827,ENSG00000155893,ENSG00000106078,ENSG00000113262,ENSG00000134852,ENSG00000178607,ENSG00000188536,ENSG00000106004,ENSG00000106991,ENSG00000182923,ENSG00000125772,ENSG00000082805,ENSG00000100628,ENSG00000116641,ENSG00000128829,ENSG00000124249,ENSG00000101188,ENSG00000135801,ENSG00000186153,ENSG00000134627,ENSG00000102539,ENSG00000143869,ENSG00000077420,ENSG00000198121,ENSG00000257365,ENSG00000197226,ENSG00000171357,ENSG00000137877,ENSG00000188191,ENSG00000171873,ENSG00000149596,ENSG00000183087,ENSG00000067955,ENSG00000248905,ENSG00000107099,ENSG00000185053,ENSG00000169515,ENSG00000148482,ENSG00000184640,ENSG00000113430,ENSG00000026559,ENSG00000108175,ENSG00000124214,ENSG00000173040,ENSG00000167614,ENSG00000112208,ENSG00000198825,ENSG00000119772,ENSG00000173762,ENSG00000108821,ENSG00000165752,ENSG00000121741,ENSG00000153531,ENSG00000111846,ENSG00000124006"
GO:0010769	regulation of cell morphogenesis involved in differentiation	biological_process	2.04E-07	9.68E-05	71	2233	327	18948	"ENSG00000125618,ENSG00000120549,ENSG00000097007,ENSG00000107104,ENSG00000079805,ENSG00000116147,ENSG00000122691,ENSG00000184292,ENSG00000196591,ENSG00000154310,ENSG00000077942,ENSG00000197555,ENSG00000197892,ENSG00000040608,ENSG00000105695,ENSG00000111249,ENSG00000179051,ENSG00000141298,ENSG00000169032,ENSG00000197380,ENSG00000136352,ENSG00000257923,ENSG00000166923,ENSG00000179242,ENSG00000169855,ENSG00000006652,ENSG00000133104,ENSG00000111846,ENSG00000124006,ENSG00000108821,ENSG00000179218,ENSG00000018408,ENSG00000162946,ENSG00000145147,ENSG00000150760,ENSG00000019144,ENSG00000100106,ENSG00000116525,ENSG00000079691,ENSG00000004399,ENSG00000103769,ENSG00000130558,ENSG00000168675,ENSG00000184349,ENSG00000196576,ENSG00000157193,ENSG00000099250,ENSG00000169756,ENSG00000124782,ENSG00000251322,ENSG00000165731,ENSG00000138071,ENSG00000108379,ENSG00000154342,ENSG00000175866,ENSG00000225663,ENSG00000125968,ENSG00000128886,ENSG00000163110,ENSG00000004139,ENSG00000118046,ENSG00000124126,ENSG00000176248,ENSG00000153707,ENSG00000163975,ENSG00000148400,ENSG00000138795,ENSG00000273749,ENSG00000173848,ENSG00000169398,ENSG00000141837"
GO:0050885	neuromuscular process controlling balance	biological_process	2.11E-07	9.80E-05	21	2233	53	18948	"ENSG00000139304,ENSG00000196743,ENSG00000079215,ENSG00000159842,ENSG00000171735,ENSG00000116147,ENSG00000182040,ENSG00000097007,ENSG00000107736,ENSG00000186716,ENSG00000161509,ENSG00000137474,ENSG00000119508,ENSG00000251322,ENSG00000150275,ENSG00000157087,ENSG00000141837,ENSG00000078328,ENSG00000092051,ENSG00000169992,ENSG00000204120"
GO:0048869	cellular developmental process	biological_process	2.35E-07	0.0001044	580	2233	4122	18948	"ENSG00000004139,ENSG00000112038,ENSG00000060069,ENSG00000129455,ENSG00000028528,ENSG00000169398,ENSG00000176248,ENSG00000138795,ENSG00000120899,ENSG00000136279,ENSG00000107731,ENSG00000133962,ENSG00000100105,ENSG00000116016,ENSG00000154342,ENSG00000139304,ENSG00000131873,ENSG00000177807,ENSG00000071051,ENSG00000157851,ENSG00000198003,ENSG00000085511,ENSG00000177283,ENSG00000154438,ENSG00000130635,ENSG00000088305,ENSG00000119508,ENSG00000113263,ENSG00000161021,ENSG00000159692,ENSG00000019144,ENSG00000004399,ENSG00000186487,ENSG00000102572,ENSG00000067606,ENSG00000145287,ENSG00000018408,ENSG00000120949,ENSG00000125741,ENSG00000204120,ENSG00000159720,ENSG00000175029,ENSG00000100030,ENSG00000087460,ENSG00000007062,ENSG00000158747,ENSG00000283208,ENSG00000075711,ENSG00000155926,ENSG00000122545,ENSG00000100124,ENSG00000122025,ENSG00000072110,ENSG00000124813,ENSG00000157087,ENSG00000132670,ENSG00000084674,ENSG00000128422,ENSG00000069424,ENSG00000141298,ENSG00000182040,ENSG00000079805,ENSG00000151320,ENSG00000166783,ENSG00000136827,ENSG00000078043,ENSG00000125347,ENSG00000152784,ENSG00000129116,ENSG00000134871,ENSG00000104881,ENSG00000278570,ENSG00000128829,ENSG00000116641,ENSG00000186153,ENSG00000116161,ENSG00000174469,ENSG00000100628,ENSG00000179604,ENSG00000164818,ENSG00000159263,ENSG00000078674,ENSG00000134852,ENSG00000106991,ENSG00000112486,ENSG00000106004,ENSG00000118156,ENSG00000106078,ENSG00000140526,ENSG00000008438,ENSG00000185811,ENSG00000111802,ENSG00000141367,ENSG00000068796,ENSG00000075426,ENSG00000277893,ENSG00000130940,ENSG00000148671,ENSG00000157927,ENSG00000154556,ENSG00000124782,ENSG00000118434,ENSG00000078808,ENSG00000081277,ENSG00000164972,ENSG00000100106,ENSG00000058453,ENSG00000120616,ENSG00000008300,ENSG00000183715,ENSG00000077782,ENSG00000182568,ENSG00000130558,ENSG00000168280,ENSG00000137875,ENSG00000119772,ENSG00000090539,ENSG00000111846,ENSG00000121741,ENSG00000124006,ENSG00000157933,ENSG00000108821,ENSG00000139323,ENSG00000136378,ENSG00000112290,ENSG00000141497,ENSG00000198825,ENSG00000198399,ENSG00000242265,ENSG00000184640,ENSG00000168899,ENSG00000130449,ENSG00000108175,ENSG00000122574,ENSG00000185053,ENSG00000148482,ENSG00000153944,ENSG00000067955,ENSG00000183087,ENSG00000157216,ENSG00000248905,ENSG00000100351,ENSG00000112053,ENSG00000167968,ENSG00000187391,ENSG00000089094,ENSG00000127528,ENSG00000095397,ENSG00000163472,ENSG00000198121,ENSG00000137877,ENSG00000101412,ENSG00000188782,ENSG00000143869,ENSG00000134627,ENSG00000181555,ENSG00000104067,ENSG00000101109,ENSG00000138829,ENSG00000118046,ENSG00000130283,ENSG00000099864,ENSG00000022840,ENSG00000173848,ENSG00000142185,ENSG00000273706,ENSG00000212725,ENSG00000188064,ENSG00000173334,ENSG00000152208,ENSG00000165731,ENSG00000162337,ENSG00000139687,ENSG00000175354,ENSG00000036448,ENSG00000197943,ENSG00000115762,ENSG00000104953,ENSG00000138071,ENSG00000137497,ENSG00000152377,ENSG00000143434,ENSG00000105738,ENSG00000061273,ENSG00000002933,ENSG00000185924,ENSG00000183023,ENSG00000064961,ENSG00000171488,ENSG00000115085,ENSG00000091831,ENSG00000100139,ENSG00000140022,ENSG00000116824,ENSG00000218336,ENSG00000178093,ENSG00000185513,ENSG00000087245,ENSG00000134775,ENSG00000077943,ENSG00000179388,ENSG00000175344,ENSG00000131697,ENSG00000147852,ENSG00000068305,ENSG00000135828,ENSG00000112238,ENSG00000035862,ENSG00000185658,ENSG00000100311,ENSG00000125285,ENSG00000182742,ENSG00000089116,ENSG00000197603,ENSG00000140044,ENSG00000133895,ENSG00000196557,ENSG00000166313,ENSG00000182871,ENSG00000135144,ENSG00000119714,ENSG00000184292,ENSG00000027075,ENSG00000053747,ENSG00000110090,ENSG00000122224,ENSG00000186832,ENSG00000155657,ENSG00000172819,ENSG00000212657,ENSG00000064393,ENSG00000141837,ENSG00000142661,ENSG00000153707,ENSG00000163220,ENSG00000153823,ENSG00000109339,ENSG00000167191,ENSG00000214253,ENSG00000156052,ENSG00000163913,ENSG00000204420,ENSG00000133454,ENSG00000180900,ENSG00000196218,ENSG00000150275,ENSG00000102755,ENSG00000169756,ENSG00000189337,ENSG00000139767,ENSG00000164588,ENSG00000161594,ENSG00000152601,ENSG00000171345,ENSG00000132749,ENSG00000132359,ENSG00000164976,ENSG00000185215,ENSG00000125813,ENSG00000142459,ENSG00000118689,ENSG00000127946,ENSG00000007237,ENSG00000187608,ENSG00000115008,ENSG00000071054,ENSG00000163251,ENSG00000176293,ENSG00000100399,ENSG00000117676,ENSG00000104728,ENSG00000166923,ENSG00000141933,ENSG00000069667,ENSG00000136352,ENSG00000109906,ENSG00000111424,ENSG00000133104,ENSG00000167085,ENSG00000135503,ENSG00000169855,ENSG00000179242,ENSG00000114473,ENSG00000141644,ENSG00000069188,ENSG00000069974,ENSG00000165325,ENSG00000160460,ENSG00000106346,ENSG00000184009,ENSG00000012061,ENSG00000119547,ENSG00000167740,ENSG00000150361,ENSG00000134250,ENSG00000135253,ENSG00000107821,ENSG00000169926,ENSG00000128645,ENSG00000081059,ENSG00000187741,ENSG00000120549,ENSG00000107954,ENSG00000128011,ENSG00000130529,ENSG00000101096,ENSG00000131238,ENSG00000154310,ENSG00000071626,ENSG00000182621,ENSG00000131236,ENSG00000124126,ENSG00000170776,ENSG00000131759,ENSG00000177238,ENSG00000167680,ENSG00000163975,ENSG00000132972,ENSG00000003137,ENSG00000114349,ENSG00000142611,ENSG00000072778,ENSG00000175866,ENSG00000157240,ENSG00000106565,ENSG00000184571,ENSG00000154227,ENSG00000187535,ENSG00000134516,ENSG00000184349,ENSG00000162407,ENSG00000068024,ENSG00000165215,ENSG00000186231,ENSG00000168918,ENSG00000182168,ENSG00000011304,ENSG00000139083,ENSG00000168056,ENSG00000120093,ENSG00000176720,ENSG00000163737,ENSG00000174705,ENSG00000159674,ENSG00000105676,ENSG00000196358,ENSG00000011028,ENSG00000162065,ENSG00000178764,ENSG00000171476,ENSG00000137834,ENSG00000135862,ENSG00000159200,ENSG00000171791,ENSG00000183733,ENSG00000185345,ENSG00000260027,ENSG00000139926,ENSG00000177565,ENSG00000173482,ENSG00000197535,ENSG00000104899,ENSG00000179051,ENSG00000074527,ENSG00000154822,ENSG00000028277,ENSG00000140553,ENSG00000116147,ENSG00000163132,ENSG00000112146,ENSG00000126803,ENSG00000134369,ENSG00000105357,ENSG00000101544,ENSG00000151014,ENSG00000112367,ENSG00000184347,ENSG00000182533,ENSG00000159216,ENSG00000148400,ENSG00000090020,ENSG00000078018,ENSG00000072364,ENSG00000092199,ENSG00000225663,ENSG00000104450,ENSG00000112530,ENSG00000131634,ENSG00000134954,ENSG00000128805,ENSG00000196576,ENSG00000146535,ENSG00000127152,ENSG00000179588,ENSG00000099381,ENSG00000087903,ENSG00000111224,ENSG00000154134,ENSG00000149256,ENSG00000150760,ENSG00000178882,ENSG00000188730,ENSG00000171456,ENSG00000162711,ENSG00000178878,ENSG00000155974,ENSG00000103257,ENSG00000066629,ENSG00000154229,ENSG00000118495,ENSG00000170027,ENSG00000139292,ENSG00000196405,ENSG00000120149,ENSG00000169174,ENSG00000144791,ENSG00000130584,ENSG00000213523,ENSG00000111450,ENSG00000142949,ENSG00000021300,ENSG00000197063,ENSG00000170627,ENSG00000197892,ENSG00000040608,ENSG00000132436,ENSG00000185885,ENSG00000177706,ENSG00000111249,ENSG00000137474,ENSG00000107263,ENSG00000007866,ENSG00000166206,ENSG00000076864,ENSG00000049883,ENSG00000145920,ENSG00000179168,ENSG00000132932,ENSG00000180549,ENSG00000072864,ENSG00000170486,ENSG00000144868,ENSG00000125844,ENSG00000273749,ENSG00000185950,ENSG00000054282,ENSG00000078902,ENSG00000053254,ENSG00000079102,ENSG00000251322,ENSG00000171450,ENSG00000180370,ENSG00000162739,ENSG00000156853,ENSG00000129993,ENSG00000110400,ENSG00000125968,ENSG00000080503,ENSG00000163041,ENSG00000157193,ENSG00000164916,ENSG00000134283,ENSG00000099250,ENSG00000169071,ENSG00000186297,ENSG00000168675,ENSG00000076826,ENSG00000134762,ENSG00000171811,ENSG00000138892,ENSG00000078399,ENSG00000160310,ENSG00000116525,ENSG00000079691,ENSG00000179922,ENSG00000103769,ENSG00000156466,ENSG00000106397,ENSG00000137710,ENSG00000161031,ENSG00000116473,ENSG00000138347,ENSG00000135250,ENSG00000171316,ENSG00000139437,ENSG00000140564,ENSG00000213585,ENSG00000078328,ENSG00000107937,ENSG00000107736,ENSG00000105325,ENSG00000189403,ENSG00000196562,ENSG00000006652,ENSG00000125207,ENSG00000099204,ENSG00000071127,ENSG00000150455,ENSG00000020181,ENSG00000105695,ENSG00000248592,ENSG00000111186,ENSG00000077942,ENSG00000117713,ENSG00000167632,ENSG00000197555,ENSG00000113448,ENSG00000082397,ENSG00000107104,ENSG00000188677,ENSG00000112697,ENSG00000125618,ENSG00000072832,ENSG00000113140,ENSG00000008083,ENSG00000048052,ENSG00000070018,ENSG00000196591,ENSG00000083312,ENSG00000168385,ENSG00000172232,ENSG00000128886,ENSG00000090316,ENSG00000163110,ENSG00000159556,ENSG00000101493,ENSG00000204531,ENSG00000170365,ENSG00000118513,ENSG00000043143,ENSG00000183049,ENSG00000101190,ENSG00000100918,ENSG00000061938,ENSG00000196975,ENSG00000127084,ENSG00000134086,ENSG00000162522,ENSG00000108379,ENSG00000106070,ENSG00000148660,ENSG00000066827,ENSG00000135905,ENSG00000151702,ENSG00000103126,ENSG00000102935,ENSG00000020633,ENSG00000171617,ENSG00000114861,ENSG00000092067,ENSG00000172201,ENSG00000079215,ENSG00000203883,ENSG00000179218,ENSG00000186188,ENSG00000135480,ENSG00000145147,ENSG00000163531,ENSG00000114841,ENSG00000181192,ENSG00000162946,ENSG00000257923,ENSG00000174672,ENSG00000167081,ENSG00000197380,ENSG00000197406,ENSG00000173809,ENSG00000064999,ENSG00000109063,ENSG00000099954,ENSG00000198873,ENSG00000167658,ENSG00000187049,ENSG00000169032,ENSG00000072195,ENSG00000196628,ENSG00000097007,ENSG00000182667,ENSG00000122691,ENSG00000136826"
GO:0007165	signal transduction	biological_process	2.40E-07	0.0001044	782	2233	5752	18948	"ENSG00000077782,ENSG00000008300,ENSG00000131508,ENSG00000198915,ENSG00000081277,ENSG00000106244,ENSG00000198648,ENSG00000033627,ENSG00000152932,ENSG00000141404,ENSG00000130558,ENSG00000104490,ENSG00000166573,ENSG00000140526,ENSG00000161958,ENSG00000008438,ENSG00000008710,ENSG00000124782,ENSG00000157927,ENSG00000111802,ENSG00000141367,ENSG00000058668,ENSG00000112486,ENSG00000182923,ENSG00000106991,ENSG00000178607,ENSG00000134852,ENSG00000113262,ENSG00000145703,ENSG00000196961,ENSG00000186153,ENSG00000101188,ENSG00000176194,ENSG00000116641,ENSG00000179604,ENSG00000100628,ENSG00000082805,ENSG00000143344,ENSG00000101412,ENSG00000137877,ENSG00000171357,ENSG00000257365,ENSG00000164082,ENSG00000112799,ENSG00000198121,ENSG00000104067,ENSG00000169224,ENSG00000132329,ENSG00000143869,ENSG00000077420,ENSG00000102539,ENSG00000107099,ENSG00000187147,ENSG00000183087,ENSG00000187391,ENSG00000171873,ENSG00000136928,ENSG00000100351,ENSG00000122574,ENSG00000108175,ENSG00000242265,ENSG00000095370,ENSG00000198399,ENSG00000145358,ENSG00000105647,ENSG00000159842,ENSG00000148482,ENSG00000169495,ENSG00000272822,ENSG00000157933,ENSG00000111846,ENSG00000165752,ENSG00000108821,ENSG00000173762,ENSG00000137875,ENSG00000090539,ENSG00000138442,ENSG00000198825,ENSG00000173040,ENSG00000112290,ENSG00000161021,ENSG00000113263,ENSG00000131467,ENSG00000119508,ENSG00000106100,ENSG00000166311,ENSG00000139946,ENSG00000181619,ENSG00000138835,ENSG00000102572,ENSG00000067606,ENSG00000145506,ENSG00000004399,ENSG00000176390,ENSG00000085511,ENSG00000213906,ENSG00000154438,ENSG00000177283,ENSG00000157851,ENSG00000071051,ENSG00000104885,ENSG00000196730,ENSG00000181031,ENSG00000145934,ENSG00000189067,ENSG00000116016,ENSG00000134215,ENSG00000131355,ENSG00000120899,ENSG00000136279,ENSG00000107731,ENSG00000123104,ENSG00000131873,ENSG00000013725,ENSG00000110076,ENSG00000182446,ENSG00000129467,ENSG00000154342,ENSG00000161714,ENSG00000116701,ENSG00000112038,ENSG00000004139,ENSG00000171444,ENSG00000175054,ENSG00000138795,ENSG00000136930,ENSG00000115594,ENSG00000169398,ENSG00000158815,ENSG00000116032,ENSG00000132518,ENSG00000151320,ENSG00000101197,ENSG00000110900,ENSG00000172530,ENSG00000132849,ENSG00000079805,ENSG00000211892,ENSG00000278570,ENSG00000196781,ENSG00000099331,ENSG00000125347,ENSG00000078043,ENSG00000126218,ENSG00000104881,ENSG00000134871,ENSG00000113739,ENSG00000100124,ENSG00000147324,ENSG00000124813,ENSG00000122025,ENSG00000155926,ENSG00000196482,ENSG00000084674,ENSG00000128422,ENSG00000132670,ENSG00000185104,ENSG00000197561,ENSG00000081913,ENSG00000147434,ENSG00000158747,ENSG00000148411,ENSG00000100030,ENSG00000087460,ENSG00000151726,ENSG00000075711,ENSG00000180914,ENSG00000073060,ENSG00000177374,ENSG00000110395,ENSG00000120949,ENSG00000159720,ENSG00000204120,ENSG00000164849,ENSG00000018408,ENSG00000175029,ENSG00000211961,ENSG00000144566,ENSG00000100604,ENSG00000132359,ENSG00000140368,ENSG00000103197,ENSG00000164976,ENSG00000248405,ENSG00000196782,ENSG00000181104,ENSG00000171345,ENSG00000087266,ENSG00000127946,ENSG00000118689,ENSG00000123908,ENSG00000084234,ENSG00000167986,ENSG00000132915,ENSG00000149177,ENSG00000102755,ENSG00000214253,ENSG00000167191,ENSG00000196220,ENSG00000163220,ENSG00000153823,ENSG00000109339,ENSG00000103043,ENSG00000213465,ENSG00000163913,ENSG00000186660,ENSG00000204420,ENSG00000156052,ENSG00000240065,ENSG00000064393,ENSG00000183783,ENSG00000164867,ENSG00000168081,ENSG00000150995,ENSG00000172819,ENSG00000153707,ENSG00000135519,ENSG00000150594,ENSG00000134744,ENSG00000141837,ENSG00000117020,ENSG00000187741,ENSG00000081059,ENSG00000107954,ENSG00000188822,ENSG00000150637,ENSG00000130529,ENSG00000114279,ENSG00000160191,ENSG00000100842,ENSG00000154310,ENSG00000182621,ENSG00000101096,ENSG00000241484,ENSG00000119547,ENSG00000184009,ENSG00000158186,ENSG00000160460,ENSG00000069974,ENSG00000106018,ENSG00000173020,ENSG00000106829,ENSG00000135253,ENSG00000196642,ENSG00000188766,ENSG00000184985,ENSG00000134250,ENSG00000080824,ENSG00000069667,ENSG00000136352,ENSG00000104728,ENSG00000166923,ENSG00000145365,ENSG00000135503,ENSG00000007047,ENSG00000104368,ENSG00000169855,ENSG00000160185,ENSG00000188559,ENSG00000112699,ENSG00000111424,ENSG00000167085,ENSG00000133104,ENSG00000104765,ENSG00000026508,ENSG00000136002,ENSG00000163673,ENSG00000172935,ENSG00000071054,ENSG00000117676,ENSG00000145214,ENSG00000213145,ENSG00000163251,ENSG00000187608,ENSG00000115008,ENSG00000099769,ENSG00000132432,ENSG00000163636,ENSG00000185201,ENSG00000116824,ENSG00000128310,ENSG00000178093,ENSG00000197114,ENSG00000218336,ENSG00000156026,ENSG00000120896,ENSG00000105499,ENSG00000061273,ENSG00000128655,ENSG00000183955,ENSG00000169992,ENSG00000105738,ENSG00000183020,ENSG00000152377,ENSG00000101191,ENSG00000115085,ENSG00000091831,ENSG00000112576,ENSG00000171488,ENSG00000069020,ENSG00000185924,ENSG00000183023,ENSG00000165731,ENSG00000147475,ENSG00000111237,ENSG00000152208,ENSG00000182256,ENSG00000183255,ENSG00000162337,ENSG00000101346,ENSG00000173334,ENSG00000054179,ENSG00000188064,ENSG00000157450,ENSG00000082074,ENSG00000197943,ENSG00000121281,ENSG00000138071,ENSG00000139687,ENSG00000198176,ENSG00000175354,ENSG00000159733,ENSG00000130283,ENSG00000099864,ENSG00000149527,ENSG00000101109,ENSG00000138829,ENSG00000105401,ENSG00000185838,ENSG00000129667,ENSG00000118046,ENSG00000159314,ENSG00000142185,ENSG00000173848,ENSG00000198821,ENSG00000135144,ENSG00000133019,ENSG00000101464,ENSG00000166313,ENSG00000151067,ENSG00000123240,ENSG00000119714,ENSG00000267261,ENSG00000133895,ENSG00000091073,ENSG00000154678,ENSG00000049323,ENSG00000072786,ENSG00000184574,ENSG00000185624,ENSG00000133800,ENSG00000184292,ENSG00000027075,ENSG00000100055,ENSG00000197299,ENSG00000166922,ENSG00000111452,ENSG00000214694,ENSG00000163947,ENSG00000175643,ENSG00000100599,ENSG00000134061,ENSG00000153179,ENSG00000147852,ENSG00000135828,ENSG00000125730,ENSG00000068305,ENSG00000035862,ENSG00000140332,ENSG00000124160,ENSG00000100311,ENSG00000087245,ENSG00000077943,ENSG00000185513,ENSG00000164708,ENSG00000132676,ENSG00000105963,ENSG00000035664,ENSG00000168461,ENSG00000131697,ENSG00000088053,ENSG00000175344,ENSG00000180875,ENSG00000130508,ENSG00000154134,ENSG00000014164,ENSG00000150760,ENSG00000149256,ENSG00000108684,ENSG00000113387,ENSG00000173080,ENSG00000162711,ENSG00000188730,ENSG00000171456,ENSG00000099783,ENSG00000126217,ENSG00000146535,ENSG00000128805,ENSG00000196576,ENSG00000170091,ENSG00000180448,ENSG00000127152,ENSG00000131196,ENSG00000170837,ENSG00000063978,ENSG00000104388,ENSG00000186654,ENSG00000081237,ENSG00000196684,ENSG00000109332,ENSG00000095637,ENSG00000197461,ENSG00000106723,ENSG00000010818,ENSG00000273003,ENSG00000131634,ENSG00000119408,ENSG00000133612,ENSG00000154978,ENSG00000163956,ENSG00000113742,ENSG00000173890,ENSG00000182533,ENSG00000148400,ENSG00000090020,ENSG00000130037,ENSG00000184347,ENSG00000136305,ENSG00000144711,ENSG00000138669,ENSG00000166592,ENSG00000042832,ENSG00000076864,ENSG00000089486,ENSG00000188582,ENSG00000107263,ENSG00000007866,ENSG00000166206,ENSG00000270898,ENSG00000103479,ENSG00000132436,ENSG00000185885,ENSG00000078140,ENSG00000040608,ENSG00000149476,ENSG00000197892,ENSG00000188710,ENSG00000177706,ENSG00000142733,ENSG00000147509,ENSG00000176204,ENSG00000130429,ENSG00000205339,ENSG00000103091,ENSG00000110057,ENSG00000139292,ENSG00000196405,ENSG00000115464,ENSG00000127527,ENSG00000144791,ENSG00000139436,ENSG00000120149,ENSG00000169174,ENSG00000170027,ENSG00000122188,ENSG00000102858,ENSG00000121933,ENSG00000196090,ENSG00000157388,ENSG00000162390,ENSG00000103067,ENSG00000124203,ENSG00000111450,ENSG00000142949,ENSG00000213523,ENSG00000110958,ENSG00000021300,ENSG00000110651,ENSG00000137841,ENSG00000155974,ENSG00000127324,ENSG00000196277,ENSG00000118495,ENSG00000130147,ENSG00000154229,ENSG00000130592,ENSG00000162595,ENSG00000186716,ENSG00000182168,ENSG00000198055,ENSG00000118503,ENSG00000011304,ENSG00000067066,ENSG00000163737,ENSG00000160293,ENSG00000204516,ENSG00000146830,ENSG00000176720,ENSG00000134516,ENSG00000151276,ENSG00000162407,ENSG00000213903,ENSG00000184349,ENSG00000197905,ENSG00000154217,ENSG00000187535,ENSG00000196814,ENSG00000165215,ENSG00000170004,ENSG00000140945,ENSG00000055208,ENSG00000168918,ENSG00000068024,ENSG00000142611,ENSG00000123146,ENSG00000114349,ENSG00000165105,ENSG00000141564,ENSG00000072778,ENSG00000169045,ENSG00000144191,ENSG00000003137,ENSG00000151746,ENSG00000213533,ENSG00000038382,ENSG00000175866,ENSG00000129559,ENSG00000157240,ENSG00000170776,ENSG00000137727,ENSG00000100346,ENSG00000131236,ENSG00000124126,ENSG00000172667,ENSG00000131759,ENSG00000110148,ENSG00000155849,ENSG00000177238,ENSG00000163132,ENSG00000197256,ENSG00000023445,ENSG00000205846,ENSG00000142632,ENSG00000112851,ENSG00000112977,ENSG00000154822,ENSG00000101246,ENSG00000148484,ENSG00000112146,ENSG00000002834,ENSG00000162104,ENSG00000117602,ENSG00000119737,ENSG00000197535,ENSG00000129946,ENSG00000083457,ENSG00000173482,ENSG00000156265,ENSG00000273167,ENSG00000140350,ENSG00000179051,ENSG00000130775,ENSG00000169583,ENSG00000095261,ENSG00000159200,ENSG00000101199,ENSG00000115138,ENSG00000137834,ENSG00000138741,ENSG00000198715,ENSG00000008952,ENSG00000177565,ENSG00000185345,ENSG00000171791,ENSG00000185359,ENSG00000175697,ENSG00000143786,ENSG00000164054,ENSG00000131378,ENSG00000069696,ENSG00000130699,ENSG00000172794,ENSG00000100605,ENSG00000068137,ENSG00000134684,ENSG00000189283,ENSG00000198626,ENSG00000070669,ENSG00000011028,ENSG00000127191,ENSG00000114861,ENSG00000161509,ENSG00000012232,ENSG00000148814,ENSG00000008838,ENSG00000156049,ENSG00000059915,ENSG00000100354,ENSG00000111729,ENSG00000135905,ENSG00000136457,ENSG00000145819,ENSG00000106070,ENSG00000171612,ENSG00000164128,ENSG00000148660,ENSG00000105287,ENSG00000102935,ENSG00000159788,ENSG00000106443,ENSG00000103126,ENSG00000131871,ENSG00000012048,ENSG00000183049,ENSG00000100888,ENSG00000119522,ENSG00000138600,ENSG00000061938,ENSG00000141748,ENSG00000111859,ENSG00000043143,ENSG00000147799,ENSG00000132256,ENSG00000166289,ENSG00000057593,ENSG00000108379,ENSG00000173269,ENSG00000127084,ENSG00000196975,ENSG00000182541,ENSG00000128886,ENSG00000130413,ENSG00000159128,ENSG00000176533,ENSG00000172232,ENSG00000205784,ENSG00000168385,ENSG00000170365,ENSG00000196242,ENSG00000065485,ENSG00000101493,ENSG00000166164,ENSG00000166974,ENSG00000133116,ENSG00000065243,ENSG00000266094,ENSG00000097007,ENSG00000196628,ENSG00000055118,ENSG00000157978,ENSG00000122691,ENSG00000136826,ENSG00000114353,ENSG00000136286,ENSG00000132554,ENSG00000131016,ENSG00000198873,ENSG00000116062,ENSG00000184047,ENSG00000197081,ENSG00000064999,ENSG00000169032,ENSG00000167971,ENSG00000136044,ENSG00000128604,ENSG00000197380,ENSG00000053524,ENSG00000011405,ENSG00000174672,ENSG00000197965,ENSG00000080189,ENSG00000093167,ENSG00000074416,ENSG00000111404,ENSG00000185883,ENSG00000186188,ENSG00000101782,ENSG00000048140,ENSG00000179218,ENSG00000185989,ENSG00000105613,ENSG00000180871,ENSG00000163870,ENSG00000162946,ENSG00000079974,ENSG00000145147,ENSG00000204599,ENSG00000116525,ENSG00000137710,ENSG00000068383,ENSG00000125637,ENSG00000015133,ENSG00000181090,ENSG00000103769,ENSG00000156466,ENSG00000168675,ENSG00000186297,ENSG00000107872,ENSG00000099866,ENSG00000157193,ENSG00000169071,ENSG00000099250,ENSG00000160310,ENSG00000105229,ENSG00000168229,ENSG00000163219,ENSG00000137101,ENSG00000037280,ENSG00000101333,ENSG00000243729,ENSG00000251322,ENSG00000180370,ENSG00000174307,ENSG00000140939,ENSG00000078902,ENSG00000185950,ENSG00000182957,ENSG00000129353,ENSG00000275832,ENSG00000132334,ENSG00000112679,ENSG00000125968,ENSG00000110400,ENSG00000169403,ENSG00000144868,ENSG00000273749,ENSG00000156735,ENSG00000120278,ENSG00000109861,ENSG00000135249,ENSG00000125618,ENSG00000113140,ENSG00000157985,ENSG00000127955,ENSG00000108179,ENSG00000108556,ENSG00000107104,ENSG00000124588,ENSG00000149599,ENSG00000070018,ENSG00000196591,ENSG00000029534,ENSG00000117400,ENSG00000136141,ENSG00000138031,ENSG00000214357,ENSG00000111186,ENSG00000197555,ENSG00000141401,ENSG00000107581,ENSG00000077942,ENSG00000117713,ENSG00000136828,ENSG00000020181,ENSG00000134996,ENSG00000150455,ENSG00000170128,ENSG00000085449,ENSG00000113448,ENSG00000115266,ENSG00000196562,ENSG00000189403,ENSG00000198252,ENSG00000140749,ENSG00000091428,ENSG00000066735,ENSG00000162944,ENSG00000069493,ENSG00000197859,ENSG00000131037,ENSG00000149091,ENSG00000101200,ENSG00000116473,ENSG00000135250,ENSG00000047315,ENSG00000161031,ENSG00000080224,ENSG00000072840,ENSG00000171940,ENSG00000140564,ENSG00000175221,ENSG00000075413"
GO:0044707	single-multicellular organism process	biological_process	2.66E-07	0.00011373	913	2233	6832	18948	"ENSG00000145214,ENSG00000213145,ENSG00000163251,ENSG00000100399,ENSG00000117676,ENSG00000071054,ENSG00000103227,ENSG00000115008,ENSG00000187608,ENSG00000007237,ENSG00000169855,ENSG00000179242,ENSG00000160185,ENSG00000104368,ENSG00000007047,ENSG00000135503,ENSG00000026508,ENSG00000133104,ENSG00000167085,ENSG00000111424,ENSG00000109906,ENSG00000136352,ENSG00000069667,ENSG00000141933,ENSG00000125954,ENSG00000166923,ENSG00000104728,ENSG00000135253,ENSG00000107821,ENSG00000173020,ENSG00000134250,ENSG00000167740,ENSG00000150361,ENSG00000188766,ENSG00000184009,ENSG00000158186,ENSG00000119547,ENSG00000012061,ENSG00000092758,ENSG00000069974,ENSG00000160460,ENSG00000101421,ENSG00000069188,ENSG00000141644,ENSG00000053918,ENSG00000182621,ENSG00000154310,ENSG00000171735,ENSG00000253767,ENSG00000100714,ENSG00000071626,ENSG00000131238,ENSG00000002822,ENSG00000101096,ENSG00000188822,ENSG00000128011,ENSG00000150637,ENSG00000130529,ENSG00000120549,ENSG00000107954,ENSG00000114279,ENSG00000081059,ENSG00000187741,ENSG00000160191,ENSG00000128645,ENSG00000169926,ENSG00000134744,ENSG00000150594,ENSG00000142661,ENSG00000153707,ENSG00000117020,ENSG00000141101,ENSG00000074370,ENSG00000141837,ENSG00000168081,ENSG00000064393,ENSG00000164867,ENSG00000022556,ENSG00000212657,ENSG00000186832,ENSG00000155657,ENSG00000172819,ENSG00000053747,ENSG00000122224,ENSG00000213015,ENSG00000150995,ENSG00000204420,ENSG00000163913,ENSG00000240065,ENSG00000156052,ENSG00000204335,ENSG00000136859,ENSG00000180921,ENSG00000167191,ENSG00000108557,ENSG00000109339,ENSG00000163220,ENSG00000139767,ENSG00000149177,ENSG00000132915,ENSG00000189337,ENSG00000145390,ENSG00000150275,ENSG00000102755,ENSG00000196218,ENSG00000133454,ENSG00000124831,ENSG00000180900,ENSG00000123908,ENSG00000262209,ENSG00000118689,ENSG00000125813,ENSG00000164976,ENSG00000185215,ENSG00000103197,ENSG00000132359,ENSG00000132792,ENSG00000132749,ENSG00000171345,ENSG00000120254,ENSG00000181104,ENSG00000164588,ENSG00000152601,ENSG00000161594,ENSG00000088053,ENSG00000131697,ENSG00000166126,ENSG00000144821,ENSG00000198081,ENSG00000180875,ENSG00000159339,ENSG00000175344,ENSG00000179388,ENSG00000077943,ENSG00000087245,ENSG00000134775,ENSG00000142546,ENSG00000253159,ENSG00000164708,ENSG00000185513,ENSG00000089116,ENSG00000182742,ENSG00000140332,ENSG00000100311,ENSG00000035862,ENSG00000125285,ENSG00000088812,ENSG00000112238,ENSG00000068305,ENSG00000125730,ENSG00000147852,ENSG00000075043,ENSG00000253305,ENSG00000153560,ENSG00000034053,ENSG00000197603,ENSG00000027075,ENSG00000184292,ENSG00000253953,ENSG00000119714,ENSG00000166313,ENSG00000151067,ENSG00000135144,ENSG00000182871,ENSG00000133019,ENSG00000154678,ENSG00000217930,ENSG00000115902,ENSG00000049323,ENSG00000133895,ENSG00000196557,ENSG00000153395,ENSG00000212725,ENSG00000273706,ENSG00000022840,ENSG00000142185,ENSG00000198453,ENSG00000170549,ENSG00000099864,ENSG00000118046,ENSG00000101109,ENSG00000138829,ENSG00000138071,ENSG00000052126,ENSG00000036448,ENSG00000121281,ENSG00000104953,ENSG00000197943,ENSG00000175354,ENSG00000124496,ENSG00000139687,ENSG00000162337,ENSG00000101346,ENSG00000152208,ENSG00000165731,ENSG00000185049,ENSG00000157450,ENSG00000188064,ENSG00000054179,ENSG00000173334,ENSG00000124570,ENSG00000091831,ENSG00000115085,ENSG00000064961,ENSG00000183023,ENSG00000185924,ENSG00000152818,ENSG00000002933,ENSG00000185565,ENSG00000061273,ENSG00000152377,ENSG00000183020,ENSG00000105738,ENSG00000143434,ENSG00000169992,ENSG00000137497,ENSG00000132692,ENSG00000218336,ENSG00000178093,ENSG00000120896,ENSG00000116824,ENSG00000163636,ENSG00000140022,ENSG00000253846,ENSG00000100139,ENSG00000128310,ENSG00000151532,ENSG00000198825,ENSG00000112290,ENSG00000136378,ENSG00000108821,ENSG00000139323,ENSG00000141627,ENSG00000121741,ENSG00000111846,ENSG00000124006,ENSG00000157933,ENSG00000119772,ENSG00000090539,ENSG00000115657,ENSG00000137875,ENSG00000173762,ENSG00000164061,ENSG00000204583,ENSG00000159842,ENSG00000148482,ENSG00000185053,ENSG00000130449,ENSG00000108175,ENSG00000122574,ENSG00000168899,ENSG00000113430,ENSG00000242265,ENSG00000198399,ENSG00000127528,ENSG00000171873,ENSG00000187391,ENSG00000167968,ENSG00000089094,ENSG00000112053,ENSG00000172554,ENSG00000188191,ENSG00000157216,ENSG00000114439,ENSG00000248905,ENSG00000107099,ENSG00000149596,ENSG00000183087,ENSG00000110799,ENSG00000067955,ENSG00000181555,ENSG00000132329,ENSG00000104067,ENSG00000167522,ENSG00000253537,ENSG00000134627,ENSG00000143869,ENSG00000102539,ENSG00000162105,ENSG00000188782,ENSG00000137877,ENSG00000101412,ENSG00000147408,ENSG00000198121,ENSG00000173320,ENSG00000163472,ENSG00000171357,ENSG00000095397,ENSG00000159263,ENSG00000082805,ENSG00000176658,ENSG00000123407,ENSG00000100628,ENSG00000197971,ENSG00000125772,ENSG00000091262,ENSG00000183117,ENSG00000174469,ENSG00000101188,ENSG00000186153,ENSG00000116161,ENSG00000183826,ENSG00000152104,ENSG00000116641,ENSG00000254221,ENSG00000176194,ENSG00000128829,ENSG00000124249,ENSG00000106078,ENSG00000113262,ENSG00000136099,ENSG00000196961,ENSG00000166250,ENSG00000118156,ENSG00000106004,ENSG00000106991,ENSG00000112486,ENSG00000134852,ENSG00000078674,ENSG00000142197,ENSG00000154556,ENSG00000157927,ENSG00000124782,ENSG00000008710,ENSG00000130940,ENSG00000081853,ENSG00000058668,ENSG00000141367,ENSG00000111802,ENSG00000068796,ENSG00000277893,ENSG00000075426,ENSG00000166573,ENSG00000162813,ENSG00000104490,ENSG00000185811,ENSG00000008438,ENSG00000161958,ENSG00000158158,ENSG00000168280,ENSG00000198648,ENSG00000141404,ENSG00000130558,ENSG00000182568,ENSG00000008300,ENSG00000183715,ENSG00000077782,ENSG00000120616,ENSG00000058453,ENSG00000078808,ENSG00000253485,ENSG00000081277,ENSG00000131669,ENSG00000100604,ENSG00000144566,ENSG00000125741,ENSG00000159720,ENSG00000204956,ENSG00000204120,ENSG00000135074,ENSG00000120949,ENSG00000018408,ENSG00000171487,ENSG00000161798,ENSG00000177374,ENSG00000180914,ENSG00000075711,ENSG00000073060,ENSG00000283208,ENSG00000091592,ENSG00000110395,ENSG00000146122,ENSG00000115159,ENSG00000112406,ENSG00000158747,ENSG00000087460,ENSG00000007062,ENSG00000100030,ENSG00000117597,ENSG00000141298,ENSG00000132670,ENSG00000112320,ENSG00000128422,ENSG00000084674,ENSG00000069424,ENSG00000157087,ENSG00000081913,ENSG00000197561,ENSG00000159399,ENSG00000072110,ENSG00000122025,ENSG00000124813,ENSG00000100124,ENSG00000122545,ENSG00000136367,ENSG00000196781,ENSG00000278570,ENSG00000134871,ENSG00000113739,ENSG00000104881,ENSG00000126218,ENSG00000125347,ENSG00000078043,ENSG00000152784,ENSG00000131446,ENSG00000129116,ENSG00000136827,ENSG00000132518,ENSG00000151320,ENSG00000105997,ENSG00000079805,ENSG00000172530,ENSG00000070413,ENSG00000182040,ENSG00000138795,ENSG00000136930,ENSG00000088881,ENSG00000176248,ENSG00000175054,ENSG00000204644,ENSG00000158815,ENSG00000169398,ENSG00000115053,ENSG00000117298,ENSG00000138207,ENSG00000129455,ENSG00000171444,ENSG00000112038,ENSG00000004139,ENSG00000060069,ENSG00000196498,ENSG00000013725,ENSG00000162849,ENSG00000223496,ENSG00000005381,ENSG00000131873,ENSG00000123104,ENSG00000140105,ENSG00000187605,ENSG00000161714,ENSG00000154342,ENSG00000139304,ENSG00000182446,ENSG00000169131,ENSG00000110076,ENSG00000129467,ENSG00000116016,ENSG00000189067,ENSG00000133962,ENSG00000100105,ENSG00000136279,ENSG00000107731,ENSG00000120899,ENSG00000134215,ENSG00000130635,ENSG00000177283,ENSG00000154438,ENSG00000198003,ENSG00000213906,ENSG00000085511,ENSG00000177807,ENSG00000157851,ENSG00000071051,ENSG00000102572,ENSG00000168477,ENSG00000067606,ENSG00000145287,ENSG00000186487,ENSG00000004399,ENSG00000106100,ENSG00000019144,ENSG00000113263,ENSG00000131467,ENSG00000119508,ENSG00000161021,ENSG00000088305,ENSG00000004776,ENSG00000166311,ENSG00000162946,ENSG00000163870,ENSG00000181192,ENSG00000145147,ENSG00000163531,ENSG00000126231,ENSG00000253731,ENSG00000135480,ENSG00000179218,ENSG00000101782,ENSG00000186188,ENSG00000074416,ENSG00000173809,ENSG00000197406,ENSG00000149972,ENSG00000182185,ENSG00000197380,ENSG00000174672,ENSG00000101425,ENSG00000167081,ENSG00000257923,ENSG00000011405,ENSG00000185614,ENSG00000072195,ENSG00000169032,ENSG00000128604,ENSG00000116062,ENSG00000167658,ENSG00000064999,ENSG00000109063,ENSG00000099954,ENSG00000197081,ENSG00000167281,ENSG00000122691,ENSG00000136826,ENSG00000073050,ENSG00000018280,ENSG00000105939,ENSG00000197410,ENSG00000065243,ENSG00000133116,ENSG00000182809,ENSG00000203867,ENSG00000157978,ENSG00000196628,ENSG00000055118,ENSG00000097007,ENSG00000182667,ENSG00000204531,ENSG00000196242,ENSG00000170365,ENSG00000110628,ENSG00000254402,ENSG00000159556,ENSG00000101493,ENSG00000133424,ENSG00000090316,ENSG00000163110,ENSG00000128886,ENSG00000163159,ENSG00000168385,ENSG00000172232,ENSG00000108379,ENSG00000196743,ENSG00000057593,ENSG00000176387,ENSG00000196975,ENSG00000173269,ENSG00000159131,ENSG00000100918,ENSG00000183049,ENSG00000101190,ENSG00000100888,ENSG00000012048,ENSG00000131871,ENSG00000118513,ENSG00000043143,ENSG00000102935,ENSG00000103126,ENSG00000164330,ENSG00000109685,ENSG00000151702,ENSG00000106443,ENSG00000198353,ENSG00000136457,ENSG00000066827,ENSG00000135905,ENSG00000276644,ENSG00000105287,ENSG00000148660,ENSG00000164128,ENSG00000106070,ENSG00000145819,ENSG00000041515,ENSG00000203883,ENSG00000079215,ENSG00000168314,ENSG00000172201,ENSG00000161509,ENSG00000092067,ENSG00000105048,ENSG00000108001,ENSG00000114861,ENSG00000020633,ENSG00000156049,ENSG00000171617,ENSG00000008838,ENSG00000213585,ENSG00000171940,ENSG00000072840,ENSG00000153827,ENSG00000078328,ENSG00000107937,ENSG00000140564,ENSG00000129038,ENSG00000204970,ENSG00000197321,ENSG00000171316,ENSG00000108511,ENSG00000047315,ENSG00000048740,ENSG00000135250,ENSG00000138347,ENSG00000116473,ENSG00000101200,ENSG00000125952,ENSG00000161031,ENSG00000197859,ENSG00000066735,ENSG00000099204,ENSG00000071127,ENSG00000165929,ENSG00000125207,ENSG00000150051,ENSG00000149091,ENSG00000006652,ENSG00000104518,ENSG00000143952,ENSG00000189403,ENSG00000196562,ENSG00000105325,ENSG00000107736,ENSG00000082397,ENSG00000179403,ENSG00000175879,ENSG00000113448,ENSG00000117713,ENSG00000077942,ENSG00000167632,ENSG00000197555,ENSG00000276547,ENSG00000111186,ENSG00000248592,ENSG00000105695,ENSG00000150455,ENSG00000134996,ENSG00000020181,ENSG00000107371,ENSG00000070018,ENSG00000235608,ENSG00000196591,ENSG00000138031,ENSG00000048052,ENSG00000008083,ENSG00000108556,ENSG00000072832,ENSG00000113140,ENSG00000125618,ENSG00000148120,ENSG00000124588,ENSG00000112697,ENSG00000107104,ENSG00000125844,ENSG00000273749,ENSG00000170486,ENSG00000144868,ENSG00000157637,ENSG00000198363,ENSG00000072864,ENSG00000180549,ENSG00000132932,ENSG00000169403,ENSG00000179168,ENSG00000145920,ENSG00000080503,ENSG00000163041,ENSG00000129993,ENSG00000118004,ENSG00000125968,ENSG00000110400,ENSG00000112679,ENSG00000162739,ENSG00000140939,ENSG00000156853,ENSG00000243729,ENSG00000251322,ENSG00000171450,ENSG00000180370,ENSG00000160305,ENSG00000053254,ENSG00000185950,ENSG00000171385,ENSG00000054282,ENSG00000203907,ENSG00000078399,ENSG00000254122,ENSG00000037280,ENSG00000164300,ENSG00000134762,ENSG00000168229,ENSG00000105227,ENSG00000076826,ENSG00000107872,ENSG00000186297,ENSG00000107807,ENSG00000168675,ENSG00000153885,ENSG00000099250,ENSG00000169071,ENSG00000182463,ENSG00000164916,ENSG00000157193,ENSG00000134283,ENSG00000181090,ENSG00000114948,ENSG00000117013,ENSG00000106397,ENSG00000049246,ENSG00000156466,ENSG00000179922,ENSG00000079691,ENSG00000103769,ENSG00000254245,ENSG00000116525,ENSG00000167397,ENSG00000196277,ENSG00000127324,ENSG00000165995,ENSG00000154229,ENSG00000137841,ENSG00000103257,ENSG00000066629,ENSG00000092051,ENSG00000155974,ENSG00000197063,ENSG00000103067,ENSG00000148343,ENSG00000021300,ENSG00000253910,ENSG00000110958,ENSG00000111450,ENSG00000123191,ENSG00000142949,ENSG00000124203,ENSG00000169174,ENSG00000120149,ENSG00000130584,ENSG00000139436,ENSG00000144791,ENSG00000196405,ENSG00000139292,ENSG00000157388,ENSG00000121933,ENSG00000178342,ENSG00000170027,ENSG00000177706,ENSG00000188710,ENSG00000111249,ENSG00000185885,ENSG00000138081,ENSG00000132436,ENSG00000103196,ENSG00000149476,ENSG00000197892,ENSG00000040608,ENSG00000076864,ENSG00000049883,ENSG00000042832,ENSG00000166206,ENSG00000107263,ENSG00000007866,ENSG00000012779,ENSG00000137474,ENSG00000118160,ENSG00000168071,ENSG00000159216,ENSG00000130037,ENSG00000090020,ENSG00000148400,ENSG00000182533,ENSG00000163956,ENSG00000152591,ENSG00000151014,ENSG00000112367,ENSG00000184347,ENSG00000101544,ENSG00000105357,ENSG00000134954,ENSG00000106723,ENSG00000010818,ENSG00000171840,ENSG00000197461,ENSG00000131634,ENSG00000092199,ENSG00000225663,ENSG00000179954,ENSG00000013810,ENSG00000078018,ENSG00000090565,ENSG00000095637,ENSG00000110080,ENSG00000149654,ENSG00000179588,ENSG00000127152,ENSG00000140545,ENSG00000196576,ENSG00000128805,ENSG00000146535,ENSG00000121570,ENSG00000187664,ENSG00000148773,ENSG00000275379,ENSG00000108684,ENSG00000178878,ENSG00000178882,ENSG00000188730,ENSG00000162711,ENSG00000171456,ENSG00000150760,ENSG00000149256,ENSG00000154134,ENSG00000117411,ENSG00000128973,ENSG00000099381,ENSG00000070669,ENSG00000178764,ENSG00000198626,ENSG00000162065,ENSG00000127191,ENSG00000134686,ENSG00000011028,ENSG00000069696,ENSG00000131378,ENSG00000196358,ENSG00000100605,ENSG00000130699,ENSG00000253873,ENSG00000177565,ENSG00000260027,ENSG00000248099,ENSG00000171791,ENSG00000183733,ENSG00000185345,ENSG00000159200,ENSG00000095261,ENSG00000138741,ENSG00000137834,ENSG00000171476,ENSG00000115138,ENSG00000141002,ENSG00000135862,ENSG00000104899,ENSG00000074527,ENSG00000167476,ENSG00000197535,ENSG00000162104,ENSG00000173482,ENSG00000177084,ENSG00000261934,ENSG00000183340,ENSG00000170525,ENSG00000134369,ENSG00000112851,ENSG00000142632,ENSG00000023445,ENSG00000205846,ENSG00000163132,ENSG00000140553,ENSG00000116147,ENSG00000101246,ENSG00000154822,ENSG00000028277,ENSG00000187017,ENSG00000177238,ENSG00000167680,ENSG00000110148,ENSG00000131759,ENSG00000183145,ENSG00000275700,ENSG00000100346,ENSG00000170776,ENSG00000166450,ENSG00000124126,ENSG00000184571,ENSG00000157240,ENSG00000106565,ENSG00000175866,ENSG00000072778,ENSG00000114349,ENSG00000142611,ENSG00000122965,ENSG00000080854,ENSG00000176020,ENSG00000144191,ENSG00000003137,ENSG00000132972,ENSG00000168918,ENSG00000055208,ENSG00000140945,ENSG00000186231,ENSG00000068024,ENSG00000184349,ENSG00000213903,ENSG00000197905,ENSG00000162407,ENSG00000134516,ENSG00000187535,ENSG00000187555,ENSG00000154227,ENSG00000159674,ENSG00000174705,ENSG00000105676,ENSG00000160293,ENSG00000163737,ENSG00000118946,ENSG00000176720,ENSG00000120093,ENSG00000067208,ENSG00000168056,ENSG00000139083,ENSG00000067066,ENSG00000118503,ENSG00000182168,ENSG00000141905,ENSG00000186716"
GO:0044763	single-organism cellular process	biological_process	2.97E-07	0.00011993	1623	2233	12905	18948	"ENSG00000135519,ENSG00000150594,ENSG00000074370,ENSG00000141837,ENSG00000138430,ENSG00000276043,ENSG00000117020,ENSG00000022556,ENSG00000183783,ENSG00000168081,ENSG00000254413,ENSG00000110090,ENSG00000122224,ENSG00000172819,ENSG00000186832,ENSG00000163913,ENSG00000186660,ENSG00000145779,ENSG00000172375,ENSG00000008128,ENSG00000180921,ENSG00000109339,ENSG00000163220,ENSG00000153823,ENSG00000132330,ENSG00000084234,ENSG00000203797,ENSG00000169756,ENSG00000167986,ENSG00000149177,ENSG00000102755,ENSG00000145390,ENSG00000137463,ENSG00000180817,ENSG00000180900,ENSG00000123908,ENSG00000079435,ENSG00000087266,ENSG00000205560,ENSG00000127946,ENSG00000124789,ENSG00000262209,ENSG00000130589,ENSG00000132792,ENSG00000132359,ENSG00000140368,ENSG00000164976,ENSG00000117394,ENSG00000181104,ENSG00000120254,ENSG00000171345,ENSG00000132749,ENSG00000100399,ENSG00000145214,ENSG00000099769,ENSG00000166123,ENSG00000007237,ENSG00000136002,ENSG00000163673,ENSG00000172935,ENSG00000112701,ENSG00000007047,ENSG00000135503,ENSG00000104368,ENSG00000114473,ENSG00000160185,ENSG00000180104,ENSG00000188559,ENSG00000112699,ENSG00000109906,ENSG00000133104,ENSG00000026508,ENSG00000141933,ENSG00000069667,ENSG00000136352,ENSG00000137266,ENSG00000104728,ENSG00000196312,ENSG00000166923,ENSG00000145365,ENSG00000107821,ENSG00000173020,ENSG00000188766,ENSG00000167740,ENSG00000150361,ENSG00000006007,ENSG00000106346,ENSG00000092758,ENSG00000163630,ENSG00000012061,ENSG00000184009,ENSG00000158186,ENSG00000069188,ENSG00000141556,ENSG00000165325,ENSG00000101421,ENSG00000069974,ENSG00000100842,ENSG00000178685,ENSG00000100714,ENSG00000179761,ENSG00000101096,ENSG00000241484,ENSG00000081059,ENSG00000150637,ENSG00000128011,ENSG00000107954,ENSG00000142185,ENSG00000138080,ENSG00000129990,ENSG00000273706,ENSG00000221978,ENSG00000130283,ENSG00000138829,ENSG00000101109,ENSG00000138411,ENSG00000185838,ENSG00000105401,ENSG00000118046,ENSG00000104953,ENSG00000115762,ENSG00000267001,ENSG00000036448,ENSG00000121281,ENSG00000138071,ENSG00000139687,ENSG00000196715,ENSG00000164124,ENSG00000173992,ENSG00000198176,ENSG00000152208,ENSG00000182256,ENSG00000162337,ENSG00000183255,ENSG00000124570,ENSG00000173334,ENSG00000188064,ENSG00000054179,ENSG00000101191,ENSG00000171853,ENSG00000118007,ENSG00000112576,ENSG00000091831,ENSG00000131368,ENSG00000152818,ENSG00000172292,ENSG00000185924,ENSG00000143627,ENSG00000183023,ENSG00000061273,ENSG00000002933,ENSG00000183955,ENSG00000143434,ENSG00000105738,ENSG00000134508,ENSG00000134851,ENSG00000117868,ENSG00000156026,ENSG00000120896,ENSG00000174990,ENSG00000071082,ENSG00000109736,ENSG00000100596,ENSG00000253846,ENSG00000168461,ENSG00000088053,ENSG00000159339,ENSG00000175344,ENSG00000134775,ENSG00000077943,ENSG00000164708,ENSG00000253159,ENSG00000132676,ENSG00000108798,ENSG00000173120,ENSG00000182742,ENSG00000089116,ENSG00000125285,ENSG00000140332,ENSG00000185658,ENSG00000100311,ENSG00000124160,ENSG00000035862,ENSG00000163947,ENSG00000175643,ENSG00000100599,ENSG00000134061,ENSG00000153179,ENSG00000135828,ENSG00000125730,ENSG00000175198,ENSG00000140044,ENSG00000182870,ENSG00000111452,ENSG00000185624,ENSG00000133800,ENSG00000184292,ENSG00000197299,ENSG00000100055,ENSG00000135144,ENSG00000182871,ENSG00000177556,ENSG00000101464,ENSG00000123240,ENSG00000166313,ENSG00000146828,ENSG00000267261,ENSG00000153395,ENSG00000154678,ENSG00000100628,ENSG00000082805,ENSG00000125772,ENSG00000175764,ENSG00000197971,ENSG00000186153,ENSG00000101188,ENSG00000135801,ENSG00000174469,ENSG00000124249,ENSG00000128829,ENSG00000254221,ENSG00000116641,ENSG00000106078,ENSG00000113262,ENSG00000188827,ENSG00000155893,ENSG00000145703,ENSG00000196961,ENSG00000123453,ENSG00000182923,ENSG00000108963,ENSG00000106991,ENSG00000106004,ENSG00000188536,ENSG00000178607,ENSG00000134852,ENSG00000130940,ENSG00000154556,ENSG00000148671,ENSG00000075426,ENSG00000058668,ENSG00000185811,ENSG00000104490,ENSG00000166573,ENSG00000140526,ENSG00000158158,ENSG00000153310,ENSG00000033627,ENSG00000170049,ENSG00000187720,ENSG00000182568,ENSG00000152932,ENSG00000130558,ENSG00000141404,ENSG00000183715,ENSG00000077782,ENSG00000081277,ENSG00000253485,ENSG00000078808,ENSG00000164972,ENSG00000167996,ENSG00000198825,ENSG00000162745,ENSG00000167614,ENSG00000173040,ENSG00000124006,ENSG00000153531,ENSG00000121741,ENSG00000111846,ENSG00000165752,ENSG00000108821,ENSG00000173762,ENSG00000188820,ENSG00000119772,ENSG00000148482,ENSG00000169515,ENSG00000185053,ENSG00000124214,ENSG00000108175,ENSG00000026559,ENSG00000184640,ENSG00000171873,ENSG00000133315,ENSG00000107099,ENSG00000248905,ENSG00000164713,ENSG00000067955,ENSG00000153944,ENSG00000183087,ENSG00000149596,ENSG00000143869,ENSG00000102539,ENSG00000077420,ENSG00000134627,ENSG00000145526,ENSG00000147408,ENSG00000159337,ENSG00000137877,ENSG00000257365,ENSG00000197226,ENSG00000183495,ENSG00000171357,ENSG00000124469,ENSG00000198121,ENSG00000095066,ENSG00000136930,ENSG00000131374,ENSG00000205221,ENSG00000158815,ENSG00000116032,ENSG00000116701,ENSG00000004139,ENSG00000149084,ENSG00000138207,ENSG00000123104,ENSG00000136059,ENSG00000013725,ENSG00000182446,ENSG00000169131,ENSG00000139304,ENSG00000161714,ENSG00000187605,ENSG00000189067,ENSG00000133962,ENSG00000283189,ENSG00000116016,ENSG00000159650,ENSG00000139880,ENSG00000175806,ENSG00000134215,ENSG00000157350,ENSG00000145934,ENSG00000085511,ENSG00000213906,ENSG00000198003,ENSG00000154438,ENSG00000177283,ENSG00000071051,ENSG00000157851,ENSG00000166377,ENSG00000145287,ENSG00000067606,ENSG00000138835,ENSG00000145506,ENSG00000145284,ENSG00000176390,ENSG00000008130,ENSG00000186487,ENSG00000161021,ENSG00000131467,ENSG00000159692,ENSG00000088305,ENSG00000146670,ENSG00000181619,ENSG00000175029,ENSG00000211961,ENSG00000144566,ENSG00000120949,ENSG00000204956,ENSG00000159720,ENSG00000164849,ENSG00000151726,ENSG00000283208,ENSG00000073060,ENSG00000180914,ENSG00000177374,ENSG00000110395,ENSG00000083857,ENSG00000091592,ENSG00000158747,ENSG00000148411,ENSG00000007062,ENSG00000084674,ENSG00000069424,ENSG00000254093,ENSG00000132670,ENSG00000141298,ENSG00000159399,ENSG00000147434,ENSG00000188811,ENSG00000100124,ENSG00000124813,ENSG00000147324,ENSG00000122025,ENSG00000072110,ENSG00000170011,ENSG00000196482,ENSG00000278570,ENSG00000196781,ENSG00000099331,ENSG00000129116,ENSG00000078043,ENSG00000125347,ENSG00000126218,ENSG00000005421,ENSG00000166783,ENSG00000151320,ENSG00000132518,ENSG00000136827,ENSG00000101197,ENSG00000182040,ENSG00000139629,ENSG00000172530,ENSG00000170365,ENSG00000196242,ENSG00000136504,ENSG00000101493,ENSG00000166164,ENSG00000064042,ENSG00000254402,ENSG00000276903,ENSG00000133424,ENSG00000090316,ENSG00000083312,ENSG00000172232,ENSG00000205784,ENSG00000108379,ENSG00000159131,ENSG00000196975,ENSG00000255339,ENSG00000175264,ENSG00000012048,ENSG00000061938,ENSG00000138600,ENSG00000100918,ENSG00000147799,ENSG00000118513,ENSG00000132256,ENSG00000127663,ENSG00000159788,ENSG00000106443,ENSG00000151702,ENSG00000109685,ENSG00000103126,ENSG00000164978,ENSG00000066827,ENSG00000136457,ENSG00000041515,ENSG00000145819,ENSG00000164128,ENSG00000171612,ENSG00000104824,ENSG00000148660,ENSG00000105287,ENSG00000276644,ENSG00000178996,ENSG00000172201,ENSG00000143924,ENSG00000111729,ENSG00000103202,ENSG00000161509,ENSG00000092067,ENSG00000171617,ENSG00000156049,ENSG00000059915,ENSG00000147647,ENSG00000185989,ENSG00000162946,ENSG00000145147,ENSG00000101782,ENSG00000179218,ENSG00000135480,ENSG00000197965,ENSG00000143797,ENSG00000074416,ENSG00000026652,ENSG00000197406,ENSG00000084710,ENSG00000011405,ENSG00000257923,ENSG00000101425,ENSG00000167081,ENSG00000072195,ENSG00000169032,ENSG00000167971,ENSG00000136044,ENSG00000167658,ENSG00000131016,ENSG00000198873,ENSG00000186603,ENSG00000187049,ENSG00000040487,ENSG00000184047,ENSG00000109063,ENSG00000133318,ENSG00000099954,ENSG00000064999,ENSG00000130997,ENSG00000073050,ENSG00000136826,ENSG00000114353,ENSG00000136286,ENSG00000198113,ENSG00000137177,ENSG00000166974,ENSG00000065243,ENSG00000182667,ENSG00000055118,ENSG00000197345,ENSG00000011451,ENSG00000170486,ENSG00000273749,ENSG00000156735,ENSG00000120278,ENSG00000109861,ENSG00000198363,ENSG00000163378,ENSG00000157637,ENSG00000145920,ENSG00000169403,ENSG00000139641,ENSG00000132334,ENSG00000080503,ENSG00000112679,ENSG00000125968,ENSG00000129993,ENSG00000251322,ENSG00000180370,ENSG00000243729,ENSG00000079102,ENSG00000174307,ENSG00000146205,ENSG00000119227,ENSG00000140939,ENSG00000171385,ENSG00000054282,ENSG00000138592,ENSG00000053254,ENSG00000075240,ENSG00000105229,ENSG00000105227,ENSG00000163219,ENSG00000168229,ENSG00000134762,ENSG00000137101,ENSG00000164300,ENSG00000138892,ENSG00000171811,ENSG00000157193,ENSG00000169071,ENSG00000068383,ENSG00000015133,ENSG00000163931,ENSG00000197601,ENSG00000184005,ENSG00000204599,ENSG00000100564,ENSG00000254245,ENSG00000167397,ENSG00000116525,ENSG00000168993,ENSG00000129038,ENSG00000204970,ENSG00000171940,ENSG00000153827,ENSG00000072840,ENSG00000107937,ENSG00000075413,ENSG00000182606,ENSG00000196570,ENSG00000171316,ENSG00000101200,ENSG00000138347,ENSG00000135250,ENSG00000254585,ENSG00000161031,ENSG00000185651,ENSG00000180316,ENSG00000080224,ENSG00000125952,ENSG00000091428,ENSG00000071127,ENSG00000069493,ENSG00000066735,ENSG00000197859,ENSG00000131037,ENSG00000006652,ENSG00000149091,ENSG00000157703,ENSG00000125207,ENSG00000113100,ENSG00000115266,ENSG00000196562,ENSG00000104518,ENSG00000198252,ENSG00000066923,ENSG00000140749,ENSG00000107736,ENSG00000004455,ENSG00000085449,ENSG00000070526,ENSG00000113448,ENSG00000111186,ENSG00000090975,ENSG00000107581,ENSG00000077942,ENSG00000107371,ENSG00000134996,ENSG00000020181,ENSG00000170128,ENSG00000248592,ENSG00000114480,ENSG00000179889,ENSG00000241935,ENSG00000070018,ENSG00000029534,ENSG00000117400,ENSG00000138031,ENSG00000085978,ENSG00000102547,ENSG00000104763,ENSG00000125618,ENSG00000108179,ENSG00000072832,ENSG00000107104,ENSG00000124588,ENSG00000112697,ENSG00000188677,ENSG00000113742,ENSG00000171759,ENSG00000182533,ENSG00000173890,ENSG00000159216,ENSG00000179165,ENSG00000130037,ENSG00000165714,ENSG00000184347,ENSG00000096080,ENSG00000152591,ENSG00000151014,ENSG00000112367,ENSG00000115652,ENSG00000050438,ENSG00000105357,ENSG00000154978,ENSG00000141698,ENSG00000101544,ENSG00000198108,ENSG00000197461,ENSG00000197019,ENSG00000010818,ENSG00000106723,ENSG00000225663,ENSG00000179954,ENSG00000112530,ENSG00000104388,ENSG00000013810,ENSG00000196684,ENSG00000109332,ENSG00000095637,ENSG00000180448,ENSG00000131196,ENSG00000163468,ENSG00000063978,ENSG00000197771,ENSG00000198569,ENSG00000113387,ENSG00000188730,ENSG00000162711,ENSG00000105879,ENSG00000178882,ENSG00000117643,ENSG00000178878,ENSG00000130508,ENSG00000154134,ENSG00000106526,ENSG00000107745,ENSG00000150760,ENSG00000149256,ENSG00000119720,ENSG00000099381,ENSG00000167972,ENSG00000165995,ENSG00000196277,ENSG00000118495,ENSG00000130147,ENSG00000154229,ENSG00000107897,ENSG00000164256,ENSG00000167216,ENSG00000103489,ENSG00000162390,ENSG00000142949,ENSG00000124203,ENSG00000110958,ENSG00000253910,ENSG00000213523,ENSG00000196405,ENSG00000139292,ENSG00000127527,ENSG00000261308,ENSG00000144791,ENSG00000137411,ENSG00000170027,ENSG00000178342,ENSG00000122188,ENSG00000121933,ENSG00000111249,ENSG00000142733,ENSG00000005379,ENSG00000176204,ENSG00000205339,ENSG00000132436,ENSG00000170627,ENSG00000177380,ENSG00000168297,ENSG00000042832,ENSG00000049883,ENSG00000076864,ENSG00000089486,ENSG00000188582,ENSG00000007866,ENSG00000105376,ENSG00000166206,ENSG00000143420,ENSG00000012779,ENSG00000136305,ENSG00000166592,ENSG00000172667,ENSG00000100014,ENSG00000163975,ENSG00000167900,ENSG00000131759,ENSG00000038219,ENSG00000167680,ENSG00000137727,ENSG00000121270,ENSG00000167703,ENSG00000213533,ENSG00000117480,ENSG00000175866,ENSG00000129559,ENSG00000142611,ENSG00000123146,ENSG00000114349,ENSG00000141564,ENSG00000165105,ENSG00000072778,ENSG00000147874,ENSG00000163872,ENSG00000132972,ENSG00000151746,ENSG00000080854,ENSG00000140945,ENSG00000168918,ENSG00000134516,ENSG00000162407,ENSG00000184349,ENSG00000154217,ENSG00000187555,ENSG00000196814,ENSG00000176720,ENSG00000139083,ENSG00000143543,ENSG00000186716,ENSG00000182168,ENSG00000118503,ENSG00000134684,ENSG00000198626,ENSG00000070669,ENSG00000198010,ENSG00000127191,ENSG00000143786,ENSG00000130226,ENSG00000164054,ENSG00000069696,ENSG00000131378,ENSG00000100605,ENSG00000172322,ENSG00000139926,ENSG00000253873,ENSG00000177565,ENSG00000185345,ENSG00000183733,ENSG00000155093,ENSG00000185359,ENSG00000171791,ENSG00000248099,ENSG00000168575,ENSG00000260027,ENSG00000165661,ENSG00000104883,ENSG00000150403,ENSG00000095261,ENSG00000171476,ENSG00000137834,ENSG00000115138,ENSG00000138741,ENSG00000074201,ENSG00000156265,ENSG00000104899,ENSG00000179051,ENSG00000130775,ENSG00000169583,ENSG00000002016,ENSG00000162104,ENSG00000119737,ENSG00000197535,ENSG00000129946,ENSG00000083457,ENSG00000148484,ENSG00000170525,ENSG00000205846,ENSG00000023445,ENSG00000028277,ENSG00000187017,ENSG00000198925,ENSG00000154822,ENSG00000101246,ENSG00000140553,ENSG00000153707,ENSG00000249209,ENSG00000142661,ENSG00000134744,ENSG00000198373,ENSG00000090054,ENSG00000164306,ENSG00000109390,ENSG00000147485,ENSG00000212657,ENSG00000104774,ENSG00000164867,ENSG00000064393,ENSG00000150995,ENSG00000213015,ENSG00000053747,ENSG00000155657,ENSG00000173163,ENSG00000198488,ENSG00000204420,ENSG00000156052,ENSG00000240065,ENSG00000214253,ENSG00000119514,ENSG00000167191,ENSG00000165475,ENSG00000196220,ENSG00000103043,ENSG00000213465,ENSG00000197102,ENSG00000189337,ENSG00000136193,ENSG00000132915,ENSG00000139767,ENSG00000196218,ENSG00000197653,ENSG00000150275,ENSG00000138942,ENSG00000138107,ENSG00000133454,ENSG00000183011,ENSG00000142765,ENSG00000142459,ENSG00000141505,ENSG00000125813,ENSG00000118689,ENSG00000103197,ENSG00000185215,ENSG00000161888,ENSG00000050405,ENSG00000152601,ENSG00000161594,ENSG00000248405,ENSG00000164588,ENSG00000196782,ENSG00000071054,ENSG00000176293,ENSG00000117676,ENSG00000213145,ENSG00000163251,ENSG00000115008,ENSG00000187608,ENSG00000132432,ENSG00000169851,ENSG00000103227,ENSG00000173559,ENSG00000179242,ENSG00000169855,ENSG00000111424,ENSG00000167085,ENSG00000104765,ENSG00000135094,ENSG00000125967,ENSG00000139370,ENSG00000106608,ENSG00000106829,ENSG00000135253,ENSG00000167186,ENSG00000196642,ENSG00000184985,ENSG00000134250,ENSG00000080824,ENSG00000168818,ENSG00000198300,ENSG00000119547,ENSG00000141644,ENSG00000160460,ENSG00000160949,ENSG00000106018,ENSG00000071626,ENSG00000253767,ENSG00000154310,ENSG00000078795,ENSG00000182621,ENSG00000053918,ENSG00000002822,ENSG00000196371,ENSG00000131238,ENSG00000130540,ENSG00000187741,ENSG00000159140,ENSG00000114279,ENSG00000188822,ENSG00000179532,ENSG00000120549,ENSG00000130529,ENSG00000169926,ENSG00000172340,ENSG00000134905,ENSG00000160191,ENSG00000128645,ENSG00000159314,ENSG00000212725,ENSG00000173848,ENSG00000022840,ENSG00000198821,ENSG00000159733,ENSG00000099864,ENSG00000133028,ENSG00000149527,ENSG00000129667,ENSG00000197943,ENSG00000182150,ENSG00000087008,ENSG00000175354,ENSG00000165731,ENSG00000240230,ENSG00000147475,ENSG00000111237,ENSG00000101346,ENSG00000166558,ENSG00000157450,ENSG00000082074,ENSG00000185049,ENSG00000074800,ENSG00000064961,ENSG00000115085,ENSG00000130414,ENSG00000074855,ENSG00000171488,ENSG00000069020,ENSG00000166407,ENSG00000129055,ENSG00000128655,ENSG00000132692,ENSG00000137497,ENSG00000169992,ENSG00000183020,ENSG00000152377,ENSG00000178093,ENSG00000181804,ENSG00000197114,ENSG00000218336,ENSG00000188404,ENSG00000105499,ENSG00000140022,ENSG00000185201,ENSG00000163636,ENSG00000116824,ENSG00000132361,ENSG00000128310,ENSG00000100139,ENSG00000134882,ENSG00000187955,ENSG00000166126,ENSG00000105963,ENSG00000035664,ENSG00000131697,ENSG00000180875,ENSG00000163071,ENSG00000087245,ENSG00000179388,ENSG00000185513,ENSG00000153201,ENSG00000076944,ENSG00000158169,ENSG00000112238,ENSG00000088812,ENSG00000040731,ENSG00000147852,ENSG00000101152,ENSG00000085998,ENSG00000277443,ENSG00000068305,ENSG00000121410,ENSG00000152558,ENSG00000075043,ENSG00000253305,ENSG00000214694,ENSG00000034053,ENSG00000111181,ENSG00000197603,ENSG00000166922,ENSG00000027075,ENSG00000253953,ENSG00000133019,ENSG00000102890,ENSG00000151067,ENSG00000119714,ENSG00000133195,ENSG00000196557,ENSG00000133895,ENSG00000217930,ENSG00000091073,ENSG00000049323,ENSG00000115902,ENSG00000184574,ENSG00000072786,ENSG00000185787,ENSG00000179604,ENSG00000164818,ENSG00000159263,ENSG00000172456,ENSG00000116161,ENSG00000183826,ENSG00000106714,ENSG00000015413,ENSG00000091262,ENSG00000176194,ENSG00000110717,ENSG00000113504,ENSG00000118156,ENSG00000136099,ENSG00000112486,ENSG00000078674,ENSG00000168070,ENSG00000008710,ENSG00000116698,ENSG00000124782,ENSG00000157927,ENSG00000277893,ENSG00000141367,ENSG00000068796,ENSG00000100503,ENSG00000026297,ENSG00000111802,ENSG00000109667,ENSG00000081853,ENSG00000162813,ENSG00000136867,ENSG00000161958,ENSG00000008438,ENSG00000198648,ENSG00000106244,ENSG00000140451,ENSG00000147813,ENSG00000150527,ENSG00000168280,ENSG00000120616,ENSG00000131508,ENSG00000008300,ENSG00000198915,ENSG00000118434,ENSG00000058453,ENSG00000100106,ENSG00000138442,ENSG00000151532,ENSG00000141497,ENSG00000162728,ENSG00000144455,ENSG00000197818,ENSG00000136378,ENSG00000262655,ENSG00000112290,ENSG00000157933,ENSG00000247626,ENSG00000111328,ENSG00000182095,ENSG00000139323,ENSG00000156510,ENSG00000166441,ENSG00000137875,ENSG00000115657,ENSG00000090539,ENSG00000159842,ENSG00000164061,ENSG00000142494,ENSG00000169495,ENSG00000272822,ENSG00000168899,ENSG00000122574,ENSG00000130449,ENSG00000198399,ENSG00000242265,ENSG00000095370,ENSG00000145358,ENSG00000105647,ENSG00000187391,ENSG00000089094,ENSG00000167968,ENSG00000127528,ENSG00000099822,ENSG00000100351,ENSG00000112053,ENSG00000136928,ENSG00000187147,ENSG00000157216,ENSG00000110799,ENSG00000169224,ENSG00000181555,ENSG00000132329,ENSG00000104067,ENSG00000253537,ENSG00000021355,ENSG00000101412,ENSG00000143344,ENSG00000103647,ENSG00000188782,ENSG00000162105,ENSG00000156508,ENSG00000095397,ENSG00000163472,ENSG00000164082,ENSG00000112799,ENSG00000111877,ENSG00000175054,ENSG00000176248,ENSG00000138795,ENSG00000115594,ENSG00000204390,ENSG00000113194,ENSG00000116396,ENSG00000169398,ENSG00000028528,ENSG00000060069,ENSG00000196498,ENSG00000112038,ENSG00000171444,ENSG00000129455,ENSG00000005381,ENSG00000131873,ENSG00000223496,ENSG00000162849,ENSG00000129467,ENSG00000110076,ENSG00000154342,ENSG00000168806,ENSG00000198924,ENSG00000140105,ENSG00000100105,ENSG00000185101,ENSG00000130703,ENSG00000156471,ENSG00000131355,ENSG00000107731,ENSG00000120899,ENSG00000136279,ENSG00000196730,ENSG00000181031,ENSG00000197119,ENSG00000130635,ENSG00000145685,ENSG00000177807,ENSG00000104885,ENSG00000168477,ENSG00000102572,ENSG00000004399,ENSG00000119508,ENSG00000113263,ENSG00000019144,ENSG00000106100,ENSG00000166311,ENSG00000004776,ENSG00000139946,ENSG00000124780,ENSG00000100604,ENSG00000204120,ENSG00000125741,ENSG00000171487,ENSG00000161798,ENSG00000018408,ENSG00000075711,ENSG00000146122,ENSG00000112406,ENSG00000115159,ENSG00000100030,ENSG00000087460,ENSG00000128422,ENSG00000185104,ENSG00000141873,ENSG00000197561,ENSG00000081913,ENSG00000157087,ENSG00000122545,ENSG00000155926,ENSG00000153093,ENSG00000055483,ENSG00000211892,ENSG00000152784,ENSG00000131446,ENSG00000104881,ENSG00000134871,ENSG00000113739,ENSG00000256861,ENSG00000168010,ENSG00000079805,ENSG00000132849,ENSG00000110900,ENSG00000080493,ENSG00000204531,ENSG00000065485,ENSG00000159556,ENSG00000110628,ENSG00000128886,ENSG00000182541,ENSG00000173950,ENSG00000163110,ENSG00000130413,ENSG00000159128,ENSG00000176533,ENSG00000168385,ENSG00000134086,ENSG00000057593,ENSG00000196743,ENSG00000162522,ENSG00000127084,ENSG00000173269,ENSG00000131871,ENSG00000101190,ENSG00000183049,ENSG00000100888,ENSG00000119522,ENSG00000111859,ENSG00000141748,ENSG00000043143,ENSG00000166289,ENSG00000102935,ENSG00000172766,ENSG00000198189,ENSG00000135905,ENSG00000106070,ENSG00000079215,ENSG00000268361,ENSG00000203883,ENSG00000100354,ENSG00000130921,ENSG00000151474,ENSG00000114861,ENSG00000124564,ENSG00000105048,ENSG00000130038,ENSG00000012232,ENSG00000176783,ENSG00000148814,ENSG00000100505,ENSG00000008838,ENSG00000020633,ENSG00000181192,ENSG00000180871,ENSG00000101098,ENSG00000105613,ENSG00000163870,ENSG00000105726,ENSG00000114841,ENSG00000163531,ENSG00000079974,ENSG00000178149,ENSG00000111404,ENSG00000158470,ENSG00000253731,ENSG00000175581,ENSG00000054803,ENSG00000185883,ENSG00000196821,ENSG00000133422,ENSG00000186188,ENSG00000048140,ENSG00000080189,ENSG00000173809,ENSG00000093167,ENSG00000119392,ENSG00000197380,ENSG00000182185,ENSG00000132207,ENSG00000053524,ENSG00000126777,ENSG00000174672,ENSG00000283632,ENSG00000168394,ENSG00000059804,ENSG00000145020,ENSG00000128604,ENSG00000132554,ENSG00000122547,ENSG00000116062,ENSG00000197081,ENSG00000122691,ENSG00000157064,ENSG00000018280,ENSG00000133116,ENSG00000266094,ENSG00000097007,ENSG00000196628,ENSG00000143669,ENSG00000157978,ENSG00000122012,ENSG00000158486,ENSG00000156671,ENSG00000144868,ENSG00000137198,ENSG00000125844,ENSG00000072609,ENSG00000180549,ENSG00000132932,ENSG00000072864,ENSG00000167107,ENSG00000179168,ENSG00000275832,ENSG00000163041,ENSG00000110400,ENSG00000171450,ENSG00000156853,ENSG00000162739,ENSG00000185950,ENSG00000078902,ENSG00000162894,ENSG00000182957,ENSG00000129353,ENSG00000160305,ENSG00000160310,ENSG00000254122,ENSG00000203907,ENSG00000078399,ENSG00000100154,ENSG00000037280,ENSG00000101333,ENSG00000168675,ENSG00000186297,ENSG00000107872,ENSG00000073067,ENSG00000106633,ENSG00000076826,ENSG00000134283,ENSG00000099866,ENSG00000164916,ENSG00000099250,ENSG00000137710,ENSG00000106397,ENSG00000117013,ENSG00000125637,ENSG00000110713,ENSG00000181090,ENSG00000103769,ENSG00000079691,ENSG00000197858,ENSG00000179922,ENSG00000156466,ENSG00000084092,ENSG00000197321,ENSG00000213585,ENSG00000140564,ENSG00000078328,ENSG00000130649,ENSG00000139437,ENSG00000223802,ENSG00000175221,ENSG00000109576,ENSG00000070366,ENSG00000116473,ENSG00000047315,ENSG00000165929,ENSG00000099204,ENSG00000162944,ENSG00000118402,ENSG00000189403,ENSG00000143952,ENSG00000178209,ENSG00000105325,ENSG00000112137,ENSG00000161542,ENSG00000164808,ENSG00000179403,ENSG00000082397,ENSG00000276547,ENSG00000140675,ENSG00000167291,ENSG00000141401,ENSG00000197555,ENSG00000167632,ENSG00000136828,ENSG00000117713,ENSG00000150455,ENSG00000105695,ENSG00000149599,ENSG00000196591,ENSG00000136141,ENSG00000008083,ENSG00000214357,ENSG00000048052,ENSG00000042493,ENSG00000135249,ENSG00000143036,ENSG00000157985,ENSG00000124275,ENSG00000113140,ENSG00000108556,ENSG00000127955,ENSG00000070748,ENSG00000187714,ENSG00000140398,ENSG00000163956,ENSG00000148400,ENSG00000090020,ENSG00000062822,ENSG00000119408,ENSG00000133612,ENSG00000021762,ENSG00000134954,ENSG00000273003,ENSG00000054611,ENSG00000092199,ENSG00000131634,ENSG00000104450,ENSG00000186654,ENSG00000081237,ENSG00000141540,ENSG00000197548,ENSG00000249967,ENSG00000090565,ENSG00000072364,ENSG00000078018,ENSG00000127152,ENSG00000179588,ENSG00000110080,ENSG00000170837,ENSG00000104946,ENSG00000140545,ENSG00000126217,ENSG00000146535,ENSG00000128805,ENSG00000196576,ENSG00000170091,ENSG00000148773,ENSG00000108684,ENSG00000275379,ENSG00000173080,ENSG00000171456,ENSG00000099783,ENSG00000185352,ENSG00000100577,ENSG00000014164,ENSG00000111224,ENSG00000087903,ENSG00000128973,ENSG00000117411,ENSG00000127324,ENSG00000136295,ENSG00000122783,ENSG00000008516,ENSG00000130592,ENSG00000110651,ENSG00000103257,ENSG00000066629,ENSG00000137841,ENSG00000143469,ENSG00000155974,ENSG00000167202,ENSG00000092051,ENSG00000148343,ENSG00000103067,ENSG00000170542,ENSG00000197063,ENSG00000123191,ENSG00000111450,ENSG00000021300,ENSG00000127824,ENSG00000115464,ENSG00000031823,ENSG00000130584,ENSG00000139436,ENSG00000120149,ENSG00000169174,ENSG00000152061,ENSG00000102858,ENSG00000157388,ENSG00000196090,ENSG00000100024,ENSG00000188710,ENSG00000177706,ENSG00000159753,ENSG00000147509,ENSG00000054793,ENSG00000139410,ENSG00000130429,ENSG00000103091,ENSG00000110057,ENSG00000165629,ENSG00000185885,ENSG00000078140,ENSG00000040608,ENSG00000149476,ENSG00000197892,ENSG00000103196,ENSG00000107263,ENSG00000270898,ENSG00000103479,ENSG00000168071,ENSG00000137474,ENSG00000118160,ENSG00000277971,ENSG00000185722,ENSG00000144711,ENSG00000138669,ENSG00000110148,ENSG00000155849,ENSG00000177238,ENSG00000158201,ENSG00000170776,ENSG00000100346,ENSG00000275700,ENSG00000131236,ENSG00000124126,ENSG00000184571,ENSG00000141012,ENSG00000038382,ENSG00000140287,ENSG00000157240,ENSG00000170579,ENSG00000106565,ENSG00000213918,ENSG00000060982,ENSG00000175110,ENSG00000176020,ENSG00000169045,ENSG00000003137,ENSG00000144191,ENSG00000165215,ENSG00000186231,ENSG00000170004,ENSG00000161267,ENSG00000055208,ENSG00000142655,ENSG00000068024,ENSG00000116977,ENSG00000151276,ENSG00000178031,ENSG00000213903,ENSG00000197905,ENSG00000154227,ENSG00000170142,ENSG00000003987,ENSG00000187535,ENSG00000116852,ENSG00000101294,ENSG00000163737,ENSG00000160293,ENSG00000204516,ENSG00000105676,ENSG00000205629,ENSG00000174705,ENSG00000159674,ENSG00000120093,ENSG00000100330,ENSG00000146830,ENSG00000155313,ENSG00000118946,ENSG00000162595,ENSG00000168056,ENSG00000067208,ENSG00000173540,ENSG00000198055,ENSG00000011304,ENSG00000067066,ENSG00000162065,ENSG00000215717,ENSG00000178764,ENSG00000189283,ENSG00000011028,ENSG00000175697,ENSG00000196358,ENSG00000130699,ENSG00000172794,ENSG00000103222,ENSG00000005156,ENSG00000068137,ENSG00000169442,ENSG00000008952,ENSG00000198715,ENSG00000124134,ENSG00000168004,ENSG00000105371,ENSG00000179833,ENSG00000112685,ENSG00000159200,ENSG00000151876,ENSG00000135862,ENSG00000101199,ENSG00000273167,ENSG00000135702,ENSG00000186815,ENSG00000140350,ENSG00000074527,ENSG00000109572,ENSG00000167476,ENSG00000117602,ENSG00000002834,ENSG00000125337,ENSG00000261934,ENSG00000177084,ENSG00000173482,ENSG00000213937,ENSG00000219607,ENSG00000112146,ENSG00000134369,ENSG00000126803,ENSG00000163132,ENSG00000197256,ENSG00000142632,ENSG00000160948,ENSG00000112851,ENSG00000112977,ENSG00000116147,ENSG00000101146"
GO:0048522	positive regulation of cellular process	biological_process	2.98E-07	0.00011993	664	2233	4802	18948	"ENSG00000090054,ENSG00000117020,ENSG00000276043,ENSG00000153707,ENSG00000198373,ENSG00000150594,ENSG00000110090,ENSG00000213015,ENSG00000173163,ENSG00000172819,ENSG00000164867,ENSG00000064393,ENSG00000022556,ENSG00000172375,ENSG00000240065,ENSG00000186660,ENSG00000163220,ENSG00000109339,ENSG00000153823,ENSG00000108557,ENSG00000213465,ENSG00000167191,ENSG00000180921,ENSG00000214253,ENSG00000102755,ENSG00000169756,ENSG00000149177,ENSG00000167986,ENSG00000123908,ENSG00000137463,ENSG00000124831,ENSG00000180900,ENSG00000125813,ENSG00000130589,ENSG00000118689,ENSG00000127946,ENSG00000087266,ENSG00000196782,ENSG00000099326,ENSG00000181104,ENSG00000103197,ENSG00000132792,ENSG00000164976,ENSG00000115008,ENSG00000187608,ENSG00000163251,ENSG00000145214,ENSG00000117676,ENSG00000136002,ENSG00000111424,ENSG00000109906,ENSG00000104765,ENSG00000026508,ENSG00000167085,ENSG00000135503,ENSG00000007047,ENSG00000169855,ENSG00000179242,ENSG00000104728,ENSG00000166923,ENSG00000069667,ENSG00000125954,ENSG00000136352,ENSG00000168818,ENSG00000167740,ENSG00000134250,ENSG00000080824,ENSG00000135253,ENSG00000173020,ENSG00000106018,ENSG00000069974,ENSG00000101421,ENSG00000198300,ENSG00000119547,ENSG00000012061,ENSG00000241484,ENSG00000101096,ENSG00000131238,ENSG00000154310,ENSG00000071626,ENSG00000171735,ENSG00000053918,ENSG00000182621,ENSG00000169926,ENSG00000150637,ENSG00000107954,ENSG00000130529,ENSG00000022840,ENSG00000173848,ENSG00000142185,ENSG00000221978,ENSG00000273706,ENSG00000138080,ENSG00000198821,ENSG00000111912,ENSG00000065150,ENSG00000101109,ENSG00000138829,ENSG00000118046,ENSG00000130283,ENSG00000099864,ENSG00000103966,ENSG00000139687,ENSG00000124496,ENSG00000198176,ENSG00000175354,ENSG00000121281,ENSG00000104953,ENSG00000197943,ENSG00000138071,ENSG00000188064,ENSG00000173334,ENSG00000185049,ENSG00000157450,ENSG00000147475,ENSG00000165731,ENSG00000183255,ENSG00000162337,ENSG00000166407,ENSG00000152818,ENSG00000183023,ENSG00000064961,ENSG00000091831,ENSG00000112576,ENSG00000118007,ENSG00000115085,ENSG00000169992,ENSG00000061273,ENSG00000120896,ENSG00000218336,ENSG00000156026,ENSG00000100596,ENSG00000128310,ENSG00000163636,ENSG00000116824,ENSG00000175344,ENSG00000035664,ENSG00000131697,ENSG00000153201,ENSG00000179388,ENSG00000077943,ENSG00000035862,ENSG00000100311,ENSG00000125285,ENSG00000182742,ENSG00000089116,ENSG00000147852,ENSG00000125730,ENSG00000068305,ENSG00000135828,ENSG00000163947,ENSG00000134061,ENSG00000140044,ENSG00000111452,ENSG00000197299,ENSG00000184292,ENSG00000185624,ENSG00000027075,ENSG00000196557,ENSG00000133895,ENSG00000166313,ENSG00000123240,ENSG00000182871,ENSG00000119714,ENSG00000179604,ENSG00000082805,ENSG00000128829,ENSG00000116641,ENSG00000186153,ENSG00000116161,ENSG00000101188,ENSG00000145703,ENSG00000155893,ENSG00000188827,ENSG00000113262,ENSG00000106078,ENSG00000188536,ENSG00000134852,ENSG00000178607,ENSG00000106991,ENSG00000112486,ENSG00000106004,ENSG00000058668,ENSG00000075426,ENSG00000130940,ENSG00000008710,ENSG00000148671,ENSG00000124782,ENSG00000185811,ENSG00000166573,ENSG00000141404,ENSG00000130558,ENSG00000198648,ENSG00000062194,ENSG00000198915,ENSG00000100106,ENSG00000058453,ENSG00000120616,ENSG00000077782,ENSG00000112290,ENSG00000198825,ENSG00000137875,ENSG00000090539,ENSG00000119772,ENSG00000111846,ENSG00000124006,ENSG00000157933,ENSG00000111328,ENSG00000108821,ENSG00000159842,ENSG00000095370,ENSG00000198399,ENSG00000105647,ENSG00000184640,ENSG00000124214,ENSG00000108175,ENSG00000188191,ENSG00000100351,ENSG00000089094,ENSG00000187391,ENSG00000127528,ENSG00000171873,ENSG00000067955,ENSG00000183087,ENSG00000149596,ENSG00000157216,ENSG00000187147,ENSG00000248905,ENSG00000143869,ENSG00000077420,ENSG00000132329,ENSG00000257365,ENSG00000171357,ENSG00000198121,ENSG00000112799,ENSG00000101412,ENSG00000162105,ENSG00000169398,ENSG00000204390,ENSG00000115053,ENSG00000158815,ENSG00000205221,ENSG00000131374,ENSG00000176248,ENSG00000175054,ENSG00000115594,ENSG00000138795,ENSG00000136930,ENSG00000088881,ENSG00000112038,ENSG00000060069,ENSG00000138207,ENSG00000149084,ENSG00000117298,ENSG00000154342,ENSG00000129467,ENSG00000187605,ENSG00000131873,ENSG00000013725,ENSG00000223496,ENSG00000162849,ENSG00000118564,ENSG00000134215,ENSG00000107731,ENSG00000136279,ENSG00000120899,ENSG00000100105,ENSG00000189067,ENSG00000116016,ENSG00000145934,ENSG00000181031,ENSG00000196730,ENSG00000071051,ENSG00000174332,ENSG00000104885,ENSG00000151322,ENSG00000085511,ENSG00000177283,ENSG00000004399,ENSG00000176390,ENSG00000067606,ENSG00000145287,ENSG00000145506,ENSG00000139946,ENSG00000166311,ENSG00000146670,ENSG00000088305,ENSG00000131467,ENSG00000119508,ENSG00000161021,ENSG00000159692,ENSG00000106100,ENSG00000019144,ENSG00000144566,ENSG00000100604,ENSG00000211961,ENSG00000175029,ENSG00000131669,ENSG00000018408,ENSG00000120949,ENSG00000110395,ENSG00000091592,ENSG00000140450,ENSG00000151726,ENSG00000177374,ENSG00000180914,ENSG00000073060,ENSG00000075711,ENSG00000100030,ENSG00000087460,ENSG00000007062,ENSG00000158747,ENSG00000148411,ENSG00000197561,ENSG00000197024,ENSG00000128422,ENSG00000084674,ENSG00000141298,ENSG00000185104,ENSG00000196482,ENSG00000155926,ENSG00000170011,ENSG00000122545,ENSG00000130783,ENSG00000055483,ENSG00000125740,ENSG00000100124,ENSG00000122025,ENSG00000124813,ENSG00000125347,ENSG00000078043,ENSG00000126218,ENSG00000151692,ENSG00000104881,ENSG00000278570,ENSG00000211892,ENSG00000172530,ENSG00000079805,ENSG00000151320,ENSG00000105997,ENSG00000101197,ENSG00000136827,ENSG00000166164,ENSG00000101493,ENSG00000254402,ENSG00000204531,ENSG00000136504,ENSG00000170365,ENSG00000172232,ENSG00000128886,ENSG00000127084,ENSG00000057593,ENSG00000134086,ENSG00000108379,ENSG00000118513,ENSG00000043143,ENSG00000132256,ENSG00000166289,ENSG00000183049,ENSG00000100888,ENSG00000012048,ENSG00000061938,ENSG00000151702,ENSG00000103126,ENSG00000109685,ENSG00000172766,ENSG00000102935,ENSG00000106070,ENSG00000171612,ENSG00000105287,ENSG00000104824,ENSG00000066827,ENSG00000100354,ENSG00000172201,ENSG00000079215,ENSG00000203883,ENSG00000020633,ENSG00000171617,ENSG00000008838,ENSG00000108001,ENSG00000114861,ENSG00000092067,ENSG00000012232,ENSG00000130038,ENSG00000145147,ENSG00000180871,ENSG00000162946,ENSG00000179218,ENSG00000186188,ENSG00000185883,ENSG00000173809,ENSG00000080189,ENSG00000257923,ENSG00000141568,ENSG00000167081,ENSG00000132207,ENSG00000182185,ENSG00000128604,ENSG00000169032,ENSG00000197081,ENSG00000116819,ENSG00000184047,ENSG00000131016,ENSG00000198873,ENSG00000167658,ENSG00000116062,ENSG00000105939,ENSG00000018280,ENSG00000136826,ENSG00000122691,ENSG00000114353,ENSG00000157978,ENSG00000196628,ENSG00000097007,ENSG00000055118,ENSG00000182809,ENSG00000203867,ENSG00000133116,ENSG00000266094,ENSG00000065243,ENSG00000198363,ENSG00000109861,ENSG00000072609,ENSG00000011451,ENSG00000144868,ENSG00000156735,ENSG00000273749,ENSG00000169403,ENSG00000132932,ENSG00000112679,ENSG00000129993,ENSG00000125968,ENSG00000080503,ENSG00000163041,ENSG00000078902,ENSG00000185950,ENSG00000053254,ENSG00000129353,ENSG00000150401,ENSG00000174307,ENSG00000251322,ENSG00000171450,ENSG00000180370,ENSG00000037280,ENSG00000160310,ENSG00000105229,ENSG00000157193,ENSG00000164916,ENSG00000099866,ENSG00000099250,ENSG00000169071,ENSG00000107807,ENSG00000106633,ENSG00000107872,ENSG00000079691,ENSG00000103769,ENSG00000156466,ENSG00000137710,ENSG00000116525,ENSG00000204599,ENSG00000196570,ENSG00000171316,ENSG00000175221,ENSG00000197321,ENSG00000140564,ENSG00000072840,ENSG00000185651,ENSG00000116473,ENSG00000101200,ENSG00000047315,ENSG00000254585,ENSG00000135250,ENSG00000071127,ENSG00000131037,ENSG00000105325,ENSG00000196562,ENSG00000189403,ENSG00000104518,ENSG00000085449,ENSG00000164808,ENSG00000175879,ENSG00000020181,ENSG00000150455,ENSG00000107371,ENSG00000105695,ENSG00000111186,ENSG00000117713,ENSG00000077942,ENSG00000167632,ENSG00000008083,ENSG00000138031,ENSG00000048052,ENSG00000070018,ENSG00000196591,ENSG00000149599,ENSG00000029534,ENSG00000107104,ENSG00000124588,ENSG00000112697,ENSG00000125618,ENSG00000108179,ENSG00000113140,ENSG00000112367,ENSG00000151014,ENSG00000182533,ENSG00000179165,ENSG00000090020,ENSG00000130037,ENSG00000159216,ENSG00000148400,ENSG00000101544,ENSG00000119408,ENSG00000197019,ENSG00000197461,ENSG00000106723,ENSG00000134954,ENSG00000095637,ENSG00000186654,ENSG00000109332,ENSG00000197548,ENSG00000196684,ENSG00000170837,ENSG00000185522,ENSG00000063978,ENSG00000140545,ENSG00000131196,ENSG00000127152,ENSG00000163468,ENSG00000179588,ENSG00000126217,ENSG00000196576,ENSG00000105879,ENSG00000188730,ENSG00000171456,ENSG00000162711,ENSG00000108684,ENSG00000113387,ENSG00000128973,ENSG00000087903,ENSG00000014164,ENSG00000150760,ENSG00000149256,ENSG00000106526,ENSG00000130147,ENSG00000154229,ENSG00000165995,ENSG00000118495,ENSG00000155974,ENSG00000164256,ENSG00000110651,ENSG00000110958,ENSG00000144893,ENSG00000103067,ENSG00000170027,ENSG00000121933,ENSG00000115464,ENSG00000031823,ENSG00000139292,ENSG00000196405,ENSG00000169174,ENSG00000120149,ENSG00000130584,ENSG00000144791,ENSG00000142733,ENSG00000103091,ENSG00000130429,ENSG00000070476,ENSG00000177706,ENSG00000111249,ENSG00000159753,ENSG00000040608,ENSG00000143164,ENSG00000078140,ENSG00000185885,ENSG00000007866,ENSG00000107263,ENSG00000103479,ENSG00000185722,ENSG00000118160,ENSG00000168071,ENSG00000136305,ENSG00000131759,ENSG00000110148,ENSG00000163975,ENSG00000172667,ENSG00000131236,ENSG00000124126,ENSG00000170776,ENSG00000275700,ENSG00000100346,ENSG00000175866,ENSG00000157240,ENSG00000038382,ENSG00000213533,ENSG00000176020,ENSG00000080854,ENSG00000003137,ENSG00000151746,ENSG00000142611,ENSG00000106785,ENSG00000141564,ENSG00000068024,ENSG00000140945,ENSG00000099622,ENSG00000168918,ENSG00000055208,ENSG00000170142,ENSG00000196814,ENSG00000134516,ENSG00000184349,ENSG00000197905,ENSG00000162407,ENSG00000120093,ENSG00000176720,ENSG00000163737,ENSG00000174705,ENSG00000160293,ENSG00000141905,ENSG00000182168,ENSG00000186716,ENSG00000067066,ENSG00000118503,ENSG00000139083,ENSG00000143543,ENSG00000168056,ENSG00000127191,ENSG00000070669,ENSG00000198626,ENSG00000130699,ENSG00000069696,ENSG00000164054,ENSG00000171791,ENSG00000185359,ENSG00000183733,ENSG00000185345,ENSG00000260027,ENSG00000248099,ENSG00000198715,ENSG00000177565,ENSG00000115138,ENSG00000137834,ENSG00000135862,ENSG00000138741,ENSG00000095261,ENSG00000179833,ENSG00000151876,ENSG00000156265,ENSG00000104899,ENSG00000179051,ENSG00000186815,ENSG00000162104,ENSG00000002834,ENSG00000129946,ENSG00000148484,ENSG00000219607,ENSG00000187017,ENSG00000028277,ENSG00000116147,ENSG00000023445,ENSG00000205846,ENSG00000163132,ENSG00000112977,ENSG00000160948,ENSG00000142632"
[truncated: 5,193,226 more chars]
