# Supplementary material for: Integrative epigenome profiling of 47XXY provides insights into whole genomic DNA hypermethylation and active chromatin accessibility
Source: Front Mol Biosci. 2023 Mar 27;10:1128739. doi: 10.3389/fmolb.2023.1128739 (PMC10083376; doi:10.3389/fmolb.2023.1128739)
Supplement: Supplementary file 15 [file Table10.XLSX]

## Sheet: 工作表1
	NM	KS	NF
up5k	13.1077	15.4435	13.6129
exon	6.76923	9.19846	3.21447
intron	34.8308	37.6214	38.8983
down5k	9.47692	9.93062	9.13502
intergenic	35.8154	27.806	35.1393
