# Supplementary material for: Integrative epigenome profiling of 47XXY provides insights into whole genomic DNA hypermethylation and active chromatin accessibility
Source: Front Mol Biosci. 2023 Mar 27;10:1128739. doi: 10.3389/fmolb.2023.1128739 (PMC10083376; doi:10.3389/fmolb.2023.1128739)
Supplement: Supplementary file 16 [file Table16.XLSX]

## Sheet: XCI-enriched
	NUMBER	NAME		KS VS NM hyper	KS VS NM hypo	KS VS NF hyper	KS VS NF hypo
AIFM1	1	XCI-enriched		utr5,exon,intron	n	n	exon,utr5,TSS
AP1S2	1	XCI-enriched		utr5,exon,intron	n	n	n
ARAF	1	XCI-enriched		utr5,exon,intron	n	n	n
ARHGAP4	1	XCI-enriched		TSS,utr5,exon,utr5,exon	n	intron,exon,utr5,intron
ARMCX5	1	XCI-enriched		TSS,utr5,exon,intron,intron,intron	n	n	n
ATP11C	1	XCI-enriched		TSS,utr5,exon,intron,intron,exon,utr5,intron,utr5,exon,exon,intron,intron,intron,exon,intron	n	n	n
ATP6AP1	1	XCI-enriched		TSS,utr5,exon,intron,exon,intron,utr3,exon,intron,utr3,utr5,exon,intron,utr3,utr5	n	n	n
ATP6AP2	1	XCI-enriched		TSS,utr5,exon,intron,exon,intron,utr3	n	n	n
BEX2	1	XCI-enriched		TSS,utr5,exon,intron	n	n	n
CD99L2	1	XCI-enriched		TSS,utr5,exon,intron	n	n	utr3,exon,intron
CFP	1	XCI-enriched		TSS,utr5,exon,intron	n	n	n
CXorf40B	1	XCI-enriched		TSS,utr5,exon,exon,intron,exon,utr3,TES	n	n	exon,utr5
CXorf57	1	XCI-enriched		TSS,exon,utr5,intron	n	n	n
CYSLTR1	1	XCI-enriched		TSS,exon,utr5,intron	n	n	n
DDX26B	1	XCI-enriched		TSS,exon,utr5,intron	n	n	n
DYNLT3	1	XCI-enriched		TSS,exon,utr5,intron	n	n	exon,utr5,intron
ELK1	1	XCI-enriched		None	n	n	intron,exon,intron,exon,utr5,TSS
FAM127A	1	XCI-enriched		None	n	n	n
FAM156B	1	XCI-enriched		None	n	n	n
FAM50A	1	XCI-enriched		None	n	n	n
G6PD	1	XCI-enriched		None	exon,intron	n	n
GDI1	1	XCI-enriched		None	intron,exon	n	n
GK	1	XCI-enriched		None	intron,intron,exon,utr3,intron,intron,intron,exon,utr3,intron,exon,utr3,intron	n	n
GRPR	1	XCI-enriched		None	none	n	n
GSPT2	1	XCI-enriched		none	exon	exon	n
HCCS	1	XCI-enriched		None	intron	n	n
BX112399	1	XCI-enriched		None	none	n	n
IL13RA1	1	XCI-enriched		None	intron,intron,intron	intron	intron
KIAA2022	1	XCI-enriched		None	none	n	n
LAGE3	1	XCI-enriched		None	none	n	n
TMEM164	1	XCI-enriched		None	intron,intron,intron,intron,intron,intron,intron,intron,intron,intron,intron,intron	n	n
GTF3C6	1	XCI-enriched		None	none	n	n
MCTS1	1	XCI-enriched		None	intron	n	n
MED12	1	XCI-enriched		None	exon,intron,exon	n	n
MMGT1	1	XCI-enriched		None	TES,utr3,exon	n	n
MOSPD1	1	XCI-enriched		none	intron	n	intron
MST4	1	XCI-enriched		intron,intron,intron,exon,utr5,TSS,intron		n	n
MTCP1NB	1	XCI-enriched		intron,intron,intron,exon,utr5,intron,exon,utr5,TSS		n	n
NGFRAP1	1	XCI-enriched		intron,intron,intron,exon,utr5,intron,exon,utr5,intron,intron		n	n
HMGN5	1	XCI-enriched		intron,intron,exon,utr5,TSS		n	intron
OGT	1	XCI-enriched		intron,intron,exon,utr5,TSS		n	n
PLS3	1	XCI-enriched		intron,intron,exon,utr5,TSS		n	n
RAB9A	1	XCI-enriched		intron,intron,exon,utr5,exon,utr5,TSS,intron		n	n
RPS26P11	1	XCI-enriched		intron,intron		n	n
RRAGB	1	XCI-enriched		intron,intron		n	n
SAT1	1	XCI-enriched		intron,intron		n	n
SATL1	1	XCI-enriched		intron,exon,utr5,TSS		n	intron
SLC25A43	1	XCI-enriched		intron,exon,utr5,TSS		utr5,exon	n
SLC35A2	1	XCI-enriched		intron,exon,utr5,intron,exon,utr5,intron,exon,utr5,intron		n	n
SMARCA1	1	XCI-enriched		intron,exon,utr5,intron		intron	n
SPIN3	1	XCI-enriched		intron,exon,intron,exon,utr5		n	intron
SYN1	1	XCI-enriched		intron,exon,intron,exon,exon,utr5		intron	intron
TBC1D8B	1	XCI-enriched		intron,exon		n	exon
TCEAL2	1	XCI-enriched		intron		n	TSS,exon,utr5
TCEAL4	1	XCI-enriched		intron		n	TSS,exon,utr5
TIMM8A	1	XCI-enriched		intron		n	n
TIMP1	1	XCI-enriched		exon,utr5,TSS		n	n
TRO	1	XCI-enriched		exon,utr5,TSS		n	n
TSPYL2	1	XCI-enriched		exon,utr5,intron		n	exon,utr3
UBQLN2	1	XCI-enriched		exon,utr5,intron		n	n
UXT	1	XCI-enriched		exon,utr5,intron		exon,intron,utr5,TSS	n
WDR13	1	XCI-enriched		exon,utr5,intron		n	n
WDR44	1	XCI-enriched		exon,utr3		n	n
ZBTB33	1	XCI-enriched		exon,intron,intron		n	n
ZDHHC9	1	XCI-enriched		exon,exon,utr5,intron,exon,utr5,TSS		intron,exon,utr5	n
ZNF711	1	XCI-enriched		exon,exon,exon		n	n
XIST	3	XIST		None	intron,exon,exon,TSS	n	n
	seqnames	KS1	KS2	NF1	NF2	NM1	NM2	annotation	SYMBOL	baseMean	log2FoldChange	lfcSE	stat	pvalue	padj	type	baseMean	log2FoldChange	lfcSE	stat	pvalue	padj	type
peak145615	chrX	10.4646	13.2146	10.9544	23.6552	43.5969	29.3579	Intron (ENST00000465127.1/7102, intron 3 of 8)	DYNLT3	21.8739	-0.549159	0.635921	-0.863565	0.387827	0.878045	NO	21.8739	-1.62735	0.639479	-2.5448	0.0109339	0.244441	DOWN
peak145724	chrX	13.951	0	1.96212	0.777329	9.49386	11.4461	Promoter (<=1kb)	ATP6AP2	6.27173	-2.9084	1.32857	-2.18912	0.028588	0.405707	DOWN	6.27173	-2.32067	1.39648	-1.6618	0.0965536	NA	NO
peak146118	chrX	0	0	17.5271	16.0245	0	0	Promoter (<=1kb)	FAM156B	5.59194	-6.99905	1.81101	-3.86473	0.000111214	0.0117528	DOWN	5.59194	0	2.30538	0	1	NA	NO
peak146124	chrX	0	0	8.76356	9.91993	0	0	Promoter (<=1kb)	FAM156B	3.11391	-6.15418	2.07075	-2.97195	0.00295911	0.123988	DOWN	3.11391	0	2.50722	0	1	NA	NO
peak147040	chrX	19.6212	24.0972	248.301	276.232	27.902	22.4501	Intron (ENST00000664453.1/642776, intron 1 of 3)	PLS3	103.101	-3.59065	0.335803	-10.6927	1.10085e-26	7.41371e-23	DOWN	103.101	-0.209365	0.426098	-0.491355	0.623176	0.922711	NO
peak147045	chrX	0	0	86.9053	74.781	0	1.72693	Intron (ENST00000664453.1/642776, intron 1 of 3)	PLS3	27.2355	-9.26786	1.52739	-6.06778	1.29688e-09	1.08557e-06	DOWN	27.2355	-2.72569	2.09755	-1.29946	0.193785	0.694171	NO
peak147041	chrX	0	0	21.1786	14.4984	0	0	Intron (ENST00000664453.1/642776, intron 1 of 3)	PLS3	5.94616	-7.08799	1.79512	-3.94847	7.86522e-05	0.00898467	DOWN	5.94616	0	2.29353	0	1	NA	NO
peak145954	chrX	133.424	152.357	97.8597	95.3839	170.9	189.963	Promoter (<=1kb)	ELK1	139.981	0.563132	0.265782	2.11877	0.0341099	0.433733	NO	139.981	-0.337903	0.269459	-1.25401	0.209839	0.709921	NO
peak146120	chrX	139.965	91.7248	61.3449	74.0179	123.815	110.524	Distal Intergenic	FAM156B	100.232	0.779296	0.324057	2.40481	0.0161809	0.313831	NO	100.232	-0.0129822	0.330065	-0.0393322	0.968626	0.995689	NO
peak146121	chrX	122.96	111.935	78.1417	81.6486	97.657	89.8005	Intron (ENST00000613284.1/29057, intron 3 of 3)	FAM156B	97.0238	0.556853	0.297092	1.87434	0.0608829	0.540165	NO	97.0238	0.326425	0.312742	1.04375	0.296599	0.779969	NO
peak146122	chrX	7.19444	13.9919	11.6847	12.2091	6.9755	8.63466	Intron (ENST00000613284.1/29057, intron 3 of 3)	FAM156B	10.1151	-0.181712	0.819869	-0.221635	0.824598	0.980949	NO	10.1151	0.431961	0.915682	0.471737	0.637114	NA	NO
peak147919	chrX	109.225	171.012	83.2538	86.2271	162.18	136.428	Promoter (<=1kb)	G6PD	124.721	0.722336	0.304193	2.3746	0.017568	0.326367	NO	124.721	-0.0947566	0.308967	-0.306688	0.759081	0.959528	NO
peak147913	chrX	32.702	41.9758	63.5358	70.9656	17.4388	53.5349	Distal Intergenic	G6PD	46.6921	-0.851493	0.4586	-1.85672	0.0633508	0.546597	NO	46.6921	0.0692749	0.499604	0.13866	0.889719	0.984363	NO
peak147918	chrX	2.61616	2.33199	5.84237	9.91993	8.71938	5.1808	Promoter (<=1kb)	G6PD	5.76844	-1.66717	1.13713	-1.46612	0.142616	0.698573	NO	5.76844	-1.48662	1.20596	-1.23272	0.21768	NA	NO
peak147914	chrX	44.4748	73.0689	49.6602	61.8088	45.3408	65.6234	Promoter (<=1kb)	G6PD	56.6628	0.0723832	0.403808	0.179251	0.85774	0.985151	NO	56.6628	0.0779292	0.426211	0.182842	0.854922	0.978438	NO
peak147915	chrX	54.2854	37.3118	35.7845	54.1781	22.6704	41.4464	Promoter (<=1kb)	G6PD	40.9461	0.0305414	0.461615	0.0661621	0.947249	0.994779	NO	40.9461	0.517325	0.502101	1.03032	0.302859	0.784539	NO
peak145195	chrX	5.23232	10.1053	14.6059	13.7353	8.71938	0	Distal Intergenic	GRPR	8.73303	-0.894179	0.947337	-0.943887	0.345228	0.858991	NO	8.73303	0.810267	1.12158	0.722436	0.470026	NA	NO
peak145196	chrX	16.351	17.1012	13.8756	16.0245	13.951	10.3616	Distal Intergenic	GRPR	14.6108	0.161908	0.676215	0.239432	0.81077	0.978816	NO	14.6108	0.460316	0.744237	0.618507	0.536241	NA	NO
peak145199	chrX	54.9394	31.8705	34.3239	47.3104	22.6704	25.904	Promoter (<=1kb)	GRPR	36.1698	0.0945725	0.474705	0.199224	0.842088	0.983455	NO	36.1698	0.842503	0.529761	1.59034	0.111757	0.59438	NO
peak145194	chrX	28.1237	31.8705	31.4028	25.9444	15.6949	32.8117	Distal Intergenic	GRPR	27.6413	0.0631055	0.525506	0.120085	0.904416	0.99035	NO	27.6413	0.304242	0.568755	0.534927	0.5927	0.914168	NO
peak146093	chrX	17.0051	17.8786	8.03326	11.4461	15.6949	20.7232	Promoter (<=1kb)	GSPT2	15.1302	0.841721	0.691681	1.21692	0.223634	0.782142	NO	15.1302	-0.063056	0.705488	-0.0893792	0.928781	NA	NO
peak146094	chrX	10.4646	11.6599	13.8756	20.6029	13.951	13.8155	Promoter (<=1kb)	GSPT2	14.0616	-0.640622	0.702782	-0.911551	0.362005	0.866731	NO	14.0616	-0.329434	0.760842	-0.432986	0.665025	NA	NO
peak145023	chrX	18.9672	18.6559	11.6847	12.9722	20.9265	31.0848	Promoter (<=1kb)	HCCS	19.0486	0.610348	0.624691	0.97704	0.32855	0.850483	NO	19.0486	-0.467434	0.629778	-0.742219	0.457955	0.86536	NO
peak145022	chrX	26.1616	20.2106	19.718	17.5506	27.902	6.90773	Intron (ENST00000669054.1/ENST00000669054.1, intron 2 of 5)	HCCS	19.7418	0.317435	0.647147	0.490514	0.62377	0.947222	NO	19.7418	0.417862	0.693536	0.602509	0.546835	0.898095	NO
peak145021	chrX	18.9672	3.88665	10.2242	7.63071	5.23163	0	Intron (ENST00000669054.1/ENST00000669054.1, intron 2 of 5)	HCCS	7.65672	0.36529	1.04478	0.349635	0.726613	0.965686	NO	7.65672	2.14119	1.30268	1.64368	0.100243	NA	NO
peak145024	chrX	12.4268	8.55062	8.76356	10.683	20.9265	22.4501	Promoter (<=1kb)	HCCS	13.9668	0.116418	0.730445	0.15938	0.87337	0.987191	NO	13.9668	-1.04198	0.732706	-1.4221	0.154998	NA	NO
peak145020	chrX	14.3889	12.4373	13.8756	11.4461	6.9755	1.72693	Intron (ENST00000669054.1/ENST00000669054.1, intron 4 of 5)	HCCS	10.1417	0.0842356	0.812787	0.103638	0.917457	0.99188	NO	10.1417	1.62825	1.00751	1.61612	0.106069	NA	NO
peak145025	chrX	5.88636	3.10932	4.38178	4.57843	12.2071	8.63466	Promoter (<=1kb)	HCCS	6.46628	0.0170581	1.0655	0.0160094	0.987227	0.998741	NO	6.46628	-1.20066	1.06546	-1.1269	0.259785	NA	NO
peak147123	chrX	27.4697	20.2106	12.415	10.683	19.1826	13.8155	Intron (ENST00000652600.1/3597, intron 3 of 11)	IL13RA1	17.2961	1.04801	0.646109	1.62202	0.104798	0.638838	NO	17.2961	0.534564	0.67802	0.788418	0.430452	NA	NO
peak147120	chrX	1.30808	3.10932	8.03326	6.86764	5.23163	8.63466	Promoter (3-4kb)	IL13RA1	5.53077	-1.77608	1.1774	-1.50847	0.131434	0.682352	NO	5.53077	-1.67242	1.24193	-1.34663	0.178099	NA	NO
peak147121	chrX	6.5404	10.8826	5.84237	5.3415	10.4633	6.90773	Promoter (3-4kb)	IL13RA1	7.66298	0.632898	0.950722	0.665702	0.505602	0.920878	NO	7.66298	-0.00140242	0.986398	-0.00142176	0.998866	NA	NO
peak147119	chrX	119.689	66.8503	92.7477	77.0702	71.4989	119.158	Promoter (<=1kb)	IL13RA1	91.1691	0.139328	0.365333	0.381372	0.702927	0.961872	NO	91.1691	-0.0277003	0.378496	-0.0731853	0.941659	0.992578	NO
peak147122	chrX	22.2374	6.21863	13.1453	16.7876	15.6949	25.904	Intron (ENST00000652600.1/3597, intron 2 of 11)	IL13RA1	16.6646	-0.0586881	0.729723	-0.0804251	0.935899	0.993882	NO	16.6646	-0.534749	0.753228	-0.709943	0.477739	NA	NO
peak147902	chrX	3.92424	6.99596	7.30297	8.39379	3.48775	3.45386	Promoter (<=1kb)	LAGE3	5.5931	-0.531211	1.06929	-0.496787	0.619339	0.946665	NO	5.5931	0.645535	1.25088	0.516065	0.605809	NA	NO
peak147901	chrX	40.5505	31.0932	37.9754	36.6274	22.6704	43.1733	Promoter (<=1kb)	LAGE3	35.3484	-0.0554727	0.474153	-0.116993	0.906865	0.990674	NO	35.3484	0.123998	0.508742	0.243735	0.807436	0.969473	NO
peak147212	chrX	34.6641	18.6559	23.3695	18.3137	41.853	53.5349	Promoter (<=1kb)	MCTS1	31.7319	0.362014	0.523584	0.691415	0.489305	0.915487	NO	31.7319	-0.831547	0.524163	-1.58643	0.112642	0.595779	NO
peak146407	chrX	9.15657	4.66397	17.5271	15.2614	10.4633	5.1808	Promoter (<=1kb)	MED12	10.3755	-1.23528	0.832722	-1.48342	0.137962	0.692226	NO	10.3755	-0.166278	0.936537	-0.177546	0.85908	NA	NO
peak146405	chrX	38.5884	44.3078	29.9422	34.3382	43.5969	32.8117	Promoter (<=1kb)	MED12	37.2642	0.365849	0.448674	0.815401	0.414843	0.88948	NO	37.2642	0.116358	0.473719	0.245628	0.80597	0.969155	NO
peak147490	chrX	69.3283	103.385	68.6479	71.7287	83.706	91.5274	Promoter (<=1kb)	MOSPD1	81.3872	0.295396	0.337283	0.875811	0.381133	0.875014	NO	81.3872	-0.0248077	0.351141	-0.070649	0.943677	0.992679	NO
peak146581	chrX	7.84849	2.33199	13.1453	15.2614	10.4633	3.45386	Intron (ENST00000358130.7/79366, intron 1 of 6)	HMGN5	8.75073	-1.46057	0.947727	-1.54113	0.123285	0.671048	NO	8.75073	-0.430002	1.05037	-0.409382	0.682259	NA	NO
peak146579	chrX	11.1187	20.2106	21.1786	22.1291	24.4143	37.9925	Promoter (<=1kb)	HMGN5	22.8406	-0.47647	0.593598	-0.802682	0.422159	0.892736	NO	22.8406	-1.00416	0.611827	-1.64124	0.100747	0.573693	NO
peak146580	chrX	52.9773	46.6397	39.436	55.7042	61.0356	56.9888	Promoter (<=1kb)	HMGN5	52.1303	0.0689847	0.395213	0.174551	0.861433	0.98559	NO	52.1303	-0.243017	0.412859	-0.58862	0.556116	0.901865	NO
peak146578	chrX	3.2702	7.77329	8.03326	3.81536	6.9755	3.45386	Promoter (<=1kb)	HMGN5	5.55358	-0.114792	1.12287	-0.102231	0.918574	0.99188	NO	5.55358	0.0726007	1.2151	0.0597488	0.952356	NA	NO
peak146426	chrX	64.75	65.2956	43.8178	43.4951	38.3653	53.5349	Promoter (<=1kb)	OGT	51.5431	0.574642	0.387644	1.48239	0.138235	0.692938	NO	51.5431	0.500338	0.414442	1.20726	0.227333	0.726666	NO
peak146422	chrX	42.5126	27.9838	26.2907	19.0768	27.902	20.7232	Promoter (<=1kb)	OGT	27.4149	0.63875	0.529676	1.20593	0.227846	0.786418	NO	27.4149	0.54029	0.566246	0.95416	0.340003	0.806777	NO
peak146421	chrX	27.4697	19.4332	18.2574	17.5506	20.9265	17.2693	Promoter (<=1kb)	OGT	20.1511	0.393218	0.592013	0.664205	0.506559	0.920884	NO	20.1511	0.300511	0.633774	0.474162	0.635385	0.927204	NO
peak146423	chrX	3.92424	1.55466	4.38178	3.81536	3.48775	1.72693	Promoter (<=1kb)	OGT	3.14845	-0.568074	1.42868	-0.397623	0.690908	0.959533	NO	3.14845	0.0859988	1.59524	0.0539098	0.957007	NA	NO
peak146425	chrX	13.7348	15.5466	10.2242	18.3137	24.4143	13.8155	Promoter (<=1kb)	OGT	16.0082	0.0374949	0.686745	0.054598	0.956459	0.995622	NO	16.0082	-0.385718	0.715271	-0.539261	0.589707	NA	NO
peak147042	chrX	0	0	23.3695	9.91993	0	0	Intron (ENST00000664453.1/642776, intron 1 of 3)	PLS3	5.54824	-6.98751	4.78958	-1.4589	0.144593	0.70142	NO	5.54824	0	4.99745	0	1	NA	NO
peak145123	chrX	39.2424	24.8745	13.8756	19.8399	22.6704	13.8155	Promoter (3-4kb)	RAB9A	22.3864	0.932692	0.587768	1.58684	0.11255	0.651748	NO	22.3864	0.818077	0.631175	1.29612	0.194935	0.695396	NO
peak145127	chrX	17.6591	11.6599	8.03326	6.86764	10.4633	13.8155	Promoter (3-4kb)	RAB9A	11.4164	0.980192	0.788913	1.24246	0.214067	0.773746	NO	11.4164	0.276286	0.816633	0.338323	0.73512	NA	NO
peak145126	chrX	27.4697	12.4373	21.1786	7.63071	19.1826	6.90773	Promoter (2-3kb)	RAB9A	15.8011	0.473612	0.758562	0.624355	0.532395	0.928163	NO	15.8011	0.620542	0.812486	0.763757	0.445012	NA	NO
peak145129	chrX	7.84849	10.8826	8.76356	17.5506	6.9755	10.3616	Intron (ENST00000464506.2/9367, intron 1 of 2)	RAB9A	10.3971	-0.493105	0.823756	-0.598606	0.549436	0.931445	NO	10.3971	0.106373	0.909776	0.116922	0.906922	NA	NO
peak145124	chrX	92.8737	103.385	82.5235	90.0424	64.5234	56.9888	Promoter (<=1kb)	RAB9A	81.7228	0.184823	0.315544	0.585727	0.558059	0.933956	NO	81.7228	0.690806	0.346829	1.99178	0.0463956	0.441926	NO
peak145128	chrX	58.2096	41.9758	59.8843	47.3104	34.8775	25.904	Promoter (4-5kb)	RAB9A	44.6936	-0.0948042	0.420409	-0.225504	0.821587	0.980662	NO	44.6936	0.7248	0.470848	1.53935	0.123719	0.611767	NO
peak145125	chrX	12.4268	3.88665	11.6847	6.86764	5.23163	3.45386	Promoter (2-3kb)	RAB9A	7.25855	-0.175127	0.992599	-0.176433	0.859954	0.985449	NO	7.25855	0.921933	1.14789	0.803157	0.421884	NA	NO
peak146446	chrX	5.88636	4.66397	2.19089	0	6.9755	1.72693	Promoter (1-2kb)	RPS26P11	3.57394	2.25538	1.5852	1.42277	0.154801	0.715208	NO	3.57394	0.281284	1.49203	0.188524	0.850466	NA	NO
peak146448	chrX	10.4646	7.77329	14.6059	12.9722	12.2071	17.2693	Intron (ENST00000633930.1/340527, intron 1 of 7)	RPS26P11	12.5488	-0.591885	0.748166	-0.791114	0.428877	0.895432	NO	12.5488	-0.687971	0.791151	-0.869582	0.384529	NA	NO
peak146220	chrX	75.2147	95.6115	57.6934	54.1781	129.047	82.8928	Promoter (<=1kb)	RRAGB	82.4395	0.608189	0.345231	1.76169	0.0781221	0.582808	NO	82.4395	-0.312999	0.349776	-0.894854	0.370865	0.823735	NO
peak146221	chrX	1.96212	1.55466	5.11208	3.05229	5.23163	6.90773	Promoter (<=1kb)	RRAGB	3.97008	-1.21114	1.36139	-0.889634	0.373663	0.871826	NO	3.97008	-1.78187	1.40028	-1.27251	0.203193	NA	NO
peak146219	chrX	22.2374	25.6519	16.7968	18.3137	10.4633	37.9925	Distal Intergenic	RRAGB	21.9093	0.446645	0.627663	0.7116	0.476713	0.911236	NO	21.9093	-0.0196912	0.651282	-0.0302345	0.97588	0.997354	NO
peak145428	chrX	103.992	82.3969	54.7722	61.0457	99.4009	124.339	Promoter (<=1kb)	SAT1	87.6579	0.689154	0.325669	2.11612	0.0343345	0.434831	NO	87.6579	-0.26144	0.329819	-0.792677	0.427966	0.852883	NO
peak145432	chrX	97.452	62.1863	52.5814	41.9689	81.9621	88.0736	Distal Intergenic	SAT1	70.7041	0.75881	0.368011	2.06192	0.0392152	0.459716	NO	70.7041	-0.0871255	0.374497	-0.232647	0.816036	0.970909	NO
peak145425	chrX	45.1288	31.0932	23.3695	17.5506	54.0601	34.5386	Promoter (3-4kb)	SAT1	34.2901	0.899988	0.498434	1.80563	0.0709758	0.567102	NO	34.2901	-0.212744	0.501275	-0.424405	0.67127	0.937684	NO
peak145426	chrX	66.0581	54.413	43.0875	39.6797	59.2918	51.808	Promoter (1-2kb)	SAT1	52.3897	0.543308	0.387236	1.40304	0.160605	0.722424	NO	52.3897	0.119064	0.404593	0.294281	0.768543	0.961756	NO
peak145427	chrX	1.96212	0.777329	2.92119	2.28921	5.23163	3.45386	Promoter (<=1kb)	SAT1	2.77256	-0.908232	1.60844	-0.564665	0.572302	0.937216	NO	2.77256	-1.64401	1.6447	-0.999576	0.317516	NA	NO
peak145431	chrX	37.9343	22.5425	27.7513	22.1291	29.6459	53.5349	Distal Intergenic	SAT1	32.2563	0.28298	0.51996	0.544234	0.586281	0.940257	NO	32.2563	-0.454579	0.531628	-0.85507	0.392513	0.835611	NO
peak145430	chrX	5.23232	9.32795	2.19089	6.86764	0	3.45386	Promoter (3-4kb)	SAT1	4.51211	0.683344	1.25899	0.542771	0.587288	0.940469	NO	4.51211	2.06669	1.56708	1.31881	0.187232	NA	NO
peak145429	chrX	7.84849	4.66397	5.84237	6.86764	5.23163	8.63466	Promoter (3-4kb)	SAT1	6.51479	-0.0147213	1.01526	-0.0145001	0.988431	0.998802	NO	6.51479	-0.141627	1.08111	-0.131002	0.895774	NA	NO
peak147147	chrX	8.50253	15.5466	7.30297	7.63071	15.6949	8.63466	Promoter (<=1kb)	SLC25A43	10.5521	0.680634	0.832389	0.817687	0.413536	0.888613	NO	10.5521	-0.0229648	0.858685	-0.0267442	0.978664	NA	NO
peak147146	chrX	8.50253	33.4252	25.5604	24.4183	27.902	37.9925	Promoter (<=1kb)	SLC25A43	26.3001	-0.267011	0.624432	-0.427606	0.668938	0.955801	NO	26.3001	-0.666013	0.64314	-1.03556	0.300405	0.782728	NO
peak146003	chrX	56.9015	72.2916	35.7845	32.8121	54.0601	63.8965	Promoter (<=1kb)	SLC35A2	52.6244	0.910569	0.393807	2.31222	0.0207653	0.354337	NO	52.6244	0.128698	0.403799	0.318719	0.74994	0.957759	NO
peak146002	chrX	19.6212	8.55062	8.03326	12.2091	17.4388	8.63466	Promoter (<=1kb)	SLC35A2	12.4146	0.486903	0.791918	0.614841	0.53866	0.929519	NO	12.4146	0.121013	0.829998	0.145799	0.88408	NA	NO
peak146004	chrX	2.61616	2.33199	5.84237	1.52614	3.48775	3.45386	Promoter (<=1kb)	SLC35A2	3.20971	-0.576397	1.45125	-0.397174	0.691239	0.959579	NO	3.20971	-0.486417	1.55439	-0.312931	0.754333	NA	NO
peak147312	chrX	1.96212	3.10932	0.730297	0.763071	3.48775	3.45386	Intron (ENST00000653849.1/ENST00000653849.1, intron 3 of 6)	SMARCA1	2.25107	1.75796	1.85062	0.949932	0.342147	0.857561	NO	2.25107	-0.45907	1.70425	-0.269368	0.787646	NA	NO
peak147316	chrX	12.4268	12.4373	3.65148	10.683	5.23163	6.90773	Promoter (<=1kb)	SMARCA1	8.55631	0.798396	0.912479	0.874974	0.381588	0.875169	NO	8.55631	1.0339	1.01063	1.02302	0.306296	NA	NO
peak147314	chrX	9.15657	13.2146	5.84237	6.86764	1.74388	3.45386	Intron (ENST00000653849.1/ENST00000653849.1, intron 2 of 6)	SMARCA1	6.71315	0.812965	0.98121	0.828533	0.407369	0.885979	NO	6.71315	2.10087	1.23881	1.69588	0.0899088	NA	NO
peak147317	chrX	25.5076	38.0891	29.9422	24.4183	22.6704	24.1771	Promoter (<=1kb)	SMARCA1	27.4674	0.221318	0.517499	0.427668	0.668893	0.955791	NO	27.4674	0.436484	0.56243	0.776068	0.437709	0.856082	NO
peak147315	chrX	3.92424	3.88665	8.03326	2.28921	3.48775	6.90773	Intron (ENST00000653849.1/ENST00000653849.1, intron 2 of 6)	SMARCA1	4.75481	-0.405734	1.21946	-0.332716	0.739349	0.96795	NO	4.75481	-0.413123	1.29776	-0.318336	0.75023	NA	NO
peak147318	chrX	10.4646	12.4373	10.2242	11.4461	17.4388	20.7232	Promoter (<=1kb)	SMARCA1	13.789	0.0775038	0.718401	0.107884	0.914088	0.991433	NO	13.789	-0.739608	0.734168	-1.00741	0.313738	NA	NO
peak147313	chrX	37.9343	45.0851	38.7057	45.0212	34.8775	32.8117	Intron (ENST00000653849.1/ENST00000653849.1, intron 3 of 6)	SMARCA1	39.0726	-0.0138321	0.432836	-0.0319569	0.974506	0.997509	NO	39.0726	0.292551	0.471323	0.620701	0.534796	0.893324	NO
peak146235	chrX	42.5126	21.7652	16.0665	19.8399	22.6704	48.3541	Promoter (<=1kb)	SPIN3	28.5348	0.846967	0.570442	1.48476	0.137609	0.691521	NO	28.5348	-0.13866	0.577003	-0.240312	0.810089	0.969807	NO
peak146234	chrX	5.23232	11.6599	13.8756	7.63071	19.1826	10.3616	Promoter (<=1kb)	SPIN3	11.3238	-0.362197	0.834204	-0.434182	0.664156	0.955031	NO	11.3238	-0.817698	0.863742	-0.946692	0.343796	NA	NO
peak146236	chrX	3.2702	8.55062	7.30297	7.63071	3.48775	12.0885	Promoter (<=1kb)	SPIN3	7.05513	-0.350196	1.02936	-0.340207	0.733701	0.966942	NO	7.05513	-0.41251	1.08958	-0.378595	0.704988	NA	NO
peak146812	chrX	5.88636	0.777329	8.76356	6.86764	8.71938	3.45386	Intron (ENST00000418562.5/79589, intron 3 of 5)	TBC1D8B	5.74469	-1.20319	1.17808	-1.02131	0.307108	0.839718	NO	5.74469	-0.840785	1.25915	-0.667743	0.504298	NA	NO
peak146816	chrX	3.2702	3.88665	6.57267	8.39379	1.74388	5.1808	Promoter (<=1kb)	TBC1D8B	4.84133	-1.06674	1.16893	-0.912577	0.361465	0.866594	NO	4.84133	0.0428042	1.33548	0.0320516	0.974431	NA	NO
peak146813	chrX	15.0429	16.3239	10.2242	19.0768	6.9755	3.45386	Intron (ENST00000418562.5/79589, intron 3 of 5)	TBC1D8B	11.8495	0.0991887	0.761253	0.130297	0.896332	0.989553	NO	11.8495	1.58915	0.934382	1.70075	0.0889895	NA	NO
peak146814	chrX	6.5404	3.10932	5.84237	3.05229	6.9755	1.72693	Promoter (<=1kb)	TBC1D8B	4.54114	0.124235	1.23999	0.100191	0.920193	0.991934	NO	4.54114	0.159707	1.33367	0.11975	0.904681	NA	NO
peak146738	chrX	4.57828	3.10932	6.57267	8.39379	10.4633	6.90773	Promoter (<=1kb)	TCEAL4	6.67084	-0.952374	1.0303	-0.924368	0.355295	0.86411	NO	6.67084	-1.16764	1.07964	-1.0815	0.279474	NA	NO
peak146737	chrX	9.81061	7.77329	10.2242	12.9722	10.4633	5.1808	Promoter (<=1kb)	TCEAL4	9.40405	-0.39561	0.846042	-0.467601	0.64007	0.950211	NO	9.40405	0.173025	0.937986	0.184465	0.853649	NA	NO
peak146670	chrX	43.8207	53.6357	36.5148	33.5751	43.5969	58.7157	Promoter (<=1kb)	TIMM8A	44.9765	0.472953	0.419015	1.12873	0.259013	0.809192	NO	44.9765	-0.0727796	0.434399	-0.167541	0.866945	0.980382	NO
peak146669	chrX	6.5404	11.6599	18.2574	12.9722	12.2071	10.3616	Promoter (<=1kb)	TIMM8A	11.9998	-0.789155	0.769122	-1.02605	0.30487	0.8383	NO	11.9998	-0.319375	0.837789	-0.381211	0.703046	NA	NO
peak145952	chrX	48.399	74.6236	38.7057	44.2581	74.9866	53.5349	Promoter (<=1kb)	TIMP1	55.7513	0.564686	0.402091	1.40437	0.160207	0.722171	NO	55.7513	-0.0668879	0.413583	-0.161728	0.87152	0.981273	NO
peak146203	chrX	6.5404	9.32795	10.2242	6.10457	3.48775	10.3616	Promoter (<=1kb)	TRO	7.6744	-0.04744	0.955145	-0.0496678	0.960387	0.996268	NO	7.6744	0.190353	1.03816	0.183355	0.854519	NA	NO
peak146135	chrX	83.0631	106.494	52.5814	54.9411	99.4009	148.516	Promoter (<=1kb)	TSPYL2	90.8328	0.815869	0.334726	2.43743	0.0147922	0.301045	NO	90.8328	-0.389861	0.334893	-1.16414	0.244369	0.742762	NO
peak146136	chrX	26.8157	23.3199	13.8756	16.7876	24.4143	41.4464	Promoter (3-4kb)	TSPYL2	24.4432	0.711927	0.566759	1.25614	0.209066	0.76972	NO	24.4432	-0.392441	0.570377	-0.688039	0.491428	0.877383	NO
peak146134	chrX	4.57828	0	5.11208	3.81536	0	0	Intron (ENST00000332582.4/54328, intron 1 of 1)	TSPYL2	2.25095	-0.943086	1.91177	-0.493304	0.621798	0.946991	NO	2.25095	2.86304	2.35843	1.21396	0.224762	NA	NO
peak146133	chrX	15.697	6.21863	16.7968	10.683	8.71938	12.0885	Intron (ENST00000332582.4/54328, intron 1 of 1)	TSPYL2	11.7006	-0.316566	0.799129	-0.396139	0.692003	0.959767	NO	11.7006	0.0854832	0.869275	0.0983385	0.921664	NA	NO
peak146225	chrX	37.9343	43.5304	29.9422	27.4706	36.6214	32.8117	Promoter (<=1kb)	UBQLN2	34.7184	0.502917	0.458522	1.09682	0.272719	0.81829	NO	34.7184	0.22915	0.484983	0.472491	0.636577	0.927468	NO
peak146226	chrX	26.1616	36.5345	24.0998	25.1814	27.902	32.8117	Promoter (<=1kb)	UBQLN2	28.7818	0.343566	0.506653	0.678108	0.497703	0.918063	NO	28.7818	0.0422015	0.533521	0.0791	0.936953	0.992491	NO
peak145986	chrX	82.4091	93.2795	60.6146	58.7565	85.4499	75.985	Promoter (<=1kb)	WDR13	76.0824	0.556198	0.329441	1.68831	0.0913526	0.613285	NO	76.0824	0.120953	0.343353	0.352269	0.724637	0.951627	NO
peak147110	chrX	135.386	106.494	81.0629	81.6486	92.4254	155.424	Promoter (<=1kb)	WDR44	108.74	0.573856	0.318748	1.80034	0.0718066	0.568741	NO	108.74	-0.0337647	0.326525	-0.103406	0.917641	0.98966	NO
peak147112	chrX	10.4646	18.6559	14.6059	15.2614	26.1581	34.5386	Promoter (1-2kb)	WDR44	19.9474	-0.0454734	0.629422	-0.0722464	0.942406	0.99445	NO	19.9474	-1.06899	0.635323	-1.68259	0.0924548	0.555276	NO
peak147111	chrX	1.30808	6.21863	3.65148	3.81536	3.48775	5.1808	Promoter (<=1kb)	WDR44	3.94368	-0.00677448	1.33402	-0.00507825	0.995948	0.999661	NO	3.94368	-0.222748	1.40996	-0.157982	0.874471	NA	NO
peak147187	chrX	67.3662	90.1702	79.6023	100.725	61.0356	46.6272	Promoter (<=1kb)	ZBTB33	74.2545	-0.197235	0.345524	-0.570827	0.568117	0.936448	NO	74.2545	0.546703	0.3799	1.43907	0.150131	0.64871	NO
peak147189	chrX	7.84849	1.55466	4.38178	2.28921	5.23163	5.1808	Promoter (<=1kb)	ZBTB33	4.41443	0.508832	1.29297	0.393538	0.693922	0.960089	NO	4.41443	-0.130847	1.33647	-0.0979051	0.922008	NA	NO
peak147188	chrX	1.30808	11.6599	3.65148	9.15686	1.74388	5.1808	Promoter (<=1kb)	ZBTB33	5.45017	0.00471669	1.23103	0.00383149	0.996943	0.999714	NO	5.45017	0.888236	1.38382	0.641871	0.520957	NA	NO
peak147332	chrX	36.6263	33.4252	20.4483	28.2336	45.3408	39.7194	Promoter (<=1kb)	ZDHHC9	33.9656	0.527507	0.47615	1.10786	0.267923	0.815326	NO	33.9656	-0.278801	0.48707	-0.572404	0.567048	0.905407	NO
peak147331	chrX	14.3889	22.5425	10.9544	12.2091	20.9265	8.63466	Promoter (<=1kb)	ZDHHC9	14.9427	0.668777	0.710923	0.940716	0.34685	0.85998	NO	14.9427	0.317616	0.748724	0.424209	0.671413	NA	NO
peak147330	chrX	7.84849	6.99596	10.2242	6.86764	8.71938	12.0885	Promoter (<=1kb)	ZDHHC9	8.79069	-0.203035	0.882852	-0.229977	0.81811	0.98	NO	8.79069	-0.48582	0.928514	-0.523223	0.600819	NA	NO
peak147329	chrX	20.9293	14.7693	13.1453	19.0768	10.4633	15.5424	Intron (ENST00000357166.11/51114, intron 3 of 10)	ZDHHC9	15.6544	0.153072	0.670338	0.22835	0.819374	0.980269	NO	15.6544	0.460465	0.734792	0.62666	0.530882	NA	NO
peak147333	chrX	4.57828	1.55466	2.92119	4.57843	5.23163	1.72693	Promoter (<=1kb)	ZDHHC9	3.43185	-0.274162	1.40598	-0.194998	0.845394	0.983729	NO	3.43185	-0.166193	1.51292	-0.109849	0.912529	NA	NO
peak146598	chrX	7.19444	6.99596	13.1453	16.7876	6.9755	12.0885	Promoter (<=1kb)	ZNF711	10.5312	-1.07564	0.811466	-1.32556	0.184987	0.748609	NO	10.5312	-0.426237	0.89213	-0.477775	0.632811	NA	NO
peak146483	chrX	14.3889	12.4373	18.9877	22.8921	3.48775	13.8155	Promoter (2-3kb)	XIST	14.3349	-0.640265	0.71253	-0.898579	0.368877	0.869883	NO	14.3349	0.6324	0.824028	0.767449	0.442814	NA	NO
peak146482	chrX	5.23232	3.88665	6.57267	7.63071	3.48775	0	Promoter (<=1kb)	XIST	4.46835	-0.635033	1.21527	-0.522543	0.601292	0.943936	NO	4.46835	1.39493	1.55121	0.899252	0.368518	NA	NO
peak146480	chrX	17.6591	6.21863	12.415	15.2614	5.23163	5.1808	Promoter (<=1kb)	XIST	10.3278	-0.202002	0.834497	-0.242065	0.80873	0.978421	NO	10.3278	1.20784	0.993533	1.2157	0.224099	NA	NO
peak146484	chrX	24.8535	14.7693	23.3695	18.3137	20.9265	22.4501	Distal Intergenic	XIST	20.7804	-0.0672979	0.595993	-0.112917	0.910096	0.990947	NO	20.7804	-0.124036	0.633414	-0.195821	0.84475	0.976566	NO
peak145951	chrX	88.9376	129.52	96.798	119.709	48.9299	56.4673	Promoter (<=1kb)	ARAF	90.0602	1.03737	0.331848	3.12603	0.00177181	0.0881997	UP	90.0602	-0.0150704	0.33452	-0.0450507	0.964067	0.995155	NO
peak145723	chrX	64.5234	46.6272	60.1717	67.6276	32.8633	25.9444	Promoter (<=1kb)	ATP6AP2	49.6263	1.11762	0.409899	2.72658	0.00639948	0.196727	UP	49.6263	0.200639	0.417275	0.480832	0.630636	0.925869	NO
peak146406	chrX	32.048	47.4171	21.1786	14.4984	29.6459	32.8117	Promoter (<=1kb)	MED12	29.5999	1.14992	0.520745	2.20821	0.0272293	0.396457	UP	29.5999	0.343646	0.534321	0.643146	0.520129	0.888654	NO
peak146815	chrX	49.053	38.8665	20.4483	21.366	48.8285	32.8117	Promoter (<=1kb)	TBC1D8B	35.229	1.07474	0.476959	2.25332	0.0242387	0.378513	UP	35.229	0.109717	0.484334	0.226532	0.820788	0.971586	NO
peak147043	chrX	88.2955	34.9798	584.237	512.021	0	0	Intron (ENST00000664453.1/642776, intron 1 of 3)	PLS3	203.256	-3.1497	0.655156	-4.80757	1.52779e-06	0.000395531	DOWN	203.256	7.5961	1.58404	4.79541	1.6234e-06	0.00149329	UP
peak147044	chrX	5.88636	4.66397	57.6934	43.4951	0	0	Intron (ENST00000664453.1/642776, intron 1 of 3)	PLS3	18.6231	-3.25543	0.694756	-4.68571	2.78988e-06	0.000637885	DOWN	18.6231	4.05329	1.59646	2.53892	0.0111196	0.246003	UP
peak147832	chrX	6.9755	36.2656	66.7121	70.737	35.0542	41.9689	Promoter (<=1kb)	ARHGAP4	42.9522	0.835653	0.482388	1.73232	0.0832158	0.595663	NO	42.9522	1.66591	0.543987	3.06241	0.00219565	0.118135	UP
peak145714	chrX	12.2071	13.8155	39.8965	24.0972	24.8301	42.732	Distal Intergenic	ATP6AP2	26.2631	-0.0722608	0.547658	-0.131945	0.895028	0.989369	NO	26.2631	1.30267	0.644738	2.02047	0.0433349	0.431079	UP
peak145720	chrX	1.74388	13.8155	28.7778	25.6519	21.1786	22.8921	Distal Intergenic	ATP6AP2	19.01	0.30577	0.634465	0.481934	0.629853	0.948714	NO	19.01	1.80445	0.773896	2.33165	0.0197193	0.316738	UP
peak147736	chrX	58.8636	24.8745	23.3695	19.8399	20.9265	12.0885	Distal Intergenic	CD99L2	26.6604	0.959709	0.575436	1.6678	0.0953563	0.621257	NO	26.6604	1.34929	0.636116	2.12115	0.0339096	0.394152	UP
peak145198	chrX	24.1995	19.4332	15.3362	6.86764	5.23163	6.90773	Distal Intergenic	GRPR	12.996	0.973526	0.744924	1.30688	0.191254	0.754382	NO	12.996	1.84694	0.884586	2.08792	0.036805	NA	UP
peak146447	chrX	21.5833	28.7612	15.3362	28.9967	12.2071	0	Promoter (1-2kb)	RPS26P11	17.8141	0.182674	0.702545	0.260017	0.794851	0.976223	NO	17.8141	2.04605	0.86903	2.35441	0.0185523	0.309853	UP
peak147311	chrX	30.0859	11.6599	15.3362	21.366	6.9755	1.72693	Intron (ENST00000660383.1/ENST00000660383.1, intron 5 of 10)	SMARCA1	14.5251	0.193772	0.738592	0.262353	0.79305	0.975947	NO	14.5251	2.27207	0.958638	2.3701	0.0177832	NA	UP
peak146481	chrX	89.6035	73.8463	60.6146	66.3872	8.71938	12.0885	Promoter (<=1kb)	XIST	51.8766	0.365765	0.38156	0.958604	0.337758	0.855007	NO	51.8766	2.97433	0.553926	5.36955	7.89341e-08	0.00014015	UP

## Sheet: 工作表2
							methylation			ATAC
	NM1	NM2	KS1	KS2	NF1	NF2	NM	KS	NF	NM	KS	NF
XIST	8.71938	12.0885	89.6035	73.8463	60.6146	66.3872	0	0.437033	0.593122	10.404	81.7249	63.5009
AIFM1										#DIV/0!	#DIV/0!	#DIV/0!
AP1S2							0.827508	0.584982	0	#DIV/0!	#DIV/0!	#DIV/0!
ARAF	88.9376	129.52	96.798	119.709	48.9299	56.4673	0.939427	0.704206	0	109.229	108.253	52.6986
ARHGAP4	6.9755	36.2656	66.7121	70.737	35.0542	41.9689	0.831328	0.511142	0	21.6205	68.7245	38.5116
ARMCX5							0.935242	0.707688	0	#DIV/0!	#DIV/0!	#DIV/0!
ATP11C							0.903915	0.657688	0	#DIV/0!	#DIV/0!	#DIV/0!
ATP6AP1										#DIV/0!	#DIV/0!	#DIV/0!
ATP6AP2	64.5234	46.6272	60.1717	67.6276	32.8633	25.9444	0.66619	0.624451	0	55.5753	63.8997	29.4039
BEX2							0.917966	0.607125	0	#DIV/0!	#DIV/0!	#DIV/0!
BX112399										#DIV/0!	#DIV/0!	#DIV/0!
CD99L2	20.9265	12.0885	58.8636	24.8745	23.3695	19.8399				16.5075	41.8691	21.6047
CFP							0.947196	0.637199	0	#DIV/0!	#DIV/0!	#DIV/0!
CXorf40B							0.561142	0.556628	0	#DIV/0!	#DIV/0!	#DIV/0!
CXorf57										#DIV/0!	#DIV/0!	#DIV/0!
CYSLTR1							0.958347	0.696505	0	#DIV/0!	#DIV/0!	#DIV/0!
DDX26B										#DIV/0!	#DIV/0!	#DIV/0!
DYNLT3	43.5969	29.3579	10.4646	13.2146	10.9544	23.6552	0.86319	0.599942	0	36.4774	11.8396	17.3048
ELK1							0.208688	0.483761	0	#DIV/0!	#DIV/0!	#DIV/0!
FAM127A										#DIV/0!	#DIV/0!	#DIV/0!
FAM156B	0	0	0	0	17.5271	16.0245				0	0	16.7758
FAM50A							0.197625	0.527398	0	#DIV/0!	#DIV/0!	#DIV/0!
G6PD										#DIV/0!	#DIV/0!	#DIV/0!
GDI1							0.118236	0.355682	0	#DIV/0!	#DIV/0!	#DIV/0!
GK							0.789882	0.626915	0	#DIV/0!	#DIV/0!	#DIV/0!
GRPR	61.0356	56.9888	139.311	139.919	89.8265	63.3349	0.922412	0.685615	0	59.0122	139.615	76.5807
GSPT2							0.782115	0.668337	0	#DIV/0!	#DIV/0!	#DIV/0!
GTF3C6										#DIV/0!	#DIV/0!	#DIV/0!
HCCS							0.835178	0.68107	0	#DIV/0!	#DIV/0!	#DIV/0!
HMGN5										#DIV/0!	#DIV/0!	#DIV/0!
IL13RA1							0.922283	0.638676	0	#DIV/0!	#DIV/0!	#DIV/0!
KIAA2022										#DIV/0!	#DIV/0!	#DIV/0!
LAGE3										#DIV/0!	#DIV/0!	#DIV/0!
MCTS1							0.470538	0.623089	0	#DIV/0!	#DIV/0!	#DIV/0!
MED12	29.6459	32.8117	32.048	47.4171	21.1786	14.4984	0.971288	0.695599	0	31.2288	39.7325	17.8385
MMGT1							0	0.338916	0.51013	#DIV/0!	#DIV/0!	#DIV/0!
MOSPD1							0.852083	0.595027	0	#DIV/0!	#DIV/0!	#DIV/0!
MST4										#DIV/0!	#DIV/0!	#DIV/0!
MTCP1NB										#DIV/0!	#DIV/0!	#DIV/0!
NGFRAP1										#DIV/0!	#DIV/0!	#DIV/0!
OGT							0.939595	0.674163	0	#DIV/0!	#DIV/0!	#DIV/0!
PLS3							0.912784	0.707612	0	#DIV/0!	#DIV/0!	#DIV/0!
RAB9A										#DIV/0!	#DIV/0!	#DIV/0!
RPS26P11	12.2071	0	21.5833	28.7612	15.3362	28.9967	0.34343	0.495845	0	6.10356	25.1723	22.1665
RRAGB							0.790837	0.622512	0	#DIV/0!	#DIV/0!	#DIV/0!
SAT1										#DIV/0!	#DIV/0!	#DIV/0!
SATL1							0.897068	0.594416	0	#DIV/0!	#DIV/0!	#DIV/0!
SLC25A43							0.634748	0.641791	0	#DIV/0!	#DIV/0!	#DIV/0!
SLC35A2							0.968391	0.755586	0	#DIV/0!	#DIV/0!	#DIV/0!
SMARCA1							0.854702	0.593828	0	#DIV/0!	#DIV/0!	#DIV/0!
SPIN3	22.6704	31.0848	26.1616	34.2025	13.1453	12.9722	0.839004	0.628539	0	26.8776	30.1821	13.0588
SYN1							0.395778	0.564794	0	#DIV/0!	#DIV/0!	#DIV/0!
TBC1D8B	48.8285	32.8117	49.053	38.8665	20.4483	21.366	0.866381	0.646486	0	40.8201	43.9597	20.9072
TCEAL2							0	0.685643	0.540577	#DIV/0!	#DIV/0!	#DIV/0!
TCEAL4							0.957799	0.699015	0	#DIV/0!	#DIV/0!	#DIV/0!
TIMM8A										#DIV/0!	#DIV/0!	#DIV/0!
TIMP1							0.891283	0.626704	0	#DIV/0!	#DIV/0!	#DIV/0!
TMEM164	3.48775	12.0885	22.2374	27.9838	14.6059	10.683				7.78814	25.1106	12.6445
TRO							0.7335	0.564409	0	#DIV/0!	#DIV/0!	#DIV/0!
TSPYL2							0.932866	0.700101	0	#DIV/0!	#DIV/0!	#DIV/0!
UBQLN2							0.727886	0.60361	0	#DIV/0!	#DIV/0!	#DIV/0!
UXT							0.387863	0.483216	0	#DIV/0!	#DIV/0!	#DIV/0!
WDR13							0.446549	0.528436	0	#DIV/0!	#DIV/0!	#DIV/0!
WDR44							0.809815	0.506123	0	#DIV/0!	#DIV/0!	#DIV/0!
ZBTB33							0.606838	0.609021	0.285549	#DIV/0!	#DIV/0!	#DIV/0!
ZDHHC9							0.867842	0.552369	0	#DIV/0!	#DIV/0!	#DIV/0!
ZNF711

## Sheet: Y-enriched
CYorf15B		4	Y-enriched
DDX3Y		4	Y-enriched
NLGN4Y		4	Y-enriched
TMSB4Y		4	Y-enriched
USP9Y		4	Y-enriched
UTY		4	Y-enriched
ZFY		4	Y-enriched

## Sheet: PAR-enriched
ASMTL		2	PAR-enriched
CD99		2	PAR-enriched
GTPBP6		2	PAR-enriched
P2RY8		2	PAR-enriched
PLCXD1		2	PAR-enriched
SFRS17A		2	PAR-enriched
SLC25A6		2	PAR-enriched
DHRSX		2	PAR-enriched
	SYMBOL	seqnames	KS1	KS2	NF1	NF2	NM1	NM2	annotation	SYMBOL	baseMean	log2FoldChange	lfcSE	stat	pvalue	padj	type	baseMean	log2FoldChange	lfcSE	stat	pvalue	padj	type
peak144742	ASMTL	chrX	482.028	437.636	211.786	220.528	299.947	364.383	Promoter (<=1kb)	ASMTL	336.051	1.0896	0.208146	5.2348	1.65168e-07	6.32332e-05	UP	336.051	0.469526	0.212523	2.20929	0.0271543	0.361617	NO
peak144798	CD99	chrX	151.083	237.863	113.196	135.827	193.57	181.328	Promoter (<=1kb)	CD99	168.811	0.640957	0.281297	2.27858	0.0226923	0.368772	NO	168.811	0.0503457	0.287264	0.175259	0.860876	0.979508	NO
peak144696	GTPBP6	chrX	637.689	706.592	210.325	214.423	481.31	455.91	Promoter (<=1kb)	GTPBP6	451.042	1.6618	0.191667	8.67023	4.31252e-18	1.59736e-14	UP	451.042	0.52	0.192176	2.70585	0.00681292	0.197627	NO
peak144745	P2RY8	chrX	14.3889	19.4332	24.0998	17.5506	10.4633	13.8155	Intron (ENST00000381297.10/286530, intron 1 of 1)	P2RY8	16.6252	-0.305156	0.644399	-0.473552	0.63582	0.949532	NO	16.6252	0.473934	0.725732	0.653042	0.513729	NA	NO
peak144694	PLCXD1	chrX	5.23232	5.4413	16.7968	16.7876	20.9265	12.0885	Promoter (<=1kb)	PLCXD1	12.8788	-1.65471	0.777539	-2.12814	0.0333252	0.429965	DOWN	12.8788	-1.6294	0.817159	-1.99398	0.0461544	NA	DOWN
peak144740	SLC25A6	chrX	238.071	370.009	137.296	134.301	280.764	214.14	Promoter (<=1kb)	SLC25A6	229.097	1.16079	0.26679	4.35096	1.35542e-05	0.00230297	UP	229.097	0.295341	0.269731	1.09495	0.273539	0.763958	NO
peak144738	SLC25A6	chrX	39.2424	125.15	75.2206	85.464	40.1091	27.6309	Exon (ENST00000381469.7/3563, exon 9 of 10)	SLC25A6	65.4695	0.0275534	0.462809	0.0595351	0.952526	0.995198	NO	65.4695	1.27398	0.507797	2.50884	0.012113	0.254816	UP
peak144767	DHRSX	chrX	88.2955	43.5304	18.9877	25.1814	24.4143	15.5424	Distal Intergenic	DHRSX	35.9919	1.58266	0.509526	3.10613	0.00189551	0.092351	UP	35.9919	1.72687	0.561116	3.07757	0.00208697	0.115127	UP
peak144769	DHRSX	chrX	40.5505	31.0932	10.2242	16.0245	15.6949	24.1771	Distal Intergenic	DHRSX	22.9607	1.45303	0.584356	2.48654	0.0128992	0.281257	UP	22.9607	0.847098	0.61052	1.3875	0.165289	0.665233	NO
peak144773	DHRSX	chrX	185.747	138.365	119.038	37.3905	59.2918	29.3579	Intron (ENST00000334651.11/207063, intron 3 of 6)	DHRSX	94.8651	1.05071	0.754439	1.3927	0.16371	0.726654	NO	94.8651	1.8709	0.774597	2.41533	0.0157211	0.287492	UP
peak144775	DHRSX	chrX	64.75	45.8624	30.6725	41.2059	6.9755	13.8155	Intron (ENST00000334651.11/207063, intron 3 of 6)	DHRSX	33.8803	0.625314	0.478378	1.30715	0.191161	0.754302	NO	33.8803	2.41258	0.617059	3.9098	9.23709e-05	0.0214357	UP

## Sheet: XCIE-enriched
AA	NUMBER	NAME		KS VS NM hyper	KS VS NM hypo	KS VS NF hyper	KS VS NF hypo
AK000470		6	XCIE-enriched	None	n	n	n
BCOR		6	XCIE-enriched	intron,intron,intron,intron,intron,intron,intron,intron,intron,intron	n	intron,intron,exon,utr5,intron	intron,intron,intron
CASK		6	XCIE-enriched	intron,intron,intron	n	n	n
CXorf21		6	XCIE-enriched	exon,utr5,intron,intron	n	n	n
DDX3X		6	XCIE-enriched	intron	n	n	n
EIF1AX		6	XCIE-enriched	exon,intron	n	n	n
EIF2S3		6	XCIE-enriched	None	n	n	n
FAM120C		6	XCIE-enriched	exon,utr5,TSS,intron		n	n
FUNDC1		6	XCIE-enriched	None	n	n	n
GPC4		6	XCIE-enriched	intron,intron,intron,exon,utr5,exon		intron	intron,utr5,exon
HDHD1		6	XCIE-enriched	None	n	n	n
IDS		6	XCIE-enriched	intron,exon,utr5		exon,utr5	utr3,exon
IL2RG		6	XCIE-enriched	exon,intron,utr3		n	n
ITM2A		6	XCIE-enriched	None	n	n	exon,utr5
KDM5C		6	XCIE-enriched	None	exon	n	n
KDM6A		6	XCIE-enriched	intron,intron		n	n
KIF4A		6	XCIE-enriched	TSS,exon,utr5,intron,exon,intron		n	exon,intron
MAGEE1		6	XCIE-enriched	TSS,utr5,exon,utr5,exon,exon		n	n
MORF4L2		6	XCIE-enriched	intron,exon,utr5,intron,intron,exon,utr5		n	n
MPP1		6	XCIE-enriched	intron,exon,utr3,intron,intron,exon,utr5		n	n
PDK3		6	XCIE-enriched	TSS,utr5,exon,intron,intron,intron,intron,exon		n	n
PGK1		6	XCIE-enriched	utr5,exon,intron,intron,intron		n	n
PIM2		6	XCIE-enriched	None	intron	n	n
PNPLA4		6	XCIE-enriched	none	n	n	n
PPP2R3B		6	XCIE-enriched	intron,intron		intron	exon,intron
PRDX4		6	XCIE-enriched	intron,intron,utr5,exon		intron	n
PRKX		6	XCIE-enriched	None	intron,intron	n	n
SEPT6		6	XCIE-enriched	None	n	n	n
SLC25A14		6	XCIE-enriched	TSS,exon,utr5,intron		n	n
SSR4		6	XCIE-enriched	exon,utr5,intron,exon,intron		exon,utr5,intron	n
SYAP1		6	XCIE-enriched	None	n	n	n
TAF1		6	XCIE-enriched	intron,exon,intron,intron,exon,TES		utr5,exon	n
TSC22D3		6	XCIE-enriched	exon,utr5,intron,intron,exon,utr5,intron,exon,utr5,intron,intron,exon,utr5		utr5,exon	n
TXLNG		6	XCIE-enriched	intron,intron,intron		n	n
UPRT		6	XCIE-enriched	None	intron,intron,intron,intron,exon,utr3,intron	n	n
USP9X		6	XCIE-enriched	intron,intron,intron		n	n
WWC3		6	XCIE-enriched	TSS,exon,utr5,intron,intron,intron,exon,intron,intron,intron,exon,utr3		intron	n
ZFX		6	XCIE-enriched	None	intron	n	intron
ZRSR2		6	XCIE-enriched	None	n	n	n
peak145780	chrX	5.23232	5.4413	18.2574	9.15686	19.1826	15.5424	Promoter (<=1kb)	CASK	12.1355	-1.36385	0.811764	-1.68011	0.0929355	0.615939	NO	12.1355	-1.70261	0.84047	-2.02578	0.042787	NA	DOWN
peak146848	chrX	14.3889	19.4332	9.49386	9.91993	52.3163	65.6234	Distal Intergenic	TSC22D3	28.5293	0.79561	0.574489	1.3849	0.166083	0.729342	NO	28.5293	-1.80777	0.529724	-3.41267	0.000643302	0.0622495	DOWN
peak145760	chrX	3.92424	1.55466	12.415	13.7353	8.71938	5.1808	Intron (ENST00000625837.2/1654, intron 17 of 18)	DDX3X	7.58823	-2.23179	1.01975	-2.18857	0.0286277	0.405845	DOWN	7.58823	-1.31954	1.11375	-1.18477	0.236108	NA	NO
peak147809	chrX	1.30808	0	8.76356	7.63071	5.23163	1.72693	Promoter (<=1kb)	SSR4	4.11015	-3.57376	1.59404	-2.24196	0.0249642	0.382967	DOWN	4.11015	-2.33563	1.72215	-1.35623	0.175026	NA	NO
peak145692	chrX	17.0051	13.9919	30.6725	35.1013	26.1581	13.8155	Promoter (<=1kb)	BCOR	22.7907	-1.08178	0.573458	-1.88641	0.0592392	0.533484	NO	22.7907	-0.362747	0.628997	-0.576707	0.564137	0.904631	NO
peak145691	chrX	11.7727	17.8786	27.7513	35.1013	24.4143	17.2693	Intron (ENST00000378455.8/54880, intron 1 of 13)	BCOR	22.3646	-1.09043	0.580297	-1.87909	0.0602323	0.537431	NO	22.3646	-0.498046	0.63142	-0.788771	0.430246	0.853759	NO
peak145697	chrX	8.50253	6.99596	21.9089	19.0768	5.23163	5.1808	Intron (ENST00000378455.8/54880, intron 1 of 13)	BCOR	11.1494	-1.3998	0.777393	-1.80064	0.0717599	0.568724	NO	11.1494	0.577333	0.955681	0.604106	0.545773	NA	NO
peak145699	chrX	1.96212	3.88665	7.30297	10.683	6.9755	6.90773	Intron (ENST00000378455.8/54880, intron 1 of 13)	BCOR	6.28633	-1.63544	1.08076	-1.51323	0.130222	0.680914	NO	6.28633	-1.26293	1.15834	-1.09029	0.275585	NA	NO
peak145670	chrX	37.2803	32.6478	21.9089	21.366	22.6704	34.5386	Distal Intergenic	BCOR	28.402	0.693662	0.510502	1.35878	0.174215	0.737761	NO	28.402	0.290493	0.536487	0.541473	0.588181	0.91316	NO
peak145673	chrX	7.19444	5.4413	18.9877	9.15686	8.71938	5.1808	Promoter (<=1kb)	BCOR	9.11342	-1.15227	0.887272	-1.29866	0.19406	0.756343	NO	9.11342	-0.132011	0.996042	-0.132536	0.894561	NA	NO
peak145677	chrX	26.8157	34.9798	15.3362	22.8921	27.902	25.904	Promoter (1-2kb)	BCOR	25.6383	0.691634	0.541725	1.27673	0.201699	0.76343	NO	25.6383	0.196964	0.565601	0.348238	0.727662	0.952617	NO
peak145679	chrX	7.84849	8.55062	11.6847	19.0768	8.71938	20.7232	Promoter (2-3kb)	BCOR	12.7672	-0.907646	0.773782	-1.173	0.240796	0.796755	NO	12.7672	-0.846802	0.819003	-1.03394	0.301163	NA	NO
peak145668	chrX	37.2803	32.6478	19.718	28.9967	45.3408	37.9925	Distal Intergenic	BCOR	33.6627	0.524679	0.482089	1.08834	0.276443	0.820443	NO	33.6627	-0.251239	0.493787	-0.5088	0.610892	0.919849	NO
peak145693	chrX	15.0429	17.1012	24.8301	22.8921	22.6704	8.63466	Promoter (2-3kb)	BCOR	18.5286	-0.572104	0.63281	-0.90407	0.365958	0.868746	NO	18.5286	0.0376989	0.695252	0.0542233	0.956757	0.994239	NO
peak145689	chrX	21.5833	33.4252	18.9877	20.6029	24.4143	17.2693	Intron (ENST00000378455.8/54880, intron 1 of 13)	BCOR	22.7138	0.470132	0.569393	0.825672	0.40899	0.886561	NO	22.7138	0.395996	0.609616	0.649583	0.515961	0.887029	NO
peak145704	chrX	3.2702	17.1012	5.84237	4.57843	0	6.90773	Promoter (<=1kb)	BCOR	6.28333	0.956744	1.175	0.814253	0.4155	0.889873	NO	6.28333	1.54738	1.32411	1.16862	0.242556	NA	NO
peak145702	chrX	4.57828	13.9919	4.38178	5.3415	0	3.45386	Promoter (1-2kb)	BCOR	5.29123	0.926268	1.17056	0.791306	0.428765	0.895348	NO	5.29123	2.41425	1.50092	1.60851	0.107724	NA	NO
peak145703	chrX	5.88636	4.66397	3.65148	0.763071	0	0	Promoter (<=1kb)	BCOR	2.49415	1.25372	1.68471	0.744178	0.456769	0.904793	NO	2.49415	4.04818	2.13746	1.89392	0.0582355	NA	NO
peak145683	chrX	10.4646	27.2065	16.7968	8.39379	6.9755	8.63466	Intron (ENST00000378455.8/54880, intron 1 of 13)	BCOR	13.0787	0.57093	0.777007	0.734781	0.462473	0.906732	NO	13.0787	1.26305	0.879471	1.43615	0.15096	NA	NO
peak145680	chrX	18.9672	33.4252	21.1786	18.3137	17.4388	22.4501	Intron (ENST00000378455.8/54880, intron 1 of 13)	BCOR	21.9623	0.401337	0.584353	0.686806	0.492205	0.916154	NO	21.9623	0.387083	0.626628	0.617724	0.536757	0.894119	NO
peak145669	chrX	28.7778	31.8705	27.7513	20.6029	40.1091	29.3579	Distal Intergenic	BCOR	29.7449	0.324413	0.504153	0.643482	0.519911	0.9245	NO	29.7449	-0.196749	0.523515	-0.375823	0.707049	0.948296	NO
peak145687	chrX	26.1616	29.5385	20.4483	22.1291	6.9755	27.6309	Intron (ENST00000378455.8/54880, intron 1 of 13)	BCOR	22.1473	0.386711	0.607722	0.63633	0.524561	0.925758	NO	22.1473	0.683816	0.661114	1.03434	0.300978	0.783254	NO
peak145701	chrX	28.7778	28.7612	16.7968	28.9967	15.6949	22.4501	Promoter (2-3kb)	BCOR	23.5796	0.331172	0.561731	0.589557	0.555488	0.933362	NO	23.5796	0.59252	0.613369	0.966008	0.33404	0.804102	NO
peak145674	chrX	3.2702	6.99596	8.03326	8.39379	1.74388	0	Promoter (2-3kb)	BCOR	4.73951	-0.687321	1.17397	-0.585467	0.558234	0.934014	NO	4.73951	2.55448	1.83283	1.39374	0.163397	NA	NO
peak145682	chrX	12.4268	20.2106	8.03326	16.7876	13.951	8.63466	Intron (ENST00000378455.8/54880, intron 1 of 13)	BCOR	13.3406	0.392394	0.748407	0.524305	0.600066	0.943559	NO	13.3406	0.526796	0.810802	0.649722	0.515872	NA	NO
peak145684	chrX	9.81061	13.9919	10.9544	6.86764	12.2071	15.5424	Intron (ENST00000378455.8/54880, intron 1 of 13)	BCOR	11.5624	0.410852	0.785862	0.522805	0.60111	0.943857	NO	11.5624	-0.226278	0.8128	-0.278393	0.780711	NA	NO
peak145695	chrX	11.1187	31.0932	18.9877	14.4984	26.1581	22.4501	Intron (ENST00000378455.8/54880, intron 1 of 13)	BCOR	20.7177	0.322861	0.646352	0.499513	0.617418	0.946301	NO	20.7177	-0.213696	0.667616	-0.320088	0.748902	0.957479	NO
peak145694	chrX	1.30808	6.99596	2.92119	2.28921	3.48775	5.1808	Promoter (2-3kb)	BCOR	3.69717	0.654493	1.40118	0.4671	0.640428	0.950297	NO	3.69717	-0.079297	1.44286	-0.0549583	0.956172	NA	NO
peak145688	chrX	37.2803	28.7612	27.021	29.7598	34.8775	29.3579	Intron (ENST00000378455.8/54880, intron 1 of 13)	BCOR	31.1763	0.221445	0.485091	0.456502	0.648029	0.951761	NO	31.1763	0.0433599	0.513983	0.0843607	0.93277	0.991834	NO
peak145675	chrX	11.1187	6.99596	5.84237	7.63071	1.74388	17.2693	Promoter (2-3kb)	BCOR	8.43349	0.432906	0.991146	0.436774	0.662276	0.95462	NO	8.43349	-0.0668422	1.02795	-0.0650247	0.948154	NA	NO
peak145700	chrX	13.0808	19.4332	14.6059	11.4461	6.9755	22.4501	Promoter (4-5kb)	BCOR	14.6653	0.314505	0.728502	0.431715	0.665949	0.955375	NO	14.6653	0.138313	0.770542	0.179501	0.857544	NA	NO
peak145671	chrX	19.6212	17.1012	17.5271	25.9444	31.3898	36.2656	Distal Intergenic	BCOR	24.6416	-0.23977	0.556095	-0.431168	0.666346	0.955384	NO	24.6416	-0.879503	0.571701	-1.5384	0.123951	0.612395	NO
peak145690	chrX	18.3131	16.3239	14.6059	14.4984	26.1581	17.2693	Intron (ENST00000378455.8/54880, intron 1 of 13)	BCOR	17.8615	0.252622	0.633083	0.399035	0.689867	0.959369	NO	17.8615	-0.324213	0.656206	-0.494073	0.621255	0.922233	NO
peak145685	chrX	7.84849	20.9879	12.415	11.4461	12.2071	22.4501	Intron (ENST00000378455.8/54880, intron 1 of 13)	BCOR	14.5591	0.262088	0.74728	0.350723	0.725796	0.965458	NO	14.5591	-0.276782	0.772973	-0.358074	0.720288	NA	NO
peak145681	chrX	2.61616	10.8826	5.11208	5.3415	5.23163	5.1808	Intron (ENST00000378455.8/54880, intron 1 of 13)	BCOR	5.72746	0.354993	1.1201	0.31693	0.751297	0.96967	NO	5.72746	0.360538	1.20534	0.299117	0.764851	NA	NO
peak145696	chrX	7.84849	27.2065	14.6059	15.2614	20.9265	15.5424	Intron (ENST00000378455.8/54880, intron 1 of 13)	BCOR	16.8985	0.219452	0.715605	0.306667	0.759097	0.970785	NO	16.8985	-0.0684482	0.747745	-0.0915395	0.927064	NA	NO
peak145676	chrX	5.23232	10.1053	11.6847	6.10457	6.9755	12.0885	Promoter (1-2kb)	BCOR	8.69849	-0.225192	0.913834	-0.246426	0.805353	0.977908	NO	8.69849	-0.32363	0.968112	-0.33429	0.738161	NA	NO
peak145698	chrX	38.5884	26.4292	31.4028	28.9967	19.1826	46.6272	Intron (ENST00000378455.8/54880, intron 1 of 13)	BCOR	31.8711	0.110019	0.520061	0.21155	0.832458	0.981975	NO	31.8711	-0.0144819	0.547346	-0.0264585	0.978892	0.998138	NO
peak145672	chrX	15.697	13.2146	9.49386	16.7876	8.71938	8.63466	Distal Intergenic	BCOR	12.0912	0.141405	0.750044	0.188528	0.850463	0.984294	NO	12.0912	0.738367	0.843504	0.875357	0.38138	NA	NO
peak145678	chrX	11.1187	24.0972	21.1786	15.2614	26.1581	10.3616	Promoter (<=1kb)	BCOR	18.0293	-0.0586532	0.681632	-0.0860481	0.931428	0.993654	NO	18.0293	-0.0598176	0.721791	-0.0828739	0.933952	0.991932	NO
peak145787	chrX	64.75	34.2025	24.0998	29.7598	41.853	62.1696	Distal Intergenic	CASK	42.8058	0.88387	0.470956	1.87676	0.0605512	0.53875	NO	42.8058	-0.066953	0.477122	-0.140327	0.888402	0.984169	NO
peak145778	chrX	18.9672	17.8786	13.1453	3.81536	12.2071	18.9963	Intron (ENST00000644347.1/8573, intron 1 of 24)	CASK	14.1683	1.11486	0.764593	1.45811	0.14481	0.701522	NO	14.1683	0.239832	0.780395	0.307321	0.758599	NA	NO
peak145772	chrX	71.2904	38.8665	29.2119	42.732	50.5724	31.0848	Intron (ENST00000644347.1/8573, intron 10 of 24)	CASK	43.9596	0.620465	0.466063	1.33129	0.183093	0.747202	NO	43.9596	0.437165	0.489743	0.892642	0.372049	0.824312	NO
peak145789	chrX	7.84849	3.10932	10.2242	16.0245	3.48775	13.8155	Distal Intergenic	CASK	9.08494	-1.2443	0.94117	-1.32208	0.186143	0.749533	NO	9.08494	-0.645696	1.01739	-0.634662	0.525649	NA	NO
peak145777	chrX	12.4268	10.8826	4.38178	6.86764	5.23163	12.0885	Intron (ENST00000644347.1/8573, intron 3 of 24)	CASK	8.64649	1.0546	0.909911	1.15901	0.246451	0.800837	NO	8.64649	0.428737	0.947619	0.452436	0.650955	NA	NO
peak145779	chrX	31.3939	32.6478	20.4483	23.6552	38.3653	37.9925	Intron (ENST00000644347.1/8573, intron 1 of 24)	CASK	30.7505	0.538266	0.490339	1.09774	0.272317	0.817867	NO	30.7505	-0.254246	0.502481	-0.505982	0.612869	0.920472	NO
peak145788	chrX	19.6212	13.2146	19.718	27.4706	26.1581	20.7232	Distal Intergenic	CASK	21.151	-0.51616	0.593353	-0.869903	0.384353	0.876201	NO	21.151	-0.50745	0.629424	-0.806214	0.42012	0.849306	NO
peak145773	chrX	12.4268	6.99596	4.38178	6.86764	1.74388	1.72693	Promoter (<=1kb)	CASK	5.69049	0.794405	1.06886	0.743224	0.457346	0.90522	NO	5.69049	2.48933	1.42998	1.74081	0.0817176	NA	NO
peak145782	chrX	47.0909	66.073	56.2328	37.3905	45.3408	60.4426	Promoter (<=1kb)	CASK	52.0951	0.268942	0.411935	0.652873	0.513838	0.92231	NO	52.0951	0.0936595	0.432717	0.216445	0.828641	0.97314	NO
peak145770	chrX	13.0808	13.2146	18.9877	16.0245	5.23163	18.9963	Intron (ENST00000644347.1/8573, intron 11 of 24)	CASK	14.2559	-0.413646	0.723892	-0.57142	0.567715	0.936448	NO	14.2559	0.116356	0.792819	0.146762	0.88332	NA	NO
peak145783	chrX	9.81061	19.4332	17.5271	19.0768	5.23163	6.90773	Promoter (<=1kb)	CASK	12.9978	-0.331402	0.729916	-0.454028	0.649809	0.95206	NO	12.9978	1.26013	0.887548	1.41978	0.155671	NA	NO
peak145784	chrX	11.1187	10.8826	6.57267	10.683	6.9755	20.7232	Distal Intergenic	CASK	11.1593	0.352711	0.827939	0.426012	0.670099	0.956197	NO	11.1593	-0.333113	0.851826	-0.391058	0.695755	NA	NO
peak145776	chrX	9.81061	10.8826	7.30297	9.91993	15.6949	8.63466	Intron (ENST00000644347.1/8573, intron 3 of 24)	CASK	10.3743	0.26467	0.821771	0.322073	0.747398	0.968988	NO	10.3743	-0.234215	0.856471	-0.273465	0.784496	NA	NO
peak145786	chrX	1.96212	1.55466	1.46059	3.05229	0	3.45386	Distal Intergenic	CASK	1.91392	-0.354117	1.86627	-0.189746	0.849508	0.984056	NO	1.91392	0.0263981	2.0449	0.0129092	0.9897	NA	NO
peak145775	chrX	26.1616	17.1012	24.8301	21.366	34.8775	31.0848	Intron (ENST00000644347.1/8573, intron 3 of 24)	CASK	25.9035	-0.0891197	0.541032	-0.164722	0.869163	0.986534	NO	25.9035	-0.602311	0.560226	-1.07512	0.28232	0.770407	NO
peak145785	chrX	3.92424	3.88665	2.92119	6.10457	6.9755	1.72693	Distal Intergenic	CASK	4.25651	-0.206001	1.26883	-0.162355	0.871026	0.98694	NO	4.25651	-0.154094	1.36125	-0.1132	0.909872	NA	NO
peak145781	chrX	14.3889	11.6599	10.2242	13.7353	5.23163	10.3616	Promoter (<=1kb)	CASK	10.9336	0.124037	0.784137	0.158182	0.874313	0.98721	NO	10.9336	0.741622	0.883983	0.838956	0.401494	NA	NO
peak145769	chrX	27.4697	10.8826	16.7968	19.0768	8.71938	13.8155	Promoter (1-2kb)	CASK	16.1268	0.105477	0.691907	0.152444	0.878837	0.987584	NO	16.1268	0.775171	0.771758	1.00442	0.315175	NA	NO
peak145758	chrX	102.684	121.263	54.0419	80.8856	61.0356	84.6197	Promoter (<=1kb)	DDX3X	84.0884	0.730944	0.34105	2.14321	0.032096	0.424887	NO	84.0884	0.618988	0.359972	1.71954	0.0855155	0.5394	NO
peak145756	chrX	4.57828	4.66397	12.415	16.7876	5.23163	15.5424	Promoter (2-3kb)	DDX3X	9.86981	-1.65945	0.88823	-1.86827	0.0617248	0.542159	NO	9.86981	-1.17019	0.953637	-1.22708	0.219791	NA	NO
peak145755	chrX	81.101	74.6236	45.2784	52.6519	40.1091	51.808	Distal Intergenic	DDX3X	57.5953	0.670457	0.36963	1.81386	0.0696992	0.563066	NO	57.5953	0.760978	0.400048	1.90222	0.0571426	0.47354	NO
peak145761	chrX	7.19444	6.99596	18.9877	19.0768	3.48775	6.90773	Intron (ENST00000625837.2/1654, intron 17 of 18)	DDX3X	10.4417	-1.42301	0.807068	-1.76318	0.0778693	0.582271	NO	10.4417	0.448128	0.978603	0.457927	0.647005	NA	NO
peak145759	chrX	141.273	139.142	105.893	96.9101	108.12	88.0736	Promoter (<=1kb)	DDX3X	113.235	0.467349	0.281674	1.65918	0.0970785	0.624317	NO	113.235	0.515669	0.300154	1.71801	0.0857944	0.539685	NO
peak145762	chrX	39.8965	24.8745	21.9089	15.2614	43.5969	29.3579	Distal Intergenic	DDX3X	29.1493	0.804561	0.536175	1.50056	0.13347	0.685097	NO	29.1493	-0.166323	0.543367	-0.306096	0.759531	0.959528	NO
peak145757	chrX	17.0051	41.9758	36.5148	44.2581	19.1826	29.3579	Promoter (1-2kb)	DDX3X	31.3824	-0.462308	0.53738	-0.860299	0.389624	0.879072	NO	31.3824	0.271404	0.586443	0.462797	0.64351	0.92969	NO
peak145353	chrX	166.78	164.794	121.96	116.75	88.9376	81.1658	Promoter (<=1kb)	EIF1AX	123.398	0.474049	0.267908	1.76945	0.0768194	0.580242	NO	123.398	0.963147	0.294111	3.27477	0.00105748	0.0809736	NO
peak145450	chrX	7.19444	6.99596	13.1453	12.9722	1.74388	5.1808	Distal Intergenic	EIF2S3	7.87211	-0.87972	0.911572	-0.965059	0.334515	0.853281	NO	7.87211	1.03338	1.13679	0.909033	0.363333	NA	NO
peak145447	chrX	5.23232	3.10932	2.19089	4.57843	0	0	Promoter (<=1kb)	EIF2S3	2.51849	0.30764	1.61526	0.190458	0.84895	0.984056	NO	2.51849	3.71215	2.112	1.75765	0.0788079	NA	NO
peak146179	chrX	11.1187	13.9919	6.57267	7.63071	8.71938	8.63466	Promoter (1-2kb)	FAM120C	9.44467	0.820179	0.842871	0.973078	0.330515	0.851453	NO	9.44467	0.530478	0.899507	0.589743	0.555363	NA	NO
peak146177	chrX	17.0051	22.5425	16.7968	19.0768	31.3898	10.3616	Promoter (4-5kb)	FAM120C	19.5288	0.137854	0.642538	0.214547	0.830121	0.981588	NO	19.5288	-0.0802456	0.675359	-0.118819	0.905419	0.987631	NO
peak146180	chrX	30.7399	35.7571	33.5936	36.6274	20.9265	34.5386	Promoter (<=1kb)	FAM120C	32.0305	-0.080169	0.480968	-0.166683	0.86762	0.98621	NO	32.0305	0.259182	0.523723	0.494883	0.620683	0.92213	NO
peak145818	chrX	66.0581	54.413	64.9964	78.5964	61.0356	65.6234	Promoter (<=1kb)	FUNDC1	65.1205	-0.250431	0.353734	-0.707964	0.478967	0.912144	NO	65.1205	-0.0700154	0.377912	-0.185269	0.853018	0.978017	NO
peak145820	chrX	9.15657	22.5425	11.6847	14.4984	12.2071	18.9963	Distal Intergenic	FUNDC1	14.8476	0.266874	0.72565	0.367773	0.713042	0.963043	NO	14.8476	0.0125133	0.763478	0.0163898	0.986923	NA	NO
peak145819	chrX	3.2702	6.21863	5.11208	5.3415	6.9755	6.90773	Distal Intergenic	FUNDC1	5.63761	-0.149638	1.09594	-0.136539	0.891396	0.989075	NO	5.63761	-0.559146	1.14568	-0.488045	0.625518	NA	NO
peak147445	chrX	7.19444	7.77329	3.65148	4.57843	5.23163	6.90773	Promoter (1-2kb)	GPC4	5.8895	0.86309	1.06333	0.811687	0.416971	0.890178	NO	5.8895	0.30084	1.11318	0.270253	0.786966	NA	NO
peak147446	chrX	17.0051	16.3239	8.76356	14.4984	10.4633	15.5424	Promoter (<=1kb)	GPC4	13.7661	0.521228	0.7149	0.729093	0.465945	0.907881	NO	13.7661	0.357851	0.763562	0.468659	0.639313	NA	NO
peak147444	chrX	15.0429	7.77329	18.9877	12.9722	15.6949	3.45386	Promoter (3-4kb)	GPC4	12.3208	-0.479361	0.802427	-0.59739	0.550247	0.931753	NO	12.3208	0.262449	0.885533	0.296374	0.766944	NA	NO
peak147447	chrX	7.19444	7.77329	15.3362	5.3415	12.2071	5.1808	Promoter (<=1kb)	GPC4	8.8389	-0.47008	0.923775	-0.508869	0.610844	0.945069	NO	8.8389	-0.21624	0.993094	-0.217744	0.827629	NA	NO
peak147664	chrX	120.343	73.0689	52.5814	57.9934	139.51	122.612	Promoter (2-3kb)	IDS	94.3516	0.811291	0.339559	2.38925	0.0168829	0.320851	NO	94.3516	-0.434181	0.339153	-1.28019	0.200477	0.701436	NO
peak147669	chrX	7.19444	12.4373	17.5271	21.366	5.23163	5.1808	Intron (ENST00000651111.1/3423, intron 8 of 13)	IDS	11.4895	-0.993956	0.76965	-1.29144	0.196551	0.758557	NO	11.4895	0.906823	0.948307	0.956255	0.338943	NA	NO
peak147672	chrX	24.8535	20.2106	39.436	28.9967	29.6459	34.5386	Promoter (4-5kb)	IDS	29.6136	-0.600414	0.503716	-1.19197	0.233273	0.790384	NO	29.6136	-0.507248	0.536007	-0.946345	0.343973	0.808954	NO
peak147671	chrX	20.9293	14.7693	9.49386	9.91993	10.4633	1.72693	Intron (ENST00000651111.1/3423, intron 8 of 13)	IDS	11.2171	0.881834	0.809487	1.08937	0.275989	0.820322	NO	11.2171	1.5557	0.933844	1.6659	0.0957324	NA	NO
peak147660	chrX	32.702	34.2025	24.8301	22.1291	26.1581	32.8117	Distal Intergenic	IDS	28.8056	0.509716	0.500073	1.01928	0.308069	0.840256	NO	28.8056	0.1813	0.527476	0.343712	0.731063	0.952964	NO
peak147662	chrX	2.61616	0	2.19089	5.3415	8.71938	1.72693	Distal Intergenic	IDS	3.43248	-1.4779	1.62177	-0.91129	0.362143	0.86675	NO	3.43248	-1.95084	1.6642	-1.17224	0.241101	NA	NO
peak147667	chrX	11.7727	11.6599	16.0665	18.3137	19.1826	8.63466	Promoter (<=1kb)	IDS	14.2717	-0.552524	0.706966	-0.781542	0.434484	0.897347	NO	14.2717	-0.246248	0.764546	-0.322084	0.747389	NA	NO
peak147666	chrX	27.4697	27.2065	28.4816	34.3382	55.804	36.2656	Promoter (<=1kb)	IDS	34.9276	-0.19951	0.475429	-0.419641	0.674747	0.957148	NO	34.9276	-0.751205	0.490437	-1.53171	0.125595	0.615053	NO
peak147661	chrX	20.2753	4.66397	19.718	9.91993	19.1826	18.9963	Distal Intergenic	IDS	15.4593	-0.235817	0.775087	-0.304246	0.76094	0.970845	NO	15.4593	-0.599293	0.801874	-0.747366	0.454843	NA	NO
peak147663	chrX	35.9722	18.6559	20.4483	28.9967	20.9265	24.1771	Distal Intergenic	IDS	24.8628	0.151669	0.564499	0.26868	0.788176	0.975134	NO	24.8628	0.282993	0.606035	0.466959	0.640529	0.928513	NO
peak147668	chrX	49.7071	41.9758	48.9299	48.8366	52.3163	60.4426	Promoter (<=1kb)	IDS	50.368	-0.0904836	0.391569	-0.23108	0.817253	0.97983	NO	50.368	-0.296483	0.411656	-0.72022	0.471389	0.870787	NO
peak147665	chrX	26.1616	31.0932	26.2907	28.9967	12.2071	22.4501	Promoter (<=1kb)	IDS	24.5332	0.0488128	0.53972	0.090441	0.927937	0.993185	NO	24.5332	0.721336	0.606081	1.19016	0.233982	0.732702	NO
peak147670	chrX	4.57828	3.88665	5.84237	3.05229	8.71938	6.90773	Intron (ENST00000651111.1/3423, intron 8 of 13)	IDS	5.49778	-0.071367	1.12732	-0.0633066	0.949522	0.994866	NO	5.49778	-0.881408	1.15224	-0.76495	0.444301	NA	NO
peak146572	chrX	28.1237	17.1012	14.6059	7.63071	29.6459	15.5424	Distal Intergenic	ITM2A	18.775	1.02615	0.669849	1.53191	0.125544	0.674328	NO	18.775	0.00668555	0.677441	0.00986883	0.992126	1	NO
peak146570	chrX	13.0808	9.32795	12.415	8.39379	10.4633	12.0885	Promoter (<=1kb)	ITM2A	10.9616	0.109888	0.790844	0.13895	0.889489	0.988874	NO	10.9616	-0.00491975	0.843192	-0.00583467	0.995345	NA	NO
peak146143	chrX	58.2096	66.073	60.6146	54.1781	45.3408	32.8117	Promoter (<=1kb)	KDM5C	52.8713	0.112958	0.381759	0.295888	0.767315	0.971903	NO	52.8713	0.668442	0.42242	1.58241	0.113555	0.597705	NO
peak146142	chrX	49.053	76.1783	52.5814	66.3872	19.1826	48.3541	Promoter (<=1kb)	KDM5C	51.9561	0.0711169	0.436097	0.163076	0.870459	0.986794	NO	51.9561	0.886256	0.480157	1.84576	0.0649265	0.492171	NO
peak145824	chrX	11.1187	10.8826	23.3695	24.4183	3.48775	3.45386	Intron (ENST00000382899.8/7403, intron 2 of 28)	KDM6A	12.7884	-1.11863	0.717366	-1.55936	0.118911	0.664351	NO	12.7884	1.6646	1.00122	1.66257	0.0963977	NA	NO
peak145828	chrX	19.6212	8.55062	6.57267	5.3415	6.9755	8.63466	Intron (ENST00000382899.8/7403, intron 4 of 28)	KDM6A	9.28269	1.24779	0.888789	1.40392	0.160344	0.722344	NO	9.28269	0.858638	0.943898	0.909672	0.362996	NA	NO
peak145825	chrX	79.1389	87.8382	74.4903	63.3349	50.5724	55.2618	Intron (ENST00000382899.8/7403, intron 2 of 28)	KDM6A	68.4394	0.275305	0.340595	0.808305	0.418915	0.891103	NO	68.4394	0.656696	0.372639	1.76229	0.0780208	0.523439	NO
peak145830	chrX	28.7778	26.4292	22.6392	19.0768	20.9265	18.9963	Intron (ENST00000382899.8/7403, intron 5 of 28)	KDM6A	22.8076	0.40458	0.550903	0.734394	0.462709	0.906785	NO	22.8076	0.468756	0.59728	0.784819	0.43256	0.854752	NO
peak145822	chrX	3.2702	3.10932	2.19089	0.763071	0	0	Promoter (<=1kb)	KDM6A	1.55558	1.10762	2.06356	0.536755	0.591437	0.941473	NO	1.55558	3.32123	2.4114	1.37731	0.168418	NA	NO
peak145827	chrX	35.9722	29.5385	42.3572	35.8644	10.4633	22.4501	Intron (ENST00000382899.8/7403, intron 2 of 28)	KDM6A	29.4409	-0.254087	0.502792	-0.505353	0.613311	0.94543	NO	29.4409	0.993913	0.585304	1.69812	0.089486	0.547596	NO
peak145829	chrX	3.92424	7.77329	5.11208	3.81536	1.74388	1.72693	Intron (ENST00000382899.8/7403, intron 4 of 28)	KDM6A	4.01596	0.381963	1.2492	0.305766	0.759782	0.970785	NO	4.01596	1.74595	1.55796	1.12067	0.262429	NA	NO
peak145823	chrX	9.15657	12.4373	13.1453	7.63071	6.9755	5.1808	Promoter (<=1kb)	KDM6A	9.0877	0.0504056	0.85632	0.058863	0.953061	0.995268	NO	9.0877	0.825843	0.977655	0.844718	0.398268	NA	NO
peak146387	chrX	64.75	63.741	59.8843	57.9934	80.2183	74.2581	Promoter (<=1kb)	KIF4A	66.8075	0.124457	0.345033	0.360711	0.718315	0.963766	NO	66.8075	-0.265436	0.359513	-0.738323	0.460318	0.866609	NO
peak147770	chrX	5.23232	1.55466	1.46059	0	1.74388	1.72693	Exon (ENST00000620118.4/ENST00000620118.4, exon 3 of 4)	MAGEA1	1.95306	2.21172	2.0176	1.09621	0.272987	0.818351	NO	1.95306	0.976554	2.01433	0.484803	0.627816	NA	NO
peak146751	chrX	7.19444	3.88665	5.11208	4.57843	12.2071	10.3616	Promoter (<=1kb)	MORF4L2	7.22339	0.202956	1.00473	0.202	0.839917	0.983417	NO	7.22339	-1.01601	1.00462	-1.01133	0.311856	NA	NO
peak146752	chrX	6.5404	5.4413	5.11208	8.39379	3.48775	6.90773	Promoter (<=1kb)	MORF4L2	5.98051	-0.168583	1.0492	-0.160677	0.872347	0.987027	NO	5.98051	0.206389	1.15449	0.178771	0.858117	NA	NO
peak147938	chrX	53.6313	70.737	45.2784	42.732	48.8285	113.978	Promoter (<=1kb)	MPP1	62.5308	0.496272	0.418484	1.18588	0.23567	0.792398	NO	62.5308	-0.391616	0.423851	-0.923947	0.355514	0.815349	NO
peak147937	chrX	7.84849	2.33199	10.9544	9.91993	13.951	10.3616	Promoter (<=1kb)	MPP1	9.22791	-1.0151	0.917756	-1.10607	0.268696	0.815815	NO	9.22791	-1.23444	0.957312	-1.28948	0.197231	NA	NO
peak147936	chrX	13.0808	13.2146	2.92119	13.7353	22.6704	32.8117	Promoter (<=1kb)	MPP1	16.4057	0.664831	0.762933	0.871414	0.383528	0.87609	NO	16.4057	-1.07764	0.743949	-1.44854	0.147465	NA	NO
peak145473	chrX	47.745	78.5102	41.6269	38.1536	50.5724	67.3504	Promoter (<=1kb)	PDK3	53.9931	0.657435	0.409168	1.60676	0.108107	0.644448	NO	53.9931	0.0936968	0.422573	0.221729	0.824525	0.972317	NO
peak145472	chrX	13.7348	25.6519	12.415	13.7353	10.4633	3.45386	Distal Intergenic	PDK3	13.2424	0.585824	0.743295	0.788144	0.430612	0.896325	NO	13.2424	1.49735	0.867712	1.72563	0.0844134	NA	NO
peak145475	chrX	26.1616	28.7612	24.8301	19.8399	10.4633	20.7232	Intron (ENST00000379162.8/5165, intron 5 of 10)	PDK3	21.7965	0.296374	0.573302	0.516959	0.605185	0.94422	NO	21.7965	0.814414	0.64003	1.27246	0.203208	0.703807	NO
peak145474	chrX	30.0859	19.4332	25.5604	19.0768	33.1336	34.5386	Promoter (<=1kb)	PDK3	26.9714	0.154309	0.53565	0.288078	0.773287	0.972786	NO	26.9714	-0.444962	0.552727	-0.805029	0.420803	0.849573	NO
peak146553	chrX	117.073	85.5062	57.6934	54.1781	68.0111	96.7082	Promoter (<=1kb)	PGK1	79.8617	0.858962	0.344131	2.49603	0.0125592	0.27777	NO	79.8617	0.300634	0.355612	0.845399	0.397888	0.83829	NO
peak146549	chrX	30.7399	12.4373	17.5271	8.39379	24.4143	22.4501	Promoter (<=1kb)	PGK1	19.3271	0.741715	0.677259	1.09517	0.273442	0.818732	NO	19.3271	-0.109818	0.689872	-0.159187	0.873522	0.981568	NO
peak146555	chrX	30.7399	12.4373	11.6847	16.0245	22.6704	34.5386	Promoter (<=1kb)	PGK1	21.3492	0.650374	0.642915	1.0116	0.311728	0.842278	NO	21.3492	-0.397191	0.648328	-0.612639	0.540115	0.895302	NO
peak146547	chrX	43.8207	64.5183	37.9754	44.2581	45.3408	58.7157	Promoter (<=1kb)	PGK1	49.1048	0.394304	0.412515	0.955853	0.339147	0.855503	NO	49.1048	0.0539114	0.431242	0.125014	0.900512	0.986953	NO
peak146551	chrX	11.7727	5.4413	13.8756	9.15686	10.4633	3.45386	Intron (ENST00000644362.1/5230, intron 1 of 10)	PGK1	9.02727	-0.411727	0.899338	-0.457811	0.647088	0.951589	NO	9.02727	0.317758	1.0006	0.317566	0.750814	NA	NO
peak146550	chrX	2.61616	10.1053	4.38178	4.57843	6.9755	3.45386	Promoter (<=1kb)	PGK1	5.35184	0.492441	1.16304	0.423409	0.671997	0.956666	NO	5.35184	0.274162	1.23522	0.221955	0.824349	NA	NO
peak146552	chrX	8.50253	7.77329	12.415	7.63071	1.74388	8.63466	Intron (ENST00000644362.1/5230, intron 1 of 10)	PGK1	7.78335	-0.300776	0.947111	-0.317572	0.750809	0.969589	NO	7.78335	0.647961	1.0803	0.599799	0.54864	NA	NO
peak146554	chrX	11.1187	11.6599	10.9544	13.7353	13.951	6.90773	Promoter (<=1kb)	PGK1	11.3878	-0.116121	0.774847	-0.149863	0.880872	0.987626	NO	11.3878	0.127394	0.84303	0.151115	0.879885	NA	NO
peak146006	chrX	5.88636	10.1053	10.2242	19.8399	8.71938	5.1808	Promoter (1-2kb)	PIM2	9.99264	-0.917258	0.848334	-1.08125	0.279587	0.823156	NO	9.99264	0.194981	0.96329	0.202412	0.839595	NA	NO
peak146007	chrX	102.03	104.939	101.511	89.2794	106.376	82.8928	Promoter (<=1kb)	PIM2	97.8382	0.116786	0.300614	0.388493	0.697651	0.960804	NO	97.8382	0.128994	0.318298	0.405261	0.685286	0.941731	NO
peak146005	chrX	24.1995	38.8665	32.1331	34.3382	38.3653	36.2656	Promoter (1-2kb)	PIM2	34.028	-0.0816493	0.478299	-0.170708	0.864454	0.985915	NO	34.028	-0.248837	0.503774	-0.493945	0.621345	0.922247	NO
peak144898	chrX	103.338	101.83	65.7267	89.2794	80.2183	51.808	Promoter (<=1kb)	PNPLA4	82.0335	0.405434	0.336959	1.20321	0.228893	0.787012	NO	82.0335	0.636653	0.361772	1.75982	0.0784382	0.524354	NO
peak144895	chrX	25.5076	20.2106	13.8756	12.9722	5.23163	12.0885	Distal Intergenic	PNPLA4	14.981	0.769839	0.681358	1.12986	0.258536	0.808801	NO	14.981	1.40098	0.784034	1.78688	0.0739563	NA	NO
peak144900	chrX	5.88636	3.88665	10.2242	9.91993	8.71938	1.72693	Intron (ENST00000659022.1/ENST00000659022.1, intron 1 of 3)	PNPLA4	6.72723	-1.03675	1.02783	-1.00868	0.313127	0.842771	NO	6.72723	-0.087167	1.15133	-0.0757096	0.93965	NA	NO
peak144705	chrX	49.7071	40.4211	29.2119	22.1291	68.0111	60.4426	Promoter (<=1kb)	PPP2R3B	44.9871	0.813	0.430724	1.88752	0.0590901	0.532937	NO	44.9871	-0.508623	0.428259	-1.18765	0.23497	0.733332	NO
peak144712	chrX	34.6641	24.0972	17.5271	12.2091	31.3898	12.0885	Distal Intergenic	PPP2R3B	21.996	0.98439	0.616263	1.59735	0.110187	0.647674	NO	21.996	0.438881	0.64087	0.68482	0.493457	0.878057	NO
peak144716	chrX	11.1187	14.7693	8.03326	0.763071	5.23163	8.63466	Distal Intergenic	PPP2R3B	8.09176	1.54743	1.0327	1.49843	0.134022	0.686276	NO	8.09176	0.8979	1.07291	0.836884	0.402658	NA	NO
peak144717	chrX	1.96212	5.4413	0.730297	1.52614	1.74388	8.63466	Distal Intergenic	PPP2R3B	3.33973	1.70775	1.60135	1.06644	0.286223	0.827547	NO	3.33973	-0.500167	1.4903	-0.335614	0.737162	NA	NO
peak144711	chrX	1.96212	9.32795	2.19089	2.28921	1.74388	3.45386	Distal Intergenic	PPP2R3B	3.49465	1.32188	1.43261	0.922708	0.356159	0.864199	NO	3.49465	1.10623	1.54915	0.714088	0.475173	NA	NO
peak144714	chrX	7.19444	8.55062	3.65148	4.57843	5.23163	5.1808	Distal Intergenic	PPP2R3B	5.73123	0.935107	1.07117	0.872977	0.382675	0.875632	NO	5.73123	0.59468	1.14252	0.5205	0.602715	NA	NO
peak144701	chrX	34.0101	36.5345	21.1786	32.049	8.71938	31.0848	Intron (ENST00000390665.9/28227, intron 2 of 12)	PPP2R3B	27.2627	0.406914	0.563296	0.72238	0.470061	0.909062	NO	27.2627	0.823408	0.615407	1.33799	0.1809	0.680883	NO
peak144710	chrX	14.3889	13.9919	11.6847	8.39379	15.6949	12.0885	Distal Intergenic	PPP2R3B	12.7071	0.498204	0.73806	0.675017	0.499665	0.918738	NO	12.7071	0.0313944	0.772951	0.0406163	0.967602	NA	NO
peak144702	chrX	7.19444	10.1053	6.57267	4.57843	1.74388	5.1808	Promoter (4-5kb)	PPP2R3B	5.89592	0.628812	1.05626	0.595318	0.551631	0.932198	NO	5.89592	1.31564	1.22368	1.07515	0.282306	NA	NO
peak144700	chrX	40.5505	84.7289	59.154	81.6486	57.5479	65.6234	Downstream (1-2kb)	PPP2R3B	64.8756	-0.174099	0.408697	-0.425984	0.670119	0.956197	NO	64.8756	0.0181034	0.430481	0.042054	0.966456	0.99533	NO
peak144709	chrX	29.4318	45.0851	34.3239	32.8121	29.6459	17.2693	Distal Intergenic	PPP2R3B	31.428	0.146035	0.496115	0.294357	0.768485	0.972023	NO	31.428	0.664	0.547739	1.21226	0.225414	0.724963	NO
peak144715	chrX	12.4268	7.77329	8.76356	8.39379	6.9755	10.3616	Distal Intergenic	PPP2R3B	9.11575	0.241172	0.860292	0.280338	0.779218	0.973575	NO	9.11575	0.225722	0.926173	0.243715	0.807451	NA	NO
peak144708	chrX	52.9773	72.2916	54.0419	64.098	50.5724	70.8042	Distal Intergenic	PPP2R3B	60.7976	0.0817736	0.376508	0.21719	0.828061	0.981482	NO	60.7976	0.0418876	0.397933	0.105263	0.916167	0.989441	NO
peak144706	chrX	2.61616	8.55062	5.84237	6.86764	13.951	3.45386	Promoter (<=1kb)	PPP2R3B	6.88028	-0.201552	1.07411	-0.187646	0.851154	0.984401	NO	6.88028	-0.654279	1.11316	-0.587769	0.556687	NA	NO
peak144703	chrX	19.6212	30.3158	24.0998	22.8921	20.9265	3.45386	Promoter (<=1kb)	PPP2R3B	20.2182	0.0837265	0.646538	0.1295	0.896962	0.989619	NO	20.2182	1.03285	0.730296	1.41429	0.157278	0.657366	NO
peak144704	chrX	47.0909	65.2956	67.9176	46.5474	41.853	18.9963	Promoter (<=1kb)	PPP2R3B	47.9501	-0.0300712	0.437625	-0.0687145	0.945217	0.994617	NO	47.9501	0.883468	0.487188	1.8134	0.0697699	0.504949	NO
peak145420	chrX	53.6313	34.9798	25.5604	26.7075	57.5479	56.9888	Distal Intergenic	PRDX4	42.5693	0.766516	0.443744	1.72738	0.0840989	0.597878	NO	42.5693	-0.365483	0.44577	-0.819891	0.412278	0.845664	NO
peak145419	chrX	3.92424	6.21863	2.19089	3.05229	12.2071	3.45386	Distal Intergenic	PRDX4	5.17451	0.947656	1.22263	0.775094	0.438284	0.898883	NO	5.17451	-0.631683	1.19537	-0.528439	0.597195	NA	NO
peak145421	chrX	20.2753	23.3199	20.4483	13.7353	19.1826	44.9002	Promoter (<=1kb)	PRDX4	23.6436	0.347618	0.598124	0.581181	0.561119	0.934585	NO	23.6436	-0.558301	0.607186	-0.91949	0.357839	0.816639	NO
peak145422	chrX	14.3889	23.3199	24.0998	22.1291	19.1826	24.1771	Promoter (<=1kb)	PRDX4	21.2162	-0.300841	0.586891	-0.5126	0.608231	0.944748	NO	21.2162	-0.208442	0.627788	-0.332026	0.73987	0.955118	NO
peak144842	chrX	221.72	136.81	129.263	106.83	163.924	291.852	Intron (ENST00000262848.6/5613, intron 1 of 8)	PRKX	175.066	0.604841	0.3171	1.90741	0.0564669	0.524796	NO	175.066	-0.344043	0.31921	-1.07779	0.281125	0.769655	NO
peak144841	chrX	20.9293	19.4332	9.49386	15.2614	10.4633	5.1808	Promoter (2-3kb)	PRKX	13.4603	0.707681	0.718704	0.984662	0.32479	0.848903	NO	13.4603	1.36934	0.82751	1.65478	0.0979701	NA	NO
peak144843	chrX	126.884	146.915	134.375	144.984	61.0356	94.9813	Promoter (<=1kb)	PRKX	118.196	-0.0300258	0.289053	-0.103876	0.917267	0.99188	NO	118.196	0.809631	0.318009	2.54593	0.0108986	0.244229	NO
peak147363	chrX	47.745	43.5304	26.2907	27.4706	34.8775	39.7194	Promoter (<=1kb)	SLC25A14	36.6056	0.764833	0.44947	1.70164	0.0888237	0.607763	NO	36.6056	0.291922	0.470669	0.620227	0.535108	0.893464	NO
peak147808	chrX	3.92424	2.33199	6.57267	5.3415	3.48775	1.72693	Promoter (<=1kb)	SSR4	3.89751	-0.921341	1.28214	-0.718597	0.472389	0.909555	NO	3.89751	0.272477	1.48551	0.183423	0.854466	NA	NO
peak147806	chrX	10.4646	8.55062	11.6847	15.2614	3.48775	13.8155	Promoter (<=1kb)	SSR4	10.5441	-0.499441	0.829713	-0.601944	0.547211	0.930981	NO	10.5441	0.137067	0.916083	0.149623	0.881062	NA	NO
peak145221	chrX	228.914	190.446	110.275	125.907	99.4009	181.328	Promoter (<=1kb)	SYAP1	156.045	0.829578	0.293164	2.82974	0.00465854	0.162007	NO	156.045	0.579466	0.303687	1.90811	0.0563775	0.471912	NO
peak145223	chrX	54.2854	44.3078	67.9176	88.5163	22.6704	32.8117	Exon (ENST00000380155.4/94056, exon 5 of 9)	SYAP1	51.7515	-0.663077	0.393861	-1.68353	0.0922726	0.614515	NO	51.7515	0.831185	0.458543	1.81267	0.0698831	0.50511	NO
peak145222	chrX	18.3131	14.7693	36.5148	18.3137	10.4633	6.90773	Intron (ENST00000380155.4/94056, intron 1 of 8)	SYAP1	17.547	-0.727612	0.65106	-1.11758	0.263746	0.812696	NO	17.547	0.932878	0.776922	1.20074	0.229853	0.729255	NO
peak146418	chrX	7.19444	0.777329	1.46059	0.763071	8.71938	5.1808	Promoter (<=1kb)	TAF1	4.01594	1.85668	1.54686	1.20028	0.230029	0.788027	NO	4.01594	-0.782197	1.39867	-0.559242	0.575997	NA	NO
peak146420	chrX	7.84849	10.8826	7.30297	8.39379	6.9755	20.7232	Promoter (<=1kb)	TAF1	10.3544	0.251057	0.857814	0.292671	0.769774	0.972263	NO	10.3544	-0.569985	0.875849	-0.65078	0.515189	NA	NO
peak146419	chrX	8.50253	11.6599	11.6847	10.683	6.9755	24.1771	Promoter (<=1kb)	TAF1	12.2805	-0.15454	0.79991	-0.193197	0.846805	0.983866	NO	12.2805	-0.633397	0.828398	-0.764605	0.444507	NA	NO
peak146849	chrX	110.533	97.1661	65.7267	54.1781	144.742	157.151	Distal Intergenic	TSC22D3	104.916	0.79313	0.302395	2.62283	0.00872031	0.233424	NO	104.916	-0.538277	0.300756	-1.78975	0.0734949	0.513617	NO
peak146863	chrX	22.2374	15.5466	27.021	31.2859	38.3653	15.5424	Promoter (<=1kb)	TSC22D3	24.9998	-0.620479	0.5751	-1.07891	0.280629	0.824078	NO	24.9998	-0.506688	0.609205	-0.83172	0.405567	0.842117	NO
peak146854	chrX	26.8157	39.6438	43.0875	45.7843	36.6214	41.4464	Promoter (<=1kb)	TSC22D3	38.8998	-0.42438	0.445937	-0.95166	0.34127	0.856992	NO	38.8998	-0.237715	0.47711	-0.49824	0.618315	0.921332	NO
peak146857	chrX	1.96212	5.4413	6.57267	9.15686	1.74388	3.45386	Intron (ENST00000315660.8/1831, intron 2 of 3)	TSC22D3	4.72178	-1.10199	1.19588	-0.921491	0.356794	0.864701	NO	4.72178	0.493471	1.42323	0.346728	0.728796	NA	NO
peak146853	chrX	55.5934	41.9758	37.9754	38.9166	76.7305	69.0773	Downstream (1-2kb)	TSC22D3	53.3782	0.347213	0.393261	0.882908	0.377286	0.873605	NO	53.3782	-0.575937	0.399021	-1.44338	0.148915	0.647122	NO
peak146851	chrX	1.96212	3.88665	6.57267	4.57843	5.23163	3.45386	Distal Intergenic	TSC22D3	4.28089	-0.944568	1.25283	-0.75395	0.45088	0.90299	NO	4.28089	-0.582378	1.35881	-0.428595	0.668218	NA	NO
peak146855	chrX	49.7071	34.9798	33.5936	36.6274	40.1091	63.8965	Promoter (<=1kb)	TSC22D3	43.1523	0.274502	0.442163	0.620816	0.534721	0.928612	NO	43.1523	-0.292983	0.45617	-0.642267	0.5207	0.888886	NO
peak146856	chrX	41.2045	50.5264	67.1873	36.6274	59.2918	69.0773	Intron (ENST00000315660.8/1831, intron 2 of 3)	TSC22D3	53.9858	-0.182501	0.416471	-0.438209	0.661235	0.954394	NO	53.9858	-0.487322	0.432007	-1.12804	0.259303	0.753953	NO
peak146850	chrX	30.7399	48.9717	40.8966	32.8121	24.4143	36.2656	Distal Intergenic	TSC22D3	35.6834	0.10753	0.474856	0.226447	0.820854	0.980583	NO	35.6834	0.388252	0.513729	0.755752	0.449798	0.861853	NO
peak146852	chrX	10.4646	16.3239	16.0665	13.7353	20.9265	8.63466	Distal Intergenic	TSC22D3	14.3586	-0.16011	0.719943	-0.222392	0.824008	0.980853	NO	14.3586	-0.146818	0.767119	-0.191388	0.848221	NA	NO
peak146861	chrX	66.0581	61.409	56.9631	64.098	54.0601	84.6197	Promoter (<=1kb)	TSC22D3	64.5347	0.0755497	0.36452	0.207258	0.835809	0.982735	NO	64.5347	-0.121334	0.382194	-0.317466	0.75089	0.958021	NO
peak146862	chrX	4.57828	10.1053	3.65148	9.15686	8.71938	5.1808	Promoter (<=1kb)	TSC22D3	6.89868	0.190945	1.02691	0.185941	0.852491	0.984527	NO	6.89868	0.0705317	1.09222	0.0645766	0.948511	NA	NO
peak146858	chrX	15.697	22.5425	18.9877	16.0245	13.951	6.90773	Intron (ENST00000315660.8/1831, intron 2 of 3)	TSC22D3	15.6851	0.122725	0.667512	0.183855	0.854127	0.984684	NO	15.6851	0.871622	0.757963	1.14995	0.250163	NA	NO
peak145225	chrX	189.018	189.668	124.881	126.67	92.4254	113.978	Promoter (<=1kb)	TXLNG	139.44	0.590167	0.260185	2.26826	0.0233132	0.373708	NO	139.44	0.875235	0.281095	3.11366	0.00184784	0.108522	NO
peak145228	chrX	9.15657	6.21863	3.65148	5.3415	5.23163	10.3616	Promoter (<=1kb)	TXLNG	6.66023	0.780225	1.02752	0.759325	0.447658	0.901912	NO	6.66023	-0.0164996	1.0556	-0.0156305	0.987529	NA	NO
peak145226	chrX	52.9773	20.2106	25.5604	32.049	33.1336	37.9925	Promoter (1-2kb)	TXLNG	33.6539	0.354083	0.532256	0.665248	0.505892	0.920878	NO	33.6539	0.0491979	0.554155	0.0887802	0.929257	0.991391	NO
peak145227	chrX	4.57828	1.55466	2.92119	6.10457	5.23163	13.8155	Promoter (<=1kb)	TXLNG	5.70096	-0.535084	1.19351	-0.448327	0.653917	0.952639	NO	5.70096	-1.61624	1.20062	-1.34617	0.178248	NA	NO
peak145224	chrX	98.7601	80.8422	86.9053	103.015	64.5234	53.5349	Distal Intergenic	TXLNG	81.2634	-0.0782086	0.323672	-0.241629	0.809067	0.978421	NO	81.2634	0.607532	0.356622	1.70357	0.0884607	0.545806	NO
peak146526	chrX	59.5177	59.077	62.8055	51.8889	73.2428	112.251	Promoter (<=1kb)	UPRT	69.7971	0.0477129	0.361027	0.132159	0.894859	0.989302	NO	69.7971	-0.645641	0.36914	-1.74904	0.0802841	0.527725	NO
peak145739	chrX	319.172	340.47	256.334	219.765	200.546	248.678	Promoter (<=1kb)	USP9X	264.161	0.469731	0.221956	2.11632	0.0343174	0.434793	NO	264.161	0.55367	0.232466	2.38172	0.017232	0.300336	NO
peak145744	chrX	1.96212	2.33199	9.49386	9.15686	1.74388	1.72693	Promoter (3-4kb)	USP9X	4.4026	-2.12294	1.25104	-1.69695	0.0897065	0.610054	NO	4.4026	0.303036	1.58822	0.190802	0.848681	NA	NO
peak145746	chrX	23.5455	3.10932	26.2907	26.7075	5.23163	8.63466	Distal Intergenic	USP9X	15.5865	-0.975739	0.798448	-1.22204	0.221691	0.780248	NO	15.5865	0.95776	0.93195	1.02769	0.304093	NA	NO
peak145740	chrX	22.2374	12.4373	10.9544	12.2091	8.71938	24.1771	Intron (ENST00000378308.7/8239, intron 11 of 44)	USP9X	15.1224	0.588411	0.725557	0.810978	0.417378	0.890291	NO	15.1224	0.0807794	0.754347	0.107085	0.914721	NA	NO
peak145743	chrX	14.3889	16.3239	20.4483	22.8921	5.23163	12.0885	Promoter (3-4kb)	USP9X	15.2289	-0.498228	0.670331	-0.743256	0.457327	0.90522	NO	15.2289	0.823256	0.788548	1.04401	0.296479	NA	NO
peak145745	chrX	24.8535	17.1012	27.021	23.6552	15.6949	3.45386	Intron (ENST00000378308.7/8239, intron 38 of 44)	USP9X	18.63	-0.268898	0.642198	-0.418715	0.675425	0.957221	NO	18.63	1.13783	0.755443	1.50617	0.132023	0.624936	NO
peak145742	chrX	0	2.33199	2.92119	1.52614	0	0	Intron (ENST00000378308.7/8239, intron 12 of 44)	USP9X	1.12989	-0.955509	2.59841	-0.367729	0.713075	0.963043	NO	1.12989	1.84593	2.91271	0.633752	0.526243	NA	NO
peak145738	chrX	7.84849	9.32795	9.49386	9.15686	3.48775	8.63466	Intron (ENST00000661498.1/ENST00000661498.1, intron 1 of 1)	USP9X	7.99159	-0.121158	0.909188	-0.13326	0.893988	0.989251	NO	7.99159	0.49909	1.02028	0.489169	0.624722	NA	NO
peak145741	chrX	25.5076	14.7693	17.5271	22.1291	6.9755	10.3616	Exon (ENST00000378308.7/8239, exon 12 of 45)	USP9X	16.2117	0.0287085	0.658704	0.0435834	0.965237	0.996773	NO	16.2117	1.22099	0.776477	1.57248	0.11584	NA	NO
peak146184	chrX	1.30808	3.88665	8.03326	3.81536	0	3.45386	Promoter (<=1kb)	WNK3	3.4162	-1.20701	1.45025	-0.832279	0.405252	0.885342	NO	3.4162	0.569047	1.73642	0.327713	0.743129	NA	NO
peak144974	chrX	37.9343	35.7571	24.8301	12.9722	40.1091	24.1771	Intron (ENST00000380861.8/55841, intron 1 of 22)	WWC3	29.2967	0.96094	0.536399	1.79147	0.0732186	0.572541	NO	29.2967	0.198123	0.550364	0.359986	0.718858	0.950216	NO
peak144970	chrX	22.8914	25.6519	16.0665	8.39379	20.9265	31.0848	Promoter (<=1kb)	WWC3	20.8358	0.984563	0.618964	1.59066	0.111686	0.650286	NO	20.8358	-0.101239	0.623817	-0.16229	0.871077	0.981085	NO
peak144967	chrX	17.0051	19.4332	8.03326	9.15686	13.951	12.0885	Distal Intergenic	WWC3	13.278	1.0831	0.724362	1.49525	0.13485	0.687489	NO	13.278	0.483532	0.756965	0.638777	0.522968	NA	NO
peak144971	chrX	27.4697	35.7571	24.8301	15.2614	17.4388	15.5424	Promoter (<=1kb)	WWC3	22.7166	0.65301	0.568262	1.14914	0.2505	0.803109	NO	22.7166	0.93658	0.627485	1.49259	0.135544	0.629931	NO
peak144968	chrX	3.92424	10.1053	15.3362	9.15686	3.48775	1.72693	Promoter (4-5kb)	WWC3	7.28955	-0.816732	0.980021	-0.833382	0.404629	0.885021	NO	7.28955	1.41761	1.26112	1.12409	0.260975	NA	NO
peak144973	chrX	39.2424	28.7612	31.4028	29.7598	43.5969	20.7232	Promoter (2-3kb)	WWC3	32.2477	0.156148	0.502793	0.310561	0.756134	0.970484	NO	32.2477	0.0845813	0.532529	0.15883	0.873803	0.981696	NO
peak144972	chrX	8.50253	13.2146	14.6059	10.683	12.2071	5.1808	Promoter (<=1kb)	WWC3	10.7323	-0.22624	0.808137	-0.279952	0.779514	0.973579	NO	10.7323	0.316375	0.894196	0.35381	0.723481	NA	NO
peak144969	chrX	7.84849	9.32795	9.49386	9.91993	6.9755	12.0885	Promoter (<=1kb)	WWC3	9.27571	-0.179038	0.851737	-0.210204	0.833509	0.982255	NO	9.27571	-0.153728	0.913657	-0.168255	0.866382	NA	NO
peak145458	chrX	15.697	7.77329	5.84237	6.86764	6.9755	22.4501	Promoter (<=1kb)	ZFX	10.9343	0.8932	0.870168	1.02647	0.304671	0.838099	NO	10.9343	-0.319783	0.870359	-0.367415	0.713309	NA	NO
peak145461	chrX	22.8914	13.2146	25.5604	27.4706	26.1581	32.8117	Distal Intergenic	ZFX	24.6845	-0.545963	0.558682	-0.977234	0.328453	0.85048	NO	24.6845	-0.699596	0.586565	-1.1927	0.232987	0.73205	NO
peak145459	chrX	7.19444	14.7693	14.6059	21.366	3.48775	13.8155	Promoter (1-2kb)	ZFX	12.5398	-0.71992	0.79053	-0.910681	0.362464	0.866976	NO	12.5398	0.333171	0.888923	0.374804	0.707807	NA	NO
peak145460	chrX	11.7727	6.21863	16.7968	12.9722	6.9755	0	Promoter (4-5kb)	ZFX	9.12265	-0.719677	0.90858	-0.792091	0.428308	0.895087	NO	9.12265	1.37853	1.13695	1.21248	0.225328	NA	NO
peak145455	chrX	3.92424	6.21863	9.49386	6.10457	0	1.72693	Promoter (<=1kb)	ZFX	4.57804	-0.62764	1.18725	-0.528652	0.597047	0.942938	NO	4.57804	2.54213	1.84032	1.38136	0.16717	NA	NO
peak145456	chrX	1.30808	8.55062	4.38178	6.86764	1.74388	3.45386	Promoter (<=1kb)	ZFX	4.38431	-0.206076	1.284	-0.160495	0.872491	0.987027	NO	4.38431	0.905462	1.48484	0.609803	0.541992	NA	NO
peak145454	chrX	3.2702	6.21863	6.57267	3.05229	0	3.45386	Promoter (<=1kb)	ZFX	3.76128	-0.0293669	1.34536	-0.0218282	0.982585	0.998511	NO	3.76128	1.44716	1.6406	0.882088	0.377729	NA	NO
peak145185	chrX	1.96212	8.55062	11.6847	12.9722	6.9755	5.1808	Intron (ENST00000307771.7/8233, intron 8 of 10)	ZRSR2	7.88767	-1.25124	0.981322	-1.27505	0.20229	0.763883	NO	7.88767	-0.230726	1.09416	-0.210871	0.832988	NA	NO
peak145184	chrX	130.808	124.373	107.354	105.304	92.4254	67.3504	Promoter (<=1kb)	ZRSR2	104.602	0.263373	0.291944	0.902135	0.366985	0.869098	NO	104.602	0.676333	0.317076	2.13303	0.0329222	0.390125	NO
peak145448	chrX	179.861	174.899	85.4447	81.6486	78.4744	129.52	Promoter (<=1kb)	EIF2S3	121.641	1.08622	0.295305	3.67831	0.000234785	0.0208984	UP	121.641	0.769924	0.30865	2.49449	0.0126139	0.259652	NO
peak144707	chrX	168.088	176.454	74.4903	76.3071	113.352	81.1658	Promoter (<=1kb)	PPP2R3B	114.976	1.19182	0.289167	4.12156	3.76313e-05	0.00512921	UP	114.976	0.82485	0.303127	2.72113	0.00650586	0.193524	NO
peak144713	chrX	3.2702	13.2146	1.46059	0.763071	10.4633	1.72693	Distal Intergenic	PPP2R3B	5.14977	2.87548	1.43314	2.00641	0.044812	0.486243	UP	5.14977	0.427578	1.28621	0.332434	0.739562	NA	NO
peak146417	chrX	148.467	146.138	49.6602	57.2304	129.047	151.97	Promoter (<=1kb)	TAF1	113.752	1.46346	0.293531	4.9857	6.17375e-07	0.000184788	UP	113.752	0.0680949	0.290634	0.234297	0.814754	0.970752	NO
peak145686	chrX	36.6263	37.3118	34.3239	28.2336	19.1826	8.63466	Intron (ENST00000378455.8/54880, intron 1 of 13)	BCOR	27.3855	0.240387	0.515247	0.466547	0.640824	0.950297	NO	27.3855	1.4116	0.60879	2.3187	0.0204112	0.321739	UP
peak145768	chrX	58.2096	62.1863	34.3239	38.9166	22.6704	25.904	Promoter (2-3kb)	CASK	40.3685	0.716923	0.423575	1.69255	0.0905405	0.611715	NO	40.3685	1.30869	0.482223	2.71386	0.00665042	0.195867	UP
peak145771	chrX	38.5884	21.7652	26.2907	32.049	8.71938	15.5424	Intron (ENST00000644347.1/8573, intron 11 of 24)	CASK	23.8258	0.0548608	0.564026	0.0972664	0.922515	0.992314	NO	23.8258	1.31909	0.66351	1.98805	0.0468066	0.442934	UP
peak145449	chrX	20.2753	13.2146	10.9544	9.91993	0	1.72693	Distal Intergenic	EIF2S3	9.34853	0.685081	0.843458	0.812228	0.416661	0.890062	NO	9.34853	4.27421	1.64729	2.59469	0.00946755	NA	UP
peak146178	chrX	12.4268	21.7652	13.8756	13.7353	6.9755	1.72693	Promoter (2-3kb)	FAM120C	11.7509	0.303303	0.772747	0.392499	0.69469	0.960267	NO	11.7509	1.97174	0.978097	2.01589	0.0438112	NA	UP
peak147448	chrX	17.6591	23.3199	15.3362	21.366	5.23163	6.90773	Promoter (<=1kb)	GPC4	14.9701	0.157157	0.669693	0.23467	0.814465	0.979472	NO	14.9701	1.75176	0.838771	2.08849	0.036754	NA	UP
peak145821	chrX	199.482	178.008	167.238	148.036	62.7795	115.704	Promoter (<=1kb)	KDM6A	145.208	0.260298	0.285282	0.912423	0.361546	0.866647	NO	145.208	1.08059	0.310941	3.47523	0.000510411	0.0555112	UP
peak145826	chrX	28.7778	19.4332	19.718	14.4984	10.4633	5.1808	Intron (ENST00000382899.8/7403, intron 2 of 28)	KDM6A	16.3452	0.497246	0.657167	0.756652	0.449259	0.902461	NO	16.3452	1.62864	0.785864	2.07243	0.0382258	NA	UP
peak147769	chrX	22.8914	9.32795	8.76356	4.57843	1.74388	5.1808	Intron (ENST00000620118.4/ENST00000620118.4, intron 2 of 3)	MAGEA1	8.74767	1.27553	0.930326	1.37106	0.170358	0.733825	NO	8.74767	2.22206	1.12698	1.97169	0.0486445	NA	UP
peak144975	chrX	11.1187	7.77329	9.49386	12.2091	0	0	Intron (ENST00000380861.8/55841, intron 1 of 22)	WWC3	6.76583	-0.196023	0.988077	-0.198388	0.842741	0.983455	NO	6.76583	4.89064	1.72801	2.83022	0.00465164	NA	UP
peak145452	chrX	66.7121	45.0851	37.2451	41.9689	38.3653	17.2693	Promoter (2-3kb)	ZFX	41.1076	0.500538	0.457882	1.09316	0.274324	0.819251	NO	41.1076	1.0111	0.504983	2.00225	0.0452582	0.437999	UP
peak145451	chrX	11.1187	6.99596	11.6847	15.2614	0	1.72693	Distal Intergenic	ZFX	7.79796	-0.567017	0.919487	-0.616667	0.537454	0.929399	NO	7.79796	3.38962	1.69245	2.00279	0.0451996	NA	UP
peak145453	chrX	25.5076	7.77329	15.3362	12.9722	1.74388	5.1808	Promoter (2-3kb)	ZFX	11.419	0.241794	0.825345	0.292962	0.769552	0.972199	NO	11.419	2.27139	1.07103	2.12074	0.0339433	NA	UP
peak146571	chrX	30.0859	26.4292	10.9544	7.63071	12.2071	6.90773	Distal Intergenic	ITM2A	15.7025	1.60371	0.68244	2.34997	0.0187751	0.337546	UP	15.7025	1.56598	0.755852	2.07181	0.0382833	NA	UP
AK000470	NA
BCOR
CASK
CXorf21	NA
DDX3X
EIF1AX
EIF2S3
FAM120C
FUNDC1
GPC4
HDHD1	NA
IDS
IL2RG	NA
ITM2A
KDM5C
KDM6A
KIF4A
MAGEE1
MORF4L2
MPP1
PDK3
PGK1
PIM2
PNPLA4
PPP2R3B
PRDX4
PRKX
SEPT6	NA
SLC25A14
SSR4
SYAP1
TAF1
TSC22D3
TXLNG
UPRT
USP9X
WWC3
ZFX
ZRSR2

## Sheet: Sheet1
AK000470
BCOR
CASK
CXorf21
DDX3X
EIF1AX
EIF2S3
FAM120C
FUNDC1
GPC4
HDHD1
IDS
IL2RG
ITM2A
KDM5C
KDM6A
KIF4A
MAGEE1
MORF4L2
MPP1
PDK3
PGK1
PIM2
PNPLA4
PPP2R3B
PRDX4
PRKX
SEPT6
SLC25A14
SSR4
SYAP1
TAF1
TSC22D3
TXLNG
UPRT
USP9X
WWC3
ZFX
ZRSR2
peak145780	chrX	5.23232	5.4413	18.2574	9.15686	19.1826	15.5424	Promoter (<=1kb)	CASK	12.1355	-1.36385	0.811764	-1.68011	0.0929355	0.615939	NO	12.1355	-1.70261	0.84047	-2.02578	0.042787	NA	DOWN
peak146848	chrX	14.3889	19.4332	9.49386	9.91993	52.3163	65.6234	Distal Intergenic	TSC22D3	28.5293	0.79561	0.574489	1.3849	0.166083	0.729342	NO	28.5293	-1.80777	0.529724	-3.41267	0.000643302	0.0622495	DOWN
peak145760	chrX	3.92424	1.55466	12.415	13.7353	8.71938	5.1808	Intron (ENST00000625837.2/1654, intron 17 of 18)	DDX3X	7.58823	-2.23179	1.01975	-2.18857	0.0286277	0.405845	DOWN	7.58823	-1.31954	1.11375	-1.18477	0.236108	NA	NO
peak147809	chrX	1.30808	0	8.76356	7.63071	5.23163	1.72693	Promoter (<=1kb)	SSR4	4.11015	-3.57376	1.59404	-2.24196	0.0249642	0.382967	DOWN	4.11015	-2.33563	1.72215	-1.35623	0.175026	NA	NO
peak145448	chrX	179.861	174.899	85.4447	81.6486	78.4744	129.52	Promoter (<=1kb)	EIF2S3	121.641	1.08622	0.295305	3.67831	0.000234785	0.0208984	UP	121.641	0.769924	0.30865	2.49449	0.0126139	0.259652	NO
peak144707	chrX	168.088	176.454	74.4903	76.3071	113.352	81.1658	Promoter (<=1kb)	PPP2R3B	114.976	1.19182	0.289167	4.12156	3.76313e-05	0.00512921	UP	114.976	0.82485	0.303127	2.72113	0.00650586	0.193524	NO
peak144713	chrX	3.2702	13.2146	1.46059	0.763071	10.4633	1.72693	Distal Intergenic	PPP2R3B	5.14977	2.87548	1.43314	2.00641	0.044812	0.486243	UP	5.14977	0.427578	1.28621	0.332434	0.739562	NA	NO
peak146417	chrX	148.467	146.138	49.6602	57.2304	129.047	151.97	Promoter (<=1kb)	TAF1	113.752	1.46346	0.293531	4.9857	6.17375e-07	0.000184788	UP	113.752	0.0680949	0.290634	0.234297	0.814754	0.970752	NO
peak145686	chrX	36.6263	37.3118	34.3239	28.2336	19.1826	8.63466	Intron (ENST00000378455.8/54880, intron 1 of 13)	BCOR	27.3855	0.240387	0.515247	0.466547	0.640824	0.950297	NO	27.3855	1.4116	0.60879	2.3187	0.0204112	0.321739	UP
peak145768	chrX	58.2096	62.1863	34.3239	38.9166	22.6704	25.904	Promoter (2-3kb)	CASK	40.3685	0.716923	0.423575	1.69255	0.0905405	0.611715	NO	40.3685	1.30869	0.482223	2.71386	0.00665042	0.195867	UP
peak145771	chrX	38.5884	21.7652	26.2907	32.049	8.71938	15.5424	Intron (ENST00000644347.1/8573, intron 11 of 24)	CASK	23.8258	0.0548608	0.564026	0.0972664	0.922515	0.992314	NO	23.8258	1.31909	0.66351	1.98805	0.0468066	0.442934	UP
peak145449	chrX	20.2753	13.2146	10.9544	9.91993	0	1.72693	Distal Intergenic	EIF2S3	9.34853	0.685081	0.843458	0.812228	0.416661	0.890062	NO	9.34853	4.27421	1.64729	2.59469	0.00946755	NA	UP
peak146178	chrX	12.4268	21.7652	13.8756	13.7353	6.9755	1.72693	Promoter (2-3kb)	FAM120C	11.7509	0.303303	0.772747	0.392499	0.69469	0.960267	NO	11.7509	1.97174	0.978097	2.01589	0.0438112	NA	UP
peak147448	chrX	17.6591	23.3199	15.3362	21.366	5.23163	6.90773	Promoter (<=1kb)	GPC4	14.9701	0.157157	0.669693	0.23467	0.814465	0.979472	NO	14.9701	1.75176	0.838771	2.08849	0.036754	NA	UP
peak145821	chrX	199.482	178.008	167.238	148.036	62.7795	115.704	Promoter (<=1kb)	KDM6A	145.208	0.260298	0.285282	0.912423	0.361546	0.866647	NO	145.208	1.08059	0.310941	3.47523	0.000510411	0.0555112	UP
peak145826	chrX	28.7778	19.4332	19.718	14.4984	10.4633	5.1808	Intron (ENST00000382899.8/7403, intron 2 of 28)	KDM6A	16.3452	0.497246	0.657167	0.756652	0.449259	0.902461	NO	16.3452	1.62864	0.785864	2.07243	0.0382258	NA	UP
peak147769	chrX	22.8914	9.32795	8.76356	4.57843	1.74388	5.1808	Intron (ENST00000620118.4/ENST00000620118.4, intron 2 of 3)	MAGEA1	8.74767	1.27553	0.930326	1.37106	0.170358	0.733825	NO	8.74767	2.22206	1.12698	1.97169	0.0486445	NA	UP
peak144975	chrX	11.1187	7.77329	9.49386	12.2091	0	0	Intron (ENST00000380861.8/55841, intron 1 of 22)	WWC3	6.76583	-0.196023	0.988077	-0.198388	0.842741	0.983455	NO	6.76583	4.89064	1.72801	2.83022	0.00465164	NA	UP
peak145452	chrX	66.7121	45.0851	37.2451	41.9689	38.3653	17.2693	Promoter (2-3kb)	ZFX	41.1076	0.500538	0.457882	1.09316	0.274324	0.819251	NO	41.1076	1.0111	0.504983	2.00225	0.0452582	0.437999	UP
peak145451	chrX	11.1187	6.99596	11.6847	15.2614	0	1.72693	Distal Intergenic	ZFX	7.79796	-0.567017	0.919487	-0.616667	0.537454	0.929399	NO	7.79796	3.38962	1.69245	2.00279	0.0451996	NA	UP
peak145453	chrX	25.5076	7.77329	15.3362	12.9722	1.74388	5.1808	Promoter (2-3kb)	ZFX	11.419	0.241794	0.825345	0.292962	0.769552	0.972199	NO	11.419	2.27139	1.07103	2.12074	0.0339433	NA	UP
peak146571	chrX	30.0859	26.4292	10.9544	7.63071	12.2071	6.90773	Distal Intergenic	ITM2A	15.7025	1.60371	0.68244	2.34997	0.0187751	0.337546	UP	15.7025	1.56598	0.755852	2.07181	0.0382833	NA	UP
