# Supplementary material for: Integrative epigenome profiling of 47XXY provides insights into whole genomic DNA hypermethylation and active chromatin accessibility
Source: Front Mol Biosci. 2023 Mar 27;10:1128739. doi: 10.3389/fmolb.2023.1128739 (PMC10083376; doi:10.3389/fmolb.2023.1128739)
Supplement: Supplementary file 18 [file Table13.XLSX]

## Sheet: KS VS NM X
	KS_mean	Male_maen	KS_1	KS_2	Male_1	Male_2	baseMean	log2FoldChange	lfcSE	stat	pvalue	padj	seqnames	start	end	width	strand	annotation	geneChr	geneStart	geneEnd	geneLength	geneStrand	geneId	transcriptId	distanceToTSS	ENSEMBL	SYMBOL	GENENAME	type
Peak_123925	4.41603	20.4566	6.14507	2.68699	16.0239	24.8893	12.4363	-2.19642	0.920021	-2.38736	0.01697	NA	chrX	15336061	15336262	202	*	Promoter (<=1kb)	23	15319451	15335580	16130	2	5277	ENST00000333590.5	-481	ENSG00000165195	PIGA	phosphatidylinositol glycan anchor biosynthesis class A	DOWN
Peak_124050	16.7199	39.4278	17.3179	16.122	36.8549	42.0007	28.0739	-1.23691	0.586773	-2.10799	0.0350321	0.431174	chrX	18856242	18856453	212	*	Distal Intergenic	23	18890296	18894335	4040	1	100132163	ENST00000452900.5	-33843	NA	PHKA2-AS1	PHKA2 antisense RNA 1	DOWN
Peak_124272	12.7529	33.2523	10.0556	15.4502	40.0597	26.4449	23.0026	-1.38804	0.664842	-2.08778	0.0368178	0.437111	chrX	30876069	30876277	209	*	Promoter (4-5kb)	23	30834621	30871802	37182	2	257397	ENST00000467136.5	-4267	ENSG00000157625	TAB3	TGF-beta activated kinase 1 (MAP3K7) binding protein 3	DOWN
Peak_124418	4.6988	27.7609	3.35186	6.04573	36.8549	18.667	16.2299	-2.57494	0.833229	-3.09031	0.00199948	NA	chrX	40402959	40403040	82	*	Distal Intergenic	23	40262966	40267222	4257	1	101927476	ENST00000447570.1	139993	ENSG00000236393	LOC101927476	uncharacterized LOC101927476	DOWN
Peak_124886	46.5852	100.324	44.1328	49.0376	105.758	94.8904	73.4546	-1.10783	0.378864	-2.92407	0.00345484	0.15647	chrX	57121123	57121699	577	*	Promoter (<=1kb)	23	57119682	57121315	1634	2	474343	ENST00000374910.3	0	ENSG00000186787	SPIN2B	spindlin family member 2B	DOWN
Peak_125264	24.714	51.2116	27.9321	21.4959	44.8668	57.5565	37.9628	-1.04834	0.516637	-2.02917	0.0424414	0.460068	chrX	101550402	101550763	362	*	Promoter (<=1kb)	23	101550531	101554700	4170	1	51309	ENST00000372829.7	0	ENSG00000126947	ARMCX1	armadillo repeat containing X-linked 1	DOWN
Peak_125295	61.1768	136.833	62.568	59.7856	102.553	171.114	99.005	-1.16185	0.359924	-3.22804	0.00124641	0.0906733	chrX	102959465	102959916	452	*	Distal Intergenic	23	102937272	102938300	1029	1	282808	ENST00000218249.7	22193	ENSG00000102128	RAB40AL	RAB40A like	DOWN
Peak_125358	18.8449	43.5742	19.5525	18.1372	54.4811	32.6672	31.2095	-1.20705	0.573539	-2.10456	0.0353295	0.432206	chrX	104315677	104315890	214	*	Distal Intergenic	23	104250038	104254933	4896	2	80712	ENST00000372588.4	-60744	ENSG00000123576	ESX1	ESX homeobox 1	DOWN
Peak_125422	14.5419	53.5918	12.2901	16.7937	48.0716	59.112	34.0669	-1.88796	0.552634	-3.41629	0.000634809	0.0628165	chrX	107674157	107674411	255	*	Distal Intergenic	23	107714677	107716401	1725	2	1831	ENST00000486554.1	41990	ENSG00000157514	TSC22D3	TSC22 domain family member 3	DOWN
Peak_125446	34.331	69.8497	39.105	29.5569	96.1432	43.5562	52.0903	-1.0203	0.491206	-2.07713	0.0377892	0.442242	chrX	108036296	108036594	299	*	Distal Intergenic	23	108044970	108079184	34215	1	340547	ENST00000415430.7	-8376	ENSG00000101842	VSIG1	V-set and immunoglobulin domain containing 1	DOWN
Peak_125544	12.0743	32.3341	16.7593	7.38923	30.4453	34.2228	22.2042	-1.41013	0.6909	-2.041	0.0412505	0.454601	chrX	111519341	111519470	130	*	3' UTR	23	111511780	111518166	6387	1	401613	ENST00000563467.1	7561	ENSG00000260802	SERTM2	serine rich and transmembrane domain containing 2	DOWN
Peak_125597	13.1453	37.0242	9.49693	16.7937	32.0477	42.0007	25.0848	-1.50319	0.642991	-2.33781	0.019397	0.344425	chrX	115632524	115632624	101	*	Intron (ENST00000355899.7/5358, intron 5 of 15)	23	115639718	115646431	6714	1	5358	ENST00000497870.1	-7094	ENSG00000102024	PLS3	plastin 3	DOWN
Peak_125755	21.7581	55.8316	17.3179	26.1982	41.662	70.0011	38.7948	-1.36623	0.53519	-2.5528	0.0106861	0.265258	chrX	123308730	123308838	109	*	Intron (ENST00000622768.4/2892, intron 3 of 15)	23	123354909	123361323	6415	1	2892	ENST00000477389.1	-46071	ENSG00000125675	GRIA3	glutamate ionotropic receptor AMPA type subunit 3	DOWN
Peak_125857	9.84313	26.7491	8.93828	10.748	20.831	32.6672	18.2961	-1.44634	0.732186	-1.97537	0.0482267	NA	chrX	130109158	130109282	125	*	Promoter (1-2kb)	23	130074105	130110361	36257	2	2000	ENST00000434609.1	1079	ENSG00000102034	ELF4	E74 like ETS transcription factor 4	DOWN
Peak_126152	16.9958	39.3342	21.2284	12.7632	30.4453	48.223	28.165	-1.20501	0.612753	-1.96655	0.0492354	0.490228	chrX	149539313	149539397	85	*	Promoter (<=1kb)	23	149534100	149539304	5205	2	100131434	ENST00000431214.5	-9	ENSG00000241769	LINC00893	long intergenic non-protein coding RNA 893	DOWN
Peak_126350	30.5267	76.6392	36.8704	24.1829	81.7217	71.5567	53.5829	-1.32205	0.451066	-2.93095	0.0033793	0.155426	chrX	154732677	154733276	600	*	Intron (ENST00000496390.5/139716, intron 1 of 8)	23	154675253	154751057	75805	2	139716	ENST00000369575.7	17781	ENSG00000160219	GAB3	GRB2 associated binding protein 3	DOWN
Peak_123497	36.6393	28.2345	26.2562	47.0224	16.0239	40.4451	32.4369	0.369523	0.617639	0.598284	0.549651	0.919212	chrX	261489	261950	462	*	Distal Intergenic	23	276322	303353	27032	1	55344	ENST00000399012.6	-14372	ENSG00000182378	PLCXD1	phosphatidylinositol specific phospholipase C X domain containing 1	NO
Peak_123498	98.3182	91.4874	90.5001	106.136	86.5289	96.446	94.9028	0.102274	0.343604	0.297651	0.765969	0.966968	chrX	275879	276976	1098	*	Promoter (<=1kb)	23	276322	303353	27032	1	55344	ENST00000399012.6	0	ENSG00000182378	PLCXD1	phosphatidylinositol specific phospholipase C X domain containing 1	NO
Peak_123499	62.1244	59.9312	66.4785	57.7704	56.0835	63.7788	61.0278	0.0526963	0.413912	0.127313	0.898693	0.989677	chrX	283092	283522	431	*	Promoter (<=1kb)	23	283163	288829	5667	1	55344	ENST00000443019.6	0	ENSG00000182378	PLCXD1	phosphatidylinositol specific phospholipase C X domain containing 1	NO
Peak_123500	295.001	236.116	280.997	309.004	243.563	228.67	265.559	0.320824	0.232245	1.3814	0.167156	0.709847	chrX	317873	318435	563	*	Promoter (<=1kb)	23	304750	318819	14070	2	8225	ENST00000326153.9	384	ENSG00000178605	GTPBP6	GTP binding protein 6 (putative)	NO
Peak_123501	275.375	183.232	259.21	291.539	190.684	175.781	229.303	0.587286	0.246922	2.37843	0.0173865	0.330857	chrX	318539	319541	1003	*	Promoter (<=1kb)	23	304750	318819	14070	2	8225	ENST00000326153.9	0	ENSG00000178605	GTPBP6	GTP binding protein 6 (putative)	NO
Peak_123502	8.72584	7.09372	6.70371	10.748	6.40955	7.7779	7.90978	0.293689	1.09411	0.268428	0.78837	NA	chrX	319988	320082	95	*	Promoter (1-2kb)	23	304750	318819	14070	2	8225	ENST00000326153.9	-1169	ENSG00000178605	GTPBP6	GTP binding protein 6 (putative)	NO
Peak_123503	38.3787	26.0415	22.3457	54.4116	25.6382	26.4449	32.2101	0.553817	0.616229	0.89872	0.368802	0.852718	chrX	320325	321007	683	*	Promoter (1-2kb)	23	304750	318819	14070	2	8225	ENST00000326153.9	-1506	ENSG00000178605	GTPBP6	GTP binding protein 6 (putative)	NO
Peak_123504	146.826	95.7742	115.639	178.013	113.769	77.779	121.3	0.615169	0.349294	1.76118	0.0782082	0.572724	chrX	322881	324086	1206	*	Promoter (4-5kb)	23	304750	318819	14070	2	8225	ENST00000326153.9	-4062	ENSG00000178605	GTPBP6	GTP binding protein 6 (putative)	NO
Peak_123505	19.6897	11.9009	14.5247	24.8547	16.0239	7.7779	15.7953	0.725012	0.82187	0.88215	0.377696	NA	chrX	324221	324383	163	*	Distal Intergenic	23	304750	318819	14070	2	8225	ENST00000326153.9	-5402	ENSG00000178605	GTPBP6	GTP binding protein 6 (putative)	NO
Peak_123506	54.2641	55.9954	34.6359	73.8923	52.8788	59.112	55.1297	-0.0508783	0.482361	-0.105478	0.915997	0.991027	chrX	331127	332039	913	*	Downstream (1-2kb)	23	334235	341711	7477	2	28227	ENST00000479438.6	9672	ENSG00000167393	PPP2R3B	protein phosphatase 2 regulatory subunit B''beta	NO
Peak_123507	30.3108	18.0062	29.0494	31.5722	8.01193	28.0004	24.1585	0.746904	0.697632	1.07063	0.284337	0.811551	chrX	354704	355048	345	*	Intron (ENST00000390665.8/28227, intron 2 of 12)	23	346637	361516	14880	2	28227	ENST00000496630.6	6468	ENSG00000167393	PPP2R3B	protein phosphatase 2 regulatory subunit B''beta	NO
Peak_123509	23.6602	11.9711	18.4352	28.8852	20.831	3.11116	17.8156	0.985561	0.847773	1.16253	0.24502	NA	chrX	372974	373557	584	*	Promoter (<=1kb)	23	347611	374044	26434	2	28227	ENST00000381625.9	487	ENSG00000167393	PPP2R3B	protein phosphatase 2 regulatory subunit B''beta	NO
Peak_123510	40.1574	22.2228	34.6359	45.6789	30.4453	14.0002	31.1901	0.854501	0.604691	1.41312	0.157621	0.699879	chrX	373868	374470	603	*	Promoter (<=1kb)	23	347611	374044	26434	2	28227	ENST00000381625.9	0	ENSG00000167393	PPP2R3B	protein phosphatase 2 regulatory subunit B''beta	NO
Peak_123511	38.6939	59.247	42.4569	34.9309	62.4931	56.0009	48.9704	-0.612158	0.454604	-1.34658	0.178117	0.721196	chrX	374584	375285	702	*	Promoter (<=1kb)	23	347611	374044	26434	2	28227	ENST00000381625.9	-540	ENSG00000167393	PPP2R3B	protein phosphatase 2 regulatory subunit B''beta	NO
Peak_123512	148.644	91.7917	144.13	153.159	107.36	76.2234	120.218	0.696146	0.323688	2.15067	0.0315022	0.413304	chrX	386707	387881	1175	*	Promoter (<=1kb)	23	333963	386710	52748	2	28227	ENST00000390665.8	0	ENSG00000167393	PPP2R3B	protein phosphatase 2 regulatory subunit B''beta	NO
Peak_123513	53.5255	55.124	45.2501	61.8008	46.4692	63.7788	54.3247	-0.0460455	0.448782	-0.102601	0.91828	0.991303	chrX	413507	414239	733	*	Distal Intergenic	23	344896	386955	42060	2	28227	ENST00000445792.7	-26552	ENSG00000167393	PPP2R3B	protein phosphatase 2 regulatory subunit B''beta	NO
Peak_123514	27.072	15.012	21.2284	32.9157	16.0239	14.0002	21.042	0.847926	0.705308	1.20221	0.229284	NA	chrX	427001	427084	84	*	Distal Intergenic	23	344896	386955	42060	2	28227	ENST00000445792.7	-40046	ENSG00000167393	PPP2R3B	protein phosphatase 2 regulatory subunit B''beta	NO
Peak_123515	12.1908	12.6553	12.2901	12.0915	14.4215	10.8891	12.423	-0.0528403	0.867416	-0.0609169	0.951425	NA	chrX	428045	428279	235	*	Distal Intergenic	23	344896	386955	42060	2	28227	ENST00000445792.7	-41090	ENSG00000167393	PPP2R3B	protein phosphatase 2 regulatory subunit B''beta	NO
Peak_123517	25.2161	19.866	29.6081	20.8242	28.843	10.8891	22.5411	0.349652	0.701636	0.498338	0.618246	0.937447	chrX	438007	438339	333	*	Distal Intergenic	23	344896	386955	42060	2	28227	ENST00000445792.7	-51052	ENSG00000167393	PPP2R3B	protein phosphatase 2 regulatory subunit B''beta	NO
Peak_123518	7.10647	5.58495	2.79321	11.4197	9.61432	1.55558	6.34571	0.342873	1.33219	0.257375	0.796889	NA	chrX	452320	452410	91	*	Distal Intergenic	23	344896	386955	42060	2	28227	ENST00000445792.7	-65365	ENSG00000167393	PPP2R3B	protein phosphatase 2 regulatory subunit B''beta	NO
Peak_123520	8.66585	7.87151	10.6142	6.71748	6.40955	9.33348	8.26868	0.141756	1.06905	0.1326	0.89451	NA	chrX	460627	460746	120	*	Distal Intergenic	23	344896	386955	42060	2	28227	ENST00000445792.7	-73672	ENSG00000167393	PPP2R3B	protein phosphatase 2 regulatory subunit B''beta	NO
Peak_123521	11.1301	6.29253	9.49693	12.7632	4.80716	7.7779	8.7113	0.818378	1.06535	0.76818	0.44238	NA	chrX	499846	500047	202	*	Distal Intergenic	23	344896	386955	42060	2	28227	ENST00000445792.7	-112891	ENSG00000167393	PPP2R3B	protein phosphatase 2 regulatory subunit B''beta	NO
Peak_123523	13.0819	3.13456	16.7593	9.40448	1.60239	4.66674	8.10822	2.05925	1.22647	1.67901	0.0931503	NA	chrX	519788	519935	148	*	Distal Intergenic	23	624344	646823	22480	1	6473	ENST00000381578.6	-104409	ENSG00000185960	SHOX	short stature homeobox	NO
Peak_123525	15.2565	3.95916	25.1389	5.37399	4.80716	3.11116	9.60781	1.9553	1.18195	1.6543	0.0980671	NA	chrX	916271	916514	244	*	Distal Intergenic	23	630807	659411	28605	1	6473	ENST00000381575.6	285464	ENSG00000185960	SHOX	short stature homeobox	NO
Peak_123527	73.1497	14.3279	123.46	22.8394	22.4334	6.22232	43.7388	2.35445	1.33669	1.76141	0.0781696	0.572724	chrX	989955	990468	514	*	Exon (ENST00000420865.6/ENST00000420865.6, exon 1 of 2)	23	1190897	1212634	21738	2	64109	ENST00000381567.8	222166	ENSG00000205755	CRLF2	cytokine receptor like factor 2	NO
Peak_123528	6.2685	7.07032	1.11729	11.4197	4.80716	9.33348	6.66941	-0.189497	1.31415	-0.144197	0.885345	NA	chrX	1085965	1086220	256	*	Distal Intergenic	23	1190897	1212634	21738	2	64109	ENST00000381567.8	126414	ENSG00000205755	CRLF2	cytokine receptor like factor 2	NO
Peak_123529	57.9002	27.6205	91.6174	24.1829	27.2406	28.0004	42.7603	1.07279	0.620638	1.72853	0.0838927	0.584425	chrX	1086480	1087141	662	*	Distal Intergenic	23	1190897	1212634	21738	2	64109	ENST00000381567.8	125493	ENSG00000205755	CRLF2	cytokine receptor like factor 2	NO
Peak_123531	68.6241	22.8367	115.08	22.1677	19.2286	26.4449	45.7304	1.58842	1.10868	1.43271	0.15194	0.692849	chrX	1205439	1206257	819	*	Intron (ENST00000381566.6/64109, intron 3 of 8)	23	1190897	1212634	21738	2	64109	ENST00000381567.8	6377	ENSG00000205755	CRLF2	cytokine receptor like factor 2	NO
Peak_123532	15.8185	7.16393	22.9044	8.73273	11.2167	3.11116	11.4912	1.15301	1.01678	1.13399	0.2568	NA	chrX	1207710	1207955	246	*	Promoter (4-5kb)	23	1190897	1212634	21738	2	64109	ENST00000381567.8	4679	ENSG00000205755	CRLF2	cytokine receptor like factor 2	NO
Peak_123533	107.724	75.1772	143.571	71.8771	88.1313	62.2232	91.4507	0.523259	0.411181	1.27258	0.203169	0.745331	chrX	1208092	1209057	966	*	Promoter (3-4kb)	23	1190897	1212634	21738	2	64109	ENST00000381567.8	3577	ENSG00000205755	CRLF2	cytokine receptor like factor 2	NO
Peak_123534	19.5028	15.8132	32.9599	6.04573	17.6263	14.0002	17.658	0.311964	0.865206	0.360566	0.718424	NA	chrX	1222985	1223142	158	*	Distal Intergenic	23	1190490	1212750	22261	2	64109	ENST00000400841.7	-10235	ENSG00000205755	CRLF2	cytokine receptor like factor 2	NO
Peak_123536	27.1183	11.9009	30.7254	23.5112	16.0239	7.7779	19.5096	1.19308	0.75051	1.58969	0.111905	NA	chrX	1249351	1249761	411	*	Distal Intergenic	23	1268800	1309922	41123	1	1438	ENST00000381529.8	-19039	ENSG00000198223	CSF2RA	colony stimulating factor 2 receptor alpha subunit	NO
Peak_123537	8.32997	3.95916	10.6142	6.04573	4.80716	3.11116	6.14457	1.07929	1.28299	0.841234	0.400217	NA	chrX	1292624	1292696	73	*	Promoter (1-2kb)	23	1293918	1293992	75	1	100500894	ENST00000580266.6	-1222	ENSG00000265658	MIR3690	microRNA 3690	NO
Peak_123538	9.39759	3.11116	6.70371	12.0915	0	6.22232	6.25438	1.58212	1.39982	1.13023	0.258378	NA	chrX	1336448	1336550	103	*	Promoter (<=1kb)	23	1336616	1382685	46070	1	3563	ENST00000331035.9	-66	ENSG00000185291	IL3RA	interleukin 3 receptor subunit alpha	NO
Peak_123540	11.6356	20.597	7.821	15.4502	25.6382	15.5558	16.1163	-0.83058	0.793441	-1.04681	0.295189	NA	chrX	1378420	1378650	231	*	Intron (ENST00000331035.9/3563, intron 9 of 11)	23	1387345	1392088	4744	2	293	ENST00000484026.6	13438	ENSG00000169100	SLC25A6	solute carrier family 25 member 6	NO
Peak_123541	14.715	9.4739	7.26236	22.1677	9.61432	9.33348	12.0945	0.627773	0.951487	0.659781	0.509395	NA	chrX	1379412	1379627	216	*	Intron (ENST00000331035.9/3563, intron 10 of 11)	23	1387345	1392088	4744	2	293	ENST00000484026.6	12461	ENSG00000169100	SLC25A6	solute carrier family 25 member 6	NO
Peak_123542	69.0991	32.4511	34.0772	104.121	38.4573	26.4449	50.7751	1.08704	0.566972	1.91727	0.0552031	0.509314	chrX	1380741	1381912	1172	*	Exon (ENST00000331035.9/3563, exon 11 of 12)	23	1387345	1392088	4744	2	293	ENST00000484026.6	10176	ENSG00000169100	SLC25A6	solute carrier family 25 member 6	NO
Peak_123543	261.549	225.438	203.346	319.752	257.984	192.892	243.494	0.212953	0.282605	0.753536	0.451128	0.887443	chrX	1391239	1393025	1787	*	Promoter (<=1kb)	23	1386152	1392724	6573	2	293	ENST00000381401.10	0	ENSG00000169100	SLC25A6	solute carrier family 25 member 6	NO
Peak_123544	37.1979	45.6033	27.3735	47.0224	33.6501	57.5565	41.4006	-0.299897	0.529331	-0.566558	0.571014	0.924317	chrX	1394651	1395158	508	*	Promoter (1-2kb)	23	1396427	1398958	2532	1	751580	ENST00000434938.7	-1269	ENSG00000236871	LINC00106	long intergenic non-protein coding RNA 106	NO
Peak_123545	330.146	250.356	345.241	315.05	206.708	294.005	290.251	0.398786	0.244097	1.63372	0.102317	0.624603	chrX	1452371	1453822	1452	*	Promoter (<=1kb)	23	1403139	1453762	50624	2	8623	ENST00000534940.6	0	ENSG00000169093	ASMTL	acetylserotonin O-methyltransferase like	NO
Peak_123546	53.6248	42.042	57.5402	49.7094	56.0835	28.0004	47.8334	0.354219	0.492281	0.719546	0.471804	0.896081	chrX	1454084	1454700	617	*	Promoter (<=1kb)	23	1403139	1453762	50624	2	8623	ENST00000534940.6	-322	ENSG00000169093	ASMTL	acetylserotonin O-methyltransferase like	NO
Peak_123547	42.8375	36.223	41.3396	44.3354	30.4453	42.0007	39.5302	0.240293	0.508818	0.472257	0.636744	0.941002	chrX	1462793	1462964	172	*	3' UTR	23	1403139	1453762	50624	2	8623	ENST00000534940.6	-9031	ENSG00000169093	ASMTL	acetylserotonin O-methyltransferase like	NO
Peak_123548	68.655	42.7262	84.9137	52.3964	49.674	35.7783	55.6906	0.688439	0.466005	1.47732	0.139589	0.679334	chrX	1468226	1468785	560	*	Intron (ENST00000381297.9/286530, intron 1 of 1)	23	1403139	1453762	50624	2	8623	ENST00000534940.6	-14464	ENSG00000169093	ASMTL	acetylserotonin O-methyltransferase like	NO
Peak_123549	13.0322	10.2283	10.6142	15.4502	8.01193	12.4446	11.6302	0.344603	0.914373	0.376874	0.706267	NA	chrX	1481900	1482025	126	*	Intron (ENST00000381297.9/286530, intron 1 of 1)	23	1466437	1494353	27917	2	286530	ENST00000460672.6	12328	ENSG00000182162	P2RY8	P2Y receptor family member 8	NO
Peak_123551	10.0093	2.40358	10.6142	9.40448	4.80716	0	6.20646	2.06987	1.43151	1.44594	0.148195	NA	chrX	1493924	1494027	104	*	Promoter (<=1kb)	23	1466437	1494353	27917	2	286530	ENST00000460672.6	326	ENSG00000182162	P2RY8	P2Y receptor family member 8	NO
Peak_123553	13.6971	18.2168	17.3179	10.0762	22.4334	14.0002	15.9569	-0.404412	0.788016	-0.513203	0.607809	NA	chrX	1578962	1579192	231	*	Distal Intergenic	23	1591593	1602514	10922	1	8227	ENST00000313871.8	-12401	ENSG00000197976	AKAP17A	A-kinase anchoring protein 17A	NO
Peak_123554	80.1072	50.6211	107.818	52.3964	57.6859	43.5562	65.3641	0.666872	0.462136	1.44302	0.149014	0.688741	chrX	1583072	1583489	418	*	Distal Intergenic	23	1591593	1602514	10922	1	8227	ENST00000313871.8	-8104	ENSG00000197976	AKAP17A	A-kinase anchoring protein 17A	NO
Peak_123555	67.7212	64.7617	67.5958	67.8466	67.3002	62.2232	66.2414	0.0646794	0.39631	0.163204	0.870358	0.985538	chrX	1591361	1591900	540	*	Promoter (<=1kb)	23	1591593	1602514	10922	1	8227	ENST00000313871.8	0	ENSG00000197976	AKAP17A	A-kinase anchoring protein 17A	NO
Peak_123556	83.6838	81.9199	59.2161	108.151	70.505	93.3348	82.8019	0.0261587	0.406206	0.0643975	0.948654	0.994146	chrX	1592043	1593383	1341	*	Promoter (<=1kb)	23	1591625	1600303	8679	1	8227	ENST00000381261.8	418	ENSG00000197976	AKAP17A	A-kinase anchoring protein 17A	NO
Peak_123557	8.44652	0.801193	6.14507	10.748	1.60239	0	4.62386	3.41296	1.93937	1.75983	0.0784368	NA	chrX	1598214	1598313	100	*	Intron (ENST00000313871.8/8227, intron 3 of 4)	23	1591625	1600303	8679	1	8227	ENST00000381261.8	6589	ENSG00000197976	AKAP17A	A-kinase anchoring protein 17A	NO
Peak_123558	23.6071	29.1527	15.642	31.5722	25.6382	32.6672	26.3799	-0.311553	0.637342	-0.488833	0.62496	0.939136	chrX	1609772	1610185	414	*	Promoter (4-5kb)	23	1615001	1643081	28081	1	438	ENST00000381241.8	-4816	ENSG00000196433	ASMT	acetylserotonin O-methyltransferase	NO
Peak_123559	14.7544	8.6025	23.463	6.04573	3.20477	14.0002	11.6784	0.781389	1.03885	0.752171	0.451948	NA	chrX	1610310	1610436	127	*	Promoter (4-5kb)	23	1615001	1643081	28081	1	438	ENST00000381241.8	-4565	ENSG00000196433	ASMT	acetylserotonin O-methyltransferase	NO
Peak_123560	32.535	15.0588	43.5741	21.4959	19.2286	10.8891	23.7969	1.11791	0.705488	1.58459	0.11306	0.640061	chrX	1621120	1621496	377	*	Intron (ENST00000381241.8/438, intron 1 of 8)	23	1615175	1643081	27907	1	438	ENST00000381233.8	5945	ENSG00000196433	ASMT	acetylserotonin O-methyltransferase	NO
Peak_123561	61.7389	33.1118	60.3334	63.1443	30.4453	35.7783	47.4254	0.897851	0.474853	1.8908	0.0586514	0.520267	chrX	1657647	1658470	824	*	Distal Intergenic	23	1636398	1643081	6684	1	438	ENST00000432523.6	21249	ENSG00000196433	ASMT	acetylserotonin O-methyltransferase	NO
Peak_123562	15.9882	10.2751	21.2284	10.748	11.2167	9.33348	13.1316	0.643784	0.884237	0.728067	0.466573	NA	chrX	1679374	1679569	196	*	Distal Intergenic	23	1636398	1643081	6684	1	438	ENST00000432523.6	42976	ENSG00000196433	ASMT	acetylserotonin O-methyltransferase	NO
Peak_123564	8.21687	4.78376	11.7315	4.70224	8.01193	1.55558	6.50031	0.791873	1.29103	0.613367	0.539634	NA	chrX	1720827	1721077	251	*	Distal Intergenic	23	1636398	1643081	6684	1	438	ENST00000432523.6	84429	ENSG00000196433	ASMT	acetylserotonin O-methyltransferase	NO
Peak_123566	14.0861	7.82471	20.1111	8.06098	3.20477	12.4446	10.9554	0.849601	1.0243	0.829449	0.40685	NA	chrX	1728322	1728422	101	*	Distal Intergenic	23	1636398	1643081	6684	1	438	ENST00000432523.6	91924	ENSG00000196433	ASMT	acetylserotonin O-methyltransferase	NO
Peak_123567	28.388	12.6787	48.0433	8.73273	16.0239	9.33348	20.5333	1.17121	0.855451	1.36911	0.170963	NA	chrX	1799540	1800122	583	*	Distal Intergenic	23	1636398	1643081	6684	1	438	ENST00000432523.6	163142	ENSG00000196433	ASMT	acetylserotonin O-methyltransferase	NO
Peak_123569	17.551	24.4859	25.6976	9.40448	25.6382	23.3337	21.0185	-0.471153	0.72465	-0.650181	0.515576	NA	chrX	1903412	1903512	101	*	Distal Intergenic	23	1636398	1643081	6684	1	438	ENST00000432523.6	267014	ENSG00000196433	ASMT	acetylserotonin O-methyltransferase	NO
Peak_123570	19.0111	10.3687	21.2284	16.7937	17.6263	3.11116	14.6899	0.881304	0.894133	0.985652	0.324304	NA	chrX	1932315	1932581	267	*	Distal Intergenic	23	1636398	1643081	6684	1	438	ENST00000432523.6	295917	ENSG00000196433	ASMT	acetylserotonin O-methyltransferase	NO
Peak_123573	30.7529	17.2986	34.6359	26.8699	12.8191	21.7781	24.0257	0.829926	0.663771	1.25032	0.211183	0.751281	chrX	2183378	2183590	213	*	Distal Intergenic	23	2261394	2266937	5544	2	207063	ENST00000464935.6	83347	ENSG00000169084	DHRSX	dehydrogenase/reductase X-linked	NO
Peak_123574	13.5309	4.73695	15.642	11.4197	4.80716	4.66674	9.1339	1.51661	1.08273	1.40073	0.161293	NA	chrX	2188479	2188571	93	*	Distal Intergenic	23	2261394	2266937	5544	2	207063	ENST00000464935.6	78366	ENSG00000169084	DHRSX	dehydrogenase/reductase X-linked	NO
Peak_123575	52.7372	46.5449	49.7192	55.7551	44.8668	48.223	49.641	0.178949	0.453475	0.394617	0.693126	0.953036	chrX	2261691	2262447	757	*	Promoter (4-5kb)	23	2261394	2266937	5544	2	207063	ENST00000464935.6	4490	ENSG00000169084	DHRSX	dehydrogenase/reductase X-linked	NO
Peak_123576	15.433	8.69611	16.7593	14.1067	9.61432	7.7779	12.0646	0.829864	0.905518	0.916452	0.35943	NA	chrX	2298485	2298597	113	*	Intron (ENST00000334651.10/207063, intron 3 of 6)	23	2261394	2266937	5544	2	207063	ENST00000464935.6	-31548	ENSG00000169084	DHRSX	dehydrogenase/reductase X-linked	NO
Peak_123578	265.055	209.344	278.204	251.906	221.129	197.559	237.199	0.341304	0.242686	1.40636	0.159618	0.702161	chrX	2351408	2352700	1293	*	Intron (ENST00000334651.10/207063, intron 3 of 6)	23	2261394	2266937	5544	2	207063	ENST00000464935.6	-84471	ENSG00000169084	DHRSX	dehydrogenase/reductase X-linked	NO
Peak_123580	11.4694	7.07032	6.14507	16.7937	4.80716	9.33348	9.26985	0.688439	1.07225	0.642048	0.520842	NA	chrX	2383962	2384062	101	*	Intron (ENST00000334651.10/207063, intron 3 of 6)	23	2488186	2500555	12370	2	9189	ENST00000381218.8	116493	ENSG00000214717	ZBED1	zinc finger BED-type containing 1	NO
Peak_123582	114.243	96.4116	118.991	109.495	104.155	88.6681	105.327	0.245954	0.329004	0.747572	0.454718	0.889486	chrX	2391729	2392458	730	*	3' UTR	23	2488186	2500555	12370	2	9189	ENST00000381218.8	108097	ENSG00000214717	ZBED1	zinc finger BED-type containing 1	NO
Peak_123584	58.9491	51.0946	51.3951	66.5031	36.8549	65.3344	55.0219	0.202713	0.459987	0.440692	0.659436	0.945383	chrX	2397544	2398319	776	*	Intron (ENST00000334651.10/207063, intron 3 of 6)	23	2488186	2500555	12370	2	9189	ENST00000381218.8	102236	ENSG00000214717	ZBED1	zinc finger BED-type containing 1	NO
Peak_123585	74.8208	61.5803	77.0927	72.5488	62.4931	60.6676	68.2006	0.281572	0.393238	0.716034	0.47397	0.896485	chrX	2401312	2402562	1251	*	Intron (ENST00000334651.10/207063, intron 3 of 6)	23	2488186	2500555	12370	2	9189	ENST00000381218.8	97993	ENSG00000214717	ZBED1	zinc finger BED-type containing 1	NO
Peak_123586	16.8365	10.2985	12.8488	20.8242	12.8191	7.7779	13.5675	0.707278	0.86843	0.814433	0.415397	NA	chrX	2404468	2404780	313	*	Intron (ENST00000334651.10/207063, intron 3 of 6)	23	2488186	2500555	12370	2	9189	ENST00000381218.8	95775	ENSG00000214717	ZBED1	zinc finger BED-type containing 1	NO
Peak_123587	8.66585	4.73695	10.6142	6.71748	4.80716	4.66674	6.7014	0.875194	1.21008	0.723255	0.469523	NA	chrX	2404907	2405021	115	*	Intron (ENST00000334651.10/207063, intron 3 of 6)	23	2488186	2500555	12370	2	9189	ENST00000381218.8	95534	ENSG00000214717	ZBED1	zinc finger BED-type containing 1	NO
Peak_123588	19.6828	18.2402	21.2284	18.1372	24.0358	12.4446	18.9615	0.113341	0.727315	0.155835	0.876163	NA	chrX	2423281	2423585	305	*	Intron (ENST00000334651.10/207063, intron 2 of 6)	23	2488186	2500555	12370	2	9189	ENST00000381218.8	76970	ENSG00000214717	ZBED1	zinc finger BED-type containing 1	NO
Peak_123591	56.209	61.4867	48.6019	63.8161	56.0835	66.8899	58.8479	-0.132447	0.426215	-0.310751	0.75599	0.964649	chrX	2498477	2499282	806	*	Promoter (1-2kb)	23	2488186	2500555	12370	2	9189	ENST00000381218.8	1273	ENSG00000214717	ZBED1	zinc finger BED-type containing 1	NO
Peak_123592	46.8749	28.4919	34.6359	59.1139	33.6501	23.3337	37.6834	0.715915	0.553129	1.2943	0.195561	0.737106	chrX	2500075	2500650	576	*	Promoter (<=1kb)	23	2266770	2500650	233881	2	207063	ENST00000444280.6	0	ENSG00000169084	DHRSX	dehydrogenase/reductase X-linked	NO
Peak_123593	22.9884	20.4566	18.4352	27.5417	16.0239	24.8893	21.7225	0.163377	0.683614	0.23899	0.811113	NA	chrX	2502841	2503147	307	*	Promoter (<=1kb)	23	2266854	2502805	235952	2	207063	ENST00000441131.7	-36	ENSG00000169084	DHRSX	dehydrogenase/reductase X-linked	NO
Peak_123594	26.57	14.1874	19.5525	33.5874	12.8191	15.5558	20.3787	0.900498	0.724608	1.24274	0.213964	NA	chrX	2512889	2513390	502	*	Distal Intergenic	23	2266854	2502805	235952	2	207063	ENST00000441131.7	-10084	ENSG00000169084	DHRSX	dehydrogenase/reductase X-linked	NO
Peak_123595	124.811	129.453	130.722	118.899	129.793	129.113	127.132	-0.0518963	0.300995	-0.172415	0.863111	0.98407	chrX	2552404	2553218	815	*	Distal Intergenic	23	2266854	2502805	235952	2	207063	ENST00000441131.7	-49599	ENSG00000169084	DHRSX	dehydrogenase/reductase X-linked	NO
Peak_123596	186.026	175.244	156.42	215.631	176.263	174.225	180.635	0.0841576	0.280004	0.300559	0.763751	0.966347	chrX	2608297	2610077	1781	*	Promoter (<=1kb)	23	2609191	2609254	64	1	102464837	ENST00000616698.5	0	ENSG00000277120	MIR6089	microRNA 6089	NO
Peak_123597	26.1706	29.2229	26.8149	25.5264	30.4453	28.0004	27.6968	-0.158376	0.589041	-0.268872	0.788028	0.970628	chrX	2676778	2677290	513	*	Distal Intergenic	23	2691133	2741309	50177	1	4267	ENST00000381192.9	-13843	ENSG00000002586	CD99	CD99 molecule (Xg blood group)	NO
Peak_123598	86.6191	55.2644	89.9415	83.2968	56.0835	54.4453	70.9418	0.649017	0.391319	1.65854	0.0972092	0.611767	chrX	2677420	2678277	858	*	Distal Intergenic	23	2691133	2741309	50177	1	4267	ENST00000381192.9	-12856	ENSG00000002586	CD99	CD99 molecule (Xg blood group)	NO
Peak_123599	9.72658	3.91235	13.4074	6.04573	1.60239	6.22232	6.81947	1.31373	1.27529	1.03014	0.302944	NA	chrX	2679624	2679724	101	*	Distal Intergenic	23	2691133	2741309	50177	1	4267	ENST00000381192.9	-11409	ENSG00000002586	CD99	CD99 molecule (Xg blood group)	NO
Peak_123600	167.301	170.6	129.046	205.555	177.865	163.336	168.951	-0.0307022	0.30305	-0.10131	0.919304	0.991563	chrX	2690790	2692684	1895	*	Promoter (<=1kb)	23	2691133	2741309	50177	1	4267	ENST00000381192.9	0	ENSG00000002586	CD99	CD99 molecule (Xg blood group)	NO
Peak_123601	9.11827	6.31593	6.14507	12.0915	6.40955	6.22232	7.7171	0.524193	1.12426	0.466255	0.641033	NA	chrX	2693041	2693121	81	*	Promoter (1-2kb)	23	2691500	2726373	34874	1	4267	ENST00000449611.6	1541	ENSG00000002586	CD99	CD99 molecule (Xg blood group)	NO
Peak_123602	18.2262	14.895	22.3457	14.1067	8.01193	21.7781	16.5606	0.29184	0.805151	0.362467	0.717003	NA	chrX	2696803	2696971	169	*	Intron (ENST00000381192.9/4267, intron 1 of 9)	23	2691500	2726373	34874	1	4267	ENST00000449611.6	5303	ENSG00000002586	CD99	CD99 molecule (Xg blood group)	NO
Peak_123604	7.93755	7.07032	11.1729	4.70224	4.80716	9.33348	7.50393	0.17218	1.14796	0.149988	0.880774	NA	chrX	2697380	2697471	92	*	Intron (ENST00000381192.9/4267, intron 1 of 9)	23	2691500	2726373	34874	1	4267	ENST00000449611.6	5880	ENSG00000002586	CD99	CD99 molecule (Xg blood group)	NO
Peak_123605	119.161	125.237	126.812	111.51	107.36	143.113	122.199	-0.0714944	0.315873	-0.226339	0.820938	0.976081	chrX	2707134	2707843	710	*	Intron (ENST00000381192.9/4267, intron 1 of 9)	23	2717374	2726363	8990	1	4267	ENST00000482293.6	-9531	ENSG00000002586	CD99	CD99 molecule (Xg blood group)	NO
Peak_123606	61.3892	77.2298	73.7408	49.0376	68.9026	85.5569	69.3095	-0.328159	0.407929	-0.804452	0.421136	0.875581	chrX	2710064	2710754	691	*	Intron (ENST00000381192.9/4267, intron 1 of 9)	23	2717374	2726363	8990	1	4267	ENST00000482293.6	-6620	ENSG00000002586	CD99	CD99 molecule (Xg blood group)	NO
Peak_123607	88.8675	98.3237	81.0032	96.7318	75.3122	121.335	93.5956	-0.148423	0.364929	-0.406718	0.684215	0.950943	chrX	2727014	2727640	627	*	Promoter (<=1kb)	23	2726341	2741125	14785	1	4267	ENST00000381177.7	673	ENSG00000002586	CD99	CD99 molecule (Xg blood group)	NO
Peak_123610	10.7376	5.49134	10.0556	11.4197	3.20477	7.7779	8.11449	0.962887	1.11783	0.861388	0.389025	NA	chrX	2755434	2755583	150	*	Promoter (3-4kb)	23	2752296	2774996	22701	1	100132596	ENST00000503018.1	3138	NA	XGY2	XG pseudogene, Y-linked 2	NO
Peak_123611	11.5756	4.00597	11.7315	11.4197	8.01193	0	7.79079	1.54009	1.26359	1.21882	0.222913	NA	chrX	2802939	2803007	69	*	Intron (ENST00000419513.7/7499, intron 5 of 8)	23	2794535	2808377	13843	1	7499	ENST00000519244.1	8404	ENSG00000124343	XG	Xg glycoprotein (Xg blood group)	NO
Peak_123612	15.1075	6.29253	6.70371	23.5112	4.80716	7.7779	10.7	1.25448	1.05209	1.19237	0.233117	NA	chrX	2849151	2849355	205	*	Promoter (4-5kb)	23	2854060	2877443	23384	1	8908	ENST00000453106.1	-4705	ENSG00000056998	GYG2	glycogenin 2	NO
Peak_123614	36.5262	34.4568	27.3735	45.6789	16.0239	52.8897	35.4915	0.0781004	0.613925	0.127215	0.89877	0.989677	chrX	2898004	2898653	650	*	Distal Intergenic	23	2904904	2906081	1178	1	100506356	ENST00000414053.1	-6251	ENSG00000229851	ARSD-AS1	ARSD antisense RNA 1	NO
Peak_123615	144.172	75.8146	138.543	149.8	78.5169	73.1123	109.993	0.926997	0.328503	2.82189	0.0047742	0.182794	chrX	2928713	2929588	876	*	Promoter (<=1kb)	23	2903970	2929351	25382	2	414	ENST00000381154.5	0	ENSG00000006756	ARSD	arylsulfatase D	NO
Peak_123616	101.278	78.7853	97.7625	104.793	68.9026	88.6681	90.0315	0.360999	0.354941	1.01707	0.309121	0.82538	chrX	2963780	2964740	961	*	Promoter (<=1kb)	23	2934632	2964453	29822	2	415	ENST00000545496.5	0	ENSG00000157399	ARSE	arylsulfatase E	NO
Peak_123619	8.28031	4.00597	4.46914	12.0915	8.01193	0	6.14314	1.04941	1.41627	0.740967	0.458714	NA	chrX	3175785	3176000	216	*	Distal Intergenic	23	3271820	3284653	12834	1	100129464	ENST00000457435.1	-95820	ENSG00000228459	LINC01546	long intergenic non-protein coding RNA 1546	NO
Peak_123620	52.0089	27.5503	50.2778	53.7399	22.4334	32.6672	39.7796	0.91472	0.520775	1.75646	0.0790102	0.574632	chrX	3176138	3176783	646	*	Distal Intergenic	23	3271820	3284653	12834	1	100129464	ENST00000457435.1	-95037	ENSG00000228459	LINC01546	long intergenic non-protein coding RNA 1546	NO
Peak_123621	18.2193	3.91235	29.0494	7.38923	1.60239	6.22232	11.0658	2.21909	1.14303	1.94142	0.0522079	NA	chrX	3184354	3184639	286	*	Distal Intergenic	23	3271820	3284653	12834	1	100129464	ENST00000457435.1	-87181	ENSG00000228459	LINC01546	long intergenic non-protein coding RNA 1546	NO
Peak_123623	21.1394	25.9479	20.1111	22.1677	19.2286	32.6672	23.5437	-0.298232	0.648853	-0.459629	0.645783	0.943218	chrX	3262934	3263206	273	*	Distal Intergenic	23	3271820	3284653	12834	1	100129464	ENST00000457435.1	-8614	ENSG00000228459	LINC01546	long intergenic non-protein coding RNA 1546	NO
Peak_123627	10.568	4.78376	11.7315	9.40448	8.01193	1.55558	7.67587	1.15093	1.18843	0.968449	0.33282	NA	chrX	3268986	3269046	61	*	Promoter (2-3kb)	23	3271820	3284653	12834	1	100129464	ENST00000457435.1	-2774	ENSG00000228459	LINC01546	long intergenic non-protein coding RNA 1546	NO
Peak_123628	6.48439	8.67271	8.93828	4.03049	8.01193	9.33348	7.57855	-0.41146	1.11594	-0.36871	0.712344	NA	chrX	3271564	3271755	192	*	Promoter (<=1kb)	23	3271820	3284653	12834	1	100129464	ENST00000457435.1	-65	ENSG00000228459	LINC01546	long intergenic non-protein coding RNA 1546	NO
Peak_123629	19.5235	7.91832	12.8488	26.1982	9.61432	6.22232	13.7209	1.29921	0.903245	1.43838	0.150328	NA	chrX	3271901	3272196	296	*	Promoter (<=1kb)	23	3271820	3284653	12834	1	100129464	ENST00000457435.1	81	ENSG00000228459	LINC01546	long intergenic non-protein coding RNA 1546	NO
Peak_123630	16.4441	26.0649	13.4074	19.4807	27.2406	24.8893	21.2545	-0.668744	0.673661	-0.992701	0.320856	NA	chrX	3286368	3286503	136	*	Distal Intergenic	23	3271820	3284653	12834	1	100129464	ENST00000457435.1	14548	ENSG00000228459	LINC01546	long intergenic non-protein coding RNA 1546	NO
Peak_123631	6.09196	10.9827	9.49693	2.68699	6.40955	15.5558	8.53732	-0.83934	1.10807	-0.75748	0.448762	NA	chrX	3286661	3286766	106	*	Distal Intergenic	23	3271820	3284653	12834	1	100129464	ENST00000457435.1	14841	ENSG00000228459	LINC01546	long intergenic non-protein coding RNA 1546	NO
Peak_123633	17.5048	9.4739	16.2006	18.809	9.61432	9.33348	13.4893	0.884643	0.859177	1.02964	0.303179	NA	chrX	3312210	3312336	127	*	Intron (ENST00000217939.6/25878, intron 6 of 6)	23	3308565	3346641	38077	2	25878	ENST00000217939.6	34305	ENSG00000101825	MXRA5	matrix remodeling associated 5	NO
Peak_123637	17.0061	6.33934	11.1729	22.8394	8.01193	4.66674	11.6727	1.42149	0.982026	1.44751	0.147755	NA	chrX	3346920	3347182	263	*	Promoter (<=1kb)	23	3308565	3346641	38077	2	25878	ENST00000217939.6	-279	ENSG00000101825	MXRA5	matrix remodeling associated 5	NO
Peak_123640	13.4109	6.31593	23.463	3.35874	6.40955	6.22232	9.8634	1.09517	1.13621	0.963879	0.335106	NA	chrX	3519070	3519170	101	*	Distal Intergenic	23	3532117	3532251	135	2	109616969	ENST00000390912.1	13081	ENSG00000212214	SNORA48B	small nucleolar RNA, H/ACA box 48B	NO
Peak_123641	153.804	206.759	189.38	118.228	150.624	262.893	180.281	-0.425234	0.32836	-1.29502	0.195313	0.73691	chrX	3697213	3698310	1098	*	Intron (ENST00000262848.5/5613, intron 1 of 8)	23	3604370	3713608	109239	2	5613	ENST00000262848.5	15298	ENSG00000183943	PRKX	protein kinase X-linked	NO
Peak_123642	22.5429	17.2752	16.2006	28.8852	11.2167	23.3337	19.9091	0.377193	0.738082	0.511045	0.60932	NA	chrX	3712241	3712837	597	*	Promoter (<=1kb)	23	3604370	3713608	109239	2	5613	ENST00000262848.5	771	ENSG00000183943	PRKX	protein kinase X-linked	NO
Peak_123643	90.4269	51.1648	88.8242	92.0295	41.662	60.6676	70.7958	0.819998	0.403034	2.03456	0.0418949	0.456881	chrX	3712939	3714166	1228	*	Promoter (<=1kb)	23	3604370	3713608	109239	2	5613	ENST00000262848.5	0	ENSG00000183943	PRKX	protein kinase X-linked	NO
Peak_123644	228.829	120.12	231.278	226.379	129.793	110.446	174.474	0.930463	0.274866	3.38515	0.000711391	0.0670299	chrX	3814399	3815890	1492	*	Downstream (1-2kb)	23	3817528	3822571	5044	2	389906	ENST00000461011.5	6681	NA	LOC389906	zinc finger protein 839 pseudogene	NO
Peak_123645	17.1689	9.4505	16.2006	18.1372	8.01193	10.8891	13.3097	0.859152	0.865703	0.992433	0.320987	NA	chrX	3816036	3816353	318	*	Downstream (1-2kb)	23	3817528	3822571	5044	2	389906	ENST00000461011.5	6218	NA	LOC389906	zinc finger protein 839 pseudogene	NO
Peak_123646	30.3605	22.8367	35.1945	25.5264	19.2286	26.4449	26.5986	0.412383	0.62019	0.66493	0.506095	0.906957	chrX	3820206	3820506	301	*	Promoter (2-3kb)	23	3817528	3822571	5044	2	389906	ENST00000461011.5	2065	NA	LOC389906	zinc finger protein 839 pseudogene	NO
Peak_123648	7.93755	2.38018	11.1729	4.70224	3.20477	1.55558	5.15886	1.74677	1.48095	1.17949	0.238203	NA	chrX	3962766	3962861	96	*	Distal Intergenic	23	3860799	3931573	70775	2	729162	ENST00000650538.1	-31193	NA	FAM239B	zinc finger protein 839 pseudogene	NO
Peak_123649	11.5225	1.60239	8.93828	14.1067	3.20477	0	6.56244	2.85723	1.5127	1.88883	0.0589145	NA	chrX	6163777	6163875	99	*	Intron (ENST00000381095.7/57502, intron 1 of 5)	23	5892204	6151466	259263	2	57502	ENST00000538097.6	-12311	ENSG00000146938	NLGN4X	neuroligin 4 X-linked	NO
Peak_123650	8.83551	0.77779	8.93828	8.73273	0	1.55558	4.80665	3.48716	1.91547	1.82052	0.0686793	NA	chrX	6226499	6226599	101	*	Promoter (<=1kb)	23	6151009	6226765	75757	2	57502	ENST00000469740.1	166	ENSG00000146938	NLGN4X	neuroligin 4 X-linked	NO
Peak_123651	60.1092	56.7498	66.4785	53.7399	51.2764	62.2232	58.4295	0.0842011	0.426486	0.19743	0.843491	0.980708	chrX	6460935	6461678	744	*	Distal Intergenic	23	6533618	6535118	1501	2	51481	ENST00000381089.7	73440	ENSG00000169059	VCX3A	variable charge X-linked 3A	NO
Peak_123652	19.1738	22.176	26.2562	12.0915	27.2406	17.1114	20.6749	-0.201777	0.72076	-0.27995	0.779516	NA	chrX	6461827	6462283	457	*	Distal Intergenic	23	6533618	6535118	1501	2	51481	ENST00000381089.7	72835	ENSG00000169059	VCX3A	variable charge X-linked 3A	NO
Peak_123654	24.8768	11.7137	32.9599	16.7937	3.20477	20.2225	18.2952	1.08506	0.849498	1.2773	0.201497	NA	chrX	6778765	6779178	414	*	Distal Intergenic	23	6533745	6535118	1374	2	51481	ENST00000398729.1	-243647	ENSG00000169059	VCX3A	variable charge X-linked 3A	NO
Peak_123658	17.7172	11.8541	27.3735	8.06098	12.8191	10.8891	14.7857	0.587985	0.882438	0.666319	0.505207	NA	chrX	6968317	6968491	175	*	Distal Intergenic	23	7147860	7147937	78	1	100616467	ENST00000582827.1	-179369	ENSG00000264268	MIR4767	microRNA 4767	NO
Peak_123660	43.5127	21.2812	37.9877	49.0376	19.2286	23.3337	32.3969	1.02921	0.57599	1.78685	0.0739617	0.563318	chrX	7043829	7044399	571	*	Distal Intergenic	23	7147860	7147937	78	1	100616467	ENST00000582827.1	-103461	ENSG00000264268	MIR4767	microRNA 4767	NO
Peak_123661	28.2459	18.8776	22.9044	33.5874	14.4215	23.3337	23.5617	0.576653	0.667336	0.864113	0.387526	0.859953	chrX	7083599	7083869	271	*	Intron (ENST00000381077.9/8226, intron 2 of 3)	23	7147860	7147937	78	1	100616467	ENST00000582827.1	-63991	ENSG00000264268	MIR4767	microRNA 4767	NO
Peak_123662	75.0932	46.4513	84.3551	65.8313	38.4573	54.4453	60.7722	0.693481	0.433573	1.59946	0.109719	0.634765	chrX	7083999	7084593	595	*	Intron (ENST00000381077.9/8226, intron 2 of 3)	23	7147860	7147937	78	1	100616467	ENST00000582827.1	-63267	ENSG00000264268	MIR4767	microRNA 4767	NO
Peak_123663	22.0339	11.8073	21.2284	22.8394	9.61432	14.0002	16.9206	0.897922	0.774411	1.15949	0.246256	NA	chrX	7108985	7109455	471	*	Intron (ENST00000381077.9/8226, intron 1 of 3)	23	7147860	7147937	78	1	100616467	ENST00000582827.1	-38405	ENSG00000264268	MIR4767	microRNA 4767	NO
Peak_123665	23.7699	9.42709	20.6698	26.8699	6.40955	12.4446	16.5985	1.32948	0.812135	1.63702	0.101627	NA	chrX	7132540	7132695	156	*	Intron (ENST00000381077.9/8226, intron 1 of 3)	23	7147860	7147937	78	1	100616467	ENST00000582827.1	-15165	ENSG00000264268	MIR4767	microRNA 4767	NO
Peak_123667	15.6558	3.91235	17.8766	13.435	1.60239	6.22232	9.78406	1.99585	1.11376	1.792	0.073133	NA	chrX	7144032	7144132	101	*	Promoter (3-4kb)	23	7147860	7147937	78	1	100616467	ENST00000582827.1	-3728	ENSG00000264268	MIR4767	microRNA 4767	NO
Peak_123668	54.1903	41.8548	51.9538	56.4269	43.2644	40.4451	48.0225	0.372183	0.462049	0.805506	0.420528	0.87553	chrX	7147859	7148799	941	*	Promoter (<=1kb)	23	7147860	7147937	78	1	100616467	ENST00000582827.1	0	ENSG00000264268	MIR4767	microRNA 4767	NO
Peak_123670	24.3182	11.0295	31.8426	16.7937	9.61432	12.4446	17.6738	1.14386	0.79026	1.44745	0.14777	NA	chrX	7159210	7159351	142	*	Distal Intergenic	23	7057586	7148190	90605	2	8226	ENST00000540122.5	-11020	ENSG00000130021	PUDP	pseudouridine 5'-phosphatase	NO
Peak_123673	13.8633	7.07032	18.9939	8.73273	4.80716	9.33348	10.4668	0.974179	1.0121	0.962536	0.33578	NA	chrX	7373263	7373384	122	*	Distal Intergenic	23	7219456	7354810	135355	1	412	ENST00000217961.4	153807	ENSG00000101846	STS	steroid sulfatase	NO
Peak_123674	9.12171	3.88895	2.79321	15.4502	0	7.7779	6.50533	1.21501	1.44174	0.842741	0.399373	NA	chrX	7441506	7441600	95	*	Distal Intergenic	23	7219456	7354810	135355	1	412	ENST00000217961.4	222050	ENSG00000101846	STS	steroid sulfatase	NO
Peak_123677	9.94591	2.40358	17.8766	2.01524	4.80716	0	6.17474	2.06601	1.56134	1.32323	0.185759	NA	chrX	7665391	7665500	110	*	Distal Intergenic	23	7842262	7844143	1882	1	26609	ENST00000381059.7	-176762	ENSG00000182583	VCX	variable charge X-linked	NO
Peak_123680	18.9545	7.84811	21.7871	16.122	4.80716	10.8891	13.4013	1.27072	0.90014	1.41169	0.158041	NA	chrX	7889725	7889949	225	*	Distal Intergenic	23	7898247	7927443	29197	2	8228	ENST00000381042.8	37494	ENSG00000006757	PNPLA4	patatin like phospholipase domain containing 4	NO
Peak_123682	88.4682	60.1886	88.2656	88.6708	73.7098	46.6674	74.3284	0.557118	0.396537	1.40496	0.160033	0.702262	chrX	7926950	7927822	873	*	Promoter (<=1kb)	23	7898247	7927443	29197	2	8228	ENST00000381042.8	0	ENSG00000006757	PNPLA4	patatin like phospholipase domain containing 4	NO
Peak_123685	18.3393	9.4739	21.2284	15.4502	9.61432	9.33348	13.9066	0.9555	0.853983	1.11888	0.263193	NA	chrX	7988075	7988243	169	*	Distal Intergenic	23	7902049	7927739	25691	2	8228	ENST00000442940.1	-60336	ENSG00000006757	PNPLA4	patatin like phospholipase domain containing 4	NO
Peak_123687	17.8372	10.3219	19.5525	16.122	14.4215	6.22232	14.0796	0.793824	0.858661	0.92449	0.355231	NA	chrX	8033309	8033413	105	*	Distal Intergenic	23	8126965	8127061	97	1	723779	ENST00000384896.3	-93552	ENSG00000207628	MIR651	microRNA 651	NO
Peak_123688	31.2515	18.17	39.6636	22.8394	19.2286	17.1114	24.7108	0.786787	0.6608	1.19066	0.233788	0.771537	chrX	8191075	8191256	182	*	Intron (ENST00000649338.1/ENST00000649338.1, intron 3 of 4)	23	8169944	8171267	1324	2	51480	ENST00000317103.5	-19808	ENSG00000177504	VCX2	variable charge X-linked 2	NO
Peak_123689	16.9427	21.328	18.4352	15.4502	22.4334	20.2225	19.1353	-0.32982	0.702418	-0.469549	0.638677	NA	chrX	8345673	8345829	157	*	Distal Intergenic	23	8464830	8466383	1554	1	425054	ENST00000453306.4	-119001	ENSG00000205642	VCX3B	variable charge X-linked 3B	NO
Peak_123691	5.36366	3.18137	10.0556	0.671748	4.80716	1.55558	4.27251	0.768888	1.65429	0.464785	0.642085	NA	chrX	8374167	8374306	140	*	Distal Intergenic	23	8464830	8466383	1554	1	425054	ENST00000453306.4	-90524	ENSG00000205642	VCX3B	variable charge X-linked 3B	NO
Peak_123693	14.924	9.35688	21.7871	8.06098	1.60239	17.1114	12.1405	0.673927	1.0374	0.649631	0.515931	NA	chrX	8504627	8504751	125	*	Distal Intergenic	23	8535181	8536936	1756	2	3730	ENST00000481896.1	32185	ENSG00000011201	ANOS1	anosmin 1	NO
Peak_123695	54.9683	40.0885	57.5402	52.3964	28.843	51.3341	47.5284	0.454255	0.48466	0.937265	0.348622	0.840875	chrX	8731344	8732294	951	*	Promoter (<=1kb)	23	8528874	8732186	203313	2	3730	ENST00000262648.7	0	ENSG00000011201	ANOS1	anosmin 1	NO
Peak_123696	11.5756	9.40369	11.7315	11.4197	4.80716	14.0002	10.4896	0.296637	0.977062	0.303601	0.761432	NA	chrX	8749843	8749930	88	*	Distal Intergenic	23	8528874	8732186	203313	2	3730	ENST00000262648.7	-17657	ENSG00000011201	ANOS1	anosmin 1	NO
Peak_123697	7.43546	5.51474	9.49693	5.37399	4.80716	6.22232	6.4751	0.435163	1.21276	0.358821	0.719729	NA	chrX	8758031	8758080	50	*	Distal Intergenic	23	8528874	8732186	203313	2	3730	ENST00000262648.7	-25845	ENSG00000011201	ANOS1	anosmin 1	NO
Peak_123698	20.4642	21.2344	23.463	17.4655	16.0239	26.4449	20.8493	-0.0520346	0.691184	-0.0752834	0.939989	NA	chrX	8846310	8846504	195	*	Distal Intergenic	23	8790795	8801383	10589	2	171482	ENST00000381003.7	-44927	ENSG00000183304	FAM9A	family with sequence similarity 9 member A	NO
Peak_123700	14.3157	9.52071	14.5247	14.1067	12.8191	6.22232	11.9182	0.591368	0.913638	0.647268	0.517459	NA	chrX	8848879	8849149	271	*	Distal Intergenic	23	8790795	8801383	10589	2	171482	ENST00000381003.7	-47496	ENSG00000183304	FAM9A	family with sequence similarity 9 member A	NO
Peak_123702	7.9941	7.02351	10.6142	5.37399	1.60239	12.4446	7.50881	0.187289	1.20511	0.155413	0.876496	NA	chrX	8869081	8869130	50	*	Distal Intergenic	23	8790795	8801383	10589	2	171482	ENST00000381003.7	-67698	ENSG00000183304	FAM9A	family with sequence similarity 9 member A	NO
Peak_123704	10.9004	9.4739	15.0834	6.71748	9.61432	9.33348	10.1872	0.209382	0.985851	0.212387	0.831805	NA	chrX	9071153	9071289	137	*	Intron (ENST00000472522.5/171483, intron 3 of 10)	23	9024995	9034127	9133	2	171483	ENST00000327220.9	-37026	ENSG00000177138	FAM9B	family with sequence similarity 9 member B	NO
Peak_123706	15.5427	5.53814	18.9939	12.0915	6.40955	4.66674	10.5404	1.49343	1.01588	1.47008	0.141541	NA	chrX	9148735	9148936	202	*	Intron (ENST00000472522.5/171483, intron 2 of 10)	23	9025105	9164606	139502	2	171483	ENST00000472522.5	15670	ENSG00000177138	FAM9B	family with sequence similarity 9 member B	NO
Peak_123707	33.4964	16.6378	34.0772	32.9157	20.831	12.4446	25.0671	1.01191	0.651192	1.55394	0.120199	0.65026	chrX	9149059	9149326	268	*	Intron (ENST00000472522.5/171483, intron 2 of 10)	23	9025105	9164606	139502	2	171483	ENST00000472522.5	15280	ENSG00000177138	FAM9B	family with sequence similarity 9 member B	NO
Peak_123710	18.2262	14.9184	22.3457	14.1067	9.61432	20.2225	16.5723	0.290346	0.790741	0.367182	0.713483	NA	chrX	9165971	9166251	281	*	Promoter (1-2kb)	23	9025105	9164639	139535	2	171483	ENST00000461107.5	-1332	ENSG00000177138	FAM9B	family with sequence similarity 9 member B	NO
Peak_123712	31.9902	11.9477	29.0494	34.9309	19.2286	4.66674	21.9689	1.42508	0.751219	1.89703	0.0578241	NA	chrX	9166609	9166894	286	*	Promoter (1-2kb)	23	9025105	9164639	139535	2	171483	ENST00000461107.5	-1970	ENSG00000177138	FAM9B	family with sequence similarity 9 member B	NO
Peak_123715	36.8055	19.5852	27.9321	45.6789	9.61432	29.556	28.1953	0.903622	0.665403	1.35801	0.174461	0.717696	chrX	9327771	9328044	274	*	Distal Intergenic	23	9463295	9719740	256446	1	6907	ENST00000407597.6	-135251	ENSG00000101849	TBL1X	transducin beta like 1 X-linked	NO
Peak_123716	16.331	15.86	14.5247	18.1372	20.831	10.8891	16.0955	0.042168	0.783592	0.0538137	0.957084	NA	chrX	9350044	9350144	101	*	Distal Intergenic	23	9463295	9719740	256446	1	6907	ENST00000407597.6	-113151	ENSG00000101849	TBL1X	transducin beta like 1 X-linked	NO
Peak_123717	13.764	7.87151	6.70371	20.8242	6.40955	9.33348	10.8177	0.797365	1.01059	0.789009	0.430106	NA	chrX	9380121	9380172	52	*	Distal Intergenic	23	9463295	9719740	256446	1	6907	ENST00000407597.6	-83123	ENSG00000101849	TBL1X	transducin beta like 1 X-linked	NO
Peak_123718	85.764	48.0537	105.025	66.5031	41.662	54.4453	66.9088	0.837591	0.431662	1.94039	0.0523327	0.499451	chrX	9462889	9463550	662	*	Promoter (<=1kb)	23	9463295	9719740	256446	1	6907	ENST00000407597.6	0	ENSG00000101849	TBL1X	transducin beta like 1 X-linked	NO
Peak_123720	9.61692	11.7839	11.1729	8.06098	8.01193	15.5558	10.7004	-0.291667	0.945213	-0.308573	0.757646	NA	chrX	9465803	9466131	329	*	Promoter (<=1kb)	23	9465294	9684118	218825	1	6907	ENST00000422314.5	509	ENSG00000101849	TBL1X	transducin beta like 1 X-linked	NO
Peak_123721	11.7487	7.11713	6.70371	16.7937	8.01193	6.22232	9.43292	0.717359	1.04986	0.683287	0.494425	NA	chrX	9466251	9466405	155	*	Promoter (<=1kb)	23	9465294	9684118	218825	1	6907	ENST00000422314.5	957	ENSG00000101849	TBL1X	transducin beta like 1 X-linked	NO
Peak_123722	7.04991	5.51474	3.35186	10.748	4.80716	6.22232	6.28233	0.344202	1.26178	0.27279	0.785015	NA	chrX	9530924	9531025	102	*	Promoter (<=1kb)	23	9530983	9719397	188415	1	6907	ENST00000645686.1	0	ENSG00000101849	TBL1X	transducin beta like 1 X-linked	NO
Peak_123723	12.028	9.4505	7.26236	16.7937	8.01193	10.8891	10.7393	0.34004	0.971648	0.349962	0.726367	NA	chrX	9531181	9531300	120	*	Promoter (<=1kb)	23	9531039	9688149	157111	1	6907	ENST00000647172.1	142	ENSG00000101849	TBL1X	transducin beta like 1 X-linked	NO
Peak_123725	44.7293	31.3924	52.5124	36.9462	19.2286	43.5562	38.0609	0.510736	0.558794	0.913996	0.360719	0.848219	chrX	9562918	9563414	497	*	Promoter (2-3kb)	23	9560465	9741037	180573	1	6907	ENST00000647060.1	2453	ENSG00000101849	TBL1X	transducin beta like 1 X-linked	NO
Peak_123726	38.8173	26.0649	31.284	46.3506	27.2406	24.8893	32.4411	0.571859	0.56994	1.00337	0.315684	0.826525	chrX	9566389	9566801	413	*	Intron (ENST00000407597.6/6907, intron 2 of 17)	23	9560465	9741037	180573	1	6907	ENST00000647060.1	5924	ENSG00000101849	TBL1X	transducin beta like 1 X-linked	NO
Peak_123727	15.9916	9.40369	17.8766	14.1067	4.80716	14.0002	12.6977	0.764042	0.910554	0.839095	0.401416	NA	chrX	9597755	9597855	101	*	Intron (ENST00000407597.6/6907, intron 2 of 17)	23	9560465	9741037	180573	1	6907	ENST00000647060.1	37290	ENSG00000101849	TBL1X	transducin beta like 1 X-linked	NO
Peak_123728	37.018	26.8661	39.105	34.9309	28.843	24.8893	31.942	0.46393	0.560796	0.827271	0.408083	0.868323	chrX	9604570	9604863	294	*	Intron (ENST00000407597.6/6907, intron 2 of 17)	23	9639820	9645395	5576	1	6907	ENST00000497555.1	-34957	ENSG00000101849	TBL1X	transducin beta like 1 X-linked	NO
Peak_123729	9.67003	3.18137	13.9661	5.37399	4.80716	1.55558	6.4257	1.61472	1.33856	1.20631	0.2277	NA	chrX	9604973	9605164	192	*	Intron (ENST00000407597.6/6907, intron 2 of 17)	23	9639820	9645395	5576	1	6907	ENST00000497555.1	-34656	ENSG00000101849	TBL1X	transducin beta like 1 X-linked	NO
Peak_123734	25.6548	26.7257	38.5464	12.7632	19.2286	34.2228	26.1902	-0.0529955	0.693573	-0.0764094	0.939093	0.992643	chrX	9681445	9681747	303	*	Intron (ENST00000407597.6/6907, intron 5 of 17)	23	9639820	9645395	5576	1	6907	ENST00000497555.1	41625	ENSG00000101849	TBL1X	transducin beta like 1 X-linked	NO
Peak_123737	11.1763	7.87151	18.9939	3.35874	6.40955	9.33348	9.52391	0.514326	1.10696	0.46463	0.642197	NA	chrX	9816531	9816592	62	*	Intron (ENST00000380913.7/357, intron 1 of 9)	23	9786456	9949443	162988	1	357	ENST00000380913.7	30075	ENSG00000146950	SHROOM2	shroom family member 2	NO
Peak_123739	42.7175	50.3636	49.1606	36.2744	40.0597	60.6676	46.5406	-0.235912	0.482109	-0.489333	0.624606	0.939006	chrX	9829531	9829899	369	*	Intron (ENST00000380913.7/357, intron 1 of 9)	23	9786456	9949443	162988	1	357	ENST00000380913.7	43075	ENSG00000146950	SHROOM2	shroom family member 2	NO
Peak_123740	66.9929	54.5334	68.1544	65.8313	59.2883	49.7786	60.7632	0.297736	0.41594	0.715815	0.474106	0.896575	chrX	9846773	9847512	740	*	Intron (ENST00000380913.7/357, intron 1 of 9)	23	9898145	9937146	39002	1	357	ENST00000493668.1	-50633	ENSG00000146950	SHROOM2	shroom family member 2	NO
Peak_123741	35.222	24.4391	43.5741	26.8699	22.4334	26.4449	29.8306	0.530402	0.597585	0.887577	0.374768	0.855288	chrX	9851953	9852216	264	*	Intron (ENST00000380913.7/357, intron 1 of 9)	23	9898145	9937146	39002	1	357	ENST00000493668.1	-45929	ENSG00000146950	SHROOM2	shroom family member 2	NO
Peak_123742	34.0516	29.3165	38.5464	29.5569	36.8549	21.7781	31.6841	0.219909	0.576467	0.381476	0.70285	0.954665	chrX	9860026	9860508	483	*	Intron (ENST00000380913.7/357, intron 1 of 9)	23	9898145	9937146	39002	1	357	ENST00000493668.1	-37637	ENSG00000146950	SHROOM2	shroom family member 2	NO
Peak_123743	26.3865	14.164	34.6359	18.1372	11.2167	17.1114	20.2753	0.900369	0.738226	1.21964	0.222602	NA	chrX	9897811	9897966	156	*	Promoter (<=1kb)	23	9898145	9937146	39002	1	357	ENST00000493668.1	-179	ENSG00000146950	SHROOM2	shroom family member 2	NO
Peak_123745	16.7165	18.1466	20.6698	12.7632	17.6263	18.667	17.4316	-0.113888	0.747613	-0.152336	0.878922	NA	chrX	9913151	9913319	169	*	Promoter (<=1kb)	23	9912683	9946708	34026	1	357	ENST00000452575.1	468	ENSG00000146950	SHROOM2	shroom family member 2	NO
Peak_123746	39.7408	59.3172	58.6575	20.8242	67.3002	51.3341	49.529	-0.569889	0.533349	-1.06851	0.285291	0.812137	chrX	9940394	9940736	343	*	Intron (ENST00000380913.7/357, intron 8 of 9)	23	9967358	9968352	995	1	100288814	ENST00000445307.4	-26622	ENSG00000234469	CLDN34	claudin 34	NO
Peak_123747	15.6592	11.8541	14.5247	16.7937	12.8191	10.8891	13.7566	0.400924	0.834927	0.480191	0.631092	NA	chrX	10003653	10003748	96	*	Distal Intergenic	23	10015562	10144478	128917	1	55841	ENST00000380861.8	-11814	ENSG00000047644	WWC3	WWC family member 3	NO
Peak_123750	24.2154	25.1935	22.9044	25.5264	20.831	29.556	24.7045	-0.0593025	0.629013	-0.0942787	0.924888	0.992004	chrX	10014726	10015020	295	*	Promoter (<=1kb)	23	10015562	10144478	128917	1	55841	ENST00000380861.8	-542	ENSG00000047644	WWC3	WWC family member 3	NO
Peak_123751	9.34104	7.94172	7.26236	11.4197	11.2167	4.66674	8.64138	0.232932	1.06608	0.218494	0.827045	NA	chrX	10016271	10016358	88	*	Promoter (<=1kb)	23	10015795	10016862	1068	1	55841	ENST00000466248.1	476	ENSG00000047644	WWC3	WWC family member 3	NO
Peak_123752	20.2415	23.8018	22.3457	18.1372	32.0477	15.5558	22.0216	-0.229682	0.682212	-0.336673	0.736363	NA	chrX	10017951	10018051	101	*	Promoter (2-3kb)	23	10015795	10016862	1068	1	55841	ENST00000466248.1	2156	ENSG00000047644	WWC3	WWC family member 3	NO
Peak_123753	31.6509	29.3165	32.4013	30.9004	36.8549	21.7781	30.4837	0.112615	0.579861	0.19421	0.846012	0.981118	chrX	10030638	10030930	293	*	Intron (ENST00000380861.8/55841, intron 1 of 22)	23	10015795	10016862	1068	1	55841	ENST00000466248.1	14843	ENSG00000047644	WWC3	WWC family member 3	NO
Peak_123755	30.7529	25.2403	34.6359	26.8699	24.0358	26.4449	27.9966	0.286892	0.596596	0.480882	0.6306	0.940308	chrX	10103046	10103267	222	*	Intron (ENST00000380861.8/55841, intron 8 of 22)	23	10156945	10237660	80716	1	1183	ENST00000421085.6	-53678	ENSG00000073464	CLCN4	chloride voltage-gated channel 4	NO
Peak_123756	9.72314	5.56155	16.7593	2.68699	8.01193	3.11116	7.64234	0.818478	1.24867	0.65548	0.512159	NA	chrX	10119510	10119566	57	*	Intron (ENST00000380861.8/55841, intron 11 of 22)	23	10156945	10237660	80716	1	1183	ENST00000421085.6	-37379	ENSG00000073464	CLCN4	chloride voltage-gated channel 4	NO
Peak_123757	7.04303	11.9243	10.0556	4.03049	17.6263	6.22232	9.48366	-0.747386	1.04531	-0.714986	0.474617	NA	chrX	10156656	10156755	100	*	Promoter (<=1kb)	23	10156945	10237660	80716	1	1183	ENST00000421085.6	-190	ENSG00000073464	CLCN4	chloride voltage-gated channel 4	NO
Peak_123758	11.5722	13.4565	15.0834	8.06098	16.0239	10.8891	12.5143	-0.210265	0.883715	-0.237933	0.811933	NA	chrX	10156882	10156974	93	*	Promoter (<=1kb)	23	10156945	10237660	80716	1	1183	ENST00000421085.6	0	ENSG00000073464	CLCN4	chloride voltage-gated channel 4	NO
Peak_123760	17.1055	22.8836	23.463	10.748	22.4334	23.3337	19.9945	-0.412394	0.719983	-0.572783	0.566792	NA	chrX	10239741	10239881	141	*	Distal Intergenic	23	10158532	10206719	48188	1	1183	ENST00000454850.1	81209	ENSG00000073464	CLCN4	chloride voltage-gated channel 4	NO
Peak_123762	25.552	23.5677	29.6081	21.4959	16.0239	31.1116	24.5599	0.117357	0.653186	0.179669	0.857413	0.982961	chrX	10241001	10241295	295	*	Distal Intergenic	23	10158532	10206719	48188	1	1183	ENST00000454850.1	82469	ENSG00000073464	CLCN4	chloride voltage-gated channel 4	NO
Peak_123763	9.56381	3.91235	8.37964	10.748	1.60239	6.22232	6.73808	1.28232	1.25876	1.01872	0.308337	NA	chrX	10310715	10310815	101	*	Intron (ENST00000454113.1/ENST00000454113.1, intron 4 of 4)	23	10449464	10460042	10579	2	4281	ENST00000479925.1	149227	ENSG00000101871	MID1	midline 1	NO
Peak_123764	20.4042	7.84811	27.3735	13.435	4.80716	10.8891	14.1262	1.37939	0.905638	1.52311	0.12773	NA	chrX	10393949	10394268	320	*	Distal Intergenic	23	10449464	10460042	10579	2	4281	ENST00000479925.1	65774	ENSG00000101871	MID1	midline 1	NO
Peak_123767	26.7224	41.7611	34.6359	18.809	36.8549	46.6674	34.2418	-0.638475	0.561634	-1.13682	0.255615	0.790459	chrX	10415510	10415953	444	*	Distal Intergenic	23	10449464	10460042	10579	2	4281	ENST00000479925.1	44089	ENSG00000101871	MID1	midline 1	NO
Peak_123769	19.0642	27.7375	24.0216	14.1067	35.2525	20.2225	23.4008	-0.534049	0.668473	-0.798909	0.424343	0.876372	chrX	10496467	10496625	159	*	Intron (ENST00000317552.8/4281, intron 3 of 9)	23	10449464	10460042	10579	2	4281	ENST00000479925.1	-36425	ENSG00000101871	MID1	midline 1	NO
Peak_123770	17.162	26.1117	22.9044	11.4197	30.4453	21.7781	21.6369	-0.597367	0.693214	-0.861736	0.388833	NA	chrX	10512290	10512587	298	*	Intron (ENST00000317552.8/4281, intron 3 of 9)	23	10449464	10460042	10579	2	4281	ENST00000479925.1	-52248	ENSG00000101871	MID1	midline 1	NO
Peak_123771	8.66585	10.2751	10.6142	6.71748	11.2167	9.33348	9.47047	-0.240275	0.992521	-0.242086	0.808714	NA	chrX	10579462	10579584	123	*	Promoter (2-3kb)	23	10445556	10576955	131400	2	4281	ENST00000380779.5	-2507	ENSG00000101871	MID1	midline 1	NO
Peak_123772	18.2828	29.9773	21.7871	14.7785	28.843	31.1116	24.13	-0.708983	0.635796	-1.11511	0.264803	0.796836	chrX	10579718	10580005	288	*	Promoter (2-3kb)	23	10445556	10576955	131400	2	4281	ENST00000380779.5	-2763	ENSG00000101871	MID1	midline 1	NO
Peak_123773	19.9553	21.9653	28.4908	11.4197	12.8191	31.1116	20.9603	-0.133724	0.751517	-0.177939	0.858771	NA	chrX	10612295	10612518	224	*	Intron (ENST00000317552.8/4281, intron 1 of 9)	23	10448106	10620419	172314	2	4281	ENST00000380782.6	7901	ENSG00000101871	MID1	midline 1	NO
Peak_123774	7.60167	9.56751	11.1729	4.03049	16.0239	3.11116	8.58459	-0.319532	1.13454	-0.281639	0.77822	NA	chrX	10616040	10616134	95	*	Promoter (4-5kb)	23	10448106	10620419	172314	2	4281	ENST00000380782.6	4285	ENSG00000101871	MID1	midline 1	NO
Peak_123775	8.10376	16.5676	12.8488	3.35874	16.0239	17.1114	12.3357	-1.01758	0.93157	-1.09233	0.274687	NA	chrX	10616523	10616622	100	*	Promoter (3-4kb)	23	10448106	10620419	172314	2	4281	ENST00000380782.6	3797	ENSG00000101871	MID1	midline 1	NO
Peak_123777	28.3487	32.9714	31.8426	24.8547	20.831	45.1118	30.66	-0.217738	0.596628	-0.364947	0.715151	0.956658	chrX	10618122	10618426	305	*	Promoter (1-2kb)	23	10448106	10620419	172314	2	4281	ENST00000380782.6	1993	ENSG00000101871	MID1	midline 1	NO
Peak_123779	36.9614	40.2758	39.6636	34.2592	41.662	38.8895	38.6186	-0.122237	0.506232	-0.241464	0.809196	0.974185	chrX	10620047	10620689	643	*	Promoter (<=1kb)	23	10445310	10620634	175325	2	4281	ENST00000317552.8	0	ENSG00000101871	MID1	midline 1	NO
Peak_123780	18.569	21.9185	15.642	21.4959	9.61432	34.2228	20.2438	-0.244982	0.751192	-0.326125	0.74433	NA	chrX	10629064	10629301	238	*	Intron (ENST00000453318.6/4281, intron 1 of 9)	23	10445310	10620634	175325	2	4281	ENST00000317552.8	-8430	ENSG00000101871	MID1	midline 1	NO
Peak_123781	25.8844	39.4278	32.9599	18.809	36.8549	42.0007	32.6561	-0.601611	0.566791	-1.06143	0.288493	0.814773	chrX	10633836	10634090	255	*	Intron (ENST00000453318.6/4281, intron 1 of 9)	23	10445310	10620634	175325	2	4281	ENST00000317552.8	-13202	ENSG00000101871	MID1	midline 1	NO
Peak_123783	41.6671	79.2066	36.3118	47.0224	97.7456	60.6676	60.4368	-0.928498	0.435266	-2.13317	0.0329104	0.421281	chrX	10634665	10635163	499	*	Intron (ENST00000453318.6/4281, intron 1 of 9)	23	10445310	10620634	175325	2	4281	ENST00000317552.8	-14031	ENSG00000101871	MID1	midline 1	NO
Peak_123784	12.1942	10.3219	8.93828	15.4502	14.4215	6.22232	11.2581	0.238475	0.948399	0.25145	0.801466	NA	chrX	10636490	10636575	86	*	Intron (ENST00000453318.6/4281, intron 1 of 9)	23	10445310	10620634	175325	2	4281	ENST00000317552.8	-15856	ENSG00000101871	MID1	midline 1	NO
Peak_123785	16.8896	14.1172	15.642	18.1372	8.01193	20.2225	15.5034	0.2545	0.813045	0.313021	0.754265	NA	chrX	10726856	10726931	76	*	Intron (ENST00000380785.5/4281, intron 1 of 10)	23	10445310	10677739	232430	2	4281	ENST00000453318.6	-49117	ENSG00000101871	MID1	midline 1	NO
Peak_123786	14.7047	6.29253	17.3179	12.0915	4.80716	7.7779	10.4986	1.22502	0.998482	1.22689	0.219865	NA	chrX	10755691	10755797	107	*	Intron (ENST00000380785.5/4281, intron 1 of 10)	23	10445556	10833643	388088	2	4281	ENST00000380785.5	77846	ENSG00000101871	MID1	midline 1	NO
Peak_123788	25.4389	14.2577	30.7254	20.1524	17.6263	10.8891	19.8483	0.840292	0.73032	1.15058	0.249905	NA	chrX	10756473	10756684	212	*	Intron (ENST00000380785.5/4281, intron 1 of 10)	23	10445556	10833643	388088	2	4281	ENST00000380785.5	76959	ENSG00000101871	MID1	midline 1	NO
Peak_123792	9.61692	5.53814	11.1729	8.06098	6.40955	4.66674	7.57753	0.800181	1.13522	0.704869	0.480892	NA	chrX	10770047	10770169	123	*	Intron (ENST00000380785.5/4281, intron 1 of 10)	23	10445556	10833643	388088	2	4281	ENST00000380785.5	63474	ENSG00000101871	MID1	midline 1	NO
Peak_123793	9.5107	4.76035	5.58643	13.435	6.40955	3.11116	7.13553	0.995211	1.21428	0.819593	0.412448	NA	chrX	10833412	10833532	121	*	Promoter (<=1kb)	23	10445556	10833643	388088	2	4281	ENST00000380785.5	111	ENSG00000101871	MID1	midline 1	NO
Peak_123795	32.5916	16.591	43.0155	22.1677	17.6263	15.5558	24.5913	0.978964	0.677232	1.44554	0.148307	0.688483	chrX	10922049	10922646	598	*	Intron (ENST00000608176.5/ENST00000608176.5, intron 2 of 3)	23	10445556	10833654	388099	2	4281	ENST00000380787.5	-88395	ENSG00000101871	MID1	midline 1	NO
Peak_123796	10.0625	5.46793	13.4074	6.71748	1.60239	9.33348	7.76519	0.879175	1.19123	0.738039	0.460491	NA	chrX	10939532	10939630	99	*	Intron (ENST00000608176.5/ENST00000608176.5, intron 2 of 3)	23	10445556	10833654	388099	2	4281	ENST00000380787.5	-105878	ENSG00000101871	MID1	midline 1	NO
Peak_123797	9.77969	2.40358	16.2006	3.35874	4.80716	0	6.09164	2.04145	1.51698	1.34573	0.178389	NA	chrX	11065060	11065117	58	*	Intron (ENST00000608176.5/ENST00000608176.5, intron 2 of 3)	23	11111301	11123078	11778	1	3052	ENST00000321143.8	-46184	ENSG00000004961	HCCS	holocytochrome c synthase	NO
Peak_123798	18.5621	15.9303	22.3457	14.7785	25.6382	6.22232	17.2462	0.227353	0.817486	0.278112	0.780926	NA	chrX	11100774	11100953	180	*	Intron (ENST00000608176.5/ENST00000608176.5, intron 2 of 3)	23	11111301	11123078	11778	1	3052	ENST00000321143.8	-10348	ENSG00000004961	HCCS	holocytochrome c synthase	NO
Peak_123799	16.1613	23.6145	16.2006	16.122	19.2286	28.0004	19.8879	-0.548156	0.693007	-0.790982	0.428955	NA	chrX	11111155	11111253	99	*	Promoter (<=1kb)	23	11111301	11123078	11778	1	3052	ENST00000321143.8	-48	ENSG00000004961	HCCS	holocytochrome c synthase	NO
Peak_123800	9.00172	19.7256	10.6142	7.38923	19.2286	20.2225	14.3637	-1.12671	0.810518	-1.39012	0.164494	NA	chrX	11111355	11111501	147	*	Promoter (<=1kb)	23	11111365	11121879	10515	1	3052	ENST00000380762.4	0	ENSG00000004961	HCCS	holocytochrome c synthase	NO
Peak_123802	12.0246	5.53814	10.6142	13.435	6.40955	4.66674	8.78137	1.11812	1.07401	1.04107	0.297844	NA	chrX	11188710	11188786	77	*	Exon (ENST00000380736.5/395, exon 4 of 13)	23	11169156	11182074	12919	2	395	ENST00000491514.1	-6636	ENSG00000047648	ARHGAP6	Rho GTPase activating protein 6	NO
Peak_123804	10.9639	5.49134	7.821	14.1067	3.20477	7.7779	8.2276	0.989671	1.12625	0.87873	0.379548	NA	chrX	11267497	11267580	84	*	Promoter (1-2kb)	23	11137544	11265975	128432	2	395	ENST00000303025.10	-1522	ENSG00000047648	ARHGAP6	Rho GTPase activating protein 6	NO
Peak_123806	11.1335	1.60239	6.14507	16.122	3.20477	0	6.36795	2.80495	1.54878	1.81106	0.070131	NA	chrX	11427767	11427872	106	*	Promoter (<=1kb)	23	11137543	11427773	290231	2	395	ENST00000380736.5	0	ENSG00000047648	ARHGAP6	Rho GTPase activating protein 6	NO
Peak_123807	38.9029	23.755	56.9816	20.8242	28.843	18.667	31.3289	0.71852	0.646516	1.11137	0.266408	0.798144	chrX	11470258	11470608	351	*	Intron (ENST00000337414.8/395, intron 1 of 12)	23	11137543	11427773	290231	2	395	ENST00000380736.5	-42485	ENSG00000047648	ARHGAP6	Rho GTPase activating protein 6	NO
Peak_123811	32.2488	40.8663	49.7192	14.7785	28.843	52.8897	36.5576	-0.335334	0.628879	-0.533225	0.593878	0.930095	chrX	11589660	11590107	448	*	Intron (ENST00000337414.8/395, intron 1 of 12)	23	11137547	11665083	527537	2	395	ENST00000489330.6	74976	ENSG00000047648	ARHGAP6	Rho GTPase activating protein 6	NO
Peak_123812	23.5933	11.9243	29.0494	18.1372	17.6263	6.22232	17.7588	0.991388	0.799519	1.23998	0.214983	NA	chrX	11590498	11590641	144	*	Intron (ENST00000337414.8/395, intron 1 of 12)	23	11137547	11665083	527537	2	395	ENST00000489330.6	74442	ENSG00000047648	ARHGAP6	Rho GTPase activating protein 6	NO
Peak_123813	19.7394	15.0354	20.6698	18.809	17.6263	12.4446	17.3874	0.394809	0.749119	0.527032	0.598171	NA	chrX	11664296	11665002	707	*	Promoter (<=1kb)	23	11137547	11665083	527537	2	395	ENST00000489330.6	81	ENSG00000047648	ARHGAP6	Rho GTPase activating protein 6	NO
Peak_123814	74.747	41.1472	94.4106	55.0834	48.0716	34.2228	57.9471	0.865556	0.467523	1.85137	0.064117	0.538475	chrX	11665132	11666103	972	*	Promoter (<=1kb)	23	11137544	11665701	528158	2	395	ENST00000337414.8	0	ENSG00000047648	ARHGAP6	Rho GTPase activating protein 6	NO
Peak_123816	87.702	84.5809	125.695	49.7094	92.9384	76.2234	86.1415	0.0572638	0.440596	0.129969	0.896591	0.989542	chrX	11666788	11667761	974	*	Promoter (1-2kb)	23	11143397	11665701	522305	2	395	ENST00000380718.1	-1087	ENSG00000047648	ARHGAP6	Rho GTPase activating protein 6	NO
Peak_123819	28.5218	21.2344	26.8149	30.2287	16.0239	26.4449	24.8781	0.422909	0.639588	0.661221	0.508471	0.907131	chrX	11757748	11758261	514	*	Promoter (<=1kb)	23	11758159	11775747	17589	1	10943	ENST00000361672.6	0	ENSG00000005302	MSL3	MSL complex subunit 3	NO
Peak_123820	21.196	21.211	19.5525	22.8394	14.4215	28.0004	21.2035	-0.00448692	0.690438	-0.00649866	0.994815	NA	chrX	11758388	11758602	215	*	Promoter (<=1kb)	23	11758556	11775726	17171	1	10943	ENST00000398527.7	0	ENSG00000005302	MSL3	MSL complex subunit 3	NO
Peak_123821	35.0096	39.5916	32.4013	37.6179	48.0716	31.1116	37.3006	-0.177603	0.525279	-0.338111	0.735279	0.961583	chrX	11759406	11759611	206	*	Promoter (<=1kb)	23	11759424	11775753	16330	1	10943	ENST00000649078.1	0	ENSG00000005302	MSL3	MSL complex subunit 3	NO
Peak_123823	12.0811	16.5208	10.0556	14.1067	12.8191	20.2225	14.301	-0.456652	0.818188	-0.558126	0.576758	NA	chrX	11867704	11867840	137	*	Distal Intergenic	23	11765598	11767976	2379	1	10943	ENST00000649420.1	102106	ENSG00000005302	MSL3	MSL complex subunit 3	NO
Peak_123825	42.3919	27.5971	39.105	45.6789	25.6382	29.556	34.9945	0.617488	0.541427	1.14048	0.254085	0.78949	chrX	11886781	11887039	259	*	Distal Intergenic	23	11765598	11767976	2379	1	10943	ENST00000649420.1	121183	ENSG00000005302	MSL3	MSL complex subunit 3	NO
Peak_123827	53.5751	36.2932	51.3951	55.7551	35.2525	37.3339	44.9342	0.560996	0.479178	1.17075	0.241701	0.778691	chrX	11894344	11894948	605	*	Distal Intergenic	23	11765598	11767976	2379	1	10943	ENST00000649420.1	128746	ENSG00000005302	MSL3	MSL complex subunit 3	NO
Peak_123829	66.5301	57.668	82.6791	50.3811	60.8907	54.4453	62.0991	0.210178	0.435552	0.482555	0.629412	0.940161	chrX	11953575	11954022	448	*	Distal Intergenic	23	12138466	12724523	586058	1	9758	ENST00000380682.5	-184444	ENSG00000169933	FRMPD4	FERM and PDZ domain containing 4	NO
Peak_123830	11.2997	3.98256	7.821	14.7785	6.40955	1.55558	7.64115	1.50627	1.22033	1.23432	0.217084	NA	chrX	11954342	11954515	174	*	Distal Intergenic	23	12138466	12724523	586058	1	9758	ENST00000380682.5	-183951	ENSG00000169933	FRMPD4	FERM and PDZ domain containing 4	NO
Peak_123833	37.9725	27.5269	36.3118	39.6332	20.831	34.2228	32.7497	0.46169	0.564759	0.8175	0.413643	0.871322	chrX	12013331	12013609	279	*	Distal Intergenic	23	12138466	12724523	586058	1	9758	ENST00000380682.5	-124857	ENSG00000169933	FRMPD4	FERM and PDZ domain containing 4	NO
Peak_123836	11.9749	6.33934	4.46914	19.4807	8.01193	4.66674	9.15713	0.911143	1.12486	0.810004	0.417938	NA	chrX	12210615	12210839	225	*	Intron (ENST00000380682.5/9758, intron 1 of 16)	23	12138466	12724523	586058	1	9758	ENST00000380682.5	72149	ENSG00000169933	FRMPD4	FERM and PDZ domain containing 4	NO
Peak_123837	12.4667	7.18734	16.2006	8.73273	12.8191	1.55558	9.82701	0.804217	1.08973	0.737996	0.460517	NA	chrX	12210960	12211160	201	*	Intron (ENST00000380682.5/9758, intron 1 of 16)	23	12138466	12724523	586058	1	9758	ENST00000380682.5	72494	ENSG00000169933	FRMPD4	FERM and PDZ domain containing 4	NO
Peak_123838	17.791	22.8836	10.0556	25.5264	22.4334	23.3337	20.3373	-0.371705	0.729237	-0.509718	0.610249	NA	chrX	12360512	12360682	171	*	Intron (ENST00000380682.5/9758, intron 1 of 16)	23	12498673	12724514	225842	1	9758	ENST00000616992.1	-137991	ENSG00000169933	FRMPD4	FERM and PDZ domain containing 4	NO
Peak_123840	22.2601	12.6553	18.9939	25.5264	14.4215	10.8891	17.4577	0.81353	0.763301	1.0658	0.286512	NA	chrX	12610118	12610201	84	*	Intron (ENST00000380682.5/9758, intron 3 of 16)	23	12718713	12721858	3146	1	9758	ENST00000640291.1	-108512	ENSG00000169933	FRMPD4	FERM and PDZ domain containing 4	NO
Peak_123841	12.9722	11.0529	14.5247	11.4197	11.2167	10.8891	12.0125	0.233382	0.887332	0.263015	0.792539	NA	chrX	12791276	12791395	120	*	Promoter (<=1kb)	23	12791355	12810119	18765	1	5634	ENST00000380663.7	0	ENSG00000101911	PRPS2	phosphoribosyl pyrophosphate synthetase 2	NO
Peak_123843	8.77895	8.74292	9.49693	8.06098	12.8191	4.66674	8.76093	0.0105911	1.05364	0.0100519	0.99198	NA	chrX	12825562	12825744	183	*	Distal Intergenic	23	12799355	12823165	23811	1	5634	ENST00000461630.1	26207	ENSG00000101911	PRPS2	phosphoribosyl pyrophosphate synthetase 2	NO
Peak_123844	44.4431	38.6968	58.6575	30.2287	40.0597	37.3339	41.5699	0.204802	0.528141	0.387779	0.69818	0.954052	chrX	12825853	12826243	391	*	Exon (ENST00000457574.1/ENST00000457574.1, exon 1 of 2)	23	12799355	12823165	23811	1	5634	ENST00000461630.1	26498	ENSG00000101911	PRPS2	phosphoribosyl pyrophosphate synthetase 2	NO
Peak_123846	19.2407	8.67271	15.642	22.8394	8.01193	9.33348	13.9567	1.14613	0.864872	1.3252	0.185104	NA	chrX	12946834	12947097	264	*	Distal Intergenic	23	12975108	12977227	2120	1	7114	ENST00000451311.6	-28011	ENSG00000205542	TMSB4X	thymosin beta 4 X-linked	NO
Peak_123847	11.2432	7.94172	8.37964	14.1067	11.2167	4.66674	9.59245	0.500293	1.02684	0.487218	0.626104	NA	chrX	12947206	12947409	204	*	Distal Intergenic	23	12975108	12977227	2120	1	7114	ENST00000451311.6	-27699	ENSG00000205542	TMSB4X	thymosin beta 4 X-linked	NO
Peak_123850	39.1001	23.6847	28.4908	49.7094	24.0358	23.3337	31.3924	0.719369	0.593484	1.21211	0.225469	0.763727	chrX	12956314	12957100	787	*	Distal Intergenic	23	12975108	12977227	2120	1	7114	ENST00000451311.6	-18008	ENSG00000205542	TMSB4X	thymosin beta 4 X-linked	NO
Peak_123851	12.417	11.0295	10.0556	14.7785	9.61432	12.4446	11.7232	0.166425	0.902907	0.184321	0.853762	NA	chrX	12974573	12974760	188	*	Promoter (<=1kb)	23	12975108	12977227	2120	1	7114	ENST00000451311.6	-348	ENSG00000205542	TMSB4X	thymosin beta 4 X-linked	NO
Peak_123852	26.5631	26.0649	26.2562	26.8699	27.2406	24.8893	26.314	0.0273877	0.605302	0.0452464	0.963911	0.995934	chrX	12974901	12975275	375	*	Promoter (<=1kb)	23	12975108	12977227	2120	1	7114	ENST00000451311.6	0	ENSG00000205542	TMSB4X	thymosin beta 4 X-linked	NO
Peak_123854	15.3833	12.5148	10.6142	20.1524	4.80716	20.2225	13.9491	0.289199	0.903709	0.320013	0.748958	NA	chrX	12978391	12978561	171	*	Promoter (2-3kb)	23	12975658	12977081	1424	1	7114	ENST00000380633.1	2733	ENSG00000205542	TMSB4X	thymosin beta 4 X-linked	NO
Peak_123855	10.4018	9.38029	10.0556	10.748	3.20477	15.5558	9.89103	0.144374	1.0304	0.140115	0.888569	NA	chrX	12984768	12984981	214	*	Distal Intergenic	23	12975658	12977081	1424	1	7114	ENST00000380633.1	9110	ENSG00000205542	TMSB4X	thymosin beta 4 X-linked	NO
Peak_123857	9.39415	8.71951	10.0556	8.73273	11.2167	6.22232	9.05683	0.110882	1.02121	0.108579	0.913536	NA	chrX	12989044	12989122	79	*	Distal Intergenic	23	12975658	12977081	1424	1	7114	ENST00000380633.1	13386	ENSG00000205542	TMSB4X	thymosin beta 4 X-linked	NO
Peak_123858	46.0797	53.5684	45.8087	46.3506	46.4692	60.6676	49.824	-0.218149	0.452901	-0.481671	0.630039	0.940219	chrX	13002042	13002674	633	*	Distal Intergenic	23	12975658	12977081	1424	1	7114	ENST00000380633.1	26384	ENSG00000205542	TMSB4X	thymosin beta 4 X-linked	NO
Peak_123861	33.6661	24.4625	32.4013	34.9309	24.0358	24.8893	29.0643	0.459948	0.584448	0.78698	0.431294	0.880035	chrX	13029804	13030351	548	*	Distal Intergenic	23	13038349	13043188	4840	2	171484	ENST00000438997.1	12837	ENSG00000187268	FAM9C	family with sequence similarity 9 member C	NO
Peak_123862	32.2626	16.6144	36.3118	28.2134	19.2286	14.0002	24.4385	0.960612	0.656058	1.46422	0.143134	0.684285	chrX	13087303	13087772	470	*	Distal Intergenic	23	13035618	13044682	9065	2	171484	ENST00000542843.5	-42621	ENSG00000187268	FAM9C	family with sequence similarity 9 member C	NO
Peak_123863	12.2508	18.9712	8.37964	16.122	20.831	17.1114	15.611	-0.637785	0.794144	-0.803109	0.421911	NA	chrX	13111011	13111111	101	*	Distal Intergenic	23	13035618	13044682	9065	2	171484	ENST00000542843.5	-66329	ENSG00000187268	FAM9C	family with sequence similarity 9 member C	NO
Peak_123865	52.451	41.0302	55.8643	49.0376	40.0597	42.0007	46.7406	0.355219	0.468422	0.758332	0.448252	0.886669	chrX	13220833	13221443	611	*	Distal Intergenic	23	13266048	13303392	37345	2	109729169	ENST00000412485.1	81949	NA	LINC02154	long intergenic non-protein coding RNA 2154	NO
Peak_123867	18.0669	8.74292	13.9661	22.1677	12.8191	4.66674	13.4049	1.04782	0.904388	1.15859	0.246622	NA	chrX	13283514	13283936	423	*	Intron (ENST00000412485.1/109729169, intron 2 of 2)	23	13266048	13303392	37345	2	109729169	ENST00000412485.1	19456	NA	LINC02154	long intergenic non-protein coding RNA 2154	NO
Peak_123868	15.6592	17.3454	14.5247	16.7937	16.0239	18.667	16.5023	-0.149558	0.755273	-0.198019	0.84303	NA	chrX	13284047	13284247	201	*	Intron (ENST00000412485.1/109729169, intron 2 of 2)	23	13266048	13303392	37345	2	109729169	ENST00000412485.1	19145	NA	LINC02154	long intergenic non-protein coding RNA 2154	NO
Peak_123870	10.1225	3.93576	9.49693	10.748	3.20477	4.66674	7.0291	1.3601	1.21313	1.12115	0.262224	NA	chrX	13287832	13288160	329	*	Intron (ENST00000412485.1/109729169, intron 1 of 2)	23	13266048	13303392	37345	2	109729169	ENST00000412485.1	15232	NA	LINC02154	long intergenic non-protein coding RNA 2154	NO
Peak_123872	9.56036	2.35677	11.7315	7.38923	1.60239	3.11116	5.95857	2.0196	1.40065	1.4419	0.149331	NA	chrX	13341564	13341726	163	*	Intron (ENST00000456091.2/100133123, intron 5 of 10)	23	13335241	13341825	6585	1	100133123	ENST00000419566.5	6323	ENSG00000226985	LINC01203	long intergenic non-protein coding RNA 1203	NO
Peak_123874	135.549	74.7326	140.778	130.319	57.6859	91.7792	105.141	0.85793	0.350366	2.44867	0.0143385	0.305478	chrX	13398085	13399147	1063	*	Intron (ENST00000446964.1/ENST00000446964.1, intron 1 of 1)	23	13335241	13341825	6585	1	100133123	ENST00000419566.5	62844	ENSG00000226985	LINC01203	long intergenic non-protein coding RNA 1203	NO
Peak_123875	8.83206	6.40955	12.2901	5.37399	12.8191	0	7.6208	0.473481	1.29459	0.365739	0.71456	NA	chrX	13418879	13418954	76	*	Distal Intergenic	23	13335241	13341825	6585	1	100133123	ENST00000419566.5	83638	ENSG00000226985	LINC01203	long intergenic non-protein coding RNA 1203	NO
Peak_123876	35.9538	60.9898	39.6636	32.2439	75.3122	46.6674	48.4718	-0.758997	0.473194	-1.60399	0.108717	0.633253	chrX	13428042	13428756	715	*	Distal Intergenic	23	13335241	13341825	6585	1	100133123	ENST00000419566.5	92801	ENSG00000226985	LINC01203	long intergenic non-protein coding RNA 1203	NO
Peak_123877	36.0172	16.708	32.4013	39.6332	25.6382	7.7779	26.3626	1.11107	0.677808	1.63921	0.101169	0.621629	chrX	13432318	13432691	374	*	Distal Intergenic	23	13335241	13341825	6585	1	100133123	ENST00000419566.5	97077	ENSG00000226985	LINC01203	long intergenic non-protein coding RNA 1203	NO
Peak_123879	15.9985	7.11713	11.1729	20.8242	8.01193	6.22232	11.5578	1.16529	0.959899	1.21397	0.22476	NA	chrX	13433211	13433440	230	*	Distal Intergenic	23	13335241	13341825	6585	1	100133123	ENST00000419566.5	97970	ENSG00000226985	LINC01203	long intergenic non-protein coding RNA 1203	NO
Peak_123880	13.9164	5.53814	21.7871	6.04573	6.40955	4.66674	9.72727	1.33783	1.09963	1.21662	0.223749	NA	chrX	13440300	13440400	101	*	Distal Intergenic	23	13335241	13341825	6585	1	100133123	ENST00000419566.5	105059	ENSG00000226985	LINC01203	long intergenic non-protein coding RNA 1203	NO
Peak_123881	78.1298	57.5978	70.9476	85.312	56.0835	59.112	67.8638	0.438248	0.399697	1.09645	0.272882	0.802825	chrX	13486910	13487939	1030	*	Distal Intergenic	23	13569605	13633574	63970	1	25975	ENST00000361306.5	-81666	ENSG00000198759	EGFL6	EGF like domain multiple 6	NO
Peak_123882	22.5926	8.71951	22.3457	22.8394	11.2167	6.22232	15.656	1.3761	0.830811	1.65633	0.0976555	NA	chrX	13488049	13488404	356	*	Distal Intergenic	23	13569605	13633574	63970	1	25975	ENST00000361306.5	-81201	ENSG00000198759	EGFL6	EGF like domain multiple 6	NO
Peak_123883	15.8751	21.2578	22.3457	9.40448	17.6263	24.8893	18.5664	-0.41405	0.755504	-0.548045	0.583661	NA	chrX	13533810	13534084	275	*	Distal Intergenic	23	13569605	13633574	63970	1	25975	ENST00000361306.5	-35521	ENSG00000198759	EGFL6	EGF like domain multiple 6	NO
Peak_123884	161.373	161.553	177.648	145.098	144.215	178.892	161.463	-0.000736224	0.285713	-0.00257679	0.997944	0.999705	chrX	13652308	13653652	1345	*	Promoter (<=1kb)	23	13653189	13664828	11640	1	170082	ENST00000490617.1	0	ENSG00000176896	TCEANC	transcription elongation factor A N-terminal and central domain containing	NO
Peak_123885	56.3408	41.7845	83.7964	28.8852	38.4573	45.1118	49.0627	0.436169	0.547883	0.7961	0.425974	0.876951	chrX	13669191	13669644	454	*	Intron (ENST00000467590.1/ENST00000467590.1, intron 3 of 4)	23	13659687	13663564	3878	1	170082	ENST00000544987.2	9504	ENSG00000176896	TCEANC	transcription elongation factor A N-terminal and central domain containing	NO
Peak_123886	27.2279	16.6378	32.9599	21.4959	20.831	12.4446	21.9329	0.715723	0.696187	1.02806	0.303921	NA	chrX	13685245	13685399	155	*	Promoter (3-4kb)	23	13689125	13710506	21382	1	9367	ENST00000464506.1	-3726	ENSG00000123595	RAB9A	RAB9A, member RAS oncogene family	NO
Peak_123887	84.3349	55.3112	79.3273	89.3425	59.2883	51.3341	69.8231	0.60818	0.395906	1.53617	0.124496	0.656256	chrX	13688817	13689642	826	*	Promoter (<=1kb)	23	13689125	13710506	21382	1	9367	ENST00000464506.1	0	ENSG00000123595	RAB9A	RAB9A, member RAS oncogene family	NO
Peak_123888	6.98648	3.95916	10.6142	3.35874	4.80716	3.11116	5.47282	0.829179	1.36901	0.605678	0.544729	NA	chrX	13691830	13692008	179	*	Promoter (2-3kb)	23	13689186	13709354	20169	1	9367	ENST00000618931.2	2644	ENSG00000123595	RAB9A	RAB9A, member RAS oncogene family	NO
Peak_123889	17.1055	11.9243	23.463	10.748	17.6263	6.22232	14.5149	0.529258	0.878873	0.602201	0.547041	NA	chrX	13692143	13692400	258	*	Promoter (2-3kb)	23	13689186	13709354	20169	1	9367	ENST00000618931.2	2957	ENSG00000123595	RAB9A	RAB9A, member RAS oncogene family	NO
Peak_123890	12.5798	11.0295	15.0834	10.0762	9.61432	12.4446	11.8046	0.192595	0.901163	0.213718	0.830767	NA	chrX	13692653	13692986	334	*	Promoter (3-4kb)	23	13689186	13709354	20169	1	9367	ENST00000618931.2	3467	ENSG00000123595	RAB9A	RAB9A, member RAS oncogene family	NO
Peak_123891	42.1588	24.5093	48.0433	36.2744	27.2406	21.7781	33.3341	0.78548	0.563598	1.39369	0.163412	0.70593	chrX	13693400	13693920	521	*	Promoter (4-5kb)	23	13689186	13709354	20169	1	9367	ENST00000618931.2	4214	ENSG00000123595	RAB9A	RAB9A, member RAS oncogene family	NO
Peak_123894	147.443	108.242	169.269	125.617	115.372	101.113	127.843	0.448164	0.317665	1.41081	0.158301	0.700484	chrX	13734014	13735337	1324	*	Promoter (<=1kb)	23	13712244	13734635	22392	2	6399	ENST00000359680.9	0	ENSG00000196459	TRAPPC2	trafficking protein particle complex 2	NO
Peak_123895	10.0728	0.77779	3.35186	16.7937	0	1.55558	5.42529	3.66962	1.93189	1.8995	0.0574992	NA	chrX	13748640	13748736	97	*	Intron (ENST00000340096.10/8481, intron 8 of 22)	23	13738694	13739314	621	1	8481	ENST00000466534.1	9946	ENSG00000046651	OFD1	OFD1 centriole and centriolar satellite protein	NO
Peak_123896	19.1242	18.9946	20.1111	18.1372	22.4334	15.5558	19.0594	0.0120188	0.711334	0.0168962	0.986519	NA	chrX	13899678	13899778	101	*	Intron (ENST00000454189.6/2824, intron 1 of 6)	23	13779908	13889612	109705	2	2824	ENST00000468080.1	-10066	ENSG00000046653	GPM6B	glycoprotein M6B	NO
Peak_123902	94.8891	81.0251	104.466	85.312	62.4931	99.5571	87.9571	0.228009	0.374761	0.608411	0.542915	0.916962	chrX	14029356	14030230	875	*	Promoter (<=1kb)	23	14008279	14029892	21614	2	54960	ENST00000380523.8	0	ENSG00000046647	GEMIN8	gem nuclear organelle associated protein 8	NO
Peak_123906	10.568	3.88895	11.7315	9.40448	0	7.7779	7.22847	1.43483	1.29919	1.10441	0.269417	NA	chrX	14362855	14362951	97	*	Distal Intergenic	23	14244382	14244928	547	1	286480	ENST00000411687.1	118473	NA	UBE2E4P	ubiquitin conjugating enzyme E2 E4 pseudogene	NO
Peak_123907	45.2776	28.8952	63.6853	26.8699	8.01193	49.7786	37.0864	0.647876	1.23009	0.526688	0.59841	0.930822	chrX	14398730	14399269	540	*	Distal Intergenic	23	14529298	14731809	202512	1	2742	ENST00000443437.6	-130029	ENSG00000101958	GLRA2	glycine receptor alpha 2	NO
Peak_123910	64.299	52.9076	74.8581	53.7399	54.4811	51.3341	58.6033	0.284119	0.432331	0.657181	0.511065	0.908028	chrX	14673810	14674249	440	*	Intron (ENST00000443437.6/2742, intron 9 of 10)	23	14531146	14607247	76102	1	2742	ENST00000415367.1	142664	ENSG00000101958	GLRA2	glycine receptor alpha 2	NO
Peak_123911	91.3214	113.003	89.9415	92.7013	121.781	104.224	102.162	-0.307193	0.329353	-0.932718	0.350966	0.842569	chrX	14872977	14873708	732	*	Promoter (<=1kb)	23	14873441	14922327	48887	1	158747	ENST00000380492.7	0	ENSG00000130150	MOSPD2	motile sperm domain containing 2	NO
Peak_123912	8.32997	5.46793	10.6142	6.04573	1.60239	9.33348	6.89895	0.606419	1.23795	0.489856	0.624236	NA	chrX	14915733	14915927	195	*	Exon (ENST00000380492.7/158747, exon 12 of 15)	23	14908922	14915588	6667	1	158747	ENST00000460386.1	6811	ENSG00000130150	MOSPD2	motile sperm domain containing 2	NO
Peak_123913	13.5377	3.98256	8.93828	18.1372	6.40955	1.55558	8.76015	1.76718	1.17161	1.50834	0.131469	NA	chrX	14916084	14916235	152	*	Exon (ENST00000380492.7/158747, exon 13 of 15)	23	14908922	14915588	6667	1	158747	ENST00000460386.1	7162	ENSG00000130150	MOSPD2	motile sperm domain containing 2	NO
Peak_123914	14.3688	10.9593	17.3179	11.4197	4.80716	17.1114	12.664	0.390285	0.919693	0.424364	0.6713	NA	chrX	14936717	14936803	87	*	Distal Intergenic	23	14908922	14915588	6667	1	158747	ENST00000460386.1	27795	ENSG00000130150	MOSPD2	motile sperm domain containing 2	NO
Peak_123915	37.2579	31.6733	23.463	51.0529	38.4573	24.8893	34.4656	0.230129	0.591078	0.389338	0.697026	0.953716	chrX	14963935	14964382	448	*	Distal Intergenic	23	14908922	14915588	6667	1	158747	ENST00000460386.1	55013	ENSG00000130150	MOSPD2	motile sperm domain containing 2	NO
Peak_123917	25.0534	12.7489	24.5803	25.5264	20.831	4.66674	18.9011	0.979196	0.791717	1.2368	0.216161	NA	chrX	15055603	15055880	278	*	Distal Intergenic	23	14908922	14915588	6667	1	158747	ENST00000460386.1	146681	ENSG00000130150	MOSPD2	motile sperm domain containing 2	NO
Peak_123918	14.5419	3.98256	12.2901	16.7937	6.40955	1.55558	9.26224	1.873	1.13432	1.65122	0.0986939	NA	chrX	15056153	15056309	157	*	Distal Intergenic	23	14908922	14915588	6667	1	158747	ENST00000460386.1	147231	ENSG00000130150	MOSPD2	motile sperm domain containing 2	NO
Peak_123919	29.5225	19.7958	33.5186	25.5264	24.0358	15.5558	24.6591	0.58038	0.647207	0.896745	0.369855	0.85309	chrX	15202848	15203157	310	*	Distal Intergenic	23	15235288	15254765	19478	2	140462	ENST00000477346.6	51608	ENSG00000102048	ASB9	ankyrin repeat and SOCS box containing 9	NO
Peak_123920	71.5682	79.5865	82.6791	60.4573	70.505	88.6681	75.5774	-0.151183	0.388283	-0.389362	0.697009	0.953716	chrX	15269628	15270252	625	*	Promoter (<=1kb)	23	15243987	15270051	26065	2	140462	ENST00000380483.7	0	ENSG00000102048	ASB9	ankyrin repeat and SOCS box containing 9	NO
Peak_123921	14.2626	5.46793	11.7315	16.7937	1.60239	9.33348	9.86527	1.3745	1.08044	1.27217	0.203314	NA	chrX	15300284	15300411	128	*	Intron (ENST00000380470.7/140456, intron 2 of 6)	23	15282319	15314559	32241	2	140456	ENST00000344384.8	14148	ENSG00000165192	ASB11	ankyrin repeat and SOCS box containing 11	NO
Peak_123922	15.9916	10.2517	17.8766	14.1067	9.61432	10.8891	13.1217	0.642964	0.8631	0.744948	0.456303	NA	chrX	15302062	15302305	244	*	Intron (ENST00000380470.7/140456, intron 2 of 6)	23	15282319	15314559	32241	2	140456	ENST00000344384.8	12254	ENSG00000165192	ASB11	ankyrin repeat and SOCS box containing 11	NO
Peak_123924	65.9287	95.3998	68.7131	63.1443	88.1313	102.668	80.6642	-0.532609	0.363772	-1.46413	0.143159	0.684285	chrX	15335454	15335907	454	*	Promoter (<=1kb)	23	15319451	15335580	16130	2	5277	ENST00000333590.5	0	ENSG00000165195	PIGA	phosphatidylinositol glycan anchor biosynthesis class A	NO
Peak_123927	25.941	36.0826	32.4013	19.4807	20.831	51.3341	31.0118	-0.473608	0.617442	-0.767048	0.443053	0.884606	chrX	15475085	15475304	220	*	Intron (ENST00000357607.6/660, intron 1 of 18)	23	15464246	15556529	92284	1	660	ENST00000357607.6	10839	ENSG00000102010	BMX	BMX non-receptor tyrosine kinase	NO
Peak_123929	60.8444	65.3757	59.2161	62.4726	56.0835	74.6678	63.11	-0.104952	0.410038	-0.255957	0.797984	0.972432	chrX	15493181	15493724	544	*	Promoter (<=1kb)	23	15384799	15493341	108543	2	8544	ENST00000380420.9	0	ENSG00000087842	PIR	pirin	NO
Peak_123934	23.6036	8.71951	18.9939	28.2134	11.2167	6.22232	16.1616	1.43674	0.830978	1.72898	0.0838129	NA	chrX	15664986	15665128	143	*	Promoter (<=1kb)	23	15627318	15665031	37714	2	57393	ENST00000380342.3	0	ENSG00000147003	CLTRN	collectrin, amino acid transport regulator	NO
Peak_123936	167.443	120.617	154.185	180.7	110.565	130.669	144.03	0.471705	0.295643	1.59552	0.110596	0.636451	chrX	15674633	15675979	1347	*	Promoter (<=1kb)	23	15674932	15697751	22820	1	340591	ENST00000380336.5	0	ENSG00000186312	CA5BP1	carbonic anhydrase 5B pseudogene 1	NO
Peak_123938	49.9833	44.7787	60.3334	39.6332	30.4453	59.112	47.381	0.159875	0.504225	0.317071	0.75119	0.964242	chrX	15680422	15680738	317	*	Promoter (<=1kb)	23	15681053	15703192	22140	1	340591	ENST00000435806.2	-315	ENSG00000186312	CA5BP1	carbonic anhydrase 5B pseudogene 1	NO
Peak_123939	10.3452	5.51474	10.6142	10.0762	4.80716	6.22232	7.92998	0.906917	1.11148	0.815952	0.414527	NA	chrX	15687188	15687254	67	*	Promoter (1-2kb)	23	15688830	15764665	75836	1	11238	ENST00000498004.5	-1576	ENSG00000169239	CA5B	carbonic anhydrase 5B	NO
Peak_123941	88.2282	64.0307	103.908	72.5488	70.505	57.5565	76.1295	0.465593	0.394937	1.1789	0.238437	0.774955	chrX	15737526	15738361	836	*	Promoter (<=1kb)	23	15738270	15788409	50140	1	11238	ENST00000318636.7	0	ENSG00000169239	CA5B	carbonic anhydrase 5B	NO
Peak_123942	14.3226	11.9009	7.821	20.8242	16.0239	7.7779	13.1117	0.262094	0.911719	0.287473	0.77375	NA	chrX	15738480	15738912	433	*	Promoter (<=1kb)	23	15738310	15764911	26602	1	11238	ENST00000380319.2	170	ENSG00000169239	CA5B	carbonic anhydrase 5B	NO
Peak_123943	109.268	72.7971	111.729	106.808	84.9265	60.6676	91.0327	0.58734	0.359103	1.63558	0.101928	0.62336	chrX	15790018	15791073	1056	*	Promoter (<=1kb)	23	15790472	15801790	11319	1	8233	ENST00000380308.7	0	ENSG00000169249	ZRSR2	zinc finger CCCH-type, RNA binding motif and serine/arginine rich 2	NO
Peak_123945	16.6703	9.4505	11.1729	22.1677	8.01193	10.8891	13.0604	0.812544	0.895396	0.907469	0.364159	NA	chrX	15854233	15854378	146	*	Promoter (<=1kb)	23	15827325	15854780	27456	2	8905	ENST00000545766.6	402	ENSG00000182287	AP1S2	adaptor related protein complex 1 subunit sigma 2	NO
Peak_123946	149.801	81.1889	162.565	137.037	73.7098	88.6681	115.495	0.884102	0.327373	2.7006	0.00692154	0.217155	chrX	15854622	15855807	1186	*	Promoter (<=1kb)	23	15825806	15854931	29126	2	8905	ENST00000329235.6	0	ENSG00000182287	AP1S2	adaptor related protein complex 1 subunit sigma 2	NO
Peak_123947	26.4996	25.2403	33.5186	19.4807	24.0358	26.4449	25.87	0.0746614	0.631486	0.118231	0.905884	0.989851	chrX	15864674	15864990	317	*	Distal Intergenic	23	15825806	15854931	29126	2	8905	ENST00000329235.6	-9743	ENSG00000182287	AP1S2	adaptor related protein complex 1 subunit sigma 2	NO
Peak_123949	39.1463	30.8487	37.9877	40.3049	35.2525	26.4449	34.9975	0.344157	0.537933	0.639776	0.522318	0.911965	chrX	15947126	15947530	405	*	Distal Intergenic	23	15825806	15854931	29126	2	8905	ENST00000329235.6	-92195	ENSG00000182287	AP1S2	adaptor related protein complex 1 subunit sigma 2	NO
Peak_123950	14.8212	7.04692	12.8488	16.7937	3.20477	10.8891	10.9341	1.06609	0.993571	1.07299	0.283277	NA	chrX	15947673	15947887	215	*	Distal Intergenic	23	15825806	15854931	29126	2	8905	ENST00000329235.6	-92742	ENSG00000182287	AP1S2	adaptor related protein complex 1 subunit sigma 2	NO
Peak_123951	9.78313	13.316	12.8488	6.71748	6.40955	20.2225	11.5496	-0.44126	0.952528	-0.463252	0.643184	NA	chrX	15956833	15956906	74	*	Distal Intergenic	23	15825806	15854931	29126	2	8905	ENST00000329235.6	-101902	ENSG00000182287	AP1S2	adaptor related protein complex 1 subunit sigma 2	NO
Peak_123952	25.7817	21.9887	24.0216	27.5417	14.4215	29.556	23.8852	0.226151	0.659729	0.342793	0.731754	0.960389	chrX	15989320	15989555	236	*	Distal Intergenic	23	16123556	16153021	29466	1	2925	ENST00000380289.2	-134001	ENSG00000126010	GRPR	gastrin releasing peptide receptor	NO
Peak_123953	14.3723	11.8541	13.9661	14.7785	12.8191	10.8891	13.1132	0.277965	0.850084	0.326986	0.743679	NA	chrX	16022711	16022845	135	*	Distal Intergenic	23	16123556	16153021	29466	1	2925	ENST00000380289.2	-100711	ENSG00000126010	GRPR	gastrin releasing peptide receptor	NO
Peak_123955	18.7317	5.51474	20.6698	16.7937	4.80716	6.22232	12.1232	1.76416	0.963064	1.83182	0.0669783	NA	chrX	16066585	16066693	109	*	Distal Intergenic	23	16123556	16153021	29466	1	2925	ENST00000380289.2	-56863	ENSG00000126010	GRPR	gastrin releasing peptide receptor	NO
Peak_123956	34.9993	18.9712	42.4569	27.5417	20.831	17.1114	26.9852	0.887416	0.631165	1.406	0.159725	0.702203	chrX	16123362	16123516	155	*	Promoter (<=1kb)	23	16123556	16153021	29466	1	2925	ENST00000380289.2	-40	ENSG00000126010	GRPR	gastrin releasing peptide receptor	NO
Peak_123957	26.5734	16.6378	16.2006	36.9462	20.831	12.4446	21.6056	0.671797	0.730016	0.920249	0.357442	NA	chrX	16148902	16149322	421	*	Intron (ENST00000380289.2/2925, intron 1 of 2)	23	16167481	16171464	3984	1	645864	ENST00000400004.6	-18159	ENSG00000182798	MAGEB17	MAGE family member B17	NO
Peak_123958	97.7886	50.6445	115.639	79.9381	59.2883	42.0007	74.2165	0.952678	0.411657	2.31425	0.0206539	0.35202	chrX	16160506	16161200	695	*	Intron (ENST00000435789.1/ENST00000435789.1, intron 3 of 5)	23	16167481	16171464	3984	1	645864	ENST00000400004.6	-6281	ENSG00000182798	MAGEB17	MAGE family member B17	NO
Peak_123959	53.8613	35.4686	45.2501	62.4726	32.0477	38.8895	44.665	0.599591	0.4925	1.21744	0.223436	0.762676	chrX	16185698	16186167	470	*	Distal Intergenic	23	16167713	16171464	3752	1	645864	ENST00000400003.1	17985	ENSG00000182798	MAGEB17	MAGE family member B17	NO
Peak_123962	56.8635	67.0717	65.3612	48.3659	65.6978	68.4455	61.9676	-0.235526	0.415692	-0.566587	0.570995	0.924317	chrX	16239233	16239793	561	*	Distal Intergenic	23	16167713	16171464	3752	1	645864	ENST00000400003.1	71520	ENSG00000182798	MAGEB17	MAGE family member B17	NO
Peak_123963	7.09958	11.0061	9.49693	4.70224	8.01193	14.0002	9.05283	-0.626055	1.03095	-0.60726	0.543678	NA	chrX	16240645	16240746	102	*	Distal Intergenic	23	16167713	16171464	3752	1	645864	ENST00000400003.1	72932	ENSG00000182798	MAGEB17	MAGE family member B17	NO
Peak_123964	9.84313	6.29253	8.93828	10.748	4.80716	7.7779	8.06783	0.642003	1.0941	0.586788	0.557346	NA	chrX	16320130	16320213	84	*	Distal Intergenic	23	16167713	16171464	3752	1	645864	ENST00000400003.1	152417	ENSG00000182798	MAGEB17	MAGE family member B17	NO
Peak_123965	47.3735	41.925	39.6636	55.0834	48.0716	35.7783	44.6492	0.174467	0.489831	0.356178	0.721707	0.957827	chrX	16320844	16321395	552	*	Distal Intergenic	23	16167713	16171464	3752	1	645864	ENST00000400003.1	153131	ENSG00000182798	MAGEB17	MAGE family member B17	NO
Peak_123966	19.3435	10.9827	24.5803	14.1067	6.40955	15.5558	15.1631	0.81737	0.84754	0.964403	0.334844	NA	chrX	16466863	16466963	101	*	Distal Intergenic	23	16589549	16591045	1497	2	56474	ENST00000483053.1	124082	ENSG00000047230	CTPS2	CTP synthase 2	NO
Peak_123967	23.9857	29.2463	28.4908	19.4807	32.0477	26.4449	26.616	-0.28165	0.610901	-0.46104	0.64477	0.943197	chrX	16479290	16479439	150	*	Distal Intergenic	23	16589549	16591045	1497	2	56474	ENST00000483053.1	111606	ENSG00000047230	CTPS2	CTP synthase 2	NO
Peak_123968	27.0086	45.7203	28.4908	25.5264	41.662	49.7786	36.3645	-0.75856	0.519297	-1.46074	0.144086	0.68449	chrX	16484438	16484618	181	*	Distal Intergenic	23	16589549	16591045	1497	2	56474	ENST00000483053.1	106427	ENSG00000047230	CTPS2	CTP synthase 2	NO
Peak_123969	21.525	15.86	26.2562	16.7937	20.831	10.8891	18.6925	0.446375	0.747741	0.596964	0.550531	NA	chrX	16610117	16610346	230	*	Intron (ENST00000443824.5/56474, intron 16 of 18)	23	16627012	16627085	74	2	100616428	ENST00000584298.1	16739	ENSG00000265144	MIR548AM	microRNA 548am	NO
Peak_123971	30.1584	29.8837	13.9661	46.3506	22.4334	37.3339	30.021	0.00466237	0.670305	0.0069556	0.99445	0.999392	chrX	16628433	16628681	249	*	Promoter (1-2kb)	23	16627012	16627085	74	2	100616428	ENST00000584298.1	-1348	ENSG00000265144	MIR548AM	microRNA 548am	NO
Peak_123972	29.4094	16.6378	34.6359	24.1829	20.831	12.4446	23.0236	0.826435	0.680619	1.21424	0.224656	0.763407	chrX	16666563	16666743	181	*	Promoter (3-4kb)	23	16638487	16670633	32147	2	56474	ENST00000455276.1	3890	ENSG00000047230	CTPS2	CTP synthase 2	NO
Peak_123973	32.033	15.7898	41.8982	22.1677	16.0239	15.5558	23.9114	1.02491	0.684474	1.49737	0.134298	0.670474	chrX	16687600	16687917	318	*	Intron (ENST00000443824.5/56474, intron 8 of 18)	23	16638487	16670633	32147	2	56474	ENST00000455276.1	-16967	ENSG00000047230	CTPS2	CTP synthase 2	NO
Peak_123974	9.78658	2.38018	9.49693	10.0762	3.20477	1.55558	6.08338	2.04337	1.38412	1.4763	0.139863	NA	chrX	16695255	16695387	133	*	Intron (ENST00000443824.5/56474, intron 4 of 18)	23	16588003	16712217	124215	2	56474	ENST00000443824.5	16830	ENSG00000047230	CTPS2	CTP synthase 2	NO
Peak_123975	8.60585	0.77779	14.5247	2.68699	0	1.55558	4.69182	3.45615	1.99192	1.73509	0.0827251	NA	chrX	16708109	16708185	77	*	Promoter (4-5kb)	23	16588003	16712217	124215	2	56474	ENST00000443824.5	4032	ENSG00000047230	CTPS2	CTP synthase 2	NO
Peak_123976	11.9646	15.6728	14.5247	9.40448	8.01193	23.3337	13.8187	-0.387899	0.867648	-0.44707	0.654825	NA	chrX	16711940	16712355	416	*	Promoter (<=1kb)	23	16588003	16712217	124215	2	56474	ENST00000443824.5	0	ENSG00000047230	CTPS2	CTP synthase 2	NO
Peak_123977	32.1598	16.5676	27.3735	36.9462	16.0239	17.1114	24.3637	0.954371	0.655311	1.45636	0.145292	0.685445	chrX	16712467	16712763	297	*	Promoter (<=1kb)	23	16588306	16712652	124347	2	56474	ENST00000359276.8	0	ENSG00000047230	CTPS2	CTP synthase 2	NO
Peak_123978	180.052	127.336	195.525	164.578	91.336	163.336	153.694	0.499249	0.320732	1.55659	0.119567	0.64937	chrX	16719101	16720209	1109	*	Promoter (<=1kb)	23	16719632	16765336	45705	1	94056	ENST00000380155.3	0	ENSG00000169895	SYAP1	synapse associated protein 1	NO
Peak_123979	13.0853	4.71355	13.4074	12.7632	3.20477	6.22232	8.89943	1.47025	1.09597	1.34151	0.179756	NA	chrX	16726507	16726603	97	*	Intron (ENST00000380155.3/94056, intron 1 of 8)	23	16719771	16736521	16751	1	94056	ENST00000495743.1	6736	ENSG00000169895	SYAP1	synapse associated protein 1	NO
Peak_123980	39.2525	20.4332	43.5741	34.9309	14.4215	26.4449	29.8428	0.941101	0.60684	1.55082	0.120944	0.651351	chrX	16743978	16744211	234	*	Intron (ENST00000380155.3/94056, intron 5 of 8)	23	16719771	16736521	16751	1	94056	ENST00000495743.1	24207	ENSG00000169895	SYAP1	synapse associated protein 1	NO
Peak_123981	72.3565	46.6619	78.21	66.5031	52.8788	40.4451	59.5092	0.635028	0.429705	1.47782	0.139455	0.679279	chrX	16771474	16772148	675	*	Distal Intergenic	23	16786427	16844519	58093	1	55787	ENST00000380122.9	-14279	ENSG00000086712	TXLNG	taxilin gamma	NO
Peak_123982	162.677	93.7974	161.448	163.907	84.9265	102.668	128.237	0.793646	0.308774	2.57032	0.0101606	0.260753	chrX	16785723	16786791	1069	*	Promoter (<=1kb)	23	16786427	16844519	58093	1	55787	ENST00000380122.9	0	ENSG00000086712	TXLNG	taxilin gamma	NO
Peak_123983	30.7991	29.1761	44.1328	17.4655	27.2406	31.1116	29.9876	0.0843224	0.62879	0.134103	0.893321	0.988878	chrX	16838224	16838501	278	*	Promoter (1-2kb)	23	16839837	16844519	4683	1	55787	ENST00000485153.1	-1336	ENSG00000086712	TXLNG	taxilin gamma	NO
Peak_123987	22.5926	10.2751	22.3457	22.8394	11.2167	9.33348	16.4338	1.13736	0.792003	1.43605	0.150987	NA	chrX	16856131	16856335	205	*	Promoter (1-2kb)	23	16848991	16857602	8612	2	5931	ENST00000444437.5	1267	ENSG00000102054	RBBP7	RB binding protein 7, chromatin remodeling factor	NO
Peak_123990	88.4013	59.0832	98.8798	77.9228	51.2764	66.8899	73.7422	0.582109	0.395062	1.47346	0.140626	0.68077	chrX	16869459	16870633	1175	*	Promoter (<=1kb)	23	16844341	16870414	26074	2	5931	ENST00000380087.6	0	ENSG00000102054	RBBP7	RB binding protein 7, chromatin remodeling factor	NO
Peak_123991	14.8778	10.9827	12.2901	17.4655	6.40955	15.5558	12.9302	0.432059	0.888895	0.486063	0.626923	NA	chrX	16870743	16871081	339	*	Promoter (<=1kb)	23	16844341	16870414	26074	2	5931	ENST00000380087.6	-329	ENSG00000102054	RBBP7	RB binding protein 7, chromatin remodeling factor	NO
Peak_123992	13.6474	20.597	11.1729	16.122	25.6382	15.5558	17.1222	-0.596631	0.755556	-0.789658	0.429728	NA	chrX	16882813	16883205	393	*	Distal Intergenic	23	16844341	16870414	26074	2	5931	ENST00000380087.6	-12399	ENSG00000102054	RBBP7	RB binding protein 7, chromatin remodeling factor	NO
Peak_123994	14.6481	3.98256	17.8766	11.4197	6.40955	1.55558	9.31535	1.88822	1.13689	1.66087	0.0967393	NA	chrX	16911487	16911581	95	*	Distal Intergenic	23	16946691	17153280	206590	1	9185	ENST00000357277.7	-35110	ENSG00000169891	REPS2	RALBP1 associated Eps domain containing 2	NO
Peak_123997	9.5107	3.91235	5.58643	13.435	1.60239	6.22232	6.71153	1.27058	1.28682	0.987381	0.323456	NA	chrX	16971086	16971176	91	*	Intron (ENST00000357277.7/9185, intron 1 of 17)	23	16947070	17022371	75302	1	9185	ENST00000481792.1	24016	ENSG00000169891	REPS2	RALBP1 associated Eps domain containing 2	NO
Peak_123998	46.1328	62.3581	48.6019	43.6636	62.4931	62.2232	54.2455	-0.433638	0.431156	-1.00576	0.314533	0.826353	chrX	17032323	17032648	326	*	Intron (ENST00000357277.7/9185, intron 5 of 17)	23	17074513	17147629	73117	1	9185	ENST00000469714.1	-41865	ENSG00000169891	REPS2	RALBP1 associated Eps domain containing 2	NO
Peak_124004	7.60856	17.1816	4.46914	10.748	4.80716	29.556	12.3951	-1.18763	0.993523	-1.19537	0.231941	NA	chrX	17376590	17376889	300	*	Promoter (1-2kb)	23	17375420	17735994	360575	1	4810	ENST00000380060.7	1170	ENSG00000188158	NHS	NHS actin remodeling regulator	NO
Peak_124006	22.8685	25.9947	26.2562	19.4807	22.4334	29.556	24.4316	-0.182717	0.634283	-0.288068	0.773295	0.967388	chrX	17377482	17377697	216	*	Promoter (2-3kb)	23	17375420	17735994	360575	1	4810	ENST00000380060.7	2062	ENSG00000188158	NHS	NHS actin remodeling regulator	NO
Peak_124008	14.3792	3.18137	7.26236	21.4959	4.80716	1.55558	8.78026	2.17631	1.22962	1.76991	0.0767428	NA	chrX	17380361	17380468	108	*	Promoter (4-5kb)	23	17375420	17735994	360575	1	4810	ENST00000380060.7	4941	ENSG00000188158	NHS	NHS actin remodeling regulator	NO
Peak_124010	47.8653	23.6379	51.3951	44.3354	20.831	26.4449	35.7516	1.01796	0.547228	1.86021	0.0628564	0.53427	chrX	17397104	17397470	367	*	Intron (ENST00000380060.7/4810, intron 1 of 7)	23	17375420	17735994	360575	1	4810	ENST00000380060.7	21684	ENSG00000188158	NHS	NHS actin remodeling regulator	NO
Peak_124011	83.1507	56.703	87.7069	78.5946	48.0716	65.3344	69.9269	0.552071	0.399816	1.38081	0.167337	0.709976	chrX	17405068	17405937	870	*	Intron (ENST00000380060.7/4810, intron 1 of 7)	23	17425881	17425954	74	1	100616249	ENST00000585270.1	-19944	ENSG00000265465	MIR4768	microRNA 4768	NO
Peak_124012	102.547	68.0835	115.08	90.0143	81.7217	54.4453	85.3154	0.593785	0.380062	1.56234	0.118208	0.646991	chrX	17412530	17413735	1206	*	Intron (ENST00000380060.7/4810, intron 1 of 7)	23	17425881	17425954	74	1	100616249	ENST00000585270.1	-12146	ENSG00000265465	MIR4768	microRNA 4768	NO
Peak_124015	15.822	11.9477	19.5525	12.0915	19.2286	4.66674	13.8848	0.41275	0.897319	0.459981	0.64553	NA	chrX	17500247	17500352	106	*	Intron (ENST00000380060.7/4810, intron 1 of 7)	23	17528435	17587160	58726	1	101928389	ENST00000433228.1	-28083	ENSG00000235834	LOC101928389	uncharacterized LOC101928389	NO
Peak_124017	49.9867	33.9364	56.9816	42.9919	33.6501	34.2228	41.9616	0.560849	0.501232	1.11894	0.263166	0.795869	chrX	17547656	17547950	295	*	Intron (ENST00000380060.7/4810, intron 1 of 7)	23	17552349	17557387	5039	2	100873920	ENST00000452788.1	9437	NA	NHS-AS1	NHS antisense RNA 1	NO
Peak_124018	34.8965	20.5736	33.5186	36.2744	24.0358	17.1114	27.735	0.762998	0.609448	1.25195	0.210588	0.750333	chrX	17553274	17553823	550	*	Promoter (3-4kb)	23	17552349	17557387	5039	2	100873920	ENST00000452788.1	3564	NA	NHS-AS1	NHS antisense RNA 1	NO
Peak_124020	25.1065	19.7256	27.3735	22.8394	19.2286	20.2225	22.416	0.349421	0.660463	0.529055	0.596767	0.930798	chrX	17560107	17560345	239	*	Promoter (2-3kb)	23	17552349	17557387	5039	2	100873920	ENST00000452788.1	-2720	NA	NHS-AS1	NHS antisense RNA 1	NO
Peak_124024	46.7583	46.4045	39.105	54.4116	35.2525	57.5565	46.5814	0.00682609	0.489084	0.0139569	0.988864	0.999119	chrX	17591262	17591919	658	*	Intron (ENST00000380060.7/4810, intron 1 of 7)	23	17552349	17557387	5039	2	100873920	ENST00000452788.1	-33875	NA	NHS-AS1	NHS antisense RNA 1	NO
Peak_124025	8.44308	1.57898	9.49693	7.38923	1.60239	1.55558	5.01103	2.42059	1.5829	1.52921	0.126212	NA	chrX	17592247	17592347	101	*	Intron (ENST00000380060.7/4810, intron 1 of 7)	23	17552349	17557387	5039	2	100873920	ENST00000452788.1	-34860	NA	NHS-AS1	NHS antisense RNA 1	NO
Peak_124026	109.282	72.0895	98.3211	120.243	89.7336	54.4453	90.6858	0.600451	0.375414	1.59944	0.109724	0.634765	chrX	17595390	17596424	1035	*	Intron (ENST00000380060.7/4810, intron 1 of 7)	23	17552349	17557387	5039	2	100873920	ENST00000452788.1	-38003	NA	NHS-AS1	NHS antisense RNA 1	NO
Peak_124027	27.91	16.6378	22.9044	32.9157	20.831	12.4446	22.2739	0.745508	0.688839	1.08227	0.279133	0.807604	chrX	17596559	17597243	685	*	Intron (ENST00000380060.7/4810, intron 1 of 7)	23	17635293	17735978	100686	1	4810	ENST00000398097.7	-38050	ENSG00000188158	NHS	NHS actin remodeling regulator	NO
Peak_124028	15.0902	3.18137	23.463	6.71748	4.80716	1.55558	9.1358	2.25761	1.22872	1.83737	0.0661557	NA	chrX	17621697	17621833	137	*	Intron (ENST00000380060.7/4810, intron 1 of 7)	23	17635293	17735978	100686	1	4810	ENST00000398097.7	-13460	ENSG00000188158	NHS	NHS actin remodeling regulator	NO
Peak_124029	12.5832	12.6553	11.7315	13.435	14.4215	10.8891	12.6193	-0.00866719	0.862441	-0.0100496	0.991982	NA	chrX	17655625	17655972	348	*	Promoter (<=1kb)	23	17656139	17687894	31756	1	4810	ENST00000648929.1	-167	ENSG00000188158	NHS	NHS actin remodeling regulator	NO
Peak_124030	9.56725	8.69611	5.02778	14.1067	9.61432	7.7779	9.13168	0.129804	1.05198	0.123391	0.901798	NA	chrX	17656075	17656178	104	*	Promoter (<=1kb)	23	17656139	17687894	31756	1	4810	ENST00000648929.1	0	ENSG00000188158	NHS	NHS actin remodeling regulator	NO
Peak_124032	10.6845	4.76035	7.26236	14.1067	6.40955	3.11116	7.72244	1.16476	1.16956	0.995899	0.319299	NA	chrX	17703347	17703432	86	*	Intron (ENST00000380060.7/4810, intron 3 of 7)	23	17719263	17724370	5108	1	4810	ENST00000485305.1	-15831	ENSG00000188158	NHS	NHS actin remodeling regulator	NO
Peak_124033	81.3583	93.8442	88.8242	73.8923	88.1313	99.5571	87.6012	-0.20467	0.354804	-0.576852	0.56404	0.923184	chrX	17736853	17737815	963	*	Promoter (<=1kb)	23	17737449	17754988	17540	1	6322	ENST00000398080.5	0	ENSG00000047634	SCML1	Scm polycomb group protein like 1	NO
Peak_124036	29.5259	16.6378	30.1667	28.8852	20.831	12.4446	23.0819	0.829873	0.671068	1.23664	0.216219	0.756419	chrX	17803431	17803839	409	*	Intron (ENST00000415486.7/10742, intron 1 of 2)	23	17801664	17837730	36067	2	10742	ENST00000509491.2	33891	ENSG00000131831	RAI2	retinoic acid induced 2	NO
Peak_124037	12.5232	5.46793	15.642	9.40448	1.60239	9.33348	8.99559	1.19288	1.1219	1.06326	0.287663	NA	chrX	18375610	18375710	101	*	Distal Intergenic	23	18239314	18354727	115414	2	10389	ENST00000251900.8	-20883	ENSG00000102098	SCML2	Scm polycomb group protein like 2	NO
Peak_124038	24.4347	19.6554	27.3735	21.4959	14.4215	24.8893	22.0451	0.314242	0.67899	0.462808	0.643502	NA	chrX	18399777	18400066	290	*	Distal Intergenic	23	18425583	18653625	228043	1	6792	ENST00000379996.7	-25517	ENSG00000008086	CDKL5	cyclin dependent kinase like 5	NO
Peak_124039	11.908	20.5034	15.0834	8.73273	19.2286	21.7781	16.2057	-0.777649	0.772889	-1.00616	0.314339	NA	chrX	18422356	18422498	143	*	Promoter (3-4kb)	23	18425583	18653625	228043	1	6792	ENST00000379996.7	-3085	ENSG00000008086	CDKL5	cyclin dependent kinase like 5	NO
Peak_124040	10.2321	11.8775	11.7315	8.73273	14.4215	9.33348	11.0548	-0.210629	0.922778	-0.228256	0.819448	NA	chrX	18422604	18422704	101	*	Promoter (2-3kb)	23	18425583	18653625	228043	1	6792	ENST00000379996.7	-2879	ENSG00000008086	CDKL5	cyclin dependent kinase like 5	NO
Peak_124041	109.82	122.786	119.55	100.091	99.348	146.225	116.303	-0.160597	0.330527	-0.485881	0.627052	0.939507	chrX	18424620	18425707	1088	*	Promoter (<=1kb)	23	18425583	18653625	228043	1	6792	ENST00000379996.7	0	ENSG00000008086	CDKL5	cyclin dependent kinase like 5	NO
Peak_124044	37.3007	44.8021	36.3118	38.2897	32.0477	57.5565	41.0514	-0.26645	0.510998	-0.521432	0.602066	0.932014	chrX	18617377	18617753	377	*	Intron (ENST00000379996.7/6792, intron 15 of 20)	23	18641924	18650537	8614	2	6247	ENST00000476595.1	32784	ENSG00000102104	RS1	retinoschisin 1	NO
Peak_124046	24.5582	27.5971	16.2006	32.9157	25.6382	29.556	26.0776	-0.175005	0.640499	-0.273232	0.784675	0.969694	chrX	18674856	18675140	285	*	Promoter (<=1kb)	23	18675909	18697909	22001	1	5475	ENST00000486029.1	-769	ENSG00000086717	PPEF1	protein phosphatase with EF-hand domain 1	NO
Peak_124047	13.7074	11.8073	7.26236	20.1524	9.61432	14.0002	12.7573	0.206167	0.912907	0.225836	0.821329	NA	chrX	18675244	18675645	402	*	Promoter (<=1kb)	23	18675909	18697909	22001	1	5475	ENST00000486029.1	-264	ENSG00000086717	PPEF1	protein phosphatase with EF-hand domain 1	NO
Peak_124048	22.6491	7.91832	21.7871	23.5112	9.61432	6.22232	15.2837	1.51779	0.845354	1.79545	0.0725828	NA	chrX	18847833	18848080	248	*	Distal Intergenic	23	18818095	18827547	9453	1	5475	ENST00000470157.1	29738	ENSG00000086717	PPEF1	protein phosphatase with EF-hand domain 1	NO
Peak_124051	38.5208	51.2818	47.4846	29.5569	49.674	52.8897	44.9013	-0.408411	0.488799	-0.83554	0.403414	0.866211	chrX	18873167	18873542	376	*	Distal Intergenic	23	18890296	18894335	4040	1	100132163	ENST00000452900.5	-16754	NA	PHKA2-AS1	PHKA2 antisense RNA 1	NO
Peak_124052	11.1832	6.24572	12.2901	10.0762	1.60239	10.8891	8.71445	0.83613	1.12127	0.7457	0.455849	NA	chrX	18885741	18885838	98	*	Promoter (4-5kb)	23	18890296	18894335	4040	1	100132163	ENST00000452900.5	-4458	NA	PHKA2-AS1	PHKA2 antisense RNA 1	NO
Peak_124054	28.808	16.6144	20.6698	36.9462	19.2286	14.0002	22.7112	0.791073	0.691946	1.14326	0.252932	0.788591	chrX	18886588	18887100	513	*	Promoter (3-4kb)	23	18890296	18894335	4040	1	100132163	ENST00000452900.5	-3196	NA	PHKA2-AS1	PHKA2 antisense RNA 1	NO
Peak_124055	109.848	107.441	92.7347	126.96	113.769	101.113	108.644	0.0299285	0.335227	0.0892783	0.928861	0.992267	chrX	18983791	18985097	1307	*	Promoter (<=1kb)	23	18892300	18984598	92299	2	5256	ENST00000379942.4	0	ENSG00000044446	PHKA2	phosphorylase kinase regulatory subunit alpha 2	NO
Peak_124056	12.4667	15.7664	16.2006	8.73273	14.4215	17.1114	14.1166	-0.332919	0.83027	-0.400977	0.688437	NA	chrX	18994877	18995074	198	*	Exon (ENST00000354791.7/10149, exon 24 of 25)	23	18892300	18984598	92299	2	5256	ENST00000379942.4	-10279	ENSG00000044446	PHKA2	phosphorylase kinase regulatory subunit alpha 2	NO
Peak_124057	17.8372	22.2696	19.5525	16.122	33.6501	10.8891	20.0534	-0.315621	0.73947	-0.426821	0.66951	NA	chrX	18995295	18995484	190	*	Intron (ENST00000354791.7/10149, intron 23 of 24)	23	18892300	18984598	92299	2	5256	ENST00000379942.4	-10697	ENSG00000044446	PHKA2	phosphorylase kinase regulatory subunit alpha 2	NO
Peak_124060	31.2019	26.8193	33.5186	28.8852	25.6382	28.0004	29.0106	0.21941	0.582373	0.376751	0.706358	0.955462	chrX	19046933	19047161	229	*	Intron (ENST00000354791.7/10149, intron 3 of 24)	23	19019568	19036388	16821	2	10149	ENST00000479496.1	-10545	ENSG00000173698	ADGRG2	adhesion G protein-coupled receptor G2	NO
Peak_124061	20.747	11.9009	20.6698	20.8242	16.0239	7.7779	16.3239	0.804547	0.795547	1.01131	0.311867	NA	chrX	19152846	19153099	254	*	Distal Intergenic	23	18989309	19122637	133329	2	10149	ENST00000379878.7	-30209	ENSG00000173698	ADGRG2	adhesion G protein-coupled receptor G2	NO
Peak_124062	15.822	23.7784	19.5525	12.0915	30.4453	17.1114	19.8002	-0.580995	0.716647	-0.810714	0.41753	NA	chrX	19174793	19174866	74	*	Distal Intergenic	23	18989309	19122637	133329	2	10149	ENST00000379878.7	-52156	ENSG00000173698	ADGRG2	adhesion G protein-coupled receptor G2	NO
Peak_124063	13.0253	12.6319	17.3179	8.73273	12.8191	12.4446	12.8286	0.0505659	0.876305	0.0577035	0.953985	NA	chrX	19177790	19177889	100	*	Distal Intergenic	23	18989309	19122637	133329	2	10149	ENST00000379878.7	-55153	ENSG00000173698	ADGRG2	adhesion G protein-coupled receptor G2	NO
Peak_124065	84.2184	88.3529	83.7964	84.6403	84.9265	91.7792	86.2856	-0.0694589	0.352451	-0.197074	0.84377	0.980708	chrX	19343599	19344399	801	*	Promoter (<=1kb)	23	19343893	19361705	17813	1	5160	ENST00000379806.9	0	ENSG00000131828	PDHA1	pyruvate dehydrogenase E1 alpha 1 subunit	NO
Peak_124066	9.11483	5.60835	9.49693	8.73273	11.2167	0	7.36159	0.707935	1.28297	0.551794	0.581089	NA	chrX	19370283	19370359	77	*	Promoter (2-3kb)	23	19360060	19373178	13119	2	389840	ENST00000470101.1	2819	ENSG00000180815	MAP3K15	mitogen-activated protein kinase kinase kinase 15	NO
Peak_124068	10.957	9.4505	14.5247	7.38923	8.01193	10.8891	10.2037	0.218276	0.979859	0.222762	0.823721	NA	chrX	19372523	19372787	265	*	Promoter (<=1kb)	23	19360060	19373178	13119	2	389840	ENST00000470101.1	391	ENSG00000180815	MAP3K15	mitogen-activated protein kinase kinase kinase 15	NO
Peak_124070	16.5503	16.6144	18.9939	14.1067	19.2286	14.0002	16.5824	-0.00164214	0.762426	-0.00215383	0.998281	NA	chrX	19579602	19579677	76	*	Intron (ENST00000397821.7/30011, intron 12 of 17)	23	19360679	19515261	154583	2	389840	ENST00000338883.8	-64341	ENSG00000180815	MAP3K15	mitogen-activated protein kinase kinase kinase 15	NO
Peak_124071	23.7099	29.0825	24.5803	22.8394	20.831	37.3339	26.3962	-0.295578	0.618917	-0.477573	0.632954	0.940355	chrX	19603432	19603521	90	*	Intron (ENST00000397821.7/30011, intron 9 of 17)	23	19592068	19664715	72648	2	30011	ENST00000477102.1	61194	ENSG00000147010	SH3KBP1	SH3 domain containing kinase binding protein 1	NO
Peak_124072	22.6988	33.6556	27.9321	17.4655	14.4215	52.8897	28.1772	-0.566777	0.674552	-0.840227	0.400781	0.865737	chrX	19670913	19671106	194	*	Promoter (<=1kb)	23	19534007	19670998	136992	2	30011	ENST00000379716.5	0	ENSG00000147010	SH3KBP1	SH3 domain containing kinase binding protein 1	NO
Peak_124074	7.71478	7.84811	10.0556	5.37399	4.80716	10.8891	7.78144	-0.0213201	1.11731	-0.0190817	0.984776	NA	chrX	19682699	19682882	184	*	Intron (ENST00000397821.7/30011, intron 6 of 17)	23	19534007	19670998	136992	2	30011	ENST00000379716.5	-11701	ENSG00000147010	SH3KBP1	SH3 domain containing kinase binding protein 1	NO
Peak_124075	13.8633	22.1058	18.9939	8.73273	22.4334	21.7781	17.9845	-0.664704	0.751937	-0.883988	0.376702	NA	chrX	19683066	19683224	159	*	Intron (ENST00000397821.7/30011, intron 6 of 17)	23	19534007	19670998	136992	2	30011	ENST00000379716.5	-12068	ENSG00000147010	SH3KBP1	SH3 domain containing kinase binding protein 1	NO
Peak_124077	31.4281	49.8901	31.284	31.5722	60.8907	38.8895	40.6591	-0.665634	0.503962	-1.3208	0.186567	0.730676	chrX	19710178	19710412	235	*	Intron (ENST00000397821.7/30011, intron 3 of 17)	23	19588684	19695701	107018	2	30011	ENST00000494961.5	-14477	ENSG00000147010	SH3KBP1	SH3 domain containing kinase binding protein 1	NO
Peak_124078	29.5756	15.8366	36.3118	22.8394	19.2286	12.4446	22.7061	0.906151	0.690385	1.31253	0.189342	0.732776	chrX	19759697	19759989	293	*	Intron (ENST00000397821.7/30011, intron 2 of 17)	23	19645417	19747703	102287	2	30011	ENST00000432234.5	-11994	ENSG00000147010	SH3KBP1	SH3 domain containing kinase binding protein 1	NO
Peak_124079	9.11483	3.95916	9.49693	8.73273	4.80716	3.11116	6.53699	1.20568	1.2439	0.969275	0.332408	NA	chrX	19760093	19760253	161	*	Intron (ENST00000397821.7/30011, intron 2 of 17)	23	19645417	19747703	102287	2	30011	ENST00000432234.5	-12390	ENSG00000147010	SH3KBP1	SH3 domain containing kinase binding protein 1	NO
Peak_124081	26.1775	10.2049	20.1111	32.2439	6.40955	14.0002	18.1912	1.35267	0.793015	1.70573	0.0880576	NA	chrX	19760806	19761156	351	*	Intron (ENST00000397821.7/30011, intron 2 of 17)	23	19645417	19747703	102287	2	30011	ENST00000432234.5	-13103	ENSG00000147010	SH3KBP1	SH3 domain containing kinase binding protein 1	NO
Peak_124083	3.01942	16.3336	3.35186	2.68699	0	32.6672	9.67651	-2.43519	2.46632	-0.987378	0.323457	NA	chrX	19773097	19773150	54	*	Intron (ENST00000397821.7/30011, intron 2 of 17)	23	19645417	19747703	102287	2	30011	ENST00000432234.5	-25394	ENSG00000147010	SH3KBP1	SH3 domain containing kinase binding protein 1	NO
Peak_124084	21.6381	36.9774	25.1389	18.1372	28.843	45.1118	29.3077	-0.770428	0.590197	-1.30537	0.191765	0.734503	chrX	19846953	19847191	239	*	Intron (ENST00000397821.7/30011, intron 1 of 17)	23	19588278	19887459	299182	2	30011	ENST00000379697.7	40268	ENSG00000147010	SH3KBP1	SH3 domain containing kinase binding protein 1	NO
Peak_124085	14.1495	10.2517	12.8488	15.4502	9.61432	10.8891	12.2006	0.46277	0.886415	0.522069	0.601622	NA	chrX	19888231	19888440	210	*	Promoter (<=1kb)	23	19533975	19887601	353627	2	30011	ENST00000397821.7	-630	ENSG00000147010	SH3KBP1	SH3 domain containing kinase binding protein 1	NO
Peak_124086	8.49963	12.5617	8.93828	8.06098	8.01193	17.1114	10.5306	-0.564446	0.95112	-0.593453	0.552878	NA	chrX	19888560	19888720	161	*	Promoter (<=1kb)	23	19533975	19887601	353627	2	30011	ENST00000397821.7	-959	ENSG00000147010	SH3KBP1	SH3 domain containing kinase binding protein 1	NO
Peak_124087	27.9066	19.0414	26.2562	29.5569	25.6382	12.4446	23.474	0.553033	0.669886	0.825563	0.409052	0.86898	chrX	19890093	19890303	211	*	Promoter (2-3kb)	23	19533975	19887601	353627	2	30011	ENST00000397821.7	-2492	ENSG00000147010	SH3KBP1	SH3 domain containing kinase binding protein 1	NO
Peak_124088	9.33415	3.15797	13.9661	4.70224	3.20477	3.11116	6.24606	1.57031	1.34229	1.16987	0.242052	NA	chrX	19893910	19894009	100	*	Distal Intergenic	23	19533975	19887601	353627	2	30011	ENST00000397821.7	-6309	ENSG00000147010	SH3KBP1	SH3 domain containing kinase binding protein 1	NO
Peak_124091	44.6831	30.0709	43.0155	46.3506	35.2525	24.8893	37.377	0.57203	0.527825	1.08375	0.278477	0.807203	chrX	19991094	19991376	283	*	Distal Intergenic	23	19916258	19970298	54041	2	256643	ENST00000379682.8	-20796	ENSG00000173681	BCLAF3	BCLAF1 and THRAP3 family member 3	NO
Peak_124092	15.822	11.0997	19.5525	12.0915	14.4215	7.7779	13.4608	0.517505	0.869078	0.595464	0.551533	NA	chrX	20026420	20026504	85	*	Promoter (<=1kb)	23	20021348	20025943	4596	2	256714	ENST00000466145.1	-477	ENSG00000184368	MAP7D2	MAP7 domain containing 2	NO
Peak_124093	36.5159	55.1708	37.4291	35.6027	49.674	60.6676	45.8433	-0.595367	0.467027	-1.2748	0.20238	0.745331	chrX	20056748	20057049	302	*	Exon (ENST00000379651.7/256714, exon 4 of 16)	23	20021348	20025943	4596	2	256714	ENST00000466145.1	-30805	ENSG00000184368	MAP7D2	MAP7 domain containing 2	NO
Peak_124096	29.7984	18.8542	37.4291	22.1677	12.8191	24.8893	24.3263	0.661786	0.676051	0.9789	0.32763	0.831688	chrX	20061975	20062208	234	*	Intron (ENST00000379651.7/256714, intron 3 of 15)	23	20021348	20025943	4596	2	256714	ENST00000466145.1	-36032	ENSG00000184368	MAP7D2	MAP7 domain containing 2	NO
Peak_124098	13.3012	18.1232	21.2284	5.37399	16.0239	20.2225	15.7122	-0.43591	0.854225	-0.510299	0.609842	NA	chrX	20067279	20067583	305	*	Intron (ENST00000379651.7/256714, intron 1 of 15)	23	20021348	20025943	4596	2	256714	ENST00000466145.1	-41336	ENSG00000184368	MAP7D2	MAP7 domain containing 2	NO
Peak_124099	25.7217	16.4974	27.9321	23.5112	11.2167	21.7781	21.1095	0.639703	0.702292	0.910879	0.362359	NA	chrX	20067693	20067955	263	*	Intron (ENST00000379651.7/256714, intron 1 of 15)	23	20021348	20025943	4596	2	256714	ENST00000466145.1	-41750	ENSG00000184368	MAP7D2	MAP7 domain containing 2	NO
Peak_124101	141.258	77.417	140.778	141.739	81.7217	73.1123	109.338	0.867976	0.328148	2.64508	0.00816717	0.23488	chrX	20141137	20142383	1247	*	Promoter (<=1kb)	23	20124518	20141844	17327	2	1964	ENST00000379607.9	0	ENSG00000173674	EIF1AX	eukaryotic translation initiation factor 1A X-linked	NO
Peak_124103	11.6287	19.7022	14.5247	8.73273	17.6263	21.7781	15.6655	-0.755086	0.784348	-0.962693	0.335702	NA	chrX	20265331	20265483	153	*	Promoter (<=1kb)	23	20154787	20265617	110831	2	6197	ENST00000647265.1	134	ENSG00000177189	RPS6KA3	ribosomal protein S6 kinase A3	NO
Peak_124104	11.4025	14.9418	16.7593	6.04573	11.2167	18.667	13.1722	-0.382066	0.893393	-0.427657	0.668901	NA	chrX	20265731	20265875	145	*	Promoter (<=1kb)	23	20154787	20265617	110831	2	6197	ENST00000647265.1	-114	ENSG00000177189	RPS6KA3	ribosomal protein S6 kinase A3	NO
Peak_124107	14.3192	10.2985	11.1729	17.4655	12.8191	7.7779	12.3088	0.473552	0.898805	0.526869	0.598285	NA	chrX	20266865	20266957	93	*	Promoter (<=1kb)	23	20149911	20266882	116972	2	6197	ENST00000379565.8	0	ENSG00000177189	RPS6KA3	ribosomal protein S6 kinase A3	NO
Peak_124108	30.5901	37.2114	29.6081	31.5722	44.8668	29.556	33.9008	-0.282116	0.545111	-0.517538	0.60478	0.933154	chrX	20267048	20267311	264	*	Promoter (<=1kb)	23	20154796	20267094	112299	2	6197	ENST00000645268.1	0	ENSG00000177189	RPS6KA3	ribosomal protein S6 kinase A3	NO
Peak_124109	35.3951	35.6792	38.5464	32.2439	46.4692	24.8893	35.5372	-0.00816733	0.549445	-0.0148647	0.98814	0.99908	chrX	20362475	20362949	475	*	Distal Intergenic	23	20154590	20267519	112930	2	6197	ENST00000643402.1	-94956	ENSG00000177189	RPS6KA3	ribosomal protein S6 kinase A3	NO
Peak_124111	29.0204	13.3394	31.8426	26.1982	8.01193	18.667	21.1799	1.11936	0.723439	1.54727	0.121798	NA	chrX	20372704	20372858	155	*	Distal Intergenic	23	20154590	20267519	112930	2	6197	ENST00000643402.1	-105185	ENSG00000177189	RPS6KA3	ribosomal protein S6 kinase A3	NO
Peak_124112	28.4514	55.4048	40.7809	16.122	65.6978	45.1118	41.9281	-0.952178	0.553274	-1.72099	0.0852529	0.586659	chrX	20378202	20378598	397	*	Distal Intergenic	23	20154590	20267519	112930	2	6197	ENST00000643402.1	-110683	ENSG00000177189	RPS6KA3	ribosomal protein S6 kinase A3	NO
Peak_124114	38.8532	24.5562	50.8365	26.8699	30.4453	18.667	31.7047	0.667818	0.606737	1.10067	0.27104	0.802196	chrX	20461599	20461891	293	*	Intron (ENST00000636971.1/ENST00000636971.1, intron 2 of 3)	23	20154590	20267519	112930	2	6197	ENST00000643402.1	-194080	ENSG00000177189	RPS6KA3	ribosomal protein S6 kinase A3	NO
Peak_124115	61.9616	68.5805	61.4507	62.4726	62.4931	74.6678	65.2711	-0.147101	0.399609	-0.368111	0.71279	0.956302	chrX	20515866	20516517	652	*	Distal Intergenic	23	20154590	20267519	112930	2	6197	ENST00000643402.1	-248347	ENSG00000177189	RPS6KA3	ribosomal protein S6 kinase A3	NO
Peak_124116	25.6582	12.5148	35.1945	16.122	4.80716	20.2225	19.0865	1.03568	0.819786	1.26336	0.206461	NA	chrX	20830070	20830174	105	*	Intron (ENST00000636678.1/ENST00000636678.1, intron 7 of 7)	23	21372801	21645440	272640	1	22866	ENST00000642501.1	-542627	ENSG00000149970	CNKSR2	connector enhancer of kinase suppressor of Ras 2	NO
Peak_124119	8.88862	7.91832	11.7315	6.04573	9.61432	6.22232	8.40347	0.174233	1.07251	0.162452	0.87095	NA	chrX	21480055	21480130	76	*	Intron (ENST00000642501.1/22866, intron 5 of 18)	23	21470734	21652822	182089	1	22866	ENST00000644075.1	9321	ENSG00000149970	CNKSR2	connector enhancer of kinase suppressor of Ras 2	NO
Peak_124120	51.8958	55.9252	51.3951	52.3964	48.0716	63.7788	53.9105	-0.108903	0.43861	-0.248291	0.803909	0.973405	chrX	21798780	21799347	568	*	Distal Intergenic	23	21839636	21857593	17958	1	51360	ENST00000465888.1	-40289	ENSG00000012174	MBTPS2	membrane bound transcription factor peptidase, site 2	NO
Peak_124121	40.3236	27.6205	36.3118	44.3354	27.2406	28.0004	33.972	0.544147	0.54782	0.993296	0.320566	0.828747	chrX	21839449	21840094	646	*	Promoter (<=1kb)	23	21839636	21857593	17958	1	51360	ENST00000465888.1	0	ENSG00000012174	MBTPS2	membrane bound transcription factor peptidase, site 2	NO
Peak_124123	39.6381	36.34	49.7192	29.5569	38.4573	34.2228	37.989	0.129923	0.534007	0.243299	0.807774	0.973961	chrX	21926882	21927197	316	*	Distal Intergenic	23	21940573	21994835	54263	1	6611	ENST00000404933.6	-13376	ENSG00000102172	SMS	spermine synthase	NO
Peak_124125	34.3841	30.0007	41.8982	26.8699	30.4453	29.556	32.1924	0.200595	0.568062	0.353122	0.723997	0.958295	chrX	21932697	21932876	180	*	Distal Intergenic	23	21940573	21994835	54263	1	6611	ENST00000404933.6	-7697	ENSG00000102172	SMS	spermine synthase	NO
Peak_124126	25.3927	24.4157	21.2284	29.5569	20.831	28.0004	24.9042	0.052584	0.633152	0.0830511	0.933811	0.992381	chrX	21940566	21940728	163	*	Promoter (<=1kb)	23	21940573	21994835	54263	1	6611	ENST00000404933.6	0	ENSG00000102172	SMS	spermine synthase	NO
Peak_124127	59.1616	72.3758	62.568	55.7551	56.0835	88.6681	65.7687	-0.291003	0.41355	-0.703671	0.481637	0.899041	chrX	21943599	21944433	835	*	Promoter (2-3kb)	23	21941045	21978111	37067	1	6611	ENST00000457085.1	2554	ENSG00000102172	SMS	spermine synthase	NO
Peak_124128	18.1731	26.0181	19.5525	16.7937	24.0358	28.0004	22.0956	-0.516398	0.655432	-0.787873	0.430771	NA	chrX	21947304	21947503	200	*	Intron (ENST00000404933.6/6611, intron 1 of 10)	23	21941045	21978111	37067	1	6611	ENST00000457085.1	6259	ENSG00000102172	SMS	spermine synthase	NO
Peak_124129	25.1665	17.936	23.463	26.8699	3.20477	32.6672	21.5512	0.483431	0.809557	0.597156	0.550404	NA	chrX	21953424	21953557	134	*	Intron (ENST00000404933.6/6611, intron 1 of 10)	23	21941045	21978111	37067	1	6611	ENST00000457085.1	12379	ENSG00000102172	SMS	spermine synthase	NO
Peak_124130	10.179	7.11713	8.93828	11.4197	8.01193	6.22232	8.64806	0.515029	1.05027	0.49038	0.623865	NA	chrX	21972206	21972388	183	*	Intron (ENST00000404933.6/6611, intron 3 of 10)	23	21941045	21978111	37067	1	6611	ENST00000457085.1	31161	ENSG00000102172	SMS	spermine synthase	NO
Peak_124131	36.8517	25.8543	37.4291	36.2744	12.8191	38.8895	31.353	0.508342	0.616714	0.824275	0.409783	0.869212	chrX	21972646	21973188	543	*	Intron (ENST00000404933.6/6611, intron 4 of 10)	23	21941045	21978111	37067	1	6611	ENST00000457085.1	31601	ENSG00000102172	SMS	spermine synthase	NO
Peak_124132	41.0912	23.7784	51.9538	30.2287	30.4453	17.1114	32.4348	0.794754	0.599365	1.32599	0.184842	0.728573	chrX	22109524	22109804	281	*	Intron (ENST00000379374.4/5251, intron 9 of 21)	23	22090493	22099363	8871	1	5251	ENST00000475778.1	19031	ENSG00000102174	PHEX	phosphate regulating endopeptidase homolog X-linked	NO
Peak_124133	12.4701	16.708	12.8488	12.0915	25.6382	7.7779	14.5891	-0.418506	0.847799	-0.493639	0.621562	NA	chrX	22110758	22110938	181	*	Intron (ENST00000379374.4/5251, intron 9 of 21)	23	22090493	22099363	8871	1	5251	ENST00000475778.1	20265	ENSG00000102174	PHEX	phosphate regulating endopeptidase homolog X-linked	NO
Peak_124134	32.4288	22.9538	37.9877	26.8699	27.2406	18.667	27.6913	0.502637	0.613812	0.818877	0.412856	0.870881	chrX	22134794	22135038	245	*	Intron (ENST00000379374.4/5251, intron 12 of 21)	23	22162733	22172983	10251	2	100873942	ENST00000424650.1	37945	ENSG00000224204	PHEX-AS1	PHEX antisense RNA 1	NO
Peak_124135	7.21269	19.8192	8.37964	6.04573	25.6382	14.0002	13.5159	-1.45168	0.853409	-1.70104	0.0889355	NA	chrX	22135206	22135447	242	*	Intron (ENST00000379374.4/5251, intron 12 of 21)	23	22162733	22172983	10251	2	100873942	ENST00000424650.1	37536	ENSG00000224204	PHEX-AS1	PHEX antisense RNA 1	NO
Peak_124139	17.2717	9.4739	25.1389	9.40448	9.61432	9.33348	13.3728	0.872954	0.908402	0.960979	0.336563	NA	chrX	22136343	22136498	156	*	Intron (ENST00000379374.4/5251, intron 12 of 21)	23	22162733	22172983	10251	2	100873942	ENST00000424650.1	36485	ENSG00000224204	PHEX-AS1	PHEX antisense RNA 1	NO
Peak_124140	7.60167	11.1231	11.1729	4.03049	16.0239	6.22232	9.36238	-0.536842	1.0529	-0.509869	0.610143	NA	chrX	22136610	22136741	132	*	Intron (ENST00000379374.4/5251, intron 12 of 21)	23	22162733	22172983	10251	2	100873942	ENST00000424650.1	36242	ENSG00000224204	PHEX-AS1	PHEX antisense RNA 1	NO
Peak_124141	16.6068	13.4799	18.4352	14.7785	17.6263	9.33348	15.0434	0.305086	0.812066	0.375691	0.707146	NA	chrX	22221028	22221195	168	*	Intron (ENST00000379374.4/5251, intron 17 of 21)	23	22162733	22172983	10251	2	100873942	ENST00000424650.1	-48045	ENSG00000224204	PHEX-AS1	PHEX antisense RNA 1	NO
Peak_124142	27.5673	17.439	29.6081	25.5264	22.4334	12.4446	22.5031	0.663977	0.679085	0.977753	0.328197	0.831811	chrX	22246664	22246985	322	*	Intron (ENST00000379374.4/5251, intron 21 of 21)	23	22272943	22274461	1519	1	158506	ENST00000323684.3	-25958	ENSG00000175809	CBLL2	Cbl proto-oncogene like 2	NO
Peak_124143	10.0059	7.87151	13.9661	6.04573	6.40955	9.33348	8.93871	0.351692	1.05658	0.332859	0.73924	NA	chrX	22247230	22247464	235	*	Intron (ENST00000379374.4/5251, intron 21 of 21)	23	22272943	22274461	1519	1	158506	ENST00000323684.3	-25479	ENSG00000175809	CBLL2	Cbl proto-oncogene like 2	NO
Peak_124144	27.8466	26.8427	30.1667	25.5264	27.2406	26.4449	27.3446	0.0546659	0.596491	0.0916457	0.92698	0.992131	chrX	22300244	22300525	282	*	Intron (ENST00000608254.1/100873065, intron 5 of 5)	23	22272943	22274461	1519	1	158506	ENST00000323684.3	27301	ENSG00000175809	CBLL2	Cbl proto-oncogene like 2	NO
Peak_124146	46.6349	40.2758	50.2778	42.9919	41.662	38.8895	43.4553	0.213104	0.483228	0.441001	0.659212	0.945383	chrX	22389547	22389912	366	*	Exon (ENST00000608254.1/100873065, exon 5 of 6)	23	22272943	22274461	1519	1	158506	ENST00000323684.3	116604	ENSG00000175809	CBLL2	Cbl proto-oncogene like 2	NO
Peak_124148	10.6811	4.73695	10.6142	10.748	4.80716	4.66674	7.70902	1.17307	1.14266	1.02661	0.304602	NA	chrX	22520506	22520713	208	*	Intron (ENST00000608254.1/100873065, intron 4 of 5)	23	22272943	22274461	1519	1	158506	ENST00000323684.3	247563	ENSG00000175809	CBLL2	Cbl proto-oncogene like 2	NO
Peak_124149	14.6516	15.7196	14.5247	14.7785	11.2167	20.2225	15.1856	-0.103516	0.797623	-0.129781	0.89674	NA	chrX	22526494	22526592	99	*	Intron (ENST00000608254.1/100873065, intron 4 of 5)	23	22272943	22274461	1519	1	158506	ENST00000323684.3	253551	ENSG00000175809	CBLL2	Cbl proto-oncogene like 2	NO
Peak_124150	32.2592	30.8721	39.6636	24.8547	36.8549	24.8893	31.5656	0.068558	0.580795	0.118042	0.906035	0.989851	chrX	22577245	22577460	216	*	Intron (ENST00000608254.1/100873065, intron 4 of 5)	23	22272943	22274461	1519	1	158506	ENST00000323684.3	304302	ENSG00000175809	CBLL2	Cbl proto-oncogene like 2	NO
Peak_124151	13.9233	18.2402	15.0834	12.7632	24.0358	12.4446	16.0818	-0.385941	0.779649	-0.49502	0.620586	NA	chrX	22629464	22629574	111	*	Intron (ENST00000608254.1/100873065, intron 4 of 5)	23	22272943	22274461	1519	1	158506	ENST00000323684.3	356521	ENSG00000175809	CBLL2	Cbl proto-oncogene like 2	NO
Peak_124152	41.6499	40.9834	53.0711	30.2287	36.8549	45.1118	41.3166	0.027227	0.519566	0.0524034	0.958207	0.995427	chrX	22674915	22675307	393	*	Intron (ENST00000608254.1/100873065, intron 4 of 5)	23	22999961	23003589	3629	1	168400	ENST00000327968.6	-324654	ENSG00000184735	DDX53	DEAD-box helicase 53	NO
Peak_124153	8.10376	3.98256	12.8488	3.35874	6.40955	1.55558	6.04316	1.03776	1.36552	0.759978	0.447268	NA	chrX	22686019	22686088	70	*	Intron (ENST00000608254.1/100873065, intron 4 of 5)	23	22999961	23003589	3629	1	168400	ENST00000327968.6	-313873	ENSG00000184735	DDX53	DEAD-box helicase 53	NO
Peak_124154	17.0027	12.5617	14.5247	19.4807	8.01193	17.1114	14.7822	0.431691	0.828765	0.520885	0.602447	NA	chrX	22800440	22800652	213	*	Intron (ENST00000608254.1/100873065, intron 3 of 5)	23	22999961	23003589	3629	1	168400	ENST00000327968.6	-199309	ENSG00000184735	DDX53	DEAD-box helicase 53	NO
Peak_124155	8.83206	5.56155	12.2901	5.37399	8.01193	3.11116	7.1968	0.67684	1.19613	0.565857	0.571491	NA	chrX	22800816	22801125	310	*	Intron (ENST00000608254.1/100873065, intron 3 of 5)	23	22999961	23003589	3629	1	168400	ENST00000327968.6	-198836	ENSG00000184735	DDX53	DEAD-box helicase 53	NO
Peak_124156	29.5191	22.176	36.8704	22.1677	27.2406	17.1114	25.8475	0.418134	0.644352	0.648922	0.516389	0.909624	chrX	22950356	22950617	262	*	Intron (ENST00000608254.1/100873065, intron 3 of 5)	23	22999961	23003589	3629	1	168400	ENST00000327968.6	-49344	ENSG00000184735	DDX53	DEAD-box helicase 53	NO
Peak_124160	10.5149	1.57898	8.93828	12.0915	1.60239	1.55558	6.04693	2.73369	1.50785	1.81297	0.0698371	NA	chrX	23293157	23293257	101	*	Promoter (<=1kb)	23	22259797	23293146	1033350	2	100873065	ENST00000608254.1	-11	NA	PTCHD1-AS	PTCHD1 antisense RNA (head to head)	NO
Peak_124162	33.9985	13.316	35.7531	32.2439	6.40955	20.2225	23.6573	1.34847	0.709309	1.9011	0.0572888	0.516466	chrX	23373233	23373698	466	*	Intron (ENST00000379361.4/139411, intron 1 of 2)	23	23335069	23393108	58040	1	139411	ENST00000456522.1	38164	ENSG00000165186	PTCHD1	patched domain containing 1	NO
Peak_124164	38.0187	52.1064	45.8087	30.2287	52.8788	51.3341	45.0626	-0.450506	0.483201	-0.932336	0.351163	0.842701	chrX	23504221	23504469	249	*	Distal Intergenic	23	23664262	23679287	15026	1	10549	ENST00000379349.5	-159793	ENSG00000123131	PRDX4	peroxiredoxin 4	NO
Peak_124165	13.704	26.6789	10.6142	16.7937	16.0239	37.3339	20.1914	-0.968496	0.727378	-1.33149	0.183029	NA	chrX	23667427	23667587	161	*	Promoter (<=1kb)	23	23667446	23686399	18954	1	10549	ENST00000379341.8	0	ENSG00000123131	PRDX4	peroxiredoxin 4	NO
Peak_124166	16.2213	19.7022	12.2901	20.1524	17.6263	21.7781	17.9617	-0.286193	0.738083	-0.387751	0.6982	NA	chrX	23667695	23668182	488	*	Promoter (<=1kb)	23	23667551	23675462	7912	1	10549	ENST00000379331.3	144	ENSG00000123131	PRDX4	peroxiredoxin 4	NO
Peak_124167	28.7976	26.0649	30.7254	26.8699	27.2406	24.8893	27.4313	0.1454	0.596436	0.243782	0.8074	0.973941	chrX	23710890	23711156	267	*	Promoter (3-4kb)	23	23703677	23707200	3524	2	23597	ENST00000379297.5	-3690	ENSG00000123130	ACOT9	acyl-CoA thioesterase 9	NO
Peak_124168	118.313	149.933	135.192	101.434	147.42	152.447	134.123	-0.339457	0.304932	-1.11322	0.265613	0.797757	chrX	23742458	23743670	1213	*	Promoter (<=1kb)	23	23702253	23743273	41021	2	23597	ENST00000379303.9	0	ENSG00000123130	ACOT9	acyl-CoA thioesterase 9	NO
Peak_124169	32.7081	40.3928	38.5464	26.8699	49.674	31.1116	36.5505	-0.29975	0.539839	-0.555258	0.578718	0.925861	chrX	23778970	23779403	434	*	Promoter (3-4kb)	23	23783173	23784213	1041	1	6303	ENST00000379251.7	-3770	ENSG00000130066	SAT1	spermidine/spermine N1-acetyltransferase 1	NO
Peak_124170	50.326	50.5743	53.6297	47.0224	54.4811	46.6674	50.4502	-0.00540516	0.450156	-0.0120073	0.99042	0.999192	chrX	23781381	23781827	447	*	Promoter (1-2kb)	23	23783173	23784213	1041	1	6303	ENST00000379251.7	-1346	ENSG00000130066	SAT1	spermidine/spermine N1-acetyltransferase 1	NO
Peak_124172	80.0148	101.669	88.8242	71.2053	91.336	112.002	90.8418	-0.344071	0.35352	-0.973271	0.330419	0.832804	chrX	23782870	23783619	750	*	Promoter (<=1kb)	23	23783173	23784213	1041	1	6303	ENST00000379251.7	0	ENSG00000130066	SAT1	spermidine/spermine N1-acetyltransferase 1	NO
Peak_124175	22.5891	33.7726	25.6976	19.4807	22.4334	45.1118	28.1809	-0.579085	0.613437	-0.944	0.34517	0.839369	chrX	23804195	23804346	152	*	Distal Intergenic	23	23785260	23786210	951	1	6303	ENST00000462639.1	18935	ENSG00000130066	SAT1	spermidine/spermine N1-acetyltransferase 1	NO
Peak_124176	68.4888	77.3234	83.2378	53.7399	75.3122	79.3346	72.9061	-0.171577	0.399821	-0.429136	0.667824	0.947683	chrX	23807258	23807879	622	*	Distal Intergenic	23	23785260	23786210	951	1	6303	ENST00000462639.1	21998	ENSG00000130066	SAT1	spermidine/spermine N1-acetyltransferase 1	NO
Peak_124177	29.1901	30.6615	30.1667	28.2134	22.4334	38.8895	29.9258	-0.071965	0.584542	-0.123113	0.902017	0.989677	chrX	23884011	23884171	161	*	Promoter (<=1kb)	23	23856356	23884019	27664	2	79135	ENST00000633372.1	0	ENSG00000184831	APOO	apolipoprotein O	NO
Peak_124180	15.044	11.9477	13.9661	16.122	19.2286	4.66674	13.4959	0.33532	0.896354	0.374094	0.708335	NA	chrX	23889657	23889830	174	*	Intron (ENST00000379226.8/79135, intron 1 of 8)	23	23856356	23884019	27664	2	79135	ENST00000633372.1	-5638	ENSG00000184831	APOO	apolipoprotein O	NO
Peak_124181	13.0288	12.7489	13.9661	12.0915	20.831	4.66674	12.8888	0.0363696	0.917182	0.0396537	0.968369	NA	chrX	23898770	23898877	108	*	Intron (ENST00000379226.8/79135, intron 1 of 8)	23	23907801	23939507	31707	1	254158	ENST00000379211.7	-8924	ENSG00000165182	CXorf58	chromosome X open reading frame 58	NO
Peak_124182	45.1286	42.4921	45.2501	45.0071	33.6501	51.3341	43.8104	0.0855882	0.488504	0.175205	0.860919	0.983375	chrX	23901041	23901365	325	*	Intron (ENST00000379226.8/79135, intron 1 of 8)	23	23907801	23939507	31707	1	254158	ENST00000379211.7	-6436	ENSG00000165182	CXorf58	chromosome X open reading frame 58	NO
Peak_124183	11.5191	14.2811	12.2901	10.748	19.2286	9.33348	12.9001	-0.306539	0.86575	-0.354073	0.723284	NA	chrX	23901925	23902099	175	*	Intron (ENST00000379226.8/79135, intron 1 of 8)	23	23907801	23939507	31707	1	254158	ENST00000379211.7	-5702	ENSG00000165182	CXorf58	chromosome X open reading frame 58	NO
Peak_124184	8.94517	5.46793	11.1729	6.71748	1.60239	9.33348	7.20655	0.708585	1.21572	0.582854	0.559992	NA	chrX	23902539	23902645	107	*	Intron (ENST00000379226.8/79135, intron 1 of 8)	23	23907801	23939507	31707	1	254158	ENST00000379211.7	-5156	ENSG00000165182	CXorf58	chromosome X open reading frame 58	NO
Peak_124186	65.699	65.6565	74.2995	57.0986	75.3122	56.0009	65.6778	0.0039785	0.411563	0.0096668	0.992287	0.999267	chrX	23907576	23908177	602	*	Promoter (<=1kb)	23	23907801	23939507	31707	1	254158	ENST00000379211.7	0	ENSG00000165182	CXorf58	chromosome X open reading frame 58	NO
Peak_124189	48.2011	59.0597	51.3951	45.0071	49.674	68.4455	53.6304	-0.292719	0.442243	-0.661896	0.508038	0.907054	chrX	24024787	24025458	672	*	Promoter (1-2kb)	23	23983720	24027186	43467	2	80311	ENST00000328046.8	1728	ENSG00000174010	KLHL15	kelch like family member 15	NO
Peak_124190	38.0856	33.2523	35.1945	40.9766	40.0597	26.4449	35.6689	0.195818	0.537917	0.36403	0.715836	0.956723	chrX	24025582	24025963	382	*	Promoter (1-2kb)	23	23983720	24027186	43467	2	80311	ENST00000328046.8	1223	ENSG00000174010	KLHL15	kelch like family member 15	NO
Peak_124192	152.385	94.3879	153.627	151.143	72.1074	116.668	123.387	0.689705	0.330073	2.08956	0.0366577	0.437034	chrX	24054194	24055237	1044	*	Promoter (<=1kb)	23	24054716	24077971	23256	1	1968	ENST00000253039.8	0	ENSG00000130741	EIF2S3	eukaryotic translation initiation factor 2 subunit gamma	NO
Peak_124195	47.9715	24.603	56.9816	38.9614	33.6501	15.5558	36.2872	0.968481	0.574988	1.68435	0.0921142	0.601831	chrX	24145753	24146202	450	*	Promoter (2-3kb)	23	24149173	24150819	1647	1	7543	ENST00000497813.1	-2971	ENSG00000005889	ZFX	zinc finger protein X-linked	NO
Peak_124196	14.2523	3.13456	21.7871	6.71748	1.60239	4.66674	8.69342	2.18535	1.23976	1.76272	0.0779471	NA	chrX	24146355	24146776	422	*	Promoter (2-3kb)	23	24149173	24150819	1647	1	7543	ENST00000497813.1	-2397	ENSG00000005889	ZFX	zinc finger protein X-linked	NO
Peak_124200	15.7089	11.8775	20.6698	10.748	14.4215	9.33348	13.7932	0.410149	0.860564	0.476604	0.633644	NA	chrX	24149559	24149732	174	*	Promoter (<=1kb)	23	24146225	24149654	3430	2	100873922	ENST00000427551.1	0	ENSG00000234230	ZFX-AS1	ZFX antisense RNA 1	NO
Peak_124201	9.73347	3.15797	6.70371	12.7632	3.20477	3.11116	6.44572	1.61973	1.30337	1.24272	0.213972	NA	chrX	24149840	24149993	154	*	Promoter (<=1kb)	23	24149854	24209001	59148	1	7543	ENST00000459724.1	0	ENSG00000005889	ZFX	zinc finger protein X-linked	NO
Peak_124203	9.23138	3.91235	5.02778	13.435	1.60239	6.22232	6.57186	1.2271	1.30255	0.942072	0.346156	NA	chrX	24150587	24150652	66	*	Promoter (<=1kb)	23	24149854	24209001	59148	1	7543	ENST00000459724.1	733	ENSG00000005889	ZFX	zinc finger protein X-linked	NO
Peak_124204	10.3983	13.316	13.4074	7.38923	6.40955	20.2225	11.8572	-0.353977	0.939407	-0.376809	0.706315	NA	chrX	24151204	24151360	157	*	Promoter (<=1kb)	23	24151426	24172914	21489	1	7543	ENST00000480195.1	-66	ENSG00000005889	ZFX	zinc finger protein X-linked	NO
Peak_124205	13.9764	26.0181	17.8766	10.0762	24.0358	28.0004	19.9973	-0.889889	0.704248	-1.2636	0.206373	NA	chrX	24231209	24231334	126	*	Distal Intergenic	23	24172756	24179550	6795	1	7543	ENST00000474385.1	58453	ENSG00000005889	ZFX	zinc finger protein X-linked	NO
Peak_124206	14.8178	11.0763	16.2006	13.435	12.8191	9.33348	12.947	0.422703	0.863137	0.489728	0.624326	NA	chrX	24245300	24245422	123	*	Distal Intergenic	23	24310907	24313315	2409	2	170067	ENST00000486479.1	67893	NA	SUPT20HL2	SUPT20H like 2	NO
Peak_124207	40.7057	28.4451	45.8087	35.6027	30.4453	26.4449	34.5754	0.519601	0.545878	0.951864	0.341166	0.837628	chrX	24266986	24267333	348	*	Distal Intergenic	23	24310907	24313315	2409	2	170067	ENST00000486479.1	45982	NA	SUPT20HL2	SUPT20H like 2	NO
Peak_124209	14.1461	7.87151	16.2006	12.0915	6.40955	9.33348	11.0088	0.84648	0.952195	0.888978	0.374015	NA	chrX	24282497	24282658	162	*	Distal Intergenic	23	24310907	24313315	2409	2	170067	ENST00000486479.1	30657	NA	SUPT20HL2	SUPT20H like 2	NO
Peak_124212	13.3046	10.2517	17.8766	8.73273	9.61432	10.8891	11.7782	0.381534	0.922116	0.413759	0.679051	NA	chrX	24341990	24342107	118	*	Distal Intergenic	23	24362761	24365378	2618	1	100130302	ENST00000436466.1	-20654	NA	SUPT20HL1	SUPT20H like 1	NO
Peak_124213	11.2397	4.71355	11.7315	10.748	3.20477	6.22232	7.97664	1.25138	1.13819	1.09945	0.271573	NA	chrX	24395955	24396026	72	*	Distal Intergenic	23	24362761	24365378	2618	1	100130302	ENST00000436466.1	33194	NA	SUPT20HL1	SUPT20H like 1	NO
Peak_124214	54.3138	53.5684	40.7809	67.8466	46.4692	60.6676	53.9411	0.0152114	0.463964	0.0327858	0.973845	0.99788	chrX	24464811	24465452	642	*	Promoter (<=1kb)	23	24465221	24534425	69205	1	5165	ENST00000379162.8	0	ENSG00000067992	PDK3	pyruvate dehydrogenase kinase 3	NO
Peak_124215	32.3792	25.2169	31.8426	32.9157	22.4334	28.0004	28.798	0.359595	0.587012	0.612585	0.540151	0.916272	chrX	24647242	24647498	257	*	Promoter (<=1kb)	23	24561842	24647236	85395	2	9468	ENST00000379144.6	-6	ENSG00000102230	PCYT1B	phosphate cytidylyltransferase 1, choline, beta	NO
Peak_124216	54.5193	62.3347	58.6575	50.3811	60.8907	63.7788	58.427	-0.191943	0.419505	-0.457545	0.647279	0.94326	chrX	24693515	24693929	415	*	Promoter (<=1kb)	23	24693919	24996986	303068	1	5422	ENST00000379068.7	0	ENSG00000101868	POLA1	DNA polymerase alpha 1, catalytic subunit	NO
Peak_124218	25.8879	18.2402	29.6081	22.1677	24.0358	12.4446	22.064	0.509721	0.68921	0.739573	0.459559	NA	chrX	24870214	24870408	195	*	Intron (ENST00000379068.7/5422, intron 34 of 36)	23	24812830	24841983	29154	1	5422	ENST00000494204.1	57384	ENSG00000101868	POLA1	DNA polymerase alpha 1, catalytic subunit	NO
Peak_124219	15.2102	5.51474	15.642	14.7785	4.80716	6.22232	10.3625	1.46281	1.01179	1.44577	0.148241	NA	chrX	24979202	24979321	120	*	Intron (ENST00000379068.7/5422, intron 36 of 36)	23	25004860	25006005	1146	2	170302	ENST00000636885.1	26684	ENSG00000004848	ARX	aristaless related homeobox	NO
Peak_124223	11.6356	7.84811	7.821	15.4502	4.80716	10.8891	9.74186	0.559936	1.02741	0.544996	0.585756	NA	chrX	25015917	25016080	164	*	Promoter (<=1kb)	23	25003694	25015948	12255	2	170302	ENST00000379044.4	0	ENSG00000004848	ARX	aristaless related homeobox	NO
Peak_124224	18.6186	10.3687	21.7871	15.4502	17.6263	3.11116	14.4937	0.851841	0.902096	0.944292	0.345021	NA	chrX	25028802	25029059	258	*	Distal Intergenic	23	25003694	25015948	12255	2	170302	ENST00000379044.4	-12854	ENSG00000004848	ARX	aristaless related homeobox	NO
Peak_124225	16.9358	5.53814	25.1389	8.73273	6.40955	4.66674	11.237	1.62006	1.03456	1.56595	0.117361	NA	chrX	25051099	25051215	117	*	Distal Intergenic	23	25003694	25015948	12255	2	170302	ENST00000379044.4	-35151	ENSG00000004848	ARX	aristaless related homeobox	NO
Peak_124226	12.4136	5.51474	13.4074	11.4197	4.80716	6.22232	8.96416	1.1706	1.06456	1.09961	0.271501	NA	chrX	25156440	25156540	101	*	Distal Intergenic	23	25003694	25015948	12255	2	170302	ENST00000379044.4	-140492	ENSG00000004848	ARX	aristaless related homeobox	NO
Peak_124227	7.3789	3.88895	10.0556	4.70224	0	7.7779	5.63393	0.92136	1.44642	0.636992	0.52413	NA	chrX	25156645	25156786	142	*	Distal Intergenic	23	25003694	25015948	12255	2	170302	ENST00000379044.4	-140697	ENSG00000004848	ARX	aristaless related homeobox	NO
Peak_124228	20.4677	14.9652	20.1111	20.8242	12.8191	17.1114	17.7165	0.450357	0.741901	0.607031	0.54383	NA	chrX	25158653	25159071	419	*	Distal Intergenic	23	25003694	25015948	12255	2	170302	ENST00000379044.4	-142705	ENSG00000004848	ARX	aristaless related homeobox	NO
Peak_124229	25.4492	24.4391	20.6698	30.2287	22.4334	26.4449	24.9442	0.0543815	0.632319	0.0860033	0.931464	0.992333	chrX	25296889	25297139	251	*	Distal Intergenic	23	25003694	25015948	12255	2	170302	ENST00000379044.4	-280941	ENSG00000004848	ARX	aristaless related homeobox	NO
Peak_124230	40.1967	59.2236	50.8365	29.5569	60.8907	57.5565	49.7101	-0.553717	0.473613	-1.16913	0.24235	0.778975	chrX	25300932	25301368	437	*	Distal Intergenic	23	25003694	25015948	12255	2	170302	ENST00000379044.4	-284984	ENSG00000004848	ARX	aristaless related homeobox	NO
Peak_124232	11.4025	3.98256	16.7593	6.04573	6.40955	1.55558	7.69254	1.52917	1.24088	1.23232	0.217829	NA	chrX	25534354	25534462	109	*	Distal Intergenic	23	25003694	25015948	12255	2	170302	ENST00000379044.4	-518406	ENSG00000004848	ARX	aristaless related homeobox	NO
Peak_124233	17.1655	10.1581	19.5525	14.7785	3.20477	17.1114	13.6618	0.753911	0.915946	0.823096	0.410453	NA	chrX	25858594	25858786	193	*	Distal Intergenic	23	26138343	26140735	2393	1	286514	ENST00000325250.1	-279557	ENSG00000176774	MAGEB18	MAGE family member B18	NO
Peak_124235	21.4684	22.059	26.8149	16.122	19.2286	24.8893	21.7637	-0.0352713	0.680811	-0.0518078	0.958682	NA	chrX	25873317	25873487	171	*	Distal Intergenic	23	26138343	26140735	2393	1	286514	ENST00000325250.1	-264856	ENSG00000176774	MAGEB18	MAGE family member B18	NO
Peak_124236	44.5134	37.8254	44.6914	44.3354	33.6501	42.0007	41.1694	0.234211	0.495873	0.47232	0.636698	0.941002	chrX	25941078	25941424	347	*	Distal Intergenic	23	26138343	26140735	2393	1	286514	ENST00000325250.1	-196919	ENSG00000176774	MAGEB18	MAGE family member B18	NO
Peak_124237	16.6068	10.9827	18.4352	14.7785	6.40955	15.5558	13.7948	0.595218	0.863371	0.689412	0.490564	NA	chrX	25941957	25942133	177	*	Distal Intergenic	23	26138343	26140735	2393	1	286514	ENST00000325250.1	-196210	ENSG00000176774	MAGEB18	MAGE family member B18	NO
Peak_124239	30.5798	12.5383	39.6636	21.4959	6.40955	18.667	21.559	1.2858	0.755372	1.70221	0.0887166	NA	chrX	26254515	26254725	211	*	Distal Intergenic	23	26216169	26218270	2102	1	347541	ENST00000602297.1	38346	ENSG00000188408	MAGEB5	MAGE family member B5	NO
Peak_124241	42.0492	31.4392	45.8087	38.2897	22.4334	40.4451	36.7442	0.418984	0.543151	0.771395	0.440473	0.88323	chrX	26262124	26262461	338	*	Distal Intergenic	23	26216169	26218270	2102	1	347541	ENST00000602297.1	45955	ENSG00000188408	MAGEB5	MAGE family member B5	NO
Peak_124242	28.7976	21.2578	30.7254	26.8699	17.6263	24.8893	25.0277	0.437865	0.632771	0.69198	0.48895	0.901733	chrX	26788544	26788948	405	*	Distal Intergenic	23	26558337	26561052	2716	1	139538	ENST00000569334.1	230207	ENSG00000259849	VENTXP1	VENT homeobox pseudogene 1	NO
Peak_124243	27.9031	17.3454	29.6081	26.1982	16.0239	18.667	22.6243	0.686275	0.665219	1.03165	0.302234	0.821371	chrX	26915142	26915500	359	*	Distal Intergenic	23	26558337	26561052	2716	1	139538	ENST00000569334.1	356805	ENSG00000259849	VENTXP1	VENT homeobox pseudogene 1	NO
Peak_124246	15.6558	4.71355	17.8766	13.435	3.20477	6.22232	10.1847	1.73037	1.05216	1.64458	0.100057	NA	chrX	27680873	27681009	137	*	Intron (ENST00000578111.5/347442, intron 5 of 5)	23	27590413	27633795	43383	1	347442	ENST00000580017.1	90460	ENSG00000189186	DCAF8L2	DDB1 and CUL4 associated factor 8 like 2	NO
Peak_124248	35.5117	25.3573	34.0772	36.9462	32.0477	18.667	30.4345	0.487116	0.58613	0.831071	0.405934	0.867494	chrX	27815152	27815505	354	*	Intron (ENST00000356790.2/139422, intron 1 of 2)	23	27807990	27823014	15025	1	139422	ENST00000356790.2	7162	ENSG00000177689	MAGEB10	MAGE family member B10	NO
Peak_124249	18.6186	17.322	21.7871	15.4502	14.4215	20.2225	17.9703	0.106214	0.738247	0.143874	0.8856	NA	chrX	27890751	27890851	101	*	Distal Intergenic	23	27807990	27823014	15025	1	139422	ENST00000356790.2	82761	ENSG00000177689	MAGEB10	MAGE family member B10	NO
Peak_124250	35.6779	22.907	35.7531	35.6027	24.0358	21.7781	29.2924	0.639661	0.58611	1.09137	0.275112	0.804502	chrX	28124499	28124755	257	*	Distal Intergenic	23	27977993	27981449	3457	2	139425	ENST00000441525.3	-143050	ENSG00000226372	DCAF8L1	DDB1 and CUL4 associated factor 8 like 1	NO
Peak_124252	21.7512	15.0823	24.0216	19.4807	20.831	9.33348	18.4167	0.53267	0.75262	0.707754	0.479098	NA	chrX	28188955	28189324	370	*	Distal Intergenic	23	27977993	27981449	3457	2	139425	ENST00000441525.3	-207506	ENSG00000226372	DCAF8L1	DDB1 and CUL4 associated factor 8 like 1	NO
Peak_124254	14.4854	4.71355	12.8488	16.122	3.20477	6.22232	9.59946	1.61486	1.07088	1.50798	0.131559	NA	chrX	28517727	28517835	109	*	Distal Intergenic	23	28495555	28495663	109	2	102465140	ENST00000617606.1	-22064	ENSG00000277569	MIR6134	microRNA 6134	NO
Peak_124255	22.8119	14.9184	26.8149	18.809	9.61432	20.2225	18.8652	0.612815	0.748124	0.819136	0.412709	NA	chrX	28587012	28587202	191	*	Promoter (<=1kb)	23	28587399	29956723	1369325	1	11141	ENST00000378993.5	-197	ENSG00000169306	IL1RAPL1	interleukin 1 receptor accessory protein like 1	NO
Peak_124256	23.763	37.7552	27.3735	20.1524	28.843	46.6674	30.7591	-0.665806	0.578587	-1.15075	0.249837	0.786284	chrX	29617410	29617607	198	*	Intron (ENST00000378993.5/11141, intron 5 of 10)	23	29574278	29574358	81	1	100847047	ENST00000578142.1	43132	ENSG00000264090	MIR4666B	microRNA 4666b	NO
Peak_124258	33.8854	20.5268	36.8704	30.9004	20.831	20.2225	27.2061	0.724686	0.611119	1.18584	0.235687	0.772837	chrX	29652557	29652874	318	*	Intron (ENST00000378993.5/11141, intron 5 of 10)	23	29574278	29574358	81	1	100847047	ENST00000578142.1	78279	ENSG00000264090	MIR4666B	microRNA 4666b	NO
Peak_124259	130.68	119.886	139.102	122.258	113.769	126.002	125.283	0.125074	0.306069	0.408648	0.682798	0.950677	chrX	29662164	29663479	1316	*	Intron (ENST00000378993.5/11141, intron 5 of 10)	23	29574278	29574358	81	1	100847047	ENST00000578142.1	87886	ENSG00000264090	MIR4666B	microRNA 4666b	NO
Peak_124260	23.1478	9.4973	26.8149	19.4807	11.2167	7.7779	16.3225	1.28922	0.810767	1.59013	0.111807	NA	chrX	29926011	29926447	437	*	Intron (ENST00000378993.5/11141, intron 8 of 10)	23	29917463	29955820	38358	1	11141	ENST00000302196.5	8548	ENSG00000169306	IL1RAPL1	interleukin 1 receptor accessory protein like 1	NO
Peak_124261	11.2329	1.57898	18.4352	4.03049	1.60239	1.55558	6.40592	2.83764	1.54944	1.8314	0.067041	NA	chrX	30061521	30061621	101	*	Distal Intergenic	23	29917463	29955820	38358	1	11141	ENST00000302196.5	144058	ENSG00000169306	IL1RAPL1	interleukin 1 receptor accessory protein like 1	NO
Peak_124262	20.5773	14.2108	22.3457	18.809	14.4215	14.0002	17.3941	0.535661	0.749468	0.714722	0.474781	NA	chrX	30275686	30276263	578	*	Distal Intergenic	23	30247154	30252038	4885	1	4112	ENST00000397548.2	28532	ENSG00000214107	MAGEB1	MAGE family member B1	NO
Peak_124263	64.6486	58.3522	61.4507	67.8466	54.4811	62.2232	61.5004	0.146553	0.412278	0.355471	0.722236	0.957827	chrX	30283508	30284059	552	*	Distal Intergenic	23	30305674	30308488	2815	2	190	ENST00000378963.1	24429	ENSG00000169297	NR0B1	nuclear receptor subfamily 0 group B member 1	NO
Peak_124264	6.49127	7.11713	2.23457	10.748	8.01193	6.22232	6.8042	-0.144528	1.23411	-0.117111	0.906772	NA	chrX	30308352	30308463	112	*	Promoter (<=1kb)	23	30305674	30308488	2815	2	190	ENST00000378963.1	25	ENSG00000169297	NR0B1	nuclear receptor subfamily 0 group B member 1	NO
Peak_124268	35.1861	30.6849	24.0216	46.3506	24.0358	37.3339	32.9355	0.191255	0.589394	0.324494	0.745564	0.963515	chrX	30374023	30374344	322	*	Distal Intergenic	23	30304206	30309598	5393	2	190	ENST00000378970.4	-64425	ENSG00000169297	NR0B1	nuclear receptor subfamily 0 group B member 1	NO
Peak_124269	12.5267	17.322	12.2901	12.7632	14.4215	20.2225	14.9243	-0.469049	0.792434	-0.591909	0.553911	NA	chrX	30414378	30414478	101	*	Distal Intergenic	23	30304206	30309598	5393	2	190	ENST00000378970.4	-104780	ENSG00000169297	NR0B1	nuclear receptor subfamily 0 group B member 1	NO
Peak_124270	24.0354	16.5442	34.6359	13.435	14.4215	18.667	20.2898	0.544301	0.749868	0.725862	0.467924	NA	chrX	30621299	30621382	84	*	Distal Intergenic	23	30653359	30730608	77250	1	2710	ENST00000378943.7	-31977	ENSG00000198814	GK	glycerol kinase	NO
Peak_124271	56.9373	73.3174	48.0433	65.8313	67.3002	79.3346	65.1274	-0.368206	0.409457	-0.899254	0.368517	0.852668	chrX	30652874	30653427	554	*	Promoter (<=1kb)	23	30653359	30730608	77250	1	2710	ENST00000378943.7	0	ENSG00000198814	GK	glycerol kinase	NO
Peak_124273	13.7502	16.4506	20.1111	7.38923	8.01193	24.8893	15.1004	-0.253426	0.876876	-0.28901	0.772573	NA	chrX	30876396	30876710	315	*	Promoter (4-5kb)	23	30834621	30871802	37182	2	257397	ENST00000467136.5	-4594	ENSG00000157625	TAB3	TGF-beta activated kinase 1 (MAP3K7) binding protein 3	NO
Peak_124275	85.9612	79.5163	76.5341	95.3883	65.6978	93.3348	82.7387	0.109751	0.376162	0.291766	0.770466	0.967165	chrX	30889226	30889915	690	*	Promoter (<=1kb)	23	30855523	30889394	33872	2	257397	ENST00000288422.3	0	ENSG00000157625	TAB3	TGF-beta activated kinase 1 (MAP3K7) binding protein 3	NO
Peak_124276	13.0853	4.76035	13.4074	12.7632	6.40955	3.11116	8.92284	1.46259	1.0958	1.33472	0.181969	NA	chrX	30893325	30893425	101	*	Promoter (3-4kb)	23	30855523	30889394	33872	2	257397	ENST00000288422.3	-3931	ENSG00000157625	TAB3	TGF-beta activated kinase 1 (MAP3K7) binding protein 3	NO
Peak_124277	9.11483	4.76035	9.49693	8.73273	6.40955	3.11116	6.93759	0.940824	1.19708	0.785935	0.431906	NA	chrX	30895390	30895490	101	*	Intron (ENST00000378933.5/257397, intron 2 of 11)	23	30855523	30889394	33872	2	257397	ENST00000288422.3	-5996	ENSG00000157625	TAB3	TGF-beta activated kinase 1 (MAP3K7) binding protein 3	NO
Peak_124279	32.7081	18.8776	38.5464	26.8699	14.4215	23.3337	25.7929	0.793814	0.644747	1.2312	0.218247	0.757533	chrX	30957763	30958043	281	*	Intron (ENST00000378933.5/257397, intron 1 of 11)	23	30827442	30975084	147643	2	257397	ENST00000378933.5	17041	ENSG00000157625	TAB3	TGF-beta activated kinase 1 (MAP3K7) binding protein 3	NO
Peak_124280	13.3578	26.8895	20.6698	6.04573	30.4453	23.3337	20.1236	-0.996535	0.758156	-1.31442	0.188705	NA	chrX	31209406	31209635	230	*	Promoter (2-3kb)	23	31169586	31206600	37015	2	1756	ENST00000378705.3	-2806	ENSG00000198947	DMD	dystrophin	NO
Peak_124281	18.1165	17.3688	20.1111	16.122	17.6263	17.1114	17.7427	0.0630626	0.733304	0.0859979	0.931468	NA	chrX	31221371	31221480	110	*	Intron (ENST00000378723.7/1756, intron 3 of 16)	23	31169586	31206600	37015	2	1756	ENST00000378705.3	-14771	ENSG00000198947	DMD	dystrophin	NO
Peak_124282	12.0211	11.0763	13.9661	10.0762	12.8191	9.33348	11.5487	0.122319	0.907345	0.13481	0.892762	NA	chrX	31223960	31224084	125	*	Intron (ENST00000378723.7/1756, intron 2 of 16)	23	31169586	31206600	37015	2	1756	ENST00000378705.3	-17360	ENSG00000198947	DMD	dystrophin	NO
Peak_124283	14.7013	22.0824	20.6698	8.73273	20.831	23.3337	18.3918	-0.578568	0.752343	-0.769021	0.441881	NA	chrX	31350449	31350682	234	*	Intron (ENST00000358062.6/1756, intron 13 of 29)	23	31261108	31323630	62523	2	1756	ENST00000634315.1	-26819	ENSG00000198947	DMD	dystrophin	NO
Peak_124284	33.2033	31.6967	46.926	19.4807	40.0597	23.3337	32.45	0.0744345	0.617636	0.120515	0.904075	0.989677	chrX	31353142	31353475	334	*	Intron (ENST00000358062.6/1756, intron 13 of 29)	23	31261108	31323630	62523	2	1756	ENST00000634315.1	-29512	ENSG00000198947	DMD	dystrophin	NO
Peak_124286	22.5891	10.2751	25.6976	19.4807	11.2167	9.33348	16.4321	1.13935	0.796769	1.42996	0.152728	NA	chrX	31366024	31366469	446	*	Intron (ENST00000358062.6/1756, intron 13 of 29)	23	31261108	31323630	62523	2	1756	ENST00000634315.1	-42394	ENSG00000198947	DMD	dystrophin	NO
Peak_124287	39.9312	23.024	36.8704	42.9919	32.0477	14.0002	31.4776	0.796194	0.600263	1.32641	0.184705	0.728427	chrX	31420621	31420917	297	*	Intron (ENST00000358062.6/1756, intron 13 of 29)	23	31209525	31435654	226130	2	1756	ENST00000469142.1	14737	ENSG00000198947	DMD	dystrophin	NO
Peak_124289	9.44726	10.2985	12.8488	6.04573	12.8191	7.7779	9.87288	-0.1158	0.996955	-0.116153	0.907531	NA	chrX	31546248	31546403	156	*	Intron (ENST00000358062.6/1756, intron 8 of 29)	23	31478319	31508481	30163	2	1756	ENST00000445312.1	-37767	ENSG00000198947	DMD	dystrophin	NO
Peak_124292	30.8626	32.5213	36.8704	24.8547	43.2644	21.7781	31.6919	-0.070278	0.58993	-0.119129	0.905173	0.989709	chrX	31931376	31931577	202	*	Intron (ENST00000359836.5/1756, intron 3 of 33)	23	31119221	31875373	756153	2	1756	ENST00000358062.6	-56003	ENSG00000198947	DMD	dystrophin	NO
Peak_124294	21.8643	8.78972	22.9044	20.8242	16.0239	1.55558	15.327	1.32189	0.914192	1.44597	0.148185	NA	chrX	34231992	34232308	317	*	Intron (ENST00000412652.1/ENST00000412652.1, intron 1 of 2)	23	34129756	34132311	2556	2	158724	ENST00000346193.4	-99681	ENSG00000185448	FAM47A	family with sequence similarity 47 member A	NO
Peak_124295	13.0888	8.6493	10.0556	16.122	6.40955	10.8891	10.869	0.591808	0.958142	0.617662	0.536798	NA	chrX	34288948	34289049	102	*	Intron (ENST00000412652.1/ENST00000412652.1, intron 1 of 2)	23	34129756	34132311	2556	2	158724	ENST00000346193.4	-156637	ENSG00000185448	FAM47A	family with sequence similarity 47 member A	NO
Peak_124296	11.7487	11.8073	6.70371	16.7937	9.61432	14.0002	11.778	-0.0163168	0.931576	-0.0175153	0.986026	NA	chrX	34656852	34657073	222	*	Promoter (<=1kb)	23	34627064	34657288	30225	2	83604	ENST00000275954.3	215	ENSG00000147027	TMEM47	transmembrane protein 47	NO
Peak_124297	45.1886	45.8139	41.3396	49.0376	48.0716	43.5562	45.5013	-0.0211138	0.471622	-0.0447685	0.964292	0.995934	chrX	34657238	34657766	529	*	Promoter (<=1kb)	23	34627064	34657288	30225	2	83604	ENST00000275954.3	0	ENSG00000147027	TMEM47	transmembrane protein 47	NO
Peak_124298	25.0568	16.4506	21.2284	28.8852	8.01193	24.8893	20.7537	0.601331	0.73818	0.814614	0.415294	NA	chrX	34880698	34880893	196	*	Distal Intergenic	23	34942796	34944915	2120	1	170062	ENST00000329357.6	-61903	ENSG00000189132	FAM47B	family with sequence similarity 47 member B	NO
Peak_124299	25.8279	23.6379	33.5186	18.1372	20.831	26.4449	24.7329	0.132185	0.652674	0.202528	0.839504	0.980276	chrX	34885029	34885129	101	*	Distal Intergenic	23	34942796	34944915	2120	1	170062	ENST00000329357.6	-57667	ENSG00000189132	FAM47B	family with sequence similarity 47 member B	NO
Peak_124300	18.5724	18.8308	12.2901	24.8547	11.2167	26.4449	18.7016	-0.028057	0.76831	-0.0365178	0.97087	NA	chrX	34918221	34918403	183	*	Distal Intergenic	23	34942796	34944915	2120	1	170062	ENST00000329357.6	-24393	ENSG00000189132	FAM47B	family with sequence similarity 47 member B	NO
Peak_124301	19.5732	10.2517	18.9939	20.1524	9.61432	10.8891	14.9124	0.932011	0.820035	1.13655	0.255726	NA	chrX	34957032	34957275	244	*	Distal Intergenic	23	34942796	34944915	2120	1	170062	ENST00000329357.6	14236	ENSG00000189132	FAM47B	family with sequence similarity 47 member B	NO
Peak_124303	8.50307	7.09372	5.58643	11.4197	6.40955	7.7779	7.7984	0.254373	1.1117	0.228814	0.819013	NA	chrX	35016272	35016359	88	*	Distal Intergenic	23	34942796	34944915	2120	1	170062	ENST00000329357.6	73476	ENSG00000189132	FAM47B	family with sequence similarity 47 member B	NO
Peak_124304	14.595	4.00597	15.0834	14.1067	8.01193	0	9.3005	1.8756	1.18656	1.58071	0.113944	NA	chrX	35203548	35203701	154	*	Distal Intergenic	23	34942796	34944915	2120	1	170062	ENST00000329357.6	260752	ENSG00000189132	FAM47B	family with sequence similarity 47 member B	NO
Peak_124305	21.0794	15.012	24.0216	18.1372	16.0239	14.0002	18.0457	0.492622	0.739051	0.66656	0.505053	NA	chrX	35443178	35443391	214	*	Distal Intergenic	23	35798342	35803735	5394	1	139604	ENST00000399987.5	-354951	ENSG00000189023	MAGEB16	MAGE family member B16	NO
Peak_124306	13.4246	2.33337	10.0556	16.7937	0	4.66674	7.879	2.50944	1.33927	1.87374	0.0609661	NA	chrX	35665407	35665498	92	*	Distal Intergenic	23	35798342	35803735	5394	1	139604	ENST00000399987.5	-132844	ENSG00000189023	MAGEB16	MAGE family member B16	NO
Peak_124307	20.5773	14.9184	22.3457	18.809	9.61432	20.2225	17.7479	0.462836	0.759688	0.609245	0.542362	NA	chrX	35809911	35810014	104	*	Distal Intergenic	23	35798791	35803735	4945	1	139604	ENST00000399985.1	11120	ENSG00000189023	MAGEB16	MAGE family member B16	NO
Peak_124308	8.83206	3.88895	12.2901	5.37399	0	7.7779	6.36051	1.18023	1.3863	0.851353	0.394574	NA	chrX	36414190	36414292	103	*	Intron (ENST00000455438.2/101928627, intron 4 of 7)	23	36365626	36440292	74667	2	101928627	ENST00000455438.2	26000	ENSG00000226484	LOC101928627	uncharacterized LOC101928627	NO
Peak_124310	38.7932	18.8074	54.747	22.8394	9.61432	28.0004	28.8003	1.04559	0.691362	1.51236	0.130442	0.665102	chrX	36431867	36432131	265	*	Intron (ENST00000455438.2/101928627, intron 2 of 7)	23	36365626	36440292	74667	2	101928627	ENST00000455438.2	8161	ENSG00000226484	LOC101928627	uncharacterized LOC101928627	NO
Peak_124311	17.0558	19.0414	17.3179	16.7937	25.6382	12.4446	18.0486	-0.156439	0.74296	-0.210561	0.83323	NA	chrX	36979020	36979158	139	*	Distal Intergenic	23	37008397	37011666	3270	1	442444	ENST00000358047.4	-29239	ENSG00000198173	FAM47C	family with sequence similarity 47 member C	NO
Peak_124314	40.6526	46.6619	43.0155	38.2897	52.8788	40.4451	43.6572	-0.19696	0.481891	-0.408724	0.682742	0.950677	chrX	37314675	37315227	553	*	Distal Intergenic	23	37349275	37457295	108021	1	5638	ENST00000378628.8	-34048	ENSG00000130962	PRRG1	proline rich and Gla domain 1	NO
Peak_124315	12.4736	10.2751	9.49693	15.4502	11.2167	9.33348	11.3743	0.275978	0.921932	0.299347	0.764675	NA	chrX	37315589	37315861	273	*	Distal Intergenic	23	37349275	37457295	108021	1	5638	ENST00000378628.8	-33414	ENSG00000130962	PRRG1	proline rich and Gla domain 1	NO
Peak_124316	12.2474	8.01193	11.7315	12.7632	16.0239	0	10.1296	0.614093	2.06859	0.296866	0.766569	NA	chrX	37315964	37316085	122	*	Distal Intergenic	23	37349275	37457295	108021	1	5638	ENST00000378628.8	-33190	ENSG00000130962	PRRG1	proline rich and Gla domain 1	NO
Peak_124317	10.9073	7.14053	8.37964	13.435	9.61432	4.66674	9.02392	0.609992	1.05165	0.580033	0.561892	NA	chrX	37348328	37348494	167	*	Promoter (<=1kb)	23	37349275	37457295	108021	1	5638	ENST00000378628.8	-781	ENSG00000130962	PRRG1	proline rich and Gla domain 1	NO
Peak_124318	48.7032	46.7087	53.0711	44.3354	56.0835	37.3339	47.706	0.0631054	0.472891	0.133446	0.893841	0.989057	chrX	37348729	37349431	703	*	Promoter (<=1kb)	23	37349275	37457295	108021	1	5638	ENST00000378628.8	0	ENSG00000130962	PRRG1	proline rich and Gla domain 1	NO
Peak_124319	20.1918	20.5736	16.2006	24.1829	24.0358	17.1114	20.3827	-0.0297538	0.697509	-0.0426572	0.965975	NA	chrX	37349541	37349966	426	*	Promoter (<=1kb)	23	37349379	37442224	92846	1	5638	ENST00000463135.1	162	ENSG00000130962	PRRG1	proline rich and Gla domain 1	NO
Peak_124320	13.8667	22.8602	15.642	12.0915	20.831	24.8893	18.3634	-0.71852	0.718095	-1.00059	0.317025	NA	chrX	37381135	37381235	101	*	Intron (ENST00000378628.8/5638, intron 1 of 3)	23	37349379	37442224	92846	1	5638	ENST00000463135.1	31756	ENSG00000130962	PRRG1	proline rich and Gla domain 1	NO
Peak_124322	31.0991	15.7196	24.5803	37.6179	11.2167	20.2225	23.4094	0.979041	0.686394	1.42635	0.153766	0.695799	chrX	37454890	37455190	301	*	3' UTR	23	37425752	37453646	27895	1	5638	ENST00000470290.1	29138	ENSG00000130962	PRRG1	proline rich and Gla domain 1	NO
Peak_124323	21.5884	12.6553	18.9939	24.1829	14.4215	10.8891	17.1218	0.769705	0.766964	1.00357	0.315584	NA	chrX	37460355	37460577	223	*	Intron (ENST00000465127.1/7102, intron 3 of 8)	23	37425752	37453646	27895	1	5638	ENST00000470290.1	34603	ENSG00000130962	PRRG1	proline rich and Gla domain 1	NO
Peak_124325	25.0002	18.9712	21.7871	28.2134	20.831	17.1114	21.9857	0.396598	0.671481	0.590632	0.554767	NA	chrX	37521185	37521325	141	*	Intron (ENST00000465127.1/7102, intron 3 of 8)	23	37571569	37668431	96863	1	347404	ENST00000614025.4	-50244	ENSG00000147036	LANCL3	LanC like 3	NO
Peak_124326	12.5867	10.2049	8.37964	16.7937	6.40955	14.0002	11.3958	0.294396	0.950107	0.309856	0.756671	NA	chrX	37685743	37685843	101	*	Promoter (<=1kb)	23	37685756	37732130	46375	1	7504	ENST00000378616.4	0	ENSG00000047597	XK	X-linked Kx blood group	NO
Peak_124328	27.7369	20.5034	27.9321	27.5417	19.2286	21.7781	24.1201	0.43561	0.637951	0.682827	0.494716	0.903269	chrX	37746775	37747262	488	*	Intron (ENST00000465127.1/7102, intron 3 of 8)	23	37780011	37813461	33451	1	1536	ENST00000378588.4	-32749	ENSG00000165168	CYBB	cytochrome b-245 beta chain	NO
Peak_124331	25.9513	22.9538	22.3457	29.5569	27.2406	18.667	24.4525	0.175822	0.640652	0.274443	0.783744	0.969634	chrX	37847430	37847676	247	*	Promoter (<=1kb)	23	37836757	37847514	10758	2	6990	ENST00000378581.7	0	ENSG00000165169	DYNLT3	dynein light chain Tctex-type 3	NO
Peak_124333	21.3056	29.8837	21.7871	20.8242	22.4334	37.3339	25.5946	-0.489043	0.622753	-0.785292	0.432282	0.880408	chrX	37872033	37872244	212	*	Intron (ENST00000465127.1/7102, intron 3 of 8)	23	37838836	37847637	8802	2	6990	ENST00000378578.8	-24396	ENSG00000165169	DYNLT3	dynein light chain Tctex-type 3	NO
Peak_124338	10.568	15.6728	11.7315	9.40448	8.01193	23.3337	13.1204	-0.568815	0.880684	-0.645879	0.518358	NA	chrX	37998984	37999143	160	*	Intron (ENST00000465127.1/7102, intron 3 of 8)	23	38006582	38128816	122235	1	94122	ENST00000297875.6	-7439	ENSG00000147041	SYTL5	synaptotagmin like 5	NO
Peak_124339	23.883	32.3575	19.5525	28.2134	32.0477	32.6672	28.1202	-0.44213	0.592294	-0.74647	0.455383	0.889865	chrX	38052198	38052438	241	*	Intron (ENST00000465127.1/7102, intron 3 of 8)	23	38033534	38128819	95286	1	94122	ENST00000456733.2	18664	ENSG00000147041	SYTL5	synaptotagmin like 5	NO
Peak_124340	13.4846	7.07032	6.14507	20.8242	4.80716	9.33348	10.2775	0.921553	1.05337	0.874865	0.381647	NA	chrX	38055443	38055513	71	*	Intron (ENST00000465127.1/7102, intron 3 of 8)	23	38033534	38128819	95286	1	94122	ENST00000456733.2	21909	ENSG00000147041	SYTL5	synaptotagmin like 5	NO
Peak_124341	16.6668	30.0709	14.5247	18.809	35.2525	24.8893	23.3689	-0.853727	0.646553	-1.32043	0.186692	0.730676	chrX	38060569	38060782	214	*	Intron (ENST00000465127.1/7102, intron 3 of 8)	23	38033534	38128819	95286	1	94122	ENST00000456733.2	27035	ENSG00000147041	SYTL5	synaptotagmin like 5	NO
Peak_124343	28.6314	28.4451	29.0494	28.2134	30.4453	26.4449	28.5383	0.0101675	0.583034	0.017439	0.986086	0.998787	chrX	38061405	38061642	238	*	Intron (ENST00000465127.1/7102, intron 3 of 8)	23	38033534	38128819	95286	1	94122	ENST00000456733.2	27871	ENSG00000147041	SYTL5	synaptotagmin like 5	NO
Peak_124344	18.9614	14.2108	15.0834	22.8394	14.4215	14.0002	16.5861	0.412605	0.771845	0.53457	0.592947	NA	chrX	38220046	38220296	251	*	Promoter (<=1kb)	23	38149339	38220899	71561	2	8406	ENST00000378533.3	603	ENSG00000101955	SRPX	sushi repeat containing protein X-linked	NO
Peak_124345	25.3396	26.9597	18.4352	32.2439	35.2525	18.667	26.1496	-0.0924428	0.646482	-0.142994	0.886295	0.98802	chrX	38220407	38220989	583	*	Promoter (<=1kb)	23	38149336	38220924	71589	2	8406	ENST00000432886.6	0	ENSG00000101955	SRPX	sushi repeat containing protein X-linked	NO
Peak_124347	32.1392	31.5797	47.4846	16.7937	32.0477	31.1116	31.8594	0.0323942	0.62538	0.0517992	0.958689	0.995475	chrX	38275702	38276039	338	*	Promoter (1-2kb)	23	38269343	38273942	4600	2	6103	ENST00000476559.2	-1760	ENSG00000156313	RPGR	retinitis pigmentosa GTPase regulator	NO
Peak_124349	28.0762	18.9478	24.5803	31.5722	19.2286	18.667	23.512	0.565348	0.652706	0.86616	0.386403	0.859214	chrX	38312539	38312743	205	*	Intron (ENST00000465127.1/7102, intron 3 of 8)	23	38317246	38318990	1745	2	6103	ENST00000470183.1	6247	ENSG00000156313	RPGR	retinitis pigmentosa GTPase regulator	NO
Peak_124351	78.0167	89.2711	72.0649	83.9685	94.5408	84.0013	83.6439	-0.195467	0.360301	-0.542509	0.587468	0.928489	chrX	38326934	38327765	832	*	Promoter (<=1kb)	23	38269163	38327564	58402	2	6103	ENST00000318842.11	0	ENSG00000156313	RPGR	retinitis pigmentosa GTPase regulator	NO
Peak_124352	10.7976	10.2049	6.14507	15.4502	6.40955	14.0002	10.5013	0.0714455	0.995584	0.0717624	0.942791	NA	chrX	38538393	38538478	86	*	Intron (ENST00000465127.1/7102, intron 3 of 8)	23	38561370	38688913	127544	1	7102	ENST00000378482.6	-22892	ENSG00000156298	TSPAN7	tetraspanin 7	NO
Peak_124353	9.67691	3.98256	7.26236	12.0915	6.40955	1.55558	6.82974	1.28289	1.2616	1.01688	0.30921	NA	chrX	38538587	38538669	83	*	Intron (ENST00000465127.1/7102, intron 3 of 8)	23	38561370	38688913	127544	1	7102	ENST00000378482.6	-22701	ENSG00000156298	TSPAN7	tetraspanin 7	NO
Peak_124354	53.2427	43.4337	48.0433	58.4421	44.8668	42.0007	48.3382	0.292335	0.462845	0.631604	0.527645	0.913374	chrX	38801070	38801738	669	*	Promoter (<=1kb)	23	38801432	38806528	5097	1	58526	ENST00000457894.4	0	ENSG00000165175	MID1IP1	MID1 interacting protein 1	NO
Peak_124355	23.1016	29.2463	17.3179	28.8852	32.0477	26.4449	26.1739	-0.34485	0.623155	-0.553394	0.579994	0.926176	chrX	38803942	38804207	266	*	Promoter (<=1kb)	23	38801568	38803883	2316	2	100874211	ENST00000436893.1	-59	NA	MID1IP1-AS1	MID1IP1 antisense RNA 1	NO
Peak_124356	8.83551	11.9009	8.93828	8.73273	16.0239	7.7779	10.3682	-0.427327	0.956271	-0.446868	0.65497	NA	chrX	38804726	38804817	92	*	Promoter (<=1kb)	23	38801568	38803883	2316	2	100874211	ENST00000436893.1	-843	NA	MID1IP1-AS1	MID1IP1 antisense RNA 1	NO
Peak_124357	16.4937	15.8834	19.5525	13.435	22.4334	9.33348	16.1886	0.0603121	0.799119	0.0754733	0.939838	NA	chrX	38805859	38805987	129	*	Promoter (1-2kb)	23	38801568	38803883	2316	2	100874211	ENST00000436893.1	-1976	NA	MID1IP1-AS1	MID1IP1 antisense RNA 1	NO
Peak_124358	10.0693	7.94172	6.70371	13.435	11.2167	4.66674	9.00553	0.339556	1.06079	0.320098	0.748894	NA	chrX	38883314	38883366	53	*	Distal Intergenic	23	38801568	38803883	2316	2	100874211	ENST00000436893.1	-79431	NA	MID1IP1-AS1	MID1IP1 antisense RNA 1	NO
Peak_124359	58.0443	45.9309	60.3334	55.7551	56.0835	35.7783	51.9876	0.339756	0.457906	0.741978	0.458101	0.890611	chrX	39159111	39159604	494	*	Distal Intergenic	23	39305634	39327361	21728	2	286442	ENST00000429281.1	167757	ENSG00000235304	LINC01281	long intergenic non-protein coding RNA 1281	NO
Peak_124361	21.2491	17.2752	22.3457	20.1524	11.2167	23.3337	19.2621	0.297191	0.727509	0.408505	0.682903	NA	chrX	39196661	39196892	232	*	Distal Intergenic	23	39305634	39327361	21728	2	286442	ENST00000429281.1	130469	ENSG00000235304	LINC01281	long intergenic non-protein coding RNA 1281	NO
Peak_124362	10.2287	6.33934	15.0834	5.37399	8.01193	4.66674	8.284	0.699539	1.12497	0.621831	0.534053	NA	chrX	39201492	39201592	101	*	Distal Intergenic	23	39305634	39327361	21728	2	286442	ENST00000429281.1	125769	ENSG00000235304	LINC01281	long intergenic non-protein coding RNA 1281	NO
Peak_124363	23.9857	9.42709	28.4908	19.4807	6.40955	12.4446	16.7064	1.34693	0.81495	1.65277	0.0983773	NA	chrX	39201695	39201954	260	*	Distal Intergenic	23	39305634	39327361	21728	2	286442	ENST00000429281.1	125407	ENSG00000235304	LINC01281	long intergenic non-protein coding RNA 1281	NO
Peak_124364	14.4254	16.5442	16.7593	12.0915	14.4215	18.667	15.4848	-0.195142	0.784408	-0.248777	0.803534	NA	chrX	39205595	39205695	101	*	Distal Intergenic	23	39305634	39327361	21728	2	286442	ENST00000429281.1	121666	ENSG00000235304	LINC01281	long intergenic non-protein coding RNA 1281	NO
Peak_124365	9.3376	8.69611	10.6142	8.06098	9.61432	7.7779	9.01685	0.106136	1.01689	0.104373	0.916873	NA	chrX	39261138	39261209	72	*	Intron (ENST00000438026.1/ENST00000438026.1, intron 2 of 2)	23	39305634	39327361	21728	2	286442	ENST00000429281.1	66152	ENSG00000235304	LINC01281	long intergenic non-protein coding RNA 1281	NO
Peak_124366	35.5186	48.691	27.3735	43.6636	32.0477	65.3344	42.1048	-0.460836	0.532561	-0.865321	0.386863	0.8596	chrX	39261581	39262062	482	*	Intron (ENST00000438026.1/ENST00000438026.1, intron 2 of 2)	23	39305634	39327361	21728	2	286442	ENST00000429281.1	65299	ENSG00000235304	LINC01281	long intergenic non-protein coding RNA 1281	NO
Peak_124367	15.2068	7.02351	18.9939	11.4197	1.60239	12.4446	11.1152	1.11152	1.03404	1.07493	0.282408	NA	chrX	39331221	39331414	194	*	Promoter (3-4kb)	23	39304956	39327362	22407	2	286442	ENST00000448597.1	-3859	ENSG00000235304	LINC01281	long intergenic non-protein coding RNA 1281	NO
Peak_124370	12.806	15.743	12.8488	12.7632	12.8191	18.667	14.2745	-0.29898	0.811342	-0.3685	0.7125	NA	chrX	39582192	39582303	112	*	Distal Intergenic	23	39661216	39661321	106	1	100500822	ENST00000580135.1	-78913	ENSG00000263730	MIR3937	microRNA 3937	NO
Peak_124371	8.16376	8.6259	8.93828	7.38923	4.80716	12.4446	8.39483	-0.0803942	1.07024	-0.0751181	0.940121	NA	chrX	39613593	39613747	155	*	Distal Intergenic	23	39661216	39661321	106	1	100500822	ENST00000580135.1	-47469	ENSG00000263730	MIR3937	microRNA 3937	NO
Peak_124372	13.5943	15.0588	8.37964	18.809	19.2286	10.8891	14.3266	-0.153249	0.851168	-0.180045	0.857117	NA	chrX	39666022	39666124	103	*	Promoter (4-5kb)	23	39661216	39661321	106	1	100500822	ENST00000580135.1	4806	ENSG00000263730	MIR3937	microRNA 3937	NO
Peak_124373	72.9821	65.3757	68.7131	77.2511	56.0835	74.6678	69.1789	0.156948	0.397156	0.395179	0.69271	0.952957	chrX	39730025	39731057	1033	*	Distal Intergenic	23	39661216	39661321	106	1	100500822	ENST00000580135.1	68809	ENSG00000263730	MIR3937	microRNA 3937	NO
Peak_124374	59.5146	54.4164	45.8087	73.2206	51.2764	57.5565	56.9655	0.125219	0.447605	0.279754	0.779667	0.968583	chrX	39755266	39756003	738	*	Distal Intergenic	23	39837561	39837613	53	1	100616251	ENST00000583319.1	-81558	ENSG00000263972	MIR1587	microRNA 1587	NO
Peak_124375	21.3056	14.1406	21.7871	20.8242	9.61432	18.667	17.7231	0.589353	0.757565	0.777957	0.436594	NA	chrX	39759860	39760167	308	*	Distal Intergenic	23	39837561	39837613	53	1	100616251	ENST00000583319.1	-77394	ENSG00000263972	MIR1587	microRNA 1587	NO
Peak_124376	16.3275	11.0763	17.8766	14.7785	12.8191	9.33348	13.7019	0.562678	0.844529	0.666263	0.505243	NA	chrX	39772690	39772787	98	*	Distal Intergenic	23	39837561	39837613	53	1	100616251	ENST00000583319.1	-64774	ENSG00000263972	MIR1587	microRNA 1587	NO
Peak_124378	10.6811	7.96513	10.6142	10.748	12.8191	3.11116	9.32311	0.42749	1.05276	0.406065	0.684695	NA	chrX	39774712	39774792	81	*	Distal Intergenic	23	39837561	39837613	53	1	100616251	ENST00000583319.1	-62769	ENSG00000263972	MIR1587	microRNA 1587	NO
Peak_124380	18.9545	12.5617	21.7871	16.122	8.01193	17.1114	15.7581	0.593221	0.809157	0.733135	0.463476	NA	chrX	39897657	39897793	137	*	Distal Intergenic	23	39837561	39837613	53	1	100616251	ENST00000583319.1	60096	ENSG00000263972	MIR1587	microRNA 1587	NO
Peak_124381	12.1377	8.74292	9.49693	14.7785	12.8191	4.66674	10.4403	0.473063	0.990035	0.477824	0.632775	NA	chrX	39905766	39905866	101	*	Distal Intergenic	23	39837561	39837613	53	1	100616251	ENST00000583319.1	68205	ENSG00000263972	MIR1587	microRNA 1587	NO
Peak_124382	73.3607	79.844	81.5618	65.1596	88.1313	71.5567	76.6023	-0.119644	0.38014	-0.314736	0.752962	0.964598	chrX	39908204	39908885	682	*	Exon (ENST00000649640.1/ENST00000649640.1, exon 1 of 2)	23	39837561	39837613	53	1	100616251	ENST00000583319.1	70643	ENSG00000263972	MIR1587	microRNA 1587	NO
Peak_124384	30.028	37.9424	31.8426	28.2134	41.662	34.2228	33.9852	-0.335634	0.537047	-0.624962	0.531996	0.914707	chrX	39946880	39947200	321	*	Distal Intergenic	23	39837561	39837613	53	1	100616251	ENST00000583319.1	109319	ENSG00000263972	MIR1587	microRNA 1587	NO
Peak_124385	30.028	25.9713	31.8426	28.2134	20.831	31.1116	27.9997	0.209135	0.598828	0.34924	0.726909	0.959022	chrX	39972306	39972720	415	*	Distal Intergenic	23	40051255	40062937	11683	2	54880	ENST00000442018.5	90217	ENSG00000183337	BCOR	BCL6 corepressor	NO
Peak_124386	15.7689	30.7551	16.7593	14.7785	28.843	32.6672	23.262	-0.962375	0.639458	-1.50499	0.132328	0.666754	chrX	40013032	40013233	202	*	Distal Intergenic	23	40051255	40062937	11683	2	54880	ENST00000442018.5	49704	ENSG00000183337	BCOR	BCL6 corepressor	NO
Peak_124387	12.4136	7.89492	13.4074	11.4197	8.01193	7.7779	10.1542	0.654422	0.974478	0.671562	0.501863	NA	chrX	40014455	40014546	92	*	Distal Intergenic	23	40051255	40062937	11683	2	54880	ENST00000442018.5	48391	ENSG00000183337	BCOR	BCL6 corepressor	NO
Peak_124389	7.77133	8.57909	9.49693	6.04573	1.60239	15.5558	8.17521	-0.143313	1.16522	-0.122992	0.902113	NA	chrX	40094203	40094337	135	*	Promoter (3-4kb)	23	40051246	40097403	46158	2	54880	ENST00000397354.7	3066	ENSG00000183337	BCOR	BCL6 corepressor	NO
Peak_124391	26.5665	24.4859	22.9044	30.2287	25.6382	23.3337	25.5262	0.115393	0.620956	0.185831	0.852577	0.982316	chrX	40094981	40095453	473	*	Promoter (1-2kb)	23	40051246	40097403	46158	2	54880	ENST00000397354.7	1950	ENSG00000183337	BCOR	BCL6 corepressor	NO
Peak_124392	15.1606	16.6846	9.49693	20.8242	24.0358	9.33348	15.9226	-0.142341	0.831422	-0.171202	0.864065	NA	chrX	40098439	40098582	144	*	Promoter (1-2kb)	23	40051248	40097403	46156	2	54880	ENST00000378444.8	-1036	ENSG00000183337	BCOR	BCL6 corepressor	NO
Peak_124393	22.5429	18.1232	16.2006	28.8852	16.0239	20.2225	20.3331	0.309263	0.712142	0.434272	0.664091	NA	chrX	40104780	40105138	359	*	Intron (ENST00000378455.8/54880, intron 1 of 13)	23	40051248	40097403	46156	2	54880	ENST00000378444.8	-7377	ENSG00000183337	BCOR	BCL6 corepressor	NO
Peak_124395	14.0398	10.2985	10.6142	17.4655	12.8191	7.7779	12.1692	0.444684	0.905145	0.491284	0.623225	NA	chrX	40105555	40105788	234	*	Intron (ENST00000378455.8/54880, intron 1 of 13)	23	40051248	40097403	46156	2	54880	ENST00000378444.8	-8152	ENSG00000183337	BCOR	BCL6 corepressor	NO
Peak_124396	16.2247	7.09372	8.93828	23.5112	6.40955	7.7779	11.6592	1.18662	0.981433	1.20907	0.226636	NA	chrX	40106230	40106361	132	*	Intron (ENST00000378455.8/54880, intron 1 of 13)	23	40051248	40097403	46156	2	54880	ENST00000378444.8	-8827	ENSG00000183337	BCOR	BCL6 corepressor	NO
Peak_124397	10.2356	12.6085	8.37964	12.0915	11.2167	14.0002	11.422	-0.305513	0.905027	-0.337574	0.735684	NA	chrX	40107581	40107743	163	*	Intron (ENST00000378455.8/54880, intron 1 of 13)	23	40051248	40097403	46156	2	54880	ENST00000378444.8	-10178	ENSG00000183337	BCOR	BCL6 corepressor	NO
Peak_124398	10.4618	15.7196	6.14507	14.7785	11.2167	20.2225	13.0907	-0.598064	0.887069	-0.674202	0.500183	NA	chrX	40107891	40108183	293	*	Intron (ENST00000378455.8/54880, intron 1 of 13)	23	40051248	40097403	46156	2	54880	ENST00000378444.8	-10488	ENSG00000183337	BCOR	BCL6 corepressor	NO
Peak_124399	33.7792	14.2811	31.284	36.2744	19.2286	9.33348	24.0301	1.24407	0.68145	1.82562	0.0679068	0.548299	chrX	40108313	40108846	534	*	Intron (ENST00000378455.8/54880, intron 1 of 13)	23	40051248	40097403	46156	2	54880	ENST00000378444.8	-10910	ENSG00000183337	BCOR	BCL6 corepressor	NO
Peak_124400	23.6568	14.8716	21.7871	25.5264	6.40955	23.3337	19.2642	0.664597	0.768441	0.864864	0.387113	NA	chrX	40109025	40109243	219	*	Intron (ENST00000378455.8/54880, intron 1 of 13)	23	40051248	40097403	46156	2	54880	ENST00000378444.8	-11622	ENSG00000183337	BCOR	BCL6 corepressor	NO
Peak_124401	15.8785	18.1232	18.9939	12.7632	16.0239	20.2225	17.0009	-0.187445	0.753328	-0.248823	0.803498	NA	chrX	40130319	40130419	101	*	Intron (ENST00000378455.8/54880, intron 1 of 13)	23	40077844	40146629	68786	2	54880	ENST00000412952.1	16210	ENSG00000183337	BCOR	BCL6 corepressor	NO
Peak_124402	23.6602	18.9946	18.4352	28.8852	22.4334	15.5558	21.3274	0.314327	0.692116	0.454153	0.649719	NA	chrX	40132815	40133013	199	*	Intron (ENST00000378455.8/54880, intron 1 of 13)	23	40077844	40146629	68786	2	54880	ENST00000412952.1	13616	ENSG00000183337	BCOR	BCL6 corepressor	NO
Peak_124403	13.8136	14.3045	12.8488	14.7785	20.831	7.7779	14.059	-0.0488437	0.849222	-0.0575158	0.954134	NA	chrX	40148948	40149308	361	*	Promoter (2-3kb)	23	40077844	40146629	68786	2	54880	ENST00000412952.1	-2319	ENSG00000183337	BCOR	BCL6 corepressor	NO
Peak_124405	18.1834	22.1292	9.49693	26.8699	24.0358	20.2225	20.1563	-0.291592	0.744634	-0.391591	0.69536	NA	chrX	40152890	40153179	290	*	Intron (ENST00000378455.8/54880, intron 1 of 13)	23	40077844	40146629	68786	2	54880	ENST00000412952.1	-6261	ENSG00000183337	BCOR	BCL6 corepressor	NO
Peak_124406	15.1075	16.6144	6.70371	23.5112	19.2286	14.0002	15.8609	-0.145857	0.847315	-0.17214	0.863328	NA	chrX	40153536	40153826	291	*	Intron (ENST00000378455.8/54880, intron 1 of 13)	23	40077844	40146629	68786	2	54880	ENST00000412952.1	-6907	ENSG00000183337	BCOR	BCL6 corepressor	NO
Peak_124407	28.4583	29.8135	34.0772	22.8394	17.6263	42.0007	29.1359	-0.0660989	0.623956	-0.105935	0.915634	0.991027	chrX	40169604	40169906	303	*	Intron (ENST00000378455.8/54880, intron 1 of 13)	23	40062955	40177320	114366	2	54880	ENST00000406200.2	7414	ENSG00000183337	BCOR	BCL6 corepressor	NO
Peak_124409	13.9833	14.0938	11.1729	16.7937	6.40955	21.7781	14.0386	-0.018162	0.872539	-0.0208151	0.983393	NA	chrX	40172131	40172366	236	*	Promoter (4-5kb)	23	40062955	40177320	114366	2	54880	ENST00000406200.2	4954	ENSG00000183337	BCOR	BCL6 corepressor	NO
Peak_124410	24.7175	17.322	24.5803	24.8547	14.4215	20.2225	21.0197	0.511577	0.686708	0.74497	0.45629	NA	chrX	40174042	40174531	490	*	Promoter (2-3kb)	23	40062955	40177320	114366	2	54880	ENST00000406200.2	2789	ENSG00000183337	BCOR	BCL6 corepressor	NO
Peak_124411	8.00098	1.55558	3.9105	12.0915	0	3.11116	4.77828	2.34522	1.68772	1.38958	0.164657	NA	chrX	40175475	40175558	84	*	Promoter (1-2kb)	23	40062955	40177320	114366	2	54880	ENST00000406200.2	1762	ENSG00000183337	BCOR	BCL6 corepressor	NO
Peak_124413	8.78584	3.11116	2.79321	14.7785	0	6.22232	5.9485	1.48201	1.49817	0.989215	0.322558	NA	chrX	40176517	40176611	95	*	Promoter (<=1kb)	23	40062955	40177320	114366	2	54880	ENST00000406200.2	709	ENSG00000183337	BCOR	BCL6 corepressor	NO
Peak_124414	18.0069	4.73695	17.8766	18.1372	4.80716	4.66674	11.3719	1.92659	1.00502	1.91696	0.0552432	NA	chrX	40262791	40262992	202	*	Promoter (<=1kb)	23	40262917	40287720	24804	1	101927476	ENST00000452690.1	0	ENSG00000236393	LOC101927476	uncharacterized LOC101927476	NO
Peak_124416	9.73002	13.4097	10.0556	9.40448	12.8191	14.0002	11.5698	-0.462234	0.890554	-0.519041	0.603732	NA	chrX	40267151	40267227	77	*	Promoter (4-5kb)	23	40262966	40267222	4257	1	101927476	ENST00000447570.1	4185	ENSG00000236393	LOC101927476	uncharacterized LOC101927476	NO
Peak_124419	27.0617	17.2518	31.284	22.8394	9.61432	24.8893	22.1568	0.648641	0.707566	0.916721	0.359289	0.847197	chrX	40420893	40421172	280	*	Distal Intergenic	23	40262966	40267222	4257	1	101927476	ENST00000447570.1	157927	ENSG00000236393	LOC101927476	uncharacterized LOC101927476	NO
Peak_124420	27.7866	11.8307	34.0772	21.4959	11.2167	12.4446	19.8086	1.23457	0.741435	1.66511	0.0958907	NA	chrX	40471915	40472286	372	*	Distal Intergenic	23	40579372	40597661	18290	1	10159	ENST00000436783.6	-107086	ENSG00000182220	ATP6AP2	ATPase H+ transporting accessory protein 2	NO
Peak_124422	75.6056	48.5038	75.9754	75.2358	19.2286	77.779	62.0547	0.637457	0.51654	1.23409	0.217169	0.756728	chrX	40474104	40474619	516	*	Distal Intergenic	23	40579372	40597661	18290	1	10159	ENST00000436783.6	-104753	ENSG00000182220	ATP6AP2	ATPase H+ transporting accessory protein 2	NO
Peak_124423	37.8594	34.0066	37.4291	38.2897	38.4573	29.556	35.933	0.1555	0.528012	0.294501	0.768375	0.967165	chrX	40504852	40505207	356	*	Distal Intergenic	23	40579372	40597661	18290	1	10159	ENST00000436783.6	-74165	ENSG00000182220	ATP6AP2	ATPase H+ transporting accessory protein 2	NO
Peak_124425	23.374	7.02351	24.5803	22.1677	1.60239	12.4446	15.1988	1.72788	0.915281	1.88782	0.0590503	NA	chrX	40544046	40544309	264	*	Distal Intergenic	23	40579372	40597661	18290	1	10159	ENST00000436783.6	-35063	ENSG00000182220	ATP6AP2	ATPase H+ transporting accessory protein 2	NO
Peak_124426	8.10376	7.14053	12.8488	3.35874	9.61432	4.66674	7.62215	0.194642	1.17652	0.165438	0.868599	NA	chrX	40545026	40545103	78	*	Distal Intergenic	23	40579372	40597661	18290	1	10159	ENST00000436783.6	-34269	ENSG00000182220	ATP6AP2	ATPase H+ transporting accessory protein 2	NO
Peak_124428	58.4436	56.206	53.0711	63.8161	67.3002	45.1118	57.3248	0.0559527	0.437303	0.127949	0.898189	0.989677	chrX	40580686	40581035	350	*	Promoter (<=1kb)	23	40580875	40606848	25974	1	10159	ENST00000636580.1	0	ENSG00000182220	ATP6AP2	ATPase H+ transporting accessory protein 2	NO
Peak_124429	54.0772	44.2349	53.0711	55.0834	46.4692	42.0007	49.1561	0.289859	0.455897	0.6358	0.524907	0.912543	chrX	40646943	40647817	875	*	Promoter (<=1kb)	23	40626921	40647554	20634	2	159013	ENST00000378426.5	0	ENSG00000185753	CXorf38	chromosome X open reading frame 38	NO
Peak_124430	99.8776	78.148	98.3211	101.434	78.5169	77.779	89.0128	0.353739	0.350559	1.00907	0.312941	0.826125	chrX	40735306	40736497	1192	*	Promoter (<=1kb)	23	40735400	40738701	3302	1	100873985	ENST00000456333.2	0	ENSG00000234636	MED14OS	MED14 opposite strand	NO
Peak_124431	11.9646	7.89492	14.5247	9.40448	8.01193	7.7779	9.92976	0.603553	0.990576	0.609295	0.542329	NA	chrX	40784946	40785058	113	*	Distal Intergenic	23	40831844	40832562	719	2	100132831	ENST00000424288.1	47504	NA	LOC100132831	A20-binding inhibitor of NF-kappaB activation 2 pseudogene	NO
Peak_124432	30.2542	29.9305	29.6081	30.9004	25.6382	34.2228	30.0924	0.0141838	0.572221	0.0247873	0.980225	0.998407	chrX	40794128	40794729	602	*	Distal Intergenic	23	40831844	40832562	719	2	100132831	ENST00000424288.1	37833	NA	LOC100132831	A20-binding inhibitor of NF-kappaB activation 2 pseudogene	NO
Peak_124434	47.3701	30.0709	43.0155	51.7246	35.2525	24.8893	38.7205	0.655471	0.523582	1.2519	0.210607	0.750333	chrX	40845338	40845939	602	*	Distal Intergenic	23	40831844	40832562	719	2	100132831	ENST00000424288.1	-12776	NA	LOC100132831	A20-binding inhibitor of NF-kappaB activation 2 pseudogene	NO
Peak_124436	22.3629	23.6847	27.9321	16.7937	24.0358	23.3337	23.0238	-0.0779946	0.660307	-0.118119	0.905974	0.989851	chrX	40909180	40909432	253	*	Distal Intergenic	23	40831844	40832562	719	2	100132831	ENST00000424288.1	-76618	NA	LOC100132831	A20-binding inhibitor of NF-kappaB activation 2 pseudogene	NO
Peak_124437	16.7199	9.54411	17.3179	16.122	14.4215	4.66674	13.132	0.813435	0.899064	0.904757	0.365594	NA	chrX	40909586	40909834	249	*	Distal Intergenic	23	40831844	40832562	719	2	100132831	ENST00000424288.1	-77024	NA	LOC100132831	A20-binding inhibitor of NF-kappaB activation 2 pseudogene	NO
Peak_124439	192.157	129.927	182.118	202.196	108.962	150.891	161.042	0.56304	0.290411	1.93877	0.0525297	0.500088	chrX	41084158	41085355	1198	*	Promoter (<=1kb)	23	41085635	41232597	146963	1	8239	ENST00000378308.6	-280	ENSG00000124486	USP9X	ubiquitin specific peptidase 9 X-linked	NO
Peak_124440	85.2791	65.5629	86.5896	83.9685	68.9026	62.2232	75.421	0.379898	0.37769	1.00584	0.31449	0.826353	chrX	41085480	41086690	1211	*	Promoter (<=1kb)	23	41085635	41232597	146963	1	8239	ENST00000378308.6	0	ENSG00000124486	USP9X	ubiquitin specific peptidase 9 X-linked	NO
Peak_124441	14.8709	14.895	18.9939	10.748	8.01193	21.7781	14.883	-0.00024849	0.844958	-0.000294086	0.999765	NA	chrX	41146319	41146462	144	*	Intron (ENST00000378308.6/8239, intron 11 of 44)	23	41167145	41168242	1098	1	8239	ENST00000467173.1	-20683	ENSG00000124486	USP9X	ubiquitin specific peptidase 9 X-linked	NO
Peak_124442	17.2751	7.87151	21.7871	12.7632	6.40955	9.33348	12.5733	1.13616	0.918043	1.23759	0.215867	NA	chrX	41148456	41148858	403	*	Exon (ENST00000378308.6/8239, exon 12 of 45)	23	41167145	41168242	1098	1	8239	ENST00000467173.1	-18287	ENSG00000124486	USP9X	ubiquitin specific peptidase 9 X-linked	NO
Peak_124444	13.1984	7.07032	12.2901	14.1067	4.80716	9.33348	10.1344	0.89673	0.996769	0.899637	0.368313	NA	chrX	41180281	41180441	161	*	Promoter (3-4kb)	23	41183994	41184740	747	1	8239	ENST00000465386.1	-3553	ENSG00000124486	USP9X	ubiquitin specific peptidase 9 X-linked	NO
Peak_124447	29.4728	20.5034	27.3735	31.5722	19.2286	21.7781	24.9881	0.521848	0.630776	0.827311	0.408061	0.868311	chrX	41253586	41253966	381	*	Distal Intergenic	23	41275739	41276778	1040	1	105373185	ENST00000452501.1	-21773	ENSG00000223714	LINC02601	long intergenic non-protein coding RNA 2601	NO
Peak_124448	56.5911	40.9834	58.0988	55.0834	36.8549	45.1118	48.7872	0.465258	0.461873	1.00733	0.313777	0.826206	chrX	41275872	41276718	847	*	Promoter (<=1kb)	23	41275739	41276778	1040	1	105373185	ENST00000452501.1	133	ENSG00000223714	LINC02601	long intergenic non-protein coding RNA 2601	NO
Peak_124449	61.3002	39.6852	51.3951	71.2053	54.4811	24.8893	50.4927	0.627597	0.498823	1.25815	0.208336	0.748855	chrX	41300057	41300934	878	*	Distal Intergenic	23	41275739	41276778	1040	1	105373185	ENST00000452501.1	24318	ENSG00000223714	LINC02601	long intergenic non-protein coding RNA 2601	NO
Peak_124450	9.3376	15.0823	10.6142	8.06098	20.831	9.33348	12.2099	-0.686345	0.894306	-0.767461	0.442807	NA	chrX	41301044	41301144	101	*	Distal Intergenic	23	41275739	41276778	1040	1	105373185	ENST00000452501.1	25305	ENSG00000223714	LINC02601	long intergenic non-protein coding RNA 2601	NO
Peak_124451	53.4517	37.071	62.568	44.3354	35.2525	38.8895	45.2613	0.530225	0.488198	1.08609	0.277441	0.806587	chrX	41302258	41302767	510	*	Distal Intergenic	23	41275739	41276778	1040	1	105373185	ENST00000452501.1	26519	ENSG00000223714	LINC02601	long intergenic non-protein coding RNA 2601	NO
Peak_124453	66.8798	41.7611	69.2717	64.4878	36.8549	46.6674	54.3205	0.679081	0.444523	1.52766	0.126597	0.658669	chrX	41313318	41314028	711	*	Distal Intergenic	23	41333284	41351668	18385	1	1654	ENST00000644876.1	-19256	ENSG00000215301	DDX3X	DEAD-box helicase 3 X-linked	NO
Peak_124454	13.315	7.09372	7.821	18.809	6.40955	7.7779	10.2043	0.901452	1.01844	0.885129	0.376087	NA	chrX	41331628	41331731	104	*	Promoter (1-2kb)	23	41333284	41351668	18385	1	1654	ENST00000644876.1	-1553	ENSG00000215301	DDX3X	DEAD-box helicase 3 X-linked	NO
Peak_124455	7.38579	10.2283	3.35186	11.4197	8.01193	12.4446	8.80704	-0.48264	1.07688	-0.448185	0.65402	NA	chrX	41331876	41331974	99	*	Promoter (1-2kb)	23	41333284	41351668	18385	1	1654	ENST00000644876.1	-1310	ENSG00000215301	DDX3X	DEAD-box helicase 3 X-linked	NO
Peak_124456	96.2498	66.1535	87.7069	104.793	56.0835	76.2234	81.2016	0.538707	0.378003	1.42514	0.154117	0.69621	chrX	41332691	41333657	967	*	Promoter (<=1kb)	23	41333284	41351668	18385	1	1654	ENST00000644876.1	0	ENSG00000215301	DDX3X	DEAD-box helicase 3 X-linked	NO
Peak_124457	120.455	89.3413	120.667	120.243	99.348	79.3346	104.898	0.431834	0.332313	1.29948	0.193779	0.735528	chrX	41333763	41335078	1316	*	Promoter (<=1kb)	23	41333913	41350224	16312	1	1654	ENST00000457138.7	0	ENSG00000215301	DDX3X	DEAD-box helicase 3 X-linked	NO
Peak_124458	27.7866	33.2523	34.0772	21.4959	40.0597	26.4449	30.5194	-0.253564	0.586904	-0.432037	0.665714	0.947181	chrX	41381798	41382018	221	*	Distal Intergenic	23	41346320	41348138	1819	1	1654	ENST00000611968.2	35478	ENSG00000215301	DDX3X	DEAD-box helicase 3 X-linked	NO
Peak_124459	46.1893	42.5623	48.0433	44.3354	38.4573	46.6674	44.3758	0.118078	0.477876	0.24709	0.804839	0.973405	chrX	41442278	41442773	496	*	Promoter (4-5kb)	23	41447434	41475710	28277	1	60506	ENST00000342595.2	-4661	ENSG00000188937	NYX	nyctalopin	NO
Peak_124460	32.3792	34.9483	31.8426	32.9157	49.674	20.2225	33.6637	-0.108103	0.580346	-0.186273	0.85223	0.982302	chrX	41472319	41472609	291	*	Promoter (<=1kb)	23	41472181	41473709	1529	1	60506	ENST00000486842.1	138	ENSG00000188937	NYX	nyctalopin	NO
Peak_124461	27.5107	40.0417	30.1667	24.8547	25.6382	54.4453	33.7762	-0.541414	0.570215	-0.949491	0.342371	0.838147	chrX	41491687	41491915	229	*	Distal Intergenic	23	41472181	41473709	1529	1	60506	ENST00000486842.1	19506	ENSG00000188937	NYX	nyctalopin	NO
Peak_124463	25.8844	10.2283	32.9599	18.809	8.01193	12.4446	18.0564	1.34122	0.789985	1.69778	0.0895485	NA	chrX	41600353	41600605	253	*	Intron (ENST00000644347.1/8573, intron 11 of 24)	23	41519227	41590082	70856	2	8573	ENST00000378179.8	-10271	ENSG00000147044	CASK	calcium/calmodulin dependent serine protein kinase	NO
Peak_124464	47.2397	37.2348	60.8921	33.5874	46.4692	28.0004	42.2373	0.34891	0.533475	0.654033	0.513091	0.908687	chrX	41621205	41621754	550	*	Intron (ENST00000644347.1/8573, intron 10 of 24)	23	41519227	41590082	70856	2	8573	ENST00000378179.8	-31123	ENSG00000147044	CASK	calcium/calmodulin dependent serine protein kinase	NO
Peak_124465	8.32997	1.57898	10.6142	6.04573	1.60239	1.55558	4.95448	2.40302	1.59579	1.50585	0.132105	NA	chrX	41664766	41664866	101	*	Promoter (<=1kb)	23	41635718	41665431	29714	2	8573	ENST00000469265.2	565	ENSG00000147044	CASK	calcium/calmodulin dependent serine protein kinase	NO
Peak_124467	10.5114	20.5268	12.2901	8.73273	20.831	20.2225	15.5191	-0.96084	0.779392	-1.23281	0.217648	NA	chrX	41779055	41779213	159	*	Intron (ENST00000644347.1/8573, intron 3 of 24)	23	41583941	41745593	161653	2	8573	ENST00000643853.1	-33462	ENSG00000147044	CASK	calcium/calmodulin dependent serine protein kinase	NO
Peak_124468	9.89968	13.4799	8.37964	11.4197	17.6263	9.33348	11.6898	-0.446986	0.904927	-0.493948	0.621343	NA	chrX	41779383	41779555	173	*	Intron (ENST00000644347.1/8573, intron 3 of 24)	23	41583941	41745593	161653	2	8573	ENST00000643853.1	-33790	ENSG00000147044	CASK	calcium/calmodulin dependent serine protein kinase	NO
Peak_124469	10.0093	7.84811	10.6142	9.40448	4.80716	10.8891	8.92873	0.34921	1.04215	0.335086	0.73756	NA	chrX	41781628	41781697	70	*	Intron (ENST00000644347.1/8573, intron 3 of 24)	23	41583941	41745593	161653	2	8573	ENST00000643853.1	-36035	ENSG00000147044	CASK	calcium/calmodulin dependent serine protein kinase	NO
Peak_124470	16.3841	14.9418	17.3179	15.4502	11.2167	18.667	15.663	0.132318	0.786877	0.168155	0.866461	NA	chrX	41906906	41907036	131	*	Intron (ENST00000644347.1/8573, intron 1 of 24)	23	41745497	41922947	177451	2	8573	ENST00000468986.7	15911	ENSG00000147044	CASK	calcium/calmodulin dependent serine protein kinase	NO
Peak_124472	17.4448	19.7256	20.1111	14.7785	19.2286	20.2225	18.5852	-0.174259	0.717116	-0.242999	0.808006	NA	chrX	41913150	41913222	73	*	Intron (ENST00000644347.1/8573, intron 1 of 24)	23	41745497	41922947	177451	2	8573	ENST00000468986.7	9725	ENSG00000147044	CASK	calcium/calmodulin dependent serine protein kinase	NO
Peak_124474	11.7418	7.07032	13.4074	10.0762	4.80716	9.33348	9.40607	0.731568	1.02785	0.711748	0.476621	NA	chrX	41922768	41922954	187	*	Promoter (<=1kb)	23	41745497	41922947	177451	2	8573	ENST00000468986.7	0	ENSG00000147044	CASK	calcium/calmodulin dependent serine protein kinase	NO
Peak_124475	48.6604	48.0537	40.2223	57.0986	41.662	54.4453	48.3571	0.0143034	0.472301	0.0302845	0.97584	0.998088	chrX	41923390	41924082	693	*	Promoter (<=1kb)	23	41519265	41923475	404211	2	8573	ENST00000378163.6	0	ENSG00000147044	CASK	calcium/calmodulin dependent serine protein kinase	NO
Peak_124476	11.2432	5.51474	8.37964	14.1067	4.80716	6.22232	8.37896	1.02259	1.10103	0.928755	0.353016	NA	chrX	41924409	41924509	101	*	Promoter (<=1kb)	23	41519554	41923645	404092	2	8573	ENST00000378154.2	-764	ENSG00000147044	CASK	calcium/calmodulin dependent serine protein kinase	NO
Peak_124477	9.4507	14.8716	9.49693	9.40448	6.40955	23.3337	12.1612	-0.656948	0.92407	-0.710929	0.477128	NA	chrX	42093801	42094079	279	*	Distal Intergenic	23	41519554	41923645	404092	2	8573	ENST00000378154.2	-170156	ENSG00000147044	CASK	calcium/calmodulin dependent serine protein kinase	NO
Peak_124480	42.4313	47.2291	55.3056	29.5569	38.4573	56.0009	44.8302	-0.15056	0.513019	-0.293479	0.769156	0.967165	chrX	42096197	42096532	336	*	Distal Intergenic	23	41519554	41923645	404092	2	8573	ENST00000378154.2	-172552	ENSG00000147044	CASK	calcium/calmodulin dependent serine protein kinase	NO
Peak_124481	71.3883	41.8548	94.4106	48.3659	43.2644	40.4451	56.6215	0.774372	0.477908	1.62034	0.10516	0.628111	chrX	42524370	42525017	648	*	Intron (ENST00000411879.5/ENST00000411879.5, intron 5 of 7)	23	42777368	42778247	880	2	80316	ENST00000378131.3	253230	ENSG00000102055	PPP1R2C	PPP1R2C family member C	NO
Peak_124482	19.5732	26.9129	18.9939	20.1524	32.0477	21.7781	23.243	-0.458963	0.645316	-0.711222	0.476947	0.897282	chrX	42530104	42530326	223	*	Intron (ENST00000411879.5/ENST00000411879.5, intron 5 of 7)	23	42777368	42778247	880	2	80316	ENST00000378131.3	247921	ENSG00000102055	PPP1R2C	PPP1R2C family member C	NO
Peak_124485	41.7664	32.9246	48.6019	34.9309	17.6263	48.223	37.3455	0.342711	0.575823	0.595167	0.551732	0.91972	chrX	42978701	42979289	589	*	Distal Intergenic	23	43176994	43226598	49605	1	101927501	ENST00000440955.1	-197705	ENSG00000224294	PINCR	p53-induced noncoding RNA	NO
Peak_124486	11.4625	11.0529	12.8488	10.0762	11.2167	10.8891	11.2577	0.055026	0.911328	0.06038	0.951853	NA	chrX	43002923	43003023	101	*	Distal Intergenic	23	43176994	43226598	49605	1	101927501	ENST00000440955.1	-173971	ENSG00000224294	PINCR	p53-induced noncoding RNA	NO
Peak_124487	16.6599	7.91832	21.2284	12.0915	9.61432	6.22232	12.2891	1.079	0.92761	1.1632	0.244749	NA	chrX	43224611	43224762	152	*	Intron (ENST00000440955.1/101927501, intron 5 of 5)	23	43176994	43226598	49605	1	101927501	ENST00000440955.1	47617	ENSG00000224294	PINCR	p53-induced noncoding RNA	NO
Peak_124488	8.28031	5.56155	4.46914	12.0915	8.01193	3.11116	6.92093	0.57002	1.22385	0.46576	0.641387	NA	chrX	43551717	43551806	90	*	Distal Intergenic	23	43654907	43746824	91918	1	4128	ENST00000542639.5	-103101	ENSG00000189221	MAOA	monoamine oxidase A	NO
Peak_124489	26.3865	21.2578	34.6359	18.1372	17.6263	24.8893	23.8221	0.315719	0.671847	0.469927	0.638407	0.941738	chrX	43552270	43552480	211	*	Distal Intergenic	23	43654907	43746824	91918	1	4128	ENST00000542639.5	-102427	ENSG00000189221	MAOA	monoamine oxidase A	NO
Peak_124490	31.764	46.4981	31.284	32.2439	41.662	51.3341	39.131	-0.550709	0.501985	-1.09706	0.272614	0.802586	chrX	43644363	43644561	199	*	Distal Intergenic	23	43654907	43746824	91918	1	4128	ENST00000542639.5	-10346	ENSG00000189221	MAOA	monoamine oxidase A	NO
Peak_124491	65.4797	56.1826	69.8303	61.1291	65.6978	46.6674	60.8312	0.223072	0.423054	0.527291	0.597992	0.930798	chrX	43654522	43655055	534	*	Promoter (<=1kb)	23	43654907	43746824	91918	1	4128	ENST00000542639.5	0	ENSG00000189221	MAOA	monoamine oxidase A	NO
Peak_124492	16.271	18.901	18.4352	14.1067	16.0239	21.7781	17.586	-0.214332	0.738129	-0.290371	0.771532	NA	chrX	43655246	43655564	319	*	Promoter (<=1kb)	23	43654907	43746824	91918	1	4128	ENST00000542639.5	339	ENSG00000189221	MAOA	monoamine oxidase A	NO
Peak_124493	9.28104	5.56155	11.1729	7.38923	8.01193	3.11116	7.42129	0.745639	1.16322	0.641014	0.521513	NA	chrX	43703448	43703510	63	*	Intron (ENST00000542639.5/4128, intron 4 of 15)	23	43743704	43744658	955	1	4128	ENST00000490604.1	-40194	ENSG00000189221	MAOA	monoamine oxidase A	NO
Peak_124494	13.255	16.5208	11.7315	14.7785	12.8191	20.2225	14.8879	-0.321627	0.800559	-0.401752	0.687866	NA	chrX	43861073	43861324	252	*	Intron (ENST00000378069.4/4129, intron 1 of 14)	23	43843800	43882303	38504	2	4129	ENST00000468431.1	20979	ENSG00000069535	MAOB	monoamine oxidase B	NO
Peak_124495	22.925	14.2577	25.6976	20.1524	17.6263	10.8891	18.5913	0.688961	0.740458	0.930453	0.352137	NA	chrX	43958564	43958728	165	*	5' UTR	23	43949732	43969620	19889	1	100873919	ENST00000435093.1	8832	ENSG00000236276	NDP-AS1	NDP antisense RNA 1	NO
Peak_124496	15.7723	11.0529	13.4074	18.1372	11.2167	10.8891	13.4126	0.510461	0.851257	0.599656	0.548736	NA	chrX	43970239	43970543	305	*	Promoter (2-3kb)	23	43949682	43973386	23705	2	4693	ENST00000470584.1	2843	ENSG00000124479	NDP	norrin cystine knot growth factor NDP	NO
Peak_124497	47.0907	70.984	42.4569	51.7246	67.3002	74.6678	59.0374	-0.594475	0.418614	-1.4201	0.155578	0.697616	chrX	44012641	44013032	392	*	Distal Intergenic	23	43948776	43973504	24729	2	4693	ENST00000378062.5	-39137	ENSG00000124479	NDP	norrin cystine knot growth factor NDP	NO
Peak_124498	19.5732	16.708	18.9939	20.1524	25.6382	7.7779	18.1406	0.231237	0.77534	0.298239	0.765521	NA	chrX	44062898	44063107	210	*	Distal Intergenic	23	43948776	43973504	24729	2	4693	ENST00000378062.5	-89394	ENSG00000124479	NDP	norrin cystine knot growth factor NDP	NO
Peak_124499	23.2009	21.3046	29.6081	16.7937	20.831	21.7781	22.2527	0.127786	0.677515	0.188609	0.850399	0.981946	chrX	44072268	44072478	211	*	Distal Intergenic	23	43948776	43973504	24729	2	4693	ENST00000378062.5	-98764	ENSG00000124479	NDP	norrin cystine knot growth factor NDP	NO
Peak_124500	8.38308	5.49134	13.4074	3.35874	3.20477	7.7779	6.93721	0.616329	1.24965	0.493201	0.62187	NA	chrX	44072727	44072828	102	*	Distal Intergenic	23	43948776	43973504	24729	2	4693	ENST00000378062.5	-99223	ENSG00000124479	NDP	norrin cystine knot growth factor NDP	NO
Peak_124502	14.0929	5.49134	13.4074	14.7785	3.20477	7.7779	9.79214	1.3551	1.04553	1.2961	0.194943	NA	chrX	44422732	44422905	174	*	Distal Intergenic	23	44148665	44343672	195008	2	80258	ENST00000420999.1	-79060	ENSG00000183690	EFHC2	EF-hand domain containing 2	NO
Peak_124504	10.0659	3.98256	10.0556	10.0762	6.40955	1.55558	7.02423	1.34342	1.23939	1.08394	0.27839	NA	chrX	44431362	44431462	101	*	Distal Intergenic	23	44148665	44343672	195008	2	80258	ENST00000420999.1	-87690	ENSG00000183690	EFHC2	EF-hand domain containing 2	NO
Peak_124506	49.2619	55.241	54.1883	44.3354	54.4811	56.0009	52.2514	-0.16343	0.442708	-0.369161	0.712008	0.956302	chrX	44542825	44543135	311	*	Promoter (<=1kb)	23	44523639	44543001	19363	2	139341	ENST00000378045.4	0	ENSG00000069509	FUNDC1	FUN14 domain containing 1	NO
Peak_124508	13.6509	14.164	7.821	19.4807	11.2167	17.1114	13.9074	-0.0623484	0.866602	-0.0719458	0.942645	NA	chrX	44675518	44675629	112	*	Distal Intergenic	23	44523639	44543001	19363	2	139341	ENST00000378045.4	-132517	ENSG00000069509	FUNDC1	FUN14 domain containing 1	NO
Peak_124511	9.28449	5.53814	7.821	10.748	6.40955	4.66674	7.41131	0.744048	1.14427	0.650239	0.515538	NA	chrX	44874705	44874833	129	*	Promoter (<=1kb)	23	44873715	45020730	147016	1	7403	ENST00000475233.1	990	ENSG00000147050	KDM6A	lysine demethylase 6A	NO
Peak_124512	8.83551	2.35677	8.93828	8.73273	1.60239	3.11116	5.59614	1.90306	1.41984	1.34033	0.180139	NA	chrX	44906215	44906278	64	*	Intron (ENST00000382899.8/7403, intron 2 of 28)	23	44873715	45020730	147016	1	7403	ENST00000475233.1	32500	ENSG00000147050	KDM6A	lysine demethylase 6A	NO
Peak_124513	71.7517	48.1239	67.5958	75.9076	46.4692	49.7786	59.9378	0.575113	0.421681	1.36386	0.172612	0.716498	chrX	44914285	44915195	911	*	Intron (ENST00000382899.8/7403, intron 2 of 28)	23	44873715	45020730	147016	1	7403	ENST00000475233.1	40570	ENSG00000147050	KDM6A	lysine demethylase 6A	NO
Peak_124514	16.7165	7.14053	20.6698	12.7632	9.61432	4.66674	11.9285	1.23363	0.952149	1.29563	0.195102	NA	chrX	44935913	44935982	70	*	Intron (ENST00000382899.8/7403, intron 2 of 28)	23	44873715	45020730	147016	1	7403	ENST00000475233.1	62198	ENSG00000147050	KDM6A	lysine demethylase 6A	NO
Peak_124515	20.1849	8.55569	22.9044	17.4655	0	17.1114	14.3703	1.23678	2.08824	0.592259	0.553677	NA	chrX	44937644	44937746	103	*	Intron (ENST00000382899.8/7403, intron 2 of 28)	23	44873715	45020730	147016	1	7403	ENST00000475233.1	63929	ENSG00000147050	KDM6A	lysine demethylase 6A	NO
Peak_124516	12.0743	7.09372	16.7593	7.38923	6.40955	7.7779	9.58399	0.772616	1.03631	0.745542	0.455944	NA	chrX	45006099	45006177	79	*	Intron (ENST00000382899.8/7403, intron 4 of 28)	23	45059282	45063676	4395	1	7403	ENST00000451692.5	-53105	ENSG00000147050	KDM6A	lysine demethylase 6A	NO
Peak_124518	23.0947	18.17	24.0216	22.1677	19.2286	17.1114	20.6323	0.347149	0.685521	0.506401	0.612575	NA	chrX	45011259	45011428	170	*	Intron (ENST00000382899.8/7403, intron 5 of 28)	23	45059282	45063676	4395	1	7403	ENST00000451692.5	-47854	ENSG00000147050	KDM6A	lysine demethylase 6A	NO
Peak_124519	23.6499	23.8252	28.4908	18.809	33.6501	14.0002	23.7375	-0.00475426	0.68011	-0.00699042	0.994422	0.999384	chrX	45172964	45173141	178	*	Intron (ENST00000398000.6/79742, intron 2 of 4)	23	45191393	45191869	477	2	79742	ENST00000492138.1	18728	ENSG00000147113	DIPK2B	divergent protein kinase domain 2B	NO
Peak_124520	12.0743	6.31593	16.7593	7.38923	6.40955	6.22232	9.1951	0.940857	1.06391	0.884339	0.376513	NA	chrX	45187033	45187133	101	*	Promoter (4-5kb)	23	45191393	45191869	477	2	79742	ENST00000492138.1	4736	ENSG00000147113	DIPK2B	divergent protein kinase domain 2B	NO
Peak_124521	15.4896	8.6493	16.2006	14.7785	6.40955	10.8891	12.0694	0.839233	0.911038	0.921183	0.356955	NA	chrX	45266447	45266734	288	*	Intron (ENST00000438181.5/ENST00000438181.5, intron 1 of 3)	23	45162310	45200901	38592	2	79742	ENST00000377934.4	-65546	ENSG00000147113	DIPK2B	divergent protein kinase domain 2B	NO
Peak_124522	21.0229	22.7665	24.5803	17.4655	14.4215	31.1116	21.8947	-0.114006	0.691893	-0.164774	0.869122	NA	chrX	45295694	45295888	195	*	Intron (ENST00000438181.5/ENST00000438181.5, intron 2 of 3)	23	45162310	45200901	38592	2	79742	ENST00000377934.4	-94793	ENSG00000147113	DIPK2B	divergent protein kinase domain 2B	NO
Peak_124525	20.9201	34.761	15.642	26.1982	36.8549	32.6672	27.8406	-0.73818	0.603854	-1.22245	0.221538	0.7612	chrX	45446193	45446371	179	*	Distal Intergenic	23	45505388	45523644	18257	1	101927528	ENST00000435394.5	-59017	ENSG00000229563	LINC01204	long intergenic non-protein coding RNA 1204	NO
Peak_124526	33.9557	18.1934	22.9044	45.0071	20.831	15.5558	26.0746	0.896879	0.661785	1.35524	0.17534	0.718035	chrX	45479223	45479498	276	*	Distal Intergenic	23	45505388	45523644	18257	1	101927528	ENST00000435394.5	-25890	ENSG00000229563	LINC01204	long intergenic non-protein coding RNA 1204	NO
Peak_124527	104.626	94.1773	107.818	101.434	57.6859	130.669	99.4017	0.150375	0.389782	0.385793	0.69965	0.954064	chrX	45479605	45480423	819	*	Distal Intergenic	23	45505388	45523644	18257	1	101927528	ENST00000435394.5	-24965	ENSG00000229563	LINC01204	long intergenic non-protein coding RNA 1204	NO
Peak_124528	75.6553	64.0307	82.1205	69.1901	70.505	57.5565	69.843	0.242698	0.394993	0.614435	0.538928	0.916272	chrX	45506820	45507563	744	*	Promoter (1-2kb)	23	45505412	45527239	21828	1	101927528	ENST00000609127.1	1408	ENSG00000229563	LINC01204	long intergenic non-protein coding RNA 1204	NO
Peak_124529	8.38653	14.3279	10.0556	6.71748	22.4334	6.22232	11.3572	-0.765222	0.959136	-0.797825	0.424972	NA	chrX	45515288	45515458	171	*	Promoter (4-5kb)	23	45510484	45630202	119719	1	101927528	ENST00000422047.1	4804	ENSG00000229563	LINC01204	long intergenic non-protein coding RNA 1204	NO
Peak_124530	14.3157	12.7021	14.5247	14.1067	17.6263	7.7779	13.5089	0.175429	0.856792	0.204751	0.837767	NA	chrX	45515620	45515798	179	*	Intron (ENST00000435394.5/101927528, intron 2 of 2)	23	45510484	45630202	119719	1	101927528	ENST00000422047.1	5136	ENSG00000229563	LINC01204	long intergenic non-protein coding RNA 1204	NO
Peak_124532	17.9538	11.8073	15.0834	20.8242	9.61432	14.0002	14.8805	0.600507	0.81829	0.733857	0.463036	NA	chrX	45517515	45517638	124	*	Intron (ENST00000435394.5/101927528, intron 2 of 2)	23	45510484	45630202	119719	1	101927528	ENST00000422047.1	7031	ENSG00000229563	LINC01204	long intergenic non-protein coding RNA 1204	NO
Peak_124534	28.8508	16.591	33.5186	24.1829	17.6263	15.5558	22.7209	0.801228	0.673324	1.18996	0.234062	0.771927	chrX	45623087	45623495	409	*	Intron (ENST00000422047.1/101927528, intron 2 of 4)	23	45730752	45731688	937	1	392452	ENST00000377927.3	-107257	NA	LOC392452	mitochondrial fission factor pseudogene	NO
Peak_124535	94.3049	114.254	73.7408	114.869	100.95	127.558	104.279	-0.280705	0.354834	-0.791087	0.428893	0.878808	chrX	45710011	45710885	875	*	Distal Intergenic	23	45730752	45731688	937	1	392452	ENST00000377927.3	-19867	NA	LOC392452	mitochondrial fission factor pseudogene	NO
Peak_124536	13.9833	9.59092	11.1729	16.7937	17.6263	1.55558	11.7871	0.546585	1.01788	0.536985	0.591278	NA	chrX	45715086	45715194	109	*	Distal Intergenic	23	45730752	45731688	937	1	392452	ENST00000377927.3	-15558	NA	LOC392452	mitochondrial fission factor pseudogene	NO
Peak_124537	12.6432	14.2343	7.821	17.4655	16.0239	12.4446	13.4387	-0.177783	0.865257	-0.205469	0.837206	NA	chrX	45756623	45756723	101	*	Intron (ENST00000602461.1/ENST00000602461.1, intron 1 of 1)	23	45747015	45747124	110	2	407007	ENST00000384992.3	-9499	ENSG00000207725	MIR222	microRNA 222	NO
Peak_124539	54.3669	45.0127	43.5741	65.1596	46.4692	43.5562	49.6898	0.269416	0.468966	0.574488	0.565637	0.923676	chrX	45758283	45759039	757	*	Intron (ENST00000602461.1/ENST00000602461.1, intron 1 of 1)	23	45747015	45747124	110	2	407007	ENST00000384992.3	-11159	ENSG00000207725	MIR222	microRNA 222	NO
Peak_124541	32.5419	42.042	36.8704	28.2134	56.0835	28.0004	37.292	-0.36528	0.545681	-0.669401	0.50324	0.905789	chrX	45770184	45770414	231	*	Exon (ENST00000602461.1/ENST00000602461.1, exon 1 of 2)	23	45747015	45747124	110	2	407007	ENST00000384992.3	-23060	ENSG00000207725	MIR222	microRNA 222	NO
Peak_124542	31.5943	40.346	32.9599	30.2287	46.4692	34.2228	35.9701	-0.350964	0.525978	-0.667259	0.504607	0.906361	chrX	45771188	45771440	253	*	Distal Intergenic	23	45747015	45747124	110	2	407007	ENST00000384992.3	-24064	ENSG00000207725	MIR222	microRNA 222	NO
Peak_124543	7.38579	4.78376	3.35186	11.4197	8.01193	1.55558	6.08477	0.623249	1.34255	0.464229	0.642484	NA	chrX	45771714	45771816	103	*	Distal Intergenic	23	45747015	45747124	110	2	407007	ENST00000384992.3	-24590	ENSG00000207725	MIR222	microRNA 222	NO
Peak_124544	13.1984	11.7371	12.2901	14.1067	4.80716	18.667	12.4677	0.164374	0.920611	0.178549	0.858292	NA	chrX	45775160	45775327	168	*	Distal Intergenic	23	45747015	45747124	110	2	407007	ENST00000384992.3	-28036	ENSG00000207725	MIR222	microRNA 222	NO
Peak_124545	29.3597	26.9129	28.4908	30.2287	32.0477	21.7781	28.1363	0.126264	0.595071	0.212183	0.831964	0.978147	chrX	45775495	45775812	318	*	Distal Intergenic	23	45747015	45747124	110	2	407007	ENST00000384992.3	-28371	ENSG00000207725	MIR222	microRNA 222	NO
Peak_124547	11.1232	3.18137	16.2006	6.04573	4.80716	1.55558	7.15228	1.81681	1.29718	1.40059	0.161338	NA	chrX	45782057	45782128	72	*	Distal Intergenic	23	45747015	45747124	110	2	407007	ENST00000384992.3	-34933	ENSG00000207725	MIR222	microRNA 222	NO
Peak_124549	11.9149	14.2108	8.37964	15.4502	14.4215	14.0002	13.0629	-0.260408	0.859984	-0.302805	0.762038	NA	chrX	45801160	45801388	229	*	Distal Intergenic	23	45848074	45851490	3417	2	401585	ENST00000456532.1	50102	ENSG00000231566	LINC02595	long intergenic non-protein coding RNA 2595	NO
Peak_124551	52.8999	79.0662	54.747	51.0529	88.1313	70.0011	65.9831	-0.578442	0.398923	-1.45001	0.147056	0.687838	chrX	45803379	45804045	667	*	Distal Intergenic	23	45848074	45851490	3417	2	401585	ENST00000456532.1	47445	ENSG00000231566	LINC02595	long intergenic non-protein coding RNA 2595	NO
Peak_124552	27.6307	30.1177	22.3457	32.9157	38.4573	21.7781	28.8742	-0.126234	0.605301	-0.208547	0.834802	0.979344	chrX	45806807	45807153	347	*	Distal Intergenic	23	45848074	45851490	3417	2	401585	ENST00000456532.1	44337	ENSG00000231566	LINC02595	long intergenic non-protein coding RNA 2595	NO
Peak_124553	54.36	60.6621	50.2778	58.4421	52.8788	68.4455	57.5111	-0.160403	0.427497	-0.375216	0.7075	0.95565	chrX	45824493	45824794	302	*	Distal Intergenic	23	45848074	45851490	3417	2	401585	ENST00000456532.1	26696	ENSG00000231566	LINC02595	long intergenic non-protein coding RNA 2595	NO
Peak_124554	20.6304	22.8836	25.1389	16.122	22.4334	23.3337	21.757	-0.145309	0.672781	-0.215983	0.829001	NA	chrX	45849348	45849514	167	*	Promoter (1-2kb)	23	45848074	45851490	3417	2	401585	ENST00000456532.1	1976	ENSG00000231566	LINC02595	long intergenic non-protein coding RNA 2595	NO
Peak_124556	12.4136	5.53814	13.4074	11.4197	6.40955	4.66674	8.97586	1.16713	1.06445	1.09646	0.272879	NA	chrX	45850810	45850969	160	*	Promoter (<=1kb)	23	45848074	45851490	3417	2	401585	ENST00000456532.1	521	ENSG00000231566	LINC02595	long intergenic non-protein coding RNA 2595	NO
Peak_124558	37.5304	28.3515	30.7254	44.3354	24.0358	32.6672	32.9409	0.400638	0.565336	0.708672	0.478528	0.898009	chrX	45851494	45851933	440	*	Promoter (<=1kb)	23	45848074	45851490	3417	2	401585	ENST00000456532.1	-4	ENSG00000231566	LINC02595	long intergenic non-protein coding RNA 2595	NO
Peak_124562	9.17482	7.07032	5.58643	12.7632	4.80716	9.33348	8.12257	0.366848	1.11171	0.329986	0.741411	NA	chrX	46257544	46257636	93	*	Distal Intergenic	23	46325924	46327645	1722	2	101927574	ENST00000446884.1	70009	ENSG00000236751	LINC01186	long intergenic non-protein coding RNA 1186	NO
Peak_124563	10.0659	4.71355	10.0556	10.0762	3.20477	6.22232	7.38972	1.09169	1.16899	0.933879	0.350366	NA	chrX	46268612	46268675	64	*	Distal Intergenic	23	46325924	46327645	1722	2	101927574	ENST00000446884.1	58970	ENSG00000236751	LINC01186	long intergenic non-protein coding RNA 1186	NO
Peak_124564	8.1672	7.18734	5.58643	10.748	12.8191	1.55558	7.67727	0.184097	1.1969	0.153812	0.877758	NA	chrX	46280051	46280151	101	*	Distal Intergenic	23	46325924	46327645	1722	2	101927574	ENST00000446884.1	47494	ENSG00000236751	LINC01186	long intergenic non-protein coding RNA 1186	NO
Peak_124565	12.2474	10.1347	11.7315	12.7632	1.60239	18.667	11.191	0.267605	1.03086	0.259593	0.795178	NA	chrX	46311333	46311442	110	*	Distal Intergenic	23	46325924	46327645	1722	2	101927574	ENST00000446884.1	16203	ENSG00000236751	LINC01186	long intergenic non-protein coding RNA 1186	NO
Peak_124566	18.1765	11.8775	16.2006	20.1524	14.4215	9.33348	15.027	0.613688	0.813427	0.754447	0.450581	NA	chrX	46320495	46320702	208	*	Distal Intergenic	23	46325924	46327645	1722	2	101927574	ENST00000446884.1	6943	ENSG00000236751	LINC01186	long intergenic non-protein coding RNA 1186	NO
Peak_124568	84.1018	87.5283	88.2656	79.9381	81.7217	93.3348	85.815	-0.0571326	0.355714	-0.160614	0.872397	0.985792	chrX	46325355	46325932	578	*	Promoter (1-2kb)	23	46325924	46327645	1722	2	101927574	ENST00000446884.1	1713	ENSG00000236751	LINC01186	long intergenic non-protein coding RNA 1186	NO
Peak_124569	7.04303	8.67271	10.0556	4.03049	8.01193	9.33348	7.85787	-0.291663	1.106	-0.263711	0.792003	NA	chrX	46326276	46326387	112	*	Promoter (1-2kb)	23	46325924	46327645	1722	2	101927574	ENST00000446884.1	1258	ENSG00000236751	LINC01186	long intergenic non-protein coding RNA 1186	NO
Peak_124571	24.6678	14.9184	18.4352	30.9004	9.61432	20.2225	19.7931	0.719193	0.743747	0.966986	0.333551	NA	chrX	46333764	46333971	208	*	Distal Intergenic	23	46325924	46327645	1722	2	101927574	ENST00000446884.1	-6119	ENSG00000236751	LINC01186	long intergenic non-protein coding RNA 1186	NO
Peak_124572	10.0093	7.87151	10.6142	9.40448	6.40955	9.33348	8.94043	0.346381	1.0277	0.337045	0.736083	NA	chrX	46376380	46376476	97	*	Distal Intergenic	23	46325924	46327645	1722	2	101927574	ENST00000446884.1	-48735	ENSG00000236751	LINC01186	long intergenic non-protein coding RNA 1186	NO
Peak_124573	9.56036	22.8836	11.7315	7.38923	22.4334	23.3337	16.222	-1.25247	0.770447	-1.62564	0.104027	NA	chrX	46405025	46405125	101	*	Distal Intergenic	23	46446857	46474639	27783	1	55634	ENST00000344302.8	-41732	ENSG00000147121	KRBOX4	KRAB box domain containing 4	NO
Peak_124574	41.7133	41.6207	45.8087	37.6179	27.2406	56.0009	41.667	0.00284986	0.521834	0.00546124	0.995643	0.999705	chrX	46444093	46444369	277	*	Promoter (2-3kb)	23	46446857	46474639	27783	1	55634	ENST00000344302.8	-2488	ENSG00000147121	KRBOX4	KRAB box domain containing 4	NO
Peak_124576	65.0411	84.3235	60.8921	69.1901	75.3122	93.3348	74.6823	-0.376404	0.379353	-0.992226	0.321087	0.828922	chrX	46545071	46545668	598	*	Promoter (<=1kb)	23	46545493	46548408	2916	1	401588	ENST00000421685.2	0	ENSG00000230844	ZNF674-AS1	ZNF674 antisense RNA 1 (head to head)	NO
Peak_124579	41.6602	33.9364	43.0155	40.3049	33.6501	34.2228	37.7983	0.296349	0.514116	0.576425	0.564328	0.923271	chrX	46573604	46574261	658	*	Promoter (<=1kb)	23	46573784	46598408	24625	1	56548	ENST00000276055.3	0	ENSG00000147119	CHST7	carbohydrate sulfotransferase 7	NO
Peak_124581	12.8626	7.89492	12.2901	13.435	8.01193	7.7779	10.3787	0.703543	0.965495	0.728687	0.466193	NA	chrX	46582453	46582547	95	*	Intron (ENST00000276055.3/56548, intron 1 of 1)	23	46573784	46598408	24625	1	56548	ENST00000276055.3	8669	ENSG00000147119	CHST7	carbohydrate sulfotransferase 7	NO
Peak_124582	24.834	8.6259	20.1111	29.5569	4.80716	12.4446	16.73	1.51893	0.833351	1.82268	0.0683519	NA	chrX	46583028	46583259	232	*	Intron (ENST00000276055.3/56548, intron 1 of 1)	23	46573784	46598408	24625	1	56548	ENST00000276055.3	9244	ENSG00000147119	CHST7	carbohydrate sulfotransferase 7	NO
Peak_124584	11.8584	3.13456	8.93828	14.7785	1.60239	4.66674	7.49647	1.91101	1.25263	1.5256	0.12711	NA	chrX	46704172	46704267	96	*	Intron (ENST00000616978.4/84679, intron 1 of 16)	23	46606295	46669686	63392	2	84679	ENST00000489574.2	-34486	ENSG00000065923	SLC9A7	solute carrier family 9 member A7	NO
Peak_124586	32.7047	16.591	41.8982	23.5112	17.6263	15.5558	24.6479	0.983535	0.669771	1.46847	0.141978	0.682772	chrX	46710453	46710799	347	*	Intron (ENST00000616978.4/84679, intron 1 of 16)	23	46606295	46669686	63392	2	84679	ENST00000489574.2	-40767	ENSG00000065923	SLC9A7	solute carrier family 9 member A7	NO
Peak_124587	7.88788	5.51474	5.02778	10.748	4.80716	6.22232	6.70131	0.509029	1.20642	0.421934	0.673073	NA	chrX	46723441	46723524	84	*	Intron (ENST00000616978.4/84679, intron 1 of 16)	23	46605318	46759055	153738	2	84679	ENST00000328306.4	35531	ENSG00000065923	SLC9A7	solute carrier family 9 member A7	NO
Peak_124588	12.9791	11.0997	7.821	18.1372	14.4215	7.7779	12.0394	0.2208	0.929304	0.237597	0.812193	NA	chrX	46758678	46758905	228	*	Promoter (<=1kb)	23	46605318	46759055	153738	2	84679	ENST00000328306.4	150	ENSG00000065923	SLC9A7	solute carrier family 9 member A7	NO
Peak_124589	39.878	43.2465	34.0772	45.6789	32.0477	54.4453	41.5623	-0.121048	0.512275	-0.236295	0.813204	0.975065	chrX	46759079	46759602	524	*	Promoter (<=1kb)	23	46599252	46759172	159921	2	84679	ENST00000616978.4	0	ENSG00000065923	SLC9A7	solute carrier family 9 member A7	NO
Peak_124592	15.0406	21.2578	17.3179	12.7632	17.6263	24.8893	18.1492	-0.496687	0.727778	-0.68247	0.494942	NA	chrX	46770845	46770945	101	*	Distal Intergenic	23	46599252	46759172	159921	2	84679	ENST00000616978.4	-11673	ENSG00000065923	SLC9A7	solute carrier family 9 member A7	NO
Peak_124593	46.2597	56.1358	34.0772	58.4421	62.4931	49.7786	51.1977	-0.283238	0.472887	-0.598954	0.549204	0.91895	chrX	46792067	46792674	608	*	Distal Intergenic	23	46599252	46759172	159921	2	84679	ENST00000616978.4	-32895	ENSG00000065923	SLC9A7	solute carrier family 9 member A7	NO
Peak_124594	74.0993	96.8617	70.9476	77.2511	81.7217	112.002	85.4805	-0.388069	0.362492	-1.07056	0.284367	0.811584	chrX	46836692	46837508	817	*	Promoter (<=1kb)	23	46836940	46882358	45419	1	6102	ENST00000218340.3	0	ENSG00000102218	RP2	RP2 activator of ARL3 GTPase	NO
Peak_124597	17.611	25.9947	21.7871	13.435	22.4334	29.556	21.8029	-0.557201	0.674965	-0.825526	0.409073	NA	chrX	46840241	46840448	208	*	Promoter (3-4kb)	23	46836940	46882358	45419	1	6102	ENST00000218340.3	3301	ENSG00000102218	RP2	RP2 activator of ARL3 GTPase	NO
Peak_124598	47.0411	46.6151	36.3118	57.7704	49.674	43.5562	46.8281	0.0096186	0.48372	0.0198846	0.984135	0.99858	chrX	46903751	46904213	463	*	Promoter (4-5kb)	23	46887417	46899703	12287	2	724087	ENST00000377879.7	-4048	ENSG00000204904	LINC01545	long intergenic non-protein coding RNA 1545	NO
Peak_124599	6.8837	13.4097	1.67593	12.0915	12.8191	14.0002	10.1467	-0.979306	1.06748	-0.917402	0.358932	NA	chrX	46912135	46912233	99	*	Promoter (<=1kb)	23	46912276	47027976	115701	1	9767	ENST00000424392.5	-43	ENSG00000102221	JADE3	jade family PHD finger 3	NO
Peak_124600	15.3268	11.8775	11.1729	19.4807	14.4215	9.33348	13.6021	0.364644	0.859132	0.424433	0.67125	NA	chrX	46912351	46912429	79	*	Promoter (<=1kb)	23	46912433	47061241	148809	1	9767	ENST00000614628.4	-4	ENSG00000102221	JADE3	jade family PHD finger 3	NO
Peak_124601	13.195	18.1466	15.642	10.748	17.6263	18.667	15.6708	-0.455651	0.777142	-0.586317	0.557663	NA	chrX	46965501	46965618	118	*	Intron (ENST00000424392.5/9767, intron 1 of 5)	23	46912796	47024783	111988	1	9767	ENST00000455411.1	52705	ENSG00000102221	JADE3	jade family PHD finger 3	NO
Peak_124602	16.9993	17.9594	17.8766	16.122	4.80716	31.1116	17.4793	-0.0822372	0.839326	-0.0979801	0.921948	NA	chrX	46967512	46967749	238	*	Intron (ENST00000424392.5/9767, intron 1 of 5)	23	46912796	47024783	111988	1	9767	ENST00000455411.1	54716	ENSG00000102221	JADE3	jade family PHD finger 3	NO
Peak_124605	26.4431	29.4101	34.0772	18.809	43.2644	15.5558	27.9266	-0.146417	0.65905	-0.222163	0.824187	0.976911	chrX	47129208	47129419	212	*	Distal Intergenic	23	47144869	47186811	41943	1	8241	ENST00000377604.7	-15450	ENSG00000182872	RBM10	RNA binding motif protein 10	NO
Peak_124606	10.179	16.5676	8.93828	11.4197	16.0239	17.1114	13.3733	-0.706061	0.832827	-0.847789	0.396555	NA	chrX	47129521	47129662	142	*	Distal Intergenic	23	47144869	47186811	41943	1	8241	ENST00000377604.7	-15207	ENSG00000182872	RBM10	RNA binding motif protein 10	NO
Peak_124608	90.6034	81.8965	80.4446	100.762	68.9026	94.8904	86.25	0.143141	0.368836	0.388088	0.697951	0.954052	chrX	47144633	47145311	679	*	Promoter (<=1kb)	23	47142220	47145038	2819	2	54539	ENST00000276062.8	0	ENSG00000147123	NDUFB11	NADH:ubiquinone oxidoreductase subunit B11	NO
Peak_124610	8.28031	2.38018	4.46914	12.0915	3.20477	1.55558	5.33024	1.7962	1.47354	1.21897	0.222856	NA	chrX	47146158	47146263	106	*	Promoter (<=1kb)	23	47142216	47145504	3289	2	54539	ENST00000377811.3	-654	ENSG00000147123	NDUFB11	NADH:ubiquinone oxidoreductase subunit B11	NO
Peak_124612	29.5825	48.0069	29.6081	29.5569	38.4573	57.5565	38.7947	-0.699535	0.51188	-1.3666	0.17175	0.715664	chrX	47190665	47190976	312	*	Promoter (<=1kb)	23	47190861	47215128	24268	1	7317	ENST00000377351.8	0	ENSG00000130985	UBA1	ubiquitin like modifier activating enzyme 1	NO
Peak_124614	9.62036	11.8307	7.821	11.4197	11.2167	12.4446	10.7255	-0.302863	0.931492	-0.325137	0.745077	NA	chrX	47191419	47191559	141	*	Promoter (<=1kb)	23	47191423	47199613	8191	1	7317	ENST00000427561.5	0	ENSG00000130985	UBA1	ubiquitin like modifier activating enzyme 1	NO
Peak_124615	88.5847	48.9485	83.7964	93.373	49.674	48.223	68.7666	0.855136	0.400849	2.13331	0.032899	0.42126	chrX	47193058	47193935	878	*	Promoter (<=1kb)	23	47193829	47201610	7782	1	7317	ENST00000442035.5	0	ENSG00000130985	UBA1	ubiquitin like modifier activating enzyme 1	NO
Peak_124616	16.2778	28.3983	11.7315	20.8242	27.2406	29.556	22.3381	-0.809933	0.669523	-1.20972	0.226387	0.764946	chrX	47194044	47194421	378	*	Promoter (<=1kb)	23	47193842	47215128	21287	1	7317	ENST00000335972.10	202	ENSG00000130985	UBA1	ubiquitin like modifier activating enzyme 1	NO
Peak_124618	282.81	249.976	268.707	296.913	233.948	266.004	266.393	0.177139	0.233561	0.758428	0.448195	0.886629	chrX	47217211	47219333	2123	*	Promoter (<=1kb)	23	47217860	47222380	4521	1	5127	ENST00000517997.5	0	ENSG00000102225	CDK16	cyclin dependent kinase 16	NO
Peak_124619	12.5832	11.9009	11.7315	13.435	16.0239	7.7779	12.2421	0.0814676	0.891183	0.0914151	0.927163	NA	chrX	47232893	47233101	209	*	Promoter (<=1kb)	23	47232984	47240371	7388	1	8237	ENST00000478596.5	0	ENSG00000102226	USP11	ubiquitin specific peptidase 11	NO
Peak_124620	82.7445	104.85	101.673	63.8161	96.1432	113.557	93.7974	-0.338307	0.367653	-0.920179	0.357479	0.84643	chrX	47233238	47233846	609	*	Promoter (<=1kb)	23	47233392	47240868	7477	1	8237	ENST00000377080.7	0	ENSG00000102226	USP11	ubiquitin specific peptidase 11	NO
Peak_124621	117.768	66.4811	120.667	114.869	78.5169	54.4453	92.1245	0.826526	0.361577	2.28589	0.0222607	0.362552	chrX	47361499	47362445	947	*	Distal Intergenic	23	47370583	47414305	43723	1	7712	ENST00000377073.3	-8138	ENSG00000147117	ZNF157	zinc finger protein 157	NO
Peak_124623	20.6973	14.0938	14.5247	26.8699	6.40955	21.7781	17.3956	0.546533	0.81548	0.670197	0.502732	NA	chrX	47482544	47482734	191	*	Promoter (<=1kb)	23	47445879	47482585	36707	2	7592	ENST00000313116.11	0	ENSG00000147124	ZNF41	zinc finger protein 41	NO
Peak_124624	9.17138	13.3863	8.93828	9.40448	11.2167	15.5558	11.2788	-0.547129	0.904745	-0.604733	0.545356	NA	chrX	47482865	47483041	177	*	Promoter (<=1kb)	23	47445879	47482946	37068	2	7592	ENST00000377065.8	0	ENSG00000147124	ZNF41	zinc finger protein 41	NO
Peak_124625	10.2921	11.7839	7.821	12.7632	8.01193	15.5558	11.038	-0.20221	0.938764	-0.2154	0.829455	NA	chrX	47483156	47483306	151	*	Promoter (<=1kb)	23	47445879	47482946	37068	2	7592	ENST00000377065.8	-210	ENSG00000147124	ZNF41	zinc finger protein 41	NO
Peak_124626	8.61274	21.3982	7.821	9.40448	27.2406	15.5558	15.0055	-1.31437	0.805657	-1.63143	0.102799	NA	chrX	47514681	47514814	134	*	Distal Intergenic	23	47483571	47484823	1253	1	203414	ENST00000357412.2	31110	NA	LINC01560	long intergenic non-protein coding RNA 1560	NO
Peak_124627	25.3327	22.0824	25.1389	25.5264	20.831	23.3337	23.7075	0.197569	0.638599	0.309378	0.757034	0.964745	chrX	47523467	47523657	191	*	Distal Intergenic	23	47561100	47571920	10821	1	369	ENST00000290277.10	-37443	ENSG00000078061	ARAF	A-Raf proto-oncogene, serine/threonine kinase	NO
Peak_124629	25.6617	15.86	31.8426	19.4807	20.831	10.8891	20.7609	0.700126	0.722137	0.969519	0.332286	NA	chrX	47541202	47541486	285	*	Distal Intergenic	23	47561100	47571920	10821	1	369	ENST00000290277.10	-19614	ENSG00000078061	ARAF	A-Raf proto-oncogene, serine/threonine kinase	NO
Peak_124630	43.2899	26.2053	36.8704	49.7094	36.8549	15.5558	34.7476	0.724991	0.582609	1.24439	0.213358	0.753458	chrX	47556209	47556391	183	*	Promoter (4-5kb)	23	47561100	47571920	10821	1	369	ENST00000290277.10	-4709	ENSG00000078061	ARAF	A-Raf proto-oncogene, serine/threonine kinase	NO
Peak_124632	93.0642	99.1951	82.6791	103.449	81.7217	116.668	96.1296	-0.0947177	0.354772	-0.266982	0.789483	0.971034	chrX	47560902	47561630	729	*	Promoter (<=1kb)	23	47561100	47571920	10821	1	369	ENST00000290277.10	0	ENSG00000078061	ARAF	A-Raf proto-oncogene, serine/threonine kinase	NO
Peak_124633	50.7322	55.4516	39.6636	61.8008	68.9026	42.0007	53.0919	-0.130609	0.471645	-0.276922	0.78184	0.969142	chrX	47582143	47582476	334	*	Promoter (<=1kb)	23	47582313	47586789	4477	1	7076	ENST00000218388.8	0	ENSG00000102265	TIMP1	TIMP metallopeptidase inhibitor 1	NO
Peak_124634	122.534	164.074	113.404	131.663	157.034	171.114	143.304	-0.422688	0.289091	-1.46213	0.143707	0.684285	chrX	47650285	47651126	842	*	Promoter (<=1kb)	23	47635521	47650488	14968	2	2002	ENST00000247161.7	0	ENSG00000126767	ELK1	ETS transcription factor ELK1	NO
Peak_124635	96.356	108.833	93.2933	99.4188	102.553	115.113	102.594	-0.17655	0.328496	-0.537449	0.590958	0.929643	chrX	47658596	47659352	757	*	Promoter (<=1kb)	23	47658833	47660111	1279	1	100133957	ENST00000591832.1	0	ENSG00000267064	UXT-AS1	UXT antisense RNA 1	NO
Peak_124636	28.957	26.6789	39.105	18.809	16.0239	37.3339	27.8179	0.121175	0.65896	0.183889	0.854101	0.982523	chrX	47662294	47662675	382	*	Promoter (3-4kb)	23	47651798	47659161	7364	2	8409	ENST00000333119.7	-3133	ENSG00000126756	UXT	ubiquitously expressed prefoldin like chaperone	NO
Peak_124637	9.44726	2.38018	12.8488	6.04573	3.20477	1.55558	5.91372	1.9974	1.41561	1.41099	0.158249	NA	chrX	47683710	47683799	90	*	Distal Intergenic	23	47707191	47736628	29438	1	392459	ENST00000483225.5	-23392	ENSG00000187893	CXXC1P1	CXXC finger protein 1 pseudogene 1	NO
Peak_124638	73.311	52.8608	75.4168	71.2053	51.2764	54.4453	63.0859	0.47208	0.409489	1.15285	0.248971	0.785722	chrX	47836315	47837025	711	*	Promoter (<=1kb)	23	47836902	47922211	85310	1	347344	ENST00000376954.5	0	ENSG00000197779	ZNF81	zinc finger protein 81	NO
Peak_124639	7.82788	9.4505	8.93828	6.71748	8.01193	10.8891	8.63919	-0.269594	1.03275	-0.261045	0.794057	NA	chrX	47862835	47862946	112	*	Intron (ENST00000376954.5/347344, intron 3 of 5)	23	47846173	47861045	14873	1	347344	ENST00000483520.1	16662	ENSG00000197779	ZNF81	zinc finger protein 81	NO
Peak_124641	17.4448	12.6553	20.1111	14.7785	14.4215	10.8891	15.05	0.466757	0.807434	0.578074	0.563214	NA	chrX	47991378	47991590	213	*	Intron (ENST00000376950.4/347344, intron 4 of 4)	23	47974851	48003955	29105	2	7569	ENST00000376943.7	12365	ENSG00000147118	ZNF182	zinc finger protein 182	NO
Peak_124642	25.1665	33.2523	23.463	26.8699	40.0597	26.4449	29.2094	-0.402206	0.583528	-0.689266	0.490656	0.90213	chrX	48003938	48004212	275	*	Promoter (<=1kb)	23	47974851	48003955	29105	2	7569	ENST00000376943.7	0	ENSG00000147118	ZNF182	zinc finger protein 182	NO
Peak_124643	40.6491	26.0883	46.3674	34.9309	28.843	23.3337	33.3687	0.642812	0.559942	1.148	0.25097	0.786524	chrX	48021066	48021883	818	*	Intron (ENST00000428463.5/57232, intron 9 of 11)	23	48007796	48009729	1934	1	729201	ENST00000376940.3	13270	ENSG00000171478	SPACA5B	sperm acrosome associated 5B	NO
Peak_124645	27.6272	25.9479	25.6976	29.5569	19.2286	32.6672	26.7876	0.0875357	0.615622	0.142191	0.886929	0.988163	chrX	48071602	48071971	370	*	Promoter (<=1kb)	23	48058180	48071658	13479	2	57232	ENST00000442455.7	0	ENSG00000221994	ZNF630	zinc finger protein 630	NO
Peak_124646	10.2887	10.1581	11.1729	9.40448	3.20477	17.1114	10.2234	0.0158066	1.02219	0.0154634	0.987662	NA	chrX	48288017	48288126	110	*	Distal Intergenic	23	48296816	48304867	8052	2	280660	ENST00000376909.6	16741	ENSG00000204648	SSX9P	SSX family member 9, pseudogene	NO
Peak_124647	10.2356	13.3628	8.37964	12.0915	9.61432	17.1114	11.7992	-0.390349	0.900544	-0.43346	0.664681	NA	chrX	48430294	48430373	80	*	Distal Intergenic	23	48402082	48411910	9829	2	548313	ENST00000619890.1	-18384	ENSG00000269791	SSX4B	SSX family member 4B	NO
Peak_124648	12.8591	18.1232	15.642	10.0762	16.0239	20.2225	15.4912	-0.490799	0.786086	-0.624358	0.532393	NA	chrX	48465391	48465530	140	*	Promoter (1-2kb)	23	48460986	48466872	5887	2	92745	ENST00000494034.5	1342	ENSG00000017483	SLC38A5	solute carrier family 38 member 5	NO
Peak_124650	49.6081	56.0422	44.1328	55.0834	56.0835	56.0009	52.8251	-0.178056	0.44134	-0.403444	0.686621	0.951689	chrX	48475833	48476284	452	*	Promoter (<=1kb)	23	48476021	48486364	10344	1	24140	ENST00000396894.8	0	ENSG00000068438	FTSJ1	FtsJ RNA 2'-O-methyltransferase 1	NO
Peak_124652	92.3152	121.371	103.349	81.2815	108.962	133.78	106.843	-0.393182	0.332857	-1.18124	0.237509	0.77429	chrX	48487265	48487837	573	*	Distal Intergenic	23	48481632	48485984	4353	1	24140	ENST00000489599.1	5633	ENSG00000068438	FTSJ1	FtsJ RNA 2'-O-methyltransferase 1	NO
Peak_124653	12.6467	10.2283	4.46914	20.8242	8.01193	12.4446	11.4375	0.295207	1.00827	0.292784	0.769687	NA	chrX	48490784	48490895	112	*	Distal Intergenic	23	48481632	48485984	4353	1	24140	ENST00000489599.1	9152	ENSG00000068438	FTSJ1	FtsJ RNA 2'-O-methyltransferase 1	NO
Peak_124655	77.0588	97.3821	78.21	75.9076	64.0955	130.669	87.2204	-0.338974	0.39425	-0.859795	0.389902	0.861321	chrX	48498283	48498839	557	*	Distal Intergenic	23	48506523	48508838	2316	2	101927635	ENST00000445586.1	9999	ENSG00000224292	LOC101927635	uncharacterized LOC101927635	NO
Peak_124656	11.5756	18.1934	11.7315	11.4197	20.831	15.5558	14.8845	-0.651146	0.791908	-0.82225	0.410934	NA	chrX	48508406	48508632	227	*	Promoter (<=1kb)	23	48506523	48508838	2316	2	101927635	ENST00000445586.1	206	ENSG00000224292	LOC101927635	uncharacterized LOC101927635	NO
Peak_124657	13.255	15.0588	11.7315	14.7785	19.2286	10.8891	14.1569	-0.184711	0.825179	-0.223843	0.822879	NA	chrX	48508955	48509056	102	*	Promoter (<=1kb)	23	48508962	48520806	11845	1	64840	ENST00000359882.8	0	ENSG00000102312	PORCN	porcupine O-acyltransferase	NO
Peak_124658	44.3506	41.9016	39.6636	49.0376	46.4692	37.3339	43.1261	0.0807475	0.488082	0.165438	0.868599	0.985141	chrX	48521604	48521991	388	*	Promoter (<=1kb)	23	48521799	48528710	6912	1	10682	ENST00000276096.10	0	ENSG00000147155	EBP	EBP cholestenol delta-isomerase	NO
Peak_124659	54.9014	75.8614	68.1544	41.6484	81.7217	70.0011	65.3814	-0.46173	0.422446	-1.09299	0.274398	0.804048	chrX	48539264	48540046	783	*	Promoter (<=1kb)	23	48539457	48562609	23153	1	4943	ENST00000376771.8	0	ENSG00000068354	TBC1D25	TBC1 domain family member 25	NO
Peak_124661	63.4217	53.7556	56.9816	69.8618	59.2883	48.223	58.5887	0.237545	0.427418	0.555767	0.57837	0.925837	chrX	48574130	48574949	820	*	Promoter (<=1kb)	23	48574449	48576591	2143	1	5935	ENST00000472897.5	0	ENSG00000102317	RBM3	RNA binding motif protein 3	NO
Peak_124662	75.4994	73.4812	70.389	80.6098	78.5169	68.4455	74.4903	0.0383343	0.379589	0.100989	0.919559	0.991563	chrX	48597396	48598335	940	*	Promoter (<=1kb)	23	48597478	48608867	11390	1	64743	ENST00000376729.9	0	ENSG00000101940	WDR13	WD repeat domain 13	NO
Peak_124664	80.9865	109.517	69.2717	92.7013	96.1432	122.891	95.2517	-0.438582	0.353064	-1.24222	0.214157	0.753994	chrX	48676151	48677353	1203	*	Promoter (<=1kb)	23	48676596	48686871	10276	1	7454	ENST00000450772.5	0	ENSG00000015285	WAS	WASP actin nucleation promoting factor	NO
Peak_124666	23.7167	23.755	17.8766	29.5569	28.843	18.667	23.7359	-0.00548623	0.660798	-0.00830244	0.993376	0.999267	chrX	48695548	48695925	378	*	Promoter (<=1kb)	23	48695554	48709010	13457	1	6839	ENST00000337852.10	0	ENSG00000101945	SUV39H1	suppressor of variegation 3-9 homolog 1	NO
Peak_124668	53.4055	59.2704	53.0711	53.7399	64.0955	54.4453	56.3379	-0.149954	0.425992	-0.352011	0.72483	0.958325	chrX	48696346	48696816	471	*	Promoter (<=1kb)	23	48696595	48709012	12418	1	6839	ENST00000376687.3	0	ENSG00000101945	SUV39H1	suppressor of variegation 3-9 homolog 1	NO
Peak_124669	16.4372	8.74292	20.1111	12.7632	12.8191	4.66674	12.59	0.917787	0.92446	0.992782	0.320816	NA	chrX	48704247	48704357	111	*	Promoter (<=1kb)	23	48705261	48707844	2584	1	6839	ENST00000482260.1	-904	ENSG00000101945	SUV39H1	suppressor of variegation 3-9 homolog 1	NO
Peak_124670	57.1001	75.107	53.0711	61.1291	83.3241	66.8899	66.1035	-0.396261	0.400111	-0.990376	0.32199	0.82966	chrX	48737162	48737745	584	*	Exon (ENST00000416061.1/ENST00000416061.1, exon 1 of 3)	23	48761750	48773646	11897	1	392465	ENST00000303227.10	-24005	ENSG00000171433	GLOD5	glyoxalase domain containing 5	NO
Peak_124671	14.6019	13.4331	8.37964	20.8242	14.4215	12.4446	14.0175	0.113317	0.86144	0.131544	0.895345	NA	chrX	48801255	48801444	190	*	Promoter (<=1kb)	23	48801377	48805661	4285	1	10013	ENST00000423941.5	0	ENSG00000094631	HDAC6	histone deacetylase 6	NO
Peak_124672	181.232	214.391	190.497	171.968	193.889	234.893	197.812	-0.242083	0.259594	-0.932542	0.351057	0.842569	chrX	48801553	48802613	1061	*	Promoter (<=1kb)	23	48801700	48806706	5007	1	10013	ENST00000376643.6	0	ENSG00000094631	HDAC6	histone deacetylase 6	NO
Peak_124674	91.9641	118.119	63.6853	120.243	99.348	136.891	105.042	-0.365873	0.380095	-0.962584	0.335756	0.83563	chrX	48891148	48891990	843	*	Downstream (1-2kb)	23	48893554	48897228	3675	2	10245	ENST00000472645.1	5238	ENSG00000126768	TIMM17B	translocase of inner mitochondrial membrane 17B	NO
Peak_124675	127.172	157.308	120.667	133.678	173.058	141.558	142.24	-0.307166	0.292372	-1.0506	0.293443	0.816507	chrX	48897212	48898322	1111	*	Promoter (<=1kb)	23	48897912	48903142	5231	1	10084	ENST00000376563.5	0	ENSG00000102103	PQBP1	polyglutamine binding protein 1	NO
Peak_124676	12.0743	11.9009	16.7593	7.38923	16.0239	7.7779	11.9876	0.0299896	0.929325	0.0322703	0.974256	NA	chrX	48911148	48911465	318	*	Promoter (<=1kb)	23	48903184	48911634	8451	2	7355	ENST00000635460.1	169	ENSG00000102100	SLC35A2	solute carrier family 35 member A2	NO
Peak_124677	55.5373	53.6152	48.6019	62.4726	49.674	57.5565	54.5762	0.0481651	0.439753	0.109528	0.912784	0.990728	chrX	48911588	48912148	561	*	Promoter (<=1kb)	23	48903180	48911651	8472	2	7355	ENST00000635285.1	0	ENSG00000102100	SLC35A2	solute carrier family 35 member A2	NO
Peak_124679	27.7438	33.9598	21.2284	34.2592	35.2525	32.6672	30.8518	-0.296154	0.576057	-0.514105	0.607179	0.934281	chrX	48917215	48917529	315	*	Promoter (1-2kb)	23	48914396	48915735	1340	2	11040	ENST00000442430.1	-1480	ENSG00000102096	PIM2	Pim-2 proto-oncogene, serine/threonine kinase	NO
Peak_124681	75.8318	66.5279	73.7408	77.9228	81.7217	51.3341	71.1799	0.189778	0.40169	0.472449	0.636606	0.941002	chrX	48918379	48919250	872	*	Promoter (<=1kb)	23	48913182	48919024	5843	2	11040	ENST00000376509.4	0	ENSG00000102096	PIM2	Pim-2 proto-oncogene, serine/threonine kinase	NO
Peak_124683	7.55545	3.95916	1.67593	13.435	4.80716	3.11116	5.7573	0.923445	1.41895	0.650793	0.51518	NA	chrX	48956652	48956741	90	*	Promoter (<=1kb)	23	48925934	48957056	31123	2	55593	ENST00000484499.5	315	ENSG00000068308	OTUD5	OTU deubiquitinase 5	NO
Peak_124684	82.2631	109.704	79.8859	84.6403	108.962	110.446	95.9837	-0.415904	0.335484	-1.23971	0.215082	0.754876	chrX	48957883	48958652	770	*	Promoter (<=1kb)	23	48922640	48957894	35255	2	55593	ENST00000610466.4	0	ENSG00000068308	OTUD5	OTU deubiquitinase 5	NO
Peak_124685	14.5419	18.9712	12.2901	16.7937	20.831	17.1114	16.7566	-0.386458	0.752686	-0.513438	0.607645	NA	chrX	48958829	48959054	226	*	Promoter (<=1kb)	23	48922943	48958386	35444	2	55593	ENST00000428668.2	-443	ENSG00000068308	OTUD5	OTU deubiquitinase 5	NO
Peak_124686	13.644	10.9827	14.5247	12.7632	6.40955	15.5558	12.3133	0.311259	0.900463	0.345666	0.729594	NA	chrX	48967317	48967475	159	*	Promoter (<=1kb)	23	48966090	48966758	669	2	3750	ENST00000419374.1	-559	ENSG00000102057	KCND1	potassium voltage-gated channel subfamily D member 1	NO
Peak_124687	9.78313	6.33934	12.8488	6.71748	8.01193	4.66674	8.06123	0.633212	1.11153	0.569674	0.568899	NA	chrX	48967577	48967866	290	*	Promoter (<=1kb)	23	48961378	48968386	7009	2	3750	ENST00000376477.5	520	ENSG00000102057	KCND1	potassium voltage-gated channel subfamily D member 1	NO
Peak_124689	18.3993	17.2284	17.3179	19.4807	8.01193	26.4449	17.8139	0.0906282	0.78054	0.11611	0.907566	NA	chrX	49001586	49002040	455	*	Promoter (<=1kb)	23	48991010	49002197	11188	2	56850	ENST00000622231.1	157	ENSG00000068400	GRIPAP1	GRIP1 associated protein 1	NO
Peak_124690	32.386	34.8781	25.1389	39.6332	44.8668	24.8893	33.632	-0.109234	0.57312	-0.190596	0.848842	0.981657	chrX	49002156	49002563	408	*	Promoter (<=1kb)	23	48973723	49002234	28512	2	56850	ENST00000593475.5	0	ENSG00000068400	GRIPAP1	GRIP1 associated protein 1	NO
Peak_124691	78.0202	45.5331	68.7131	87.3273	28.843	62.2232	61.7766	0.773132	0.458226	1.68723	0.0915591	0.601059	chrX	49039857	49040853	997	*	Promoter (<=1kb)	23	49031397	49039803	8407	2	7030	ENST00000487451.1	-54	ENSG00000068323	TFE3	transcription factor binding to IGHM enhancer 3	NO
Peak_124692	32.4957	34.7844	27.3735	37.6179	38.4573	31.1116	33.6401	-0.100565	0.548484	-0.183351	0.854523	0.982598	chrX	49041853	49042344	492	*	Promoter (1-2kb)	23	49028726	49043410	14685	2	7030	ENST00000493583.5	1066	ENSG00000068323	TFE3	transcription factor binding to IGHM enhancer 3	NO
Peak_124693	163.961	176.565	165.358	162.563	160.239	192.892	170.263	-0.107187	0.271725	-0.394468	0.693236	0.953036	chrX	49042957	49044010	1054	*	Promoter (<=1kb)	23	49028726	49043410	14685	2	7030	ENST00000493583.5	0	ENSG00000068323	TFE3	transcription factor binding to IGHM enhancer 3	NO
Peak_124694	12.3536	10.2517	17.3179	7.38923	9.61432	10.8891	11.3026	0.275623	0.945748	0.291434	0.77072	NA	chrX	49053402	49053623	222	*	Promoter (<=1kb)	23	49053572	49068464	14893	1	90060	ENST00000597275.5	0	ENSG00000147144	CCDC120	coiled-coil domain containing 120	NO
Peak_124696	14.9875	5.53814	14.5247	15.4502	6.40955	4.66674	10.2628	1.43739	1.01544	1.41554	0.156911	NA	chrX	49058922	49059002	81	*	Promoter (<=1kb)	23	49058966	49068339	9374	1	90060	ENST00000496529.6	0	ENSG00000147144	CCDC120	coiled-coil domain containing 120	NO
Peak_124697	9.56725	13.4331	5.02778	14.1067	14.4215	12.4446	11.5002	-0.499485	0.939333	-0.531745	0.594903	NA	chrX	49059337	49059436	100	*	Promoter (<=1kb)	23	49059021	49068946	9926	1	90060	ENST00000603906.1	316	ENSG00000147144	CCDC120	coiled-coil domain containing 120	NO
Peak_124698	8.2272	8.6259	1.67593	14.7785	4.80716	12.4446	8.42655	-0.0830203	1.20395	-0.0689566	0.945024	NA	chrX	49072319	49072387	69	*	Promoter (1-2kb)	23	49071597	49073835	2239	2	11230	ENST00000618882.1	1448	ENSG00000243279	PRAF2	PRA1 domain family member 2	NO
Peak_124700	8.61618	21.5854	4.46914	12.7632	40.0597	3.11116	15.1008	-1.33175	0.998967	-1.33313	0.18249	NA	chrX	49073572	49073844	273	*	Promoter (<=1kb)	23	49071597	49073835	2239	2	11230	ENST00000618882.1	0	ENSG00000243279	PRAF2	PRA1 domain family member 2	NO
Peak_124701	22.4829	25.2637	20.1111	24.8547	25.6382	24.8893	23.8733	-0.170326	0.634435	-0.268468	0.788339	0.970681	chrX	49073946	49074128	183	*	Promoter (<=1kb)	23	49071156	49074071	2916	2	11230	ENST00000553851.2	0	ENSG00000243279	PRAF2	PRA1 domain family member 2	NO
Peak_124702	14.9909	22.0122	11.1729	18.809	16.0239	28.0004	18.5015	-0.561337	0.73978	-0.758789	0.447979	NA	chrX	49079830	49079969	140	*	Promoter (<=1kb)	23	49074429	49079915	5487	2	11152	ENST00000376372.8	0	ENSG00000196998	WDR45	WD repeat domain 45	NO
Peak_124703	9.17482	19.6554	5.58643	12.7632	14.4215	24.8893	14.4151	-1.11089	0.845974	-1.31315	0.189133	NA	chrX	49080150	49080248	99	*	Promoter (<=1kb)	23	49075740	49080153	4414	2	11152	ENST00000423215.3	0	ENSG00000196998	WDR45	WD repeat domain 45	NO
Peak_124704	65.0976	102.09	60.3334	69.8618	120.179	84.0013	83.5939	-0.649777	0.370182	-1.75529	0.07921	0.575017	chrX	49100669	49101604	936	*	Promoter (<=1kb)	23	49074640	49101121	26482	2	11152	ENST00000356463.7	0	ENSG00000196998	WDR45	WD repeat domain 45	NO
Peak_124705	19.7428	14.1874	17.3179	22.1677	12.8191	15.5558	16.9651	0.47385	0.760052	0.623444	0.532993	NA	chrX	49123798	49123887	90	*	Promoter (<=1kb)	23	49113389	49123801	10413	2	27238	ENST00000156109.6	0	ENSG00000068394	GPKOW	G-patch domain and KOW motifs	NO
Peak_124706	78.1967	56.0422	60.3334	96.06	56.0835	56.0009	67.1195	0.477431	0.422155	1.13094	0.258081	0.793604	chrX	49155381	49156417	1037	*	Exon (ENST00000624556.2/ENST00000624556.2, exon 2 of 3)	23	49162564	49168483	5920	1	79917	ENST00000616266.4	-6147	ENSG00000269313	MAGIX	MAGI family member, X-linked	NO
Peak_124707	36.2931	31.5095	36.3118	36.2744	27.2406	35.7783	33.9013	0.203004	0.543112	0.37378	0.708568	0.955864	chrX	49163833	49164261	429	*	Promoter (<=1kb)	23	49163932	49166632	2701	1	79917	ENST00000615915.4	0	ENSG00000269313	MAGIX	MAGI family member, X-linked	NO
Peak_124708	50.2833	41.0302	40.7809	59.7856	40.0597	42.0007	45.6567	0.29016	0.484939	0.598344	0.54961	0.919212	chrX	49166301	49166790	490	*	Promoter (1-2kb)	23	49164544	49166223	1680	1	79917	ENST00000454342.2	1757	ENSG00000269313	MAGIX	MAGI family member, X-linked	NO
Peak_124709	65.1542	91.1598	59.7748	70.5336	64.0955	118.224	78.157	-0.487294	0.401701	-1.21308	0.225101	0.763499	chrX	49166898	49167748	851	*	Promoter (2-3kb)	23	49164544	49166223	1680	1	79917	ENST00000454342.2	2354	ENSG00000269313	MAGIX	MAGI family member, X-linked	NO
Peak_124710	26.121	18.9712	20.6698	31.5722	20.831	17.1114	22.5461	0.458617	0.672609	0.681847	0.495335	0.903626	chrX	49171790	49172209	420	*	Promoter (<=1kb)	23	49171926	49173683	1758	1	5355	ENST00000376322.7	0	ENSG00000102007	PLP2	proteolipid protein 2	NO
Peak_124711	27.6307	25.9947	22.3457	32.9157	22.4334	29.556	26.8127	0.0836826	0.615028	0.136063	0.891772	0.988743	chrX	49172388	49172808	421	*	Promoter (<=1kb)	23	49171926	49175239	3314	1	5355	ENST00000376327.5	462	ENSG00000102007	PLP2	proteolipid protein 2	NO
Peak_124712	89.6627	75.6742	69.8303	109.495	68.9026	82.4457	82.6684	0.241112	0.387941	0.621517	0.534259	0.915437	chrX	49184353	49185247	895	*	Promoter (<=1kb)	23	49175264	49184893	9630	2	4007	ENST00000540849.5	0	ENSG00000012211	PRICKLE3	prickle planar cell polarity protein 3	NO
Peak_124713	22.2601	19.749	18.9939	25.5264	20.831	18.667	21.0046	0.170326	0.681838	0.249805	0.802738	NA	chrX	49186295	49186474	180	*	Promoter (<=1kb)	23	49175554	49186392	10839	2	4007	ENST00000599218.5	0	ENSG00000012211	PRICKLE3	prickle planar cell polarity protein 3	NO
Peak_124714	175.444	249.199	158.096	192.792	233.948	264.449	212.321	-0.508081	0.255184	-1.99103	0.0464772	0.47747	chrX	49190827	49191878	1052	*	Promoter (4-5kb)	23	49179806	49186528	6723	2	4007	ENST00000376317.4	-4299	ENSG00000012211	PRICKLE3	prickle planar cell polarity protein 3	NO
Peak_124715	18.569	23.7316	15.642	21.4959	27.2406	20.2225	21.1503	-0.35643	0.677868	-0.525811	0.59902	NA	chrX	49200110	49200212	103	*	Promoter (<=1kb)	23	49189137	49200176	11040	2	6855	ENST00000472598.5	0	ENSG00000102003	SYP	synaptophysin	NO
Peak_124716	9.3376	20.6672	10.6142	8.06098	30.4453	10.8891	15.0024	-1.14033	0.834638	-1.36625	0.17186	NA	chrX	49200324	49200421	98	*	Promoter (<=1kb)	23	49187804	49200259	12456	2	6855	ENST00000263233.8	-65	ENSG00000102003	SYP	synaptophysin	NO
Peak_124717	23.8795	26.9129	22.9044	24.8547	32.0477	21.7781	25.3962	-0.172164	0.621066	-0.277207	0.781622	0.969118	chrX	49235368	49235736	369	*	Promoter (<=1kb)	23	49235467	49250526	15060	1	28952	ENST00000376227.3	0	ENSG00000101997	CCDC22	coiled-coil domain containing 22	NO
Peak_124718	186.204	229.473	201.111	171.296	214.72	244.226	207.838	-0.30054	0.255068	-1.17827	0.238688	0.775095	chrX	49268876	49269890	1015	*	Promoter (<=1kb)	23	49269843	49287225	17383	1	89801	ENST00000466508.5	0	ENSG00000049769	PPP1R3F	protein phosphatase 1 regulatory subunit 3F	NO
Peak_124720	96.2002	100.844	81.5618	110.838	88.1313	113.557	98.5222	-0.0710418	0.351411	-0.202162	0.83979	0.980426	chrX	49878894	49879812	919	*	Promoter (<=1kb)	23	49876724	49879241	2518	2	158572	ENST00000437322.2	0	ENSG00000234390	USP27X-AS1	USP27X antisense RNA 1 (head to head)	NO
Peak_124721	47.4197	49.8199	49.1606	45.6789	56.0835	43.5562	48.6198	-0.0697739	0.458744	-0.152098	0.87911	0.986754	chrX	49922323	49922735	413	*	Promoter (<=1kb)	23	49922615	50099235	176621	1	1184	ENST00000376088.7	0	ENSG00000171365	CLCN5	chloride voltage-gated channel 5	NO
Peak_124722	21.3656	32.1936	17.8766	24.8547	20.831	43.5562	26.7796	-0.596758	0.631711	-0.944668	0.344828	0.839268	chrX	49922837	49923474	638	*	Promoter (<=1kb)	23	49923404	50042541	119138	1	1184	ENST00000482218.2	0	ENSG00000171365	CLCN5	chloride voltage-gated channel 5	NO
Peak_124726	10.0659	2.35677	10.0556	10.0762	1.60239	3.11116	6.21134	2.09081	1.37565	1.51987	0.128544	NA	chrX	50081714	50081785	72	*	Promoter (<=1kb)	23	50081665	50092660	10996	1	1184	ENST00000642383.1	49	ENSG00000171365	CLCN5	chloride voltage-gated channel 5	NO
Peak_124728	10.5149	7.14053	8.93828	12.0915	9.61432	4.66674	8.8277	0.558422	1.05465	0.529488	0.596467	NA	chrX	50204459	50204523	65	*	Promoter (<=1kb)	23	50204495	50285245	80751	1	85417	ENST00000491907.5	0	ENSG00000147082	CCNB3	cyclin B3	NO
Peak_124729	12.5763	4.69014	18.4352	6.71748	1.60239	7.7779	8.63325	1.42293	1.17766	1.20828	0.226941	NA	chrX	50204705	50204775	71	*	Promoter (<=1kb)	23	50204765	50351910	147146	1	85417	ENST00000376042.5	0	ENSG00000147082	CCNB3	cyclin B3	NO
Peak_124730	12.5832	7.11713	11.7315	13.435	8.01193	6.22232	9.85018	0.822072	0.997772	0.823908	0.409992	NA	chrX	50648275	50648375	101	*	Promoter (4-5kb)	23	50592365	50643683	51319	2	57477	ENST00000460112.3	-4592	ENSG00000158352	SHROOM4	shroom family member 4	NO
Peak_124732	27.6941	19.0882	15.0834	40.3049	28.843	9.33348	23.3912	0.534311	0.751915	0.7106	0.477332	0.897347	chrX	50704455	50704721	267	*	Intron (ENST00000376020.6/57477, intron 1 of 8)	23	50687039	50695937	8899	2	57477	ENST00000484922.1	-8518	ENSG00000158352	SHROOM4	shroom family member 4	NO
Peak_124734	16.6599	17.2986	21.2284	12.0915	12.8191	21.7781	16.9793	-0.0507397	0.773271	-0.0656169	0.947683	NA	chrX	50799557	50799696	140	*	Intron (ENST00000376020.6/57477, intron 1 of 8)	23	50591647	50814044	222398	2	57477	ENST00000376020.6	14348	ENSG00000158352	SHROOM4	shroom family member 4	NO
Peak_124735	8.72584	6.24572	6.70371	10.748	1.60239	10.8891	7.48578	0.473634	1.19539	0.396218	0.691944	NA	chrX	50799826	50799978	153	*	Intron (ENST00000376020.6/57477, intron 1 of 8)	23	50591647	50814044	222398	2	57477	ENST00000376020.6	14066	ENSG00000158352	SHROOM4	shroom family member 4	NO
Peak_124736	17.0558	11.0763	17.3179	16.7937	12.8191	9.33348	14.0661	0.624291	0.834036	0.748518	0.454148	NA	chrX	50805528	50805651	124	*	Intron (ENST00000376020.6/57477, intron 1 of 8)	23	50591647	50814044	222398	2	57477	ENST00000376020.6	8393	ENSG00000158352	SHROOM4	shroom family member 4	NO
Peak_124739	40.6167	30.5912	23.463	57.7704	17.6263	43.5562	35.604	0.401679	0.62592	0.641742	0.521041	0.911741	chrX	50813843	50814484	642	*	Promoter (<=1kb)	23	50591647	50814044	222398	2	57477	ENST00000376020.6	0	ENSG00000158352	SHROOM4	shroom family member 4	NO
Peak_124741	30.1977	15.6962	30.1667	30.2287	9.61432	21.7781	22.947	0.940908	0.689031	1.36555	0.17208	0.716054	chrX	50828105	50828289	185	*	Distal Intergenic	23	50591647	50814302	222656	2	57477	ENST00000289292.11	-13803	ENSG00000158352	SHROOM4	shroom family member 4	NO
Peak_124743	29.3135	22.8367	18.9939	39.6332	19.2286	26.4449	26.0751	0.353776	0.654607	0.540441	0.588893	0.928986	chrX	50838857	50839146	290	*	Distal Intergenic	23	50591647	50814302	222656	2	57477	ENST00000289292.11	-24555	ENSG00000158352	SHROOM4	shroom family member 4	NO
Peak_124745	6.32506	4.78376	0.558643	12.0915	8.01193	1.55558	5.55441	0.394937	1.52652	0.258718	0.795853	NA	chrX	50904080	50904133	54	*	Distal Intergenic	23	50910784	50916607	5824	1	9210	ENST00000252677.3	-6651	ENSG00000130385	BMP15	bone morphogenetic protein 15	NO
Peak_124747	28.7445	19.018	27.9321	29.5569	24.0358	14.0002	23.8813	0.597441	0.65605	0.910664	0.362473	0.848817	chrX	50967782	50968170	389	*	Distal Intergenic	23	50910784	50916607	5824	1	9210	ENST00000252677.3	56998	ENSG00000130385	BMP15	bone morphogenetic protein 15	NO
Peak_124749	44.5768	25.9245	37.4291	51.7246	17.6263	34.2228	35.2507	0.777422	0.568618	1.36721	0.171558	0.715459	chrX	50969027	50969561	535	*	Distal Intergenic	23	50910784	50916607	5824	1	9210	ENST00000252677.3	58243	ENSG00000130385	BMP15	bone morphogenetic protein 15	NO
Peak_124750	33.7723	28.3281	37.9877	29.5569	22.4334	34.2228	31.0502	0.254355	0.576606	0.441125	0.659122	0.945383	chrX	50971586	50971686	101	*	Distal Intergenic	23	50910784	50916607	5824	1	9210	ENST00000252677.3	60802	ENSG00000130385	BMP15	bone morphogenetic protein 15	NO
Peak_124751	8.49963	10.2517	8.93828	8.06098	9.61432	10.8891	9.37566	-0.269633	0.987626	-0.273011	0.784845	NA	chrX	50988784	50988882	99	*	Distal Intergenic	23	50910784	50916607	5824	1	9210	ENST00000252677.3	78000	ENSG00000130385	BMP15	bone morphogenetic protein 15	NO
Peak_124752	14.1495	3.20477	12.8488	15.4502	6.40955	0	8.67714	2.15245	1.24094	1.73453	0.0828248	NA	chrX	51145165	51145279	115	*	Intron (ENST00000442994.1/101926971, intron 1 of 8)	23	51095844	51171400	75557	2	101926971	ENST00000442994.1	26121	ENSG00000230317	LINC01284	long intergenic non-protein coding RNA 1284	NO
Peak_124753	22.2601	30.1411	18.9939	25.5264	40.0597	20.2225	26.2006	-0.438462	0.632525	-0.693193	0.488188	0.901303	chrX	51332676	51333154	479	*	Promoter (<=1kb)	23	51332830	51337525	4696	1	170685	ENST00000356450.2	0	ENSG00000122824	NUDT10	nudix hydrolase 10	NO
Peak_124755	13.4246	7.82471	10.0556	16.7937	3.20477	12.4446	10.6247	0.770611	1.01076	0.762407	0.445817	NA	chrX	51487795	51487922	128	*	Downstream (2-3kb)	23	51490011	51496596	6586	2	55190	ENST00000375992.3	8674	ENSG00000196368	NUDT11	nudix hydrolase 11	NO
Peak_124756	14.7647	19.8192	13.4074	16.122	25.6382	14.0002	17.2919	-0.425037	0.751799	-0.56536	0.571829	NA	chrX	51496604	51496753	150	*	Promoter (<=1kb)	23	51490011	51496596	6586	2	55190	ENST00000375992.3	-8	ENSG00000196368	NUDT11	nudix hydrolase 11	NO
Peak_124757	14.2557	14.1874	18.4352	10.0762	12.8191	15.5558	14.2216	0.0118957	0.831637	0.014304	0.988587	NA	chrX	51496956	51497296	341	*	Promoter (<=1kb)	23	51490011	51496596	6586	2	55190	ENST00000375992.3	-360	ENSG00000196368	NUDT11	nudix hydrolase 11	NO
Peak_124758	14.4288	14.2108	13.4074	15.4502	14.4215	14.0002	14.3198	0.0206354	0.809768	0.0254831	0.97967	NA	chrX	51743339	51743446	108	*	Promoter (<=1kb)	23	51743431	51746232	2802	1	23708	ENST00000340438.5	0	ENSG00000189369	GSPT2	G1 to S phase transition 2	NO
Peak_124759	10.9039	14.1874	11.7315	10.0762	12.8191	15.5558	12.5457	-0.378642	0.859139	-0.440722	0.659414	NA	chrX	51743579	51743880	302	*	Promoter (<=1kb)	23	51743431	51746232	2802	1	23708	ENST00000340438.5	148	ENSG00000189369	GSPT2	G1 to S phase transition 2	NO
Peak_124760	16.3275	15.0354	17.8766	14.7785	17.6263	12.4446	15.6815	0.121936	0.782579	0.155813	0.87618	NA	chrX	51802963	51803150	188	*	Promoter (<=1kb)	23	51803007	51902354	99348	1	9500	ENST00000375772.7	0	ENSG00000179222	MAGED1	MAGE family member D1	NO
Peak_124762	45.7438	44.3988	45.8087	45.6789	57.6859	31.1116	45.0713	0.044854	0.494601	0.0906873	0.927741	0.992149	chrX	51893363	51893728	366	*	Promoter (<=1kb)	23	51893533	51902354	8822	1	9500	ENST00000375722.5	0	ENSG00000179222	MAGED1	MAGE family member D1	NO
Peak_124767	63.4079	52.1298	70.389	56.4269	54.4811	49.7786	57.7689	0.284661	0.428919	0.663671	0.506901	0.907014	chrX	52261502	52262222	721	*	Distal Intergenic	23	52191042	52192184	1143	1	81557	ENST00000497348.1	70460	ENSG00000187243	MAGED4B	MAGE family member D4B	NO
Peak_124769	12.4736	7.07032	9.49693	15.4502	4.80716	9.33348	9.77194	0.812642	1.02042	0.796382	0.42581	NA	chrX	52277756	52277831	76	*	Distal Intergenic	23	52336557	52336642	86	2	102466880	ENST00000619508.1	58811	ENSG00000275335	MIR8088	microRNA 8088	NO
Peak_124770	57.938	52.7672	54.747	61.1291	44.8668	60.6676	55.3526	0.132983	0.437268	0.304122	0.761035	0.965546	chrX	52346782	52347423	642	*	Distal Intergenic	23	52336557	52336642	86	2	102466880	ENST00000619508.1	-10140	ENSG00000275335	MIR8088	microRNA 8088	NO
Peak_124771	21.3091	13.4097	18.4352	24.1829	12.8191	14.0002	17.3594	0.66561	0.757133	0.879119	0.379337	NA	chrX	52608989	52609249	261	*	Intron (ENST00000453640.1/ENST00000453640.1, intron 3 of 4)	23	52624998	52632895	7898	1	280659	ENST00000506270.1	-15749	NA	SSX8P	SSX family member 8, pseudogene	NO
Peak_124773	19.2904	20.4332	21.7871	16.7937	14.4215	26.4449	19.8618	-0.0823745	0.709992	-0.116022	0.907635	NA	chrX	52620757	52620925	169	*	Promoter (4-5kb)	23	52624998	52632895	7898	1	280659	ENST00000506270.1	-4073	NA	SSX8P	SSX family member 8, pseudogene	NO
Peak_124774	12.1377	8.69611	9.49693	14.7785	9.61432	7.7779	10.4169	0.478014	0.965505	0.495093	0.620535	NA	chrX	52797685	52797819	135	*	Promoter (<=1kb)	23	52796144	52798101	1958	2	494197	ENST00000375511.3	282	ENSG00000204363	SPANXN5	SPANX family member N5	NO
Peak_124776	55.0814	71.5746	56.4229	53.7399	54.4811	88.6681	63.328	-0.378672	0.420787	-0.899915	0.368166	0.852457	chrX	52852519	52853198	680	*	Distal Intergenic	23	52862525	52867301	4777	2	170626	ENST00000375491.7	14103	ENSG00000171402	XAGE3	X antigen family member 3	NO
Peak_124777	25.4458	14.2343	24.0216	26.8699	16.0239	12.4446	19.84	0.838205	0.714135	1.17373	0.240502	NA	chrX	52857195	52857502	308	*	Distal Intergenic	23	52862525	52867301	4777	2	170626	ENST00000375491.7	9799	ENSG00000171402	XAGE3	X antigen family member 3	NO
Peak_124778	8.83551	8.6259	8.93828	8.73273	4.80716	12.4446	8.7307	0.0319259	1.05127	0.0303688	0.975773	NA	chrX	52870162	52870252	91	*	Promoter (2-3kb)	23	52862528	52868068	5541	2	170626	ENST00000346279.3	-2094	ENSG00000171402	XAGE3	X antigen family member 3	NO
Peak_124779	99.4079	106.663	119.55	79.2663	113.769	99.5571	103.036	-0.0982643	0.350352	-0.280473	0.779115	0.968583	chrX	52920553	52921674	1122	*	Distal Intergenic	23	52899383	52908560	9178	1	727866	ENST00000509613.1	21170	ENSG00000179304	FAM156B	family with sequence similarity 156 member B	NO
Peak_124780	100.878	85.3119	105.025	96.7318	89.7336	80.8902	93.0951	0.242774	0.344724	0.704256	0.481273	0.898949	chrX	52934403	52935392	990	*	Intron (ENST00000613284.1/727866, intron 3 of 3)	23	52948577	52957247	8671	2	727866	ENST00000619586.4	21855	ENSG00000179304	FAM156B	family with sequence similarity 156 member B	NO
Peak_124781	9.11827	7.09372	6.14507	12.0915	6.40955	7.7779	8.106	0.355607	1.09321	0.325287	0.744964	NA	chrX	52935495	52935675	181	*	Intron (ENST00000613284.1/727866, intron 3 of 3)	23	52948577	52957247	8671	2	727866	ENST00000619586.4	21572	ENSG00000179304	FAM156B	family with sequence similarity 156 member B	NO
Peak_124782	17.8972	32.2638	15.642	20.1524	25.6382	38.8895	25.0805	-0.854427	0.628477	-1.35952	0.173982	0.717555	chrX	52980615	52980707	93	*	Intron (ENST00000611661.4/29057, intron 1 of 2)	23	52948579	52995372	46794	2	29057	ENST00000610625.4	14665	ENSG00000268350	FAM156A	family with sequence similarity 156 member A	NO
Peak_124783	31.3819	30.9657	21.7871	40.9766	43.2644	18.667	31.1738	0.0167218	0.622128	0.0268784	0.978557	0.998407	chrX	52988888	52989578	691	*	Intron (ENST00000611661.4/29057, intron 1 of 2)	23	52948579	52995372	46794	2	29057	ENST00000610625.4	5794	ENSG00000268350	FAM156A	family with sequence similarity 156 member A	NO
Peak_124784	8.56307	6.33934	1.67593	15.4502	8.01193	4.66674	7.4512	0.4241	1.26806	0.334448	0.738041	NA	chrX	52989680	52989785	106	*	Intron (ENST00000611661.4/29057, intron 1 of 2)	23	52948579	52995372	46794	2	29057	ENST00000610625.4	5587	ENSG00000268350	FAM156A	family with sequence similarity 156 member A	NO
Peak_124785	18.5124	7.87151	16.2006	20.8242	6.40955	9.33348	13.192	1.23022	0.891469	1.38	0.167588	NA	chrX	52990131	52990312	182	*	Intron (ENST00000611661.4/29057, intron 1 of 2)	23	52948579	52995372	46794	2	29057	ENST00000610625.4	5060	ENSG00000268350	FAM156A	family with sequence similarity 156 member A	NO
Peak_124787	92.5021	99.4759	84.9137	100.091	100.95	98.0015	95.989	-0.106201	0.339929	-0.31242	0.754721	0.964649	chrX	52995159	52996028	870	*	Promoter (<=1kb)	23	52947254	52995464	48211	2	29057	ENST00000611661.4	0	ENSG00000268350	FAM156A	family with sequence similarity 156 member A	NO
Peak_124790	9.11139	9.4505	12.8488	5.37399	8.01193	10.8891	9.28094	-0.0457547	1.02923	-0.0444553	0.964541	NA	chrX	53071699	53071799	101	*	Intron (ENST00000332582.4/54328, intron 1 of 1)	23	53082367	53086413	4047	1	64061	ENST00000553557.5	-10568	ENSG00000184205	TSPYL2	TSPY like 2	NO
Peak_124792	81.4886	112.558	70.9476	92.0295	91.336	133.78	97.0233	-0.469117	0.35675	-1.31497	0.188519	0.731721	chrX	53081864	53082612	749	*	Promoter (<=1kb)	23	53082367	53086413	4047	1	64061	ENST00000553557.5	0	ENSG00000184205	TSPYL2	TSPY like 2	NO
Peak_124793	21.5284	29.8837	22.9044	20.1524	22.4334	37.3339	25.706	-0.473144	0.622546	-0.760014	0.447246	0.886157	chrX	53088671	53088837	167	*	Promoter (3-4kb)	23	53084699	53085943	1245	1	64061	ENST00000463525.1	3972	ENSG00000184205	TSPYL2	TSPY like 2	NO
Peak_124794	22.3167	17.439	18.4352	26.1982	22.4334	12.4446	19.8779	0.354847	0.718574	0.493822	0.621432	NA	chrX	53093248	53093441	194	*	Promoter (<=1kb)	23	53094145	53123742	29598	1	102723508	ENST00000605526.5	-704	NA	KANTR	KDM5C adjacent transcript	NO
Peak_124795	76.2208	92.9026	76.5341	75.9076	76.9146	108.891	84.5617	-0.28637	0.365375	-0.783771	0.433175	0.880715	chrX	53093588	53094374	787	*	Promoter (<=1kb)	23	53094145	53123742	29598	1	102723508	ENST00000605526.5	0	NA	KANTR	KDM5C adjacent transcript	NO
Peak_124796	80.5169	51.118	90.5001	70.5336	38.4573	63.7788	65.8174	0.655462	0.427589	1.53293	0.125294	0.657047	chrX	53186392	53186741	350	*	Distal Intergenic	23	53195411	53195488	78	2	102465539	ENST00000613497.1	8747	ENSG00000276575	MIR6895	microRNA 6895	NO
Peak_124797	49.7846	28.2579	35.7531	63.8161	17.6263	38.8895	39.0212	0.811122	0.57206	1.4179	0.156221	0.698388	chrX	53223947	53224501	555	*	Promoter (<=1kb)	23	53192257	53225176	32920	2	8242	ENST00000404049.7	675	ENSG00000126012	KDM5C	lysine demethylase 5C	NO
Peak_124798	54.9752	37.9892	50.8365	59.1139	44.8668	31.1116	46.4822	0.5333	0.480534	1.10981	0.267083	0.799027	chrX	53224904	53225791	888	*	Promoter (<=1kb)	23	53191321	53225422	34102	2	8242	ENST00000452825.7	0	ENSG00000126012	KDM5C	lysine demethylase 5C	NO
Peak_124799	150.529	165.255	162.006	139.052	131.396	199.114	157.892	-0.13454	0.299649	-0.448993	0.653437	0.94418	chrX	53262621	53264236	1616	*	Intron (ENST00000640694.1/23096, intron 2 of 13)	23	53228823	53250527	21705	2	23096	ENST00000638521.1	-12094	ENSG00000124313	IQSEC2	IQ motif and Sec7 domain 2	NO
Peak_124800	16.0516	14.164	13.9661	18.1372	11.2167	17.1114	15.1078	0.176618	0.801209	0.22044	0.825529	NA	chrX	53266170	53266483	314	*	3' UTR	23	53266324	53281535	15212	2	23096	ENST00000498281.2	15052	ENSG00000124313	IQSEC2	IQ motif and Sec7 domain 2	NO
Peak_124802	81.5451	46.4747	70.389	92.7013	40.0597	52.8897	64.0099	0.808288	0.425013	1.9018	0.0571974	0.516466	chrX	53281046	53281794	749	*	Promoter (<=1kb)	23	53234110	53281614	47505	2	23096	ENST00000375365.2	0	ENSG00000124313	IQSEC2	IQ motif and Sec7 domain 2	NO
Peak_124803	40.5429	29.8369	40.7809	40.3049	19.2286	40.4451	35.1899	0.440081	0.560601	0.785017	0.432444	0.880593	chrX	53287350	53287765	416	*	Promoter (4-5kb)	23	53266708	53291916	25209	2	23096	ENST00000639485.1	4151	ENSG00000124313	IQSEC2	IQ motif and Sec7 domain 2	NO
Peak_124804	11.5756	3.11116	11.7315	11.4197	0	6.22232	7.34338	1.8855	1.31054	1.43872	0.150231	NA	chrX	53313106	53313225	120	*	Intron (ENST00000640694.1/23096, intron 1 of 13)	23	53232874	53321319	88446	2	23096	ENST00000640694.1	8094	ENSG00000124313	IQSEC2	IQ motif and Sec7 domain 2	NO
Peak_124806	12.9722	5.46793	14.5247	11.4197	1.60239	9.33348	9.22008	1.24182	1.10334	1.12551	0.260372	NA	chrX	53317638	53317717	80	*	Promoter (3-4kb)	23	53232874	53321319	88446	2	23096	ENST00000640694.1	3602	ENSG00000124313	IQSEC2	IQ motif and Sec7 domain 2	NO
Peak_124807	14.3123	15.7196	17.8766	10.748	11.2167	20.2225	15.0159	-0.132216	0.815277	-0.162174	0.871169	NA	chrX	53320777	53321171	395	*	Promoter (<=1kb)	23	53232874	53321319	88446	2	23096	ENST00000640694.1	148	ENSG00000124313	IQSEC2	IQ motif and Sec7 domain 2	NO
Peak_124809	181.332	165.98	202.787	159.876	181.07	150.891	173.656	0.129605	0.280218	0.462515	0.643712	0.942803	chrX	53421929	53423307	1379	*	Promoter (<=1kb)	23	53422690	53428627	5938	1	158787	ENST00000329209.9	0	ENSG00000158423	RIBC1	RIB43A domain with coiled-coils 1	NO
Peak_124812	27.1217	26.1351	27.3735	26.8699	32.0477	20.2225	26.6284	0.0551025	0.612313	0.0899907	0.928295	0.992239	chrX	53434292	53434521	230	*	Promoter (<=1kb)	23	53431258	53434356	3099	2	3028	ENST00000375304.9	0	ENSG00000072506	HSD17B10	hydroxysteroid 17-beta dehydrogenase 10	NO
Peak_124813	6.54782	4.73695	1.67593	11.4197	4.80716	4.66674	5.64239	0.455483	1.38597	0.328639	0.742429	NA	chrX	53440690	53440776	87	*	Distal Intergenic	23	53431258	53434373	3116	2	3028	ENST00000168216.10	-6317	ENSG00000072506	HSD17B10	hydroxysteroid 17-beta dehydrogenase 10	NO
Peak_124816	13.4246	20.3864	10.0556	16.7937	11.2167	29.556	16.9055	-0.610396	0.793715	-0.769037	0.441871	NA	chrX	53683260	53683442	183	*	Promoter (<=1kb)	23	53532096	53684169	152074	2	10075	ENST00000342160.7	727	ENSG00000086758	HUWE1	HECT, UBA and WWE domain containing E3 ubiquitin protein ligase 1	NO
Peak_124818	92.7145	111.213	96.0866	89.3425	105.758	116.668	101.964	-0.262061	0.328816	-0.796982	0.425461	0.876884	chrX	53683768	53684560	793	*	Promoter (<=1kb)	23	53532096	53684169	152074	2	10075	ENST00000342160.7	0	ENSG00000086758	HUWE1	HECT, UBA and WWE domain containing E3 ubiquitin protein ligase 1	NO
Peak_124820	64.8114	77.9841	66.4785	63.1443	67.3002	88.6681	71.3978	-0.267212	0.387952	-0.688775	0.490965	0.902227	chrX	53686126	53686883	758	*	Promoter (<=1kb)	23	53532098	53686729	154632	2	10075	ENST00000262854.10	0	ENSG00000086758	HUWE1	HECT, UBA and WWE domain containing E3 ubiquitin protein ligase 1	NO
Peak_124821	9.45414	5.51474	6.14507	12.7632	4.80716	6.22232	7.48444	0.770909	1.15687	0.666374	0.505172	NA	chrX	53714991	53715090	100	*	Distal Intergenic	23	53532098	53686729	154632	2	10075	ENST00000262854.10	-28262	ENSG00000086758	HUWE1	HECT, UBA and WWE domain containing E3 ubiquitin protein ligase 1	NO
Peak_124822	22.536	18.0062	22.9044	22.1677	8.01193	28.0004	20.2711	0.320495	0.744696	0.430371	0.666926	NA	chrX	53715552	53715835	284	*	Distal Intergenic	23	53532098	53686729	154632	2	10075	ENST00000262854.10	-28823	ENSG00000086758	HUWE1	HECT, UBA and WWE domain containing E3 ubiquitin protein ligase 1	NO
Peak_124823	23.823	15.7664	23.463	24.1829	14.4215	17.1114	19.7947	0.594581	0.705436	0.842856	0.399309	NA	chrX	53727131	53727261	131	*	Distal Intergenic	23	53532098	53686729	154632	2	10075	ENST00000262854.10	-40402	ENSG00000086758	HUWE1	HECT, UBA and WWE domain containing E3 ubiquitin protein ligase 1	NO
Peak_124824	57.4856	59.0363	59.2161	55.7551	48.0716	70.0011	58.261	-0.0389703	0.429254	-0.0907861	0.927663	0.992149	chrX	53882361	53882712	352	*	Distal Intergenic	23	53940369	53944564	4196	2	23133	ENST00000470103.1	61852	ENSG00000172943	PHF8	PHD finger protein 8	NO
Peak_124826	12.9157	20.597	15.0834	10.748	25.6382	15.5558	16.7563	-0.667948	0.761941	-0.87664	0.380682	NA	chrX	54042834	54042918	85	*	Promoter (<=1kb)	23	54017737	54042986	25250	2	23133	ENST00000425862.5	68	ENSG00000172943	PHF8	PHD finger protein 8	NO
Peak_124827	119.86	129.974	99.9971	139.724	112.167	147.78	124.917	-0.119893	0.32599	-0.367781	0.713037	0.956314	chrX	54043897	54045140	1244	*	Promoter (<=1kb)	23	53936676	54044174	107499	2	23133	ENST00000338154.10	0	ENSG00000172943	PHF8	PHD finger protein 8	NO
Peak_124828	14.4219	7.14053	20.1111	8.73273	9.61432	4.66674	10.7812	1.02259	1.00703	1.01545	0.309891	NA	chrX	54045920	54046135	216	*	Promoter (<=1kb)	23	53936676	54045249	108574	2	23133	ENST00000357988.9	-671	ENSG00000172943	PHF8	PHD finger protein 8	NO
Peak_124829	16.7234	19.0882	13.9661	19.4807	28.843	9.33348	17.9058	-0.190937	0.77886	-0.245149	0.806341	NA	chrX	54178193	54178340	148	*	Promoter (4-5kb)	23	54171542	54182778	11237	2	54954	ENST00000497680.1	4438	ENSG00000184083	FAM120C	family with sequence similarity 120C	NO
Peak_124830	13.0322	3.98256	10.6142	15.4502	6.40955	1.55558	8.50739	1.71414	1.16769	1.46797	0.142112	NA	chrX	54180523	54180623	101	*	Promoter (2-3kb)	23	54171542	54182778	11237	2	54954	ENST00000497680.1	2155	ENSG00000184083	FAM120C	family with sequence similarity 120C	NO
Peak_124831	10.7942	7.89492	9.49693	12.0915	8.01193	7.7779	9.34456	0.449189	1.00779	0.445718	0.655801	NA	chrX	54181233	54181322	90	*	Promoter (1-2kb)	23	54171542	54182778	11237	2	54954	ENST00000497680.1	1456	ENSG00000184083	FAM120C	family with sequence similarity 120C	NO
Peak_124832	10.9073	7.04692	8.37964	13.435	3.20477	10.8891	8.97711	0.622475	1.07524	0.578914	0.562647	NA	chrX	54182478	54182578	101	*	Promoter (<=1kb)	23	54171542	54182778	11237	2	54954	ENST00000497680.1	200	ENSG00000184083	FAM120C	family with sequence similarity 120C	NO
Peak_124833	12.9722	14.164	14.5247	11.4197	11.2167	17.1114	13.5681	-0.125686	0.837143	-0.150137	0.880657	NA	chrX	54182700	54183093	394	*	Promoter (<=1kb)	23	54171542	54182778	11237	2	54954	ENST00000497680.1	0	ENSG00000184083	FAM120C	family with sequence similarity 120C	NO
Peak_124834	17.2751	24.4625	21.7871	12.7632	24.0358	24.8893	20.8688	-0.496218	0.688132	-0.721109	0.470842	NA	chrX	54183197	54183408	212	*	Promoter (<=1kb)	23	54068324	54183255	114932	2	54954	ENST00000375180.6	0	ENSG00000184083	FAM120C	family with sequence similarity 120C	NO
Peak_124835	20.7539	18.8074	13.9661	27.5417	9.61432	28.0004	19.7806	0.134143	0.764235	0.175525	0.860667	NA	chrX	54357538	54357899	362	*	Promoter (<=1kb)	23	54192823	54358005	165183	2	65267	ENST00000375169.7	106	ENSG00000196632	WNK3	WNK lysine deficient protein kinase 3	NO
Peak_124836	15.882	12.5851	15.642	16.122	9.61432	15.5558	14.2335	0.333701	0.82542	0.40428	0.686007	NA	chrX	54358010	54358250	241	*	Promoter (<=1kb)	23	54192825	54358005	165181	2	65267	ENST00000354646.6	-5	ENSG00000196632	WNK3	WNK lysine deficient protein kinase 3	NO
Peak_124839	37.4704	29.8369	34.6359	40.3049	19.2286	40.4451	33.6536	0.325181	0.571982	0.568516	0.569685	0.924062	chrX	54440163	54440466	304	*	Promoter (<=1kb)	23	54440401	54445487	5087	1	90121	ENST00000375151.4	0	ENSG00000158526	TSR2	TSR2 ribosome maturation factor	NO
Peak_124840	10.2921	11.0763	7.821	12.7632	12.8191	9.33348	10.6842	-0.109863	0.943303	-0.116466	0.907283	NA	chrX	54440596	54440858	263	*	Promoter (<=1kb)	23	54440401	54445487	5087	1	90121	ENST00000375151.4	195	ENSG00000158526	TSR2	TSR2 ribosome maturation factor	NO
Peak_124841	39.2132	50.7381	27.3735	51.0529	65.6978	35.7783	44.9756	-0.375395	0.52469	-0.715461	0.474324	0.896683	chrX	54474556	54475014	459	*	Intron (ENST00000375135.3/2245, intron 1 of 17)	23	54445454	54496166	50713	2	2245	ENST00000375135.3	21152	ENSG00000102302	FGD1	FYVE, RhoGEF and PH domain containing 1	NO
Peak_124842	27.6341	22.176	18.9939	36.2744	27.2406	17.1114	24.9051	0.313972	0.663625	0.473116	0.636131	0.940919	chrX	54492256	54492692	437	*	Promoter (3-4kb)	23	54445454	54496166	50713	2	2245	ENST00000375135.3	3474	ENSG00000102302	FGD1	FYVE, RhoGEF and PH domain containing 1	NO
Peak_124844	13.315	3.95916	7.821	18.809	4.80716	3.11116	8.63707	1.74664	1.16441	1.50002	0.133609	NA	chrX	54495335	54495542	208	*	Promoter (<=1kb)	23	54445454	54496166	50713	2	2245	ENST00000375135.3	624	ENSG00000102302	FGD1	FYVE, RhoGEF and PH domain containing 1	NO
Peak_124845	19.9125	19.6788	15.642	24.1829	16.0239	23.3337	19.7956	0.0117894	0.71028	0.0165982	0.986757	NA	chrX	54496004	54496219	216	*	Promoter (<=1kb)	23	54445454	54496166	50713	2	2245	ENST00000375135.3	0	ENSG00000102302	FGD1	FYVE, RhoGEF and PH domain containing 1	NO
Peak_124846	8.7824	8.74292	6.14507	11.4197	12.8191	4.66674	8.76266	0.00380313	1.06847	0.00355942	0.99716	NA	chrX	54529772	54529915	144	*	Promoter (<=1kb)	23	54530211	54561071	30861	1	54552	ENST00000336470.8	-296	ENSG00000130119	GNL3L	G protein nucleolar 3 like	NO
Peak_124847	23.9823	11.8541	31.8426	16.122	12.8191	10.8891	17.9182	1.02188	0.782039	1.30668	0.19132	NA	chrX	54530018	54530331	314	*	Promoter (<=1kb)	23	54530211	54561071	30861	1	54552	ENST00000336470.8	0	ENSG00000130119	GNL3L	G protein nucleolar 3 like	NO
Peak_124849	123.485	127.804	113.963	133.006	123.384	132.224	125.644	-0.051031	0.305287	-0.167157	0.867246	0.984907	chrX	54639335	54640118	784	*	Distal Intergenic	23	54530313	54544322	14010	1	54552	ENST00000489691.1	109022	ENSG00000130119	GNL3L	G protein nucleolar 3 like	NO
Peak_124850	10.4549	5.49134	12.8488	8.06098	3.20477	7.7779	7.97311	0.928998	1.13366	0.819469	0.412519	NA	chrX	54721558	54721674	117	*	Distal Intergenic	23	54787197	54788608	1412	2	347365	ENST00000498398.1	66934	ENSG00000102313	ITIH6	inter-alpha-trypsin inhibitor heavy chain family member 6	NO
Peak_124851	16.6137	28.4919	11.7315	21.4959	33.6501	23.3337	22.5528	-0.784154	0.6754	-1.16102	0.245633	0.782623	chrX	54807660	54808027	368	*	Promoter (<=1kb)	23	54807747	54816007	8261	1	10916	ENST00000347546.8	0	ENSG00000102316	MAGED2	MAGE family member D2	NO
Peak_124852	75.5063	79.0194	63.6853	87.3273	84.9265	73.1123	77.2628	-0.0678167	0.383093	-0.177024	0.859489	0.983146	chrX	54808183	54809150	968	*	Promoter (<=1kb)	23	54808338	54815694	7357	1	10916	ENST00000218439.8	0	ENSG00000102316	MAGED2	MAGE family member D2	NO
Peak_124855	28.7342	29.2931	37.9877	19.4807	35.2525	23.3337	29.0137	-0.0211661	0.617487	-0.0342778	0.972656	0.997564	chrX	54978551	54978822	272	*	Intron (ENST00000375006.7/5207, intron 1 of 13)	23	54933387	54994022	60636	2	5207	ENST00000614686.1	15200	ENSG00000158571	PFKFB1	6-phosphofructo-2-kinase/fructose-2,6-biphosphatase 1	NO
Peak_124856	95.5215	150.337	88.2656	102.777	121.781	178.892	122.929	-0.656468	0.322779	-2.0338	0.0419716	0.457158	chrX	54999715	55000455	741	*	Promoter (<=1kb)	23	55000357	55009057	8701	1	27301	ENST00000374987.3	0	ENSG00000169188	APEX2	apurinic/apyrimidinic endodeoxyribonuclease 2	NO
Peak_124858	53.5014	36.3634	68.7131	38.2897	40.0597	32.6672	44.9324	0.561687	0.511669	1.09775	0.272312	0.802583	chrX	55142315	55142833	519	*	Exon (ENST00000621416.1/ENST00000621416.1, exon 3 of 3)	23	55146269	55160941	14673	2	90736	ENST00000478918.1	18108	ENSG00000182518	FAM104B	family with sequence similarity 104 member B	NO
Peak_124859	10.628	5.60835	7.821	13.435	11.2167	0	8.11817	0.926072	1.2463	0.743059	0.457446	NA	chrX	55143593	55143676	84	*	3' UTR	23	55146269	55160941	14673	2	90736	ENST00000478918.1	17265	ENSG00000182518	FAM104B	family with sequence similarity 104 member B	NO
Peak_124860	68.9481	94.7858	72.0649	65.8313	99.348	90.2236	81.867	-0.457987	0.360374	-1.27087	0.203776	0.745539	chrX	55160778	55161517	740	*	Promoter (<=1kb)	23	55143102	55161195	18094	2	90736	ENST00000332132.8	0	ENSG00000182518	FAM104B	family with sequence similarity 104 member B	NO
Peak_124861	13.1453	7.94172	9.49693	16.7937	11.2167	4.66674	10.5435	0.725877	0.993818	0.730392	0.46515	NA	chrX	55161672	55161901	230	*	Promoter (<=1kb)	23	55143102	55161310	18209	2	90736	ENST00000358460.8	-362	ENSG00000182518	FAM104B	family with sequence similarity 104 member B	NO
Peak_124863	19.5697	22.7197	22.3457	16.7937	11.2167	34.2228	21.1447	-0.215559	0.724658	-0.297463	0.766113	NA	chrX	55451997	55452221	225	*	Promoter (<=1kb)	23	55452105	55453566	1462	1	28986	ENST00000342972.2	0	ENSG00000187601	MAGEH1	MAGE family member H1	NO
Peak_124865	15.2171	11.8775	8.93828	21.4959	14.4215	9.33348	13.5473	0.352131	0.882942	0.398816	0.690029	NA	chrX	55488823	55489103	281	*	Promoter (<=1kb)	23	55484616	55489202	4587	2	158880	ENST00000500968.3	99	ENSG00000247746	USP51	ubiquitin specific peptidase 51	NO
Peak_124866	15.6661	4.69014	7.821	23.5112	1.60239	7.7779	10.1781	1.72803	1.12576	1.53499	0.124785	NA	chrX	55489270	55489591	322	*	Promoter (<=1kb)	23	55484616	55489202	4587	2	158880	ENST00000500968.3	-68	ENSG00000247746	USP51	ubiquitin specific peptidase 51	NO
Peak_124868	20.5808	21.9185	18.9939	22.1677	9.61432	34.2228	21.2497	-0.0952382	0.732393	-0.130037	0.896537	NA	chrX	55710841	55711043	203	*	Distal Intergenic	23	55717739	55758774	41036	1	10325	ENST00000374941.8	-6696	ENSG00000083750	RRAGB	Ras related GTP binding B	NO
Peak_124869	72.4834	95.0666	63.6853	81.2815	118.577	71.5567	83.775	-0.392156	0.385474	-1.01733	0.308994	0.82538	chrX	55717538	55718237	700	*	Promoter (<=1kb)	23	55717739	55758774	41036	1	10325	ENST00000374941.8	0	ENSG00000083750	RRAGB	Ras related GTP binding B	NO
Peak_124871	14.1461	8.67271	16.2006	12.0915	8.01193	9.33348	11.4094	0.707663	0.927089	0.763317	0.445274	NA	chrX	55908700	55908971	272	*	Promoter (<=1kb)	23	55908123	56015173	107051	1	11279	ENST00000452532.1	577	ENSG00000102349	KLF8	Kruppel like factor 8	NO
Peak_124872	10.7376	8.69611	10.0556	11.4197	9.61432	7.7779	9.71688	0.303816	0.983671	0.308859	0.757429	NA	chrX	56232279	56232380	102	*	Promoter (<=1kb)	23	56232421	56269208	36788	1	11279	ENST00000476898.1	-41	ENSG00000102349	KLF8	Kruppel like factor 8	NO
Peak_124873	15.3764	3.93576	17.3179	13.435	3.20477	4.66674	9.6561	1.96559	1.0969	1.79195	0.0731407	NA	chrX	56233820	56233948	129	*	Promoter (<=1kb)	23	56233212	56284655	51444	1	11279	ENST00000640927.1	608	ENSG00000102349	KLF8	Kruppel like factor 8	NO
Peak_124874	35.0096	31.6031	32.4013	37.6179	33.6501	29.556	33.3063	0.146751	0.54565	0.268947	0.787971	0.970616	chrX	56563488	56564001	514	*	Promoter (<=1kb)	23	56563639	56567868	4230	1	29978	ENST00000338222.6	0	ENSG00000188021	UBQLN2	ubiquilin 2	NO
Peak_124875	26.9589	27.5971	22.3457	31.5722	25.6382	29.556	27.278	-0.0374916	0.603819	-0.0620907	0.950491	0.994321	chrX	56564114	56564732	619	*	Promoter (<=1kb)	23	56563639	56567868	4230	1	29978	ENST00000338222.6	475	ENSG00000188021	UBQLN2	ubiquilin 2	NO
Peak_124877	9.17482	11.9243	5.58643	12.7632	17.6263	6.22232	10.5496	-0.383396	0.994666	-0.385452	0.699903	NA	chrX	56729146	56729330	185	*	Promoter (<=1kb)	23	56729241	56817569	88329	1	550643	ENST00000637096.1	0	ENSG00000204272	NBDY	negative regulator of P-body association	NO
Peak_124878	11.1301	12.7021	9.49693	12.7632	17.6263	7.7779	11.9161	-0.191187	0.907083	-0.210771	0.833066	NA	chrX	56729432	56729569	138	*	Promoter (<=1kb)	23	56729373	56817376	88004	1	550643	ENST00000451583.1	59	ENSG00000204272	NBDY	negative regulator of P-body association	NO
Peak_124879	17.3283	15.9068	24.5803	10.0762	24.0358	7.7779	16.6176	0.1328	0.839478	0.158194	0.874304	NA	chrX	56745107	56745205	99	*	Intron (ENST00000637096.1/550643, intron 2 of 3)	23	56737242	56737577	336	2	442454	ENST00000421129.1	-7530	NA	UQCRBP1	ubiquinol-cytochrome c reductase binding protein pseudogene 1	NO
Peak_124882	12.6398	9.4739	11.1729	14.1067	9.61432	9.33348	11.0568	0.41394	0.928317	0.445904	0.655666	NA	chrX	56803648	56803751	104	*	Intron (ENST00000637096.1/550643, intron 2 of 3)	23	56737242	56737577	336	2	442454	ENST00000421129.1	-66071	NA	UQCRBP1	ubiquinol-cytochrome c reductase binding protein pseudogene 1	NO
Peak_124884	26.33	29.8135	35.1945	17.4655	17.6263	42.0007	28.0717	-0.175908	0.653577	-0.269147	0.787816	0.970616	chrX	56995463	56995713	251	*	Promoter (<=1kb)	23	56818298	56995551	177254	2	169981	ENST00000640101.1	0	ENSG00000204271	SPIN3	spindlin family member 3	NO
Peak_124887	35.282	18.9244	39.6636	30.9004	17.6263	20.2225	27.1032	0.900013	0.620313	1.4509	0.146808	0.687682	chrX	57286458	57286901	444	*	Promoter (<=1kb)	23	57286706	57489196	202491	1	158584	ENST00000374900.4	0	ENSG00000165591	FAAH2	fatty acid amide hydrolase 2	NO
Peak_124889	15.2668	9.52071	15.0834	15.4502	12.8191	6.22232	12.3937	0.683785	0.90004	0.759727	0.447418	NA	chrX	57335786	57335873	88	*	Intron (ENST00000374900.4/158584, intron 4 of 10)	23	57286706	57489196	202491	1	158584	ENST00000374900.4	49080	ENSG00000165591	FAAH2	fatty acid amide hydrolase 2	NO
Peak_124890	13.4246	24.4157	10.0556	16.7937	20.831	28.0004	18.9202	-0.870075	0.721858	-1.20533	0.228077	NA	chrX	57591472	57591811	340	*	Promoter (<=1kb)	23	57591652	57597545	5894	1	158586	ENST00000374888.2	0	ENSG00000198455	ZXDB	zinc finger X-linked duplicated B	NO
Peak_124892	32.6516	51.9894	39.105	26.1982	44.8668	59.112	42.3205	-0.66747	0.499951	-1.33507	0.181853	0.724344	chrX	57592519	57593139	621	*	Promoter (<=1kb)	23	57591652	57597545	5894	1	158586	ENST00000374888.2	867	ENSG00000198455	ZXDB	zinc finger X-linked duplicated B	NO
Peak_124893	11.5791	17.4156	8.37964	14.7785	20.831	14.0002	14.4973	-0.594173	0.821061	-0.723664	0.469272	NA	chrX	57595466	57595603	138	*	Promoter (3-4kb)	23	57591652	57597545	5894	1	158586	ENST00000374888.2	3814	ENSG00000198455	ZXDB	zinc finger X-linked duplicated B	NO
Peak_124895	31.4384	43.2699	21.2284	41.6484	33.6501	52.8897	37.3542	-0.467954	0.557382	-0.839557	0.401157	0.865737	chrX	57909591	57910191	601	*	Promoter (<=1kb)	23	57906708	57910820	4113	2	7789	ENST00000358697.5	629	ENSG00000198205	ZXDA	zinc finger X-linked duplicated A	NO
Peak_124898	34.2282	39.615	30.1667	38.2897	49.674	29.556	36.9216	-0.211641	0.534988	-0.3956	0.6924	0.952957	chrX	63351251	63351639	389	*	Promoter (<=1kb)	23	63347228	63351344	4117	2	139886	ENST00000374884.2	0	ENSG00000186767	SPIN4	spindlin family member 4	NO
Peak_124899	26.9555	15.0588	25.6976	28.2134	19.2286	10.8891	21.0072	0.841481	0.703815	1.1956	0.231853	NA	chrX	63424219	63424337	119	*	Intron (ENST00000610088.5/92249, intron 2 of 3)	23	63347228	63351344	4117	2	139886	ENST00000374884.2	-72875	ENSG00000186767	SPIN4	spindlin family member 4	NO
Peak_124900	33.164	58.3756	30.7254	35.6027	56.0835	60.6676	45.7698	-0.817759	0.466718	-1.75215	0.0797488	0.576319	chrX	63560613	63561213	601	*	Promoter (<=1kb)	23	63343227	63561071	217845	2	92249	ENST00000610088.5	0	ENSG00000235437	LINC01278	long intergenic non-protein coding RNA 1278	NO
Peak_124901	106.751	109.47	110.053	103.449	92.9384	126.002	108.111	-0.0366179	0.33023	-0.110886	0.911707	0.990728	chrX	63754332	63755458	1127	*	Promoter (<=1kb)	23	63634967	63755113	120147	2	23229	ENST00000253401.10	0	ENSG00000131089	ARHGEF9	Cdc42 guanine nucleotide exchange factor 9	NO
Peak_124902	25.9907	10.2517	38.5464	13.435	9.61432	10.8891	18.1212	1.34736	0.825732	1.63171	0.102741	NA	chrX	63889037	63889346	310	*	Distal Intergenic	23	63678496	63809274	130779	2	23229	ENST00000623417.3	-79763	ENSG00000131089	ARHGEF9	Cdc42 guanine nucleotide exchange factor 9	NO
Peak_124903	8.84239	7.09372	2.23457	15.4502	6.40955	7.7779	7.96806	0.305957	1.19957	0.255056	0.79868	NA	chrX	63922334	63922403	70	*	Distal Intergenic	23	63678496	63809274	130779	2	23229	ENST00000623417.3	-113060	ENSG00000131089	ARHGEF9	Cdc42 guanine nucleotide exchange factor 9	NO
Peak_124904	23.105	38.6968	13.9661	32.2439	40.0597	37.3339	30.9009	-0.752213	0.603955	-1.24548	0.212956	0.75343	chrX	64204394	64204951	558	*	Promoter (<=1kb)	23	64185117	64205708	20592	2	139285	ENST00000374869.8	757	ENSG00000184675	AMER1	APC membrane recruitment protein 1	NO
Peak_124905	141.082	142.722	149.158	133.006	132.998	152.447	141.902	-0.0161606	0.291321	-0.0554736	0.955761	0.995396	chrX	64205289	64206497	1209	*	Promoter (<=1kb)	23	64185117	64205708	20592	2	139285	ENST00000374869.8	0	ENSG00000184675	AMER1	APC membrane recruitment protein 1	NO
Peak_124907	9.00516	14.2811	7.26236	10.748	19.2286	9.33348	11.6431	-0.667973	0.913059	-0.731577	0.464427	NA	chrX	64976022	64976272	251	*	Promoter (<=1kb)	23	64917858	64976363	58506	2	55906	ENST00000476032.1	91	ENSG00000126970	ZC4H2	zinc finger C4H2-type containing	NO
Peak_124908	31.0391	28.3281	28.4908	33.5874	22.4334	34.2228	29.6836	0.129011	0.583964	0.220923	0.825153	0.977126	chrX	64976380	64976596	217	*	Promoter (<=1kb)	23	64915802	64976533	60732	2	55906	ENST00000447788.6	0	ENSG00000126970	ZC4H2	zinc finger C4H2-type containing	NO
Peak_124909	68.7391	44.1881	57.5402	79.9381	43.2644	45.1118	56.4636	0.634943	0.444028	1.42996	0.152729	0.693663	chrX	65034507	65035590	1084	*	Promoter (<=1kb)	23	64916382	65034713	118332	2	55906	ENST00000337990.2	0	ENSG00000126970	ZC4H2	zinc finger C4H2-type containing	NO
Peak_124911	7.60856	11.1933	4.46914	10.748	20.831	1.55558	9.40093	-0.560406	1.14694	-0.48861	0.625118	NA	chrX	65533878	65533963	86	*	Promoter (<=1kb)	23	65512582	65534754	22173	2	81887	ENST00000374807.9	791	ENSG00000001497	LAS1L	LAS1 like, ribosome biogenesis factor	NO
Peak_124913	54.6186	55.8784	70.9476	38.2897	44.8668	66.8899	55.2485	-0.0294685	0.475287	-0.0620015	0.950562	0.994321	chrX	65534711	65535067	357	*	Promoter (<=1kb)	23	65512582	65534754	22173	2	81887	ENST00000374807.9	0	ENSG00000001497	LAS1L	LAS1 like, ribosome biogenesis factor	NO
Peak_124914	28.0728	23.755	27.9321	28.2134	28.843	18.667	25.9139	0.242323	0.621225	0.390072	0.696483	0.953674	chrX	65595494	65595969	476	*	Intron (ENST00000609672.5/4478, intron 1 of 3)	23	65588377	65729589	141213	1	4478	ENST00000609672.5	7117	ENSG00000147065	MSN	moesin	NO
Peak_124917	11.4025	9.42709	16.7593	6.04573	6.40955	12.4446	10.4148	0.280126	1.00599	0.278457	0.780662	NA	chrX	65605973	65606212	240	*	Intron (ENST00000609672.5/4478, intron 1 of 3)	23	65588377	65729589	141213	1	4478	ENST00000609672.5	17596	ENSG00000147065	MSN	moesin	NO
Peak_124920	29.7625	14.9886	17.8766	41.6484	14.4215	15.5558	22.3756	0.984055	0.722445	1.36212	0.173161	0.7169	chrX	65643553	65644001	449	*	Intron (ENST00000609672.5/4478, intron 1 of 3)	23	65667670	65741931	74262	1	4478	ENST00000360270.6	-23669	ENSG00000147065	MSN	moesin	NO
Peak_124921	26.8424	20.48	26.8149	26.8699	17.6263	23.3337	23.6612	0.389273	0.645532	0.603025	0.546492	0.918492	chrX	65645020	65645167	148	*	Intron (ENST00000609672.5/4478, intron 1 of 3)	23	65667670	65741931	74262	1	4478	ENST00000360270.6	-22503	ENSG00000147065	MSN	moesin	NO
Peak_124922	60.9112	45.0361	48.6019	73.2206	48.0716	42.0007	52.9737	0.433028	0.460193	0.940969	0.346721	0.840098	chrX	65667529	65668503	975	*	Promoter (<=1kb)	23	65667670	65741931	74262	1	4478	ENST00000360270.6	0	ENSG00000147065	MSN	moesin	NO
Peak_124923	20.8567	18.287	22.9044	18.809	27.2406	9.33348	19.5718	0.194379	0.744269	0.261168	0.793963	NA	chrX	65668620	65668846	227	*	Promoter (<=1kb)	23	65667670	65741931	74262	1	4478	ENST00000360270.6	950	ENSG00000147065	MSN	moesin	NO
Peak_124924	19.4635	11.9477	16.7593	22.1677	19.2286	4.66674	15.7056	0.706426	0.849354	0.831721	0.405566	NA	chrX	65671393	65671601	209	*	Promoter (3-4kb)	23	65667670	65741931	74262	1	4478	ENST00000360270.6	3723	ENSG00000147065	MSN	moesin	NO
Peak_124925	11.8549	22.1994	12.2901	11.4197	28.843	15.5558	17.0272	-0.902482	0.757165	-1.19192	0.233292	NA	chrX	65677963	65678140	178	*	Intron (ENST00000609672.5/4478, intron 1 of 3)	23	65667670	65741931	74262	1	4478	ENST00000360270.6	10293	ENSG00000147065	MSN	moesin	NO
Peak_124926	51.6233	55.7146	44.1328	59.1139	33.6501	77.779	53.6689	-0.114149	0.487941	-0.233939	0.815032	0.975241	chrX	65690275	65691008	734	*	Intron (ENST00000609672.5/4478, intron 1 of 3)	23	65667670	65741931	74262	1	4478	ENST00000360270.6	22605	ENSG00000147065	MSN	moesin	NO
Peak_124927	9.79002	21.2344	6.14507	13.435	16.0239	26.4449	15.5122	-1.12822	0.814719	-1.38479	0.166116	NA	chrX	65697386	65697576	191	*	Intron (ENST00000609672.5/4478, intron 1 of 3)	23	65667670	65741931	74262	1	4478	ENST00000360270.6	29716	ENSG00000147065	MSN	moesin	NO
Peak_124928	21.8181	13.3628	13.4074	30.2287	9.61432	17.1114	17.5904	0.699718	0.797589	0.877292	0.380328	NA	chrX	65697925	65698391	467	*	Intron (ENST00000609672.5/4478, intron 1 of 3)	23	65667670	65741931	74262	1	4478	ENST00000360270.6	30255	ENSG00000147065	MSN	moesin	NO
Peak_124929	13.7074	11.8775	7.26236	20.1524	14.4215	9.33348	12.7924	0.20019	0.913239	0.219209	0.826487	NA	chrX	65698517	65698777	261	*	Intron (ENST00000609672.5/4478, intron 1 of 3)	23	65667670	65741931	74262	1	4478	ENST00000360270.6	30847	ENSG00000147065	MSN	moesin	NO
Peak_124930	80.2375	85.2885	89.9415	70.5336	88.1313	82.4457	82.763	-0.0858033	0.366077	-0.234386	0.814685	0.975195	chrX	65706052	65706786	735	*	Intron (ENST00000609672.5/4478, intron 1 of 3)	23	65667670	65741931	74262	1	4478	ENST00000360270.6	38382	ENSG00000147065	MSN	moesin	NO
Peak_124931	25.8313	11.9243	30.1667	21.4959	17.6263	6.22232	18.8778	1.12142	0.776312	1.44455	0.148584	NA	chrX	65932727	65932990	264	*	Distal Intergenic	23	66018870	66018979	110	1	407008	ENST00000385204.1	-85880	ENSG00000284567	MIR223	microRNA 223	NO
Peak_124934	6.6506	8.55569	10.6142	2.68699	0	17.1114	7.60315	-0.358895	1.346	-0.266638	0.789748	NA	chrX	66635602	66635702	101	*	Promoter (3-4kb)	23	66595637	66639041	43405	2	60401	ENST00000374719.7	3339	ENSG00000131080	EDA2R	ectodysplasin A2 receptor	NO
Peak_124935	18.7317	21.0939	20.6698	16.7937	6.40955	35.7783	19.9128	-0.173186	0.790997	-0.218947	0.826692	NA	chrX	66639137	66639235	99	*	Promoter (<=1kb)	23	66595642	66639298	43657	2	60401	ENST00000451436.6	63	ENSG00000131080	EDA2R	ectodysplasin A2 receptor	NO
Peak_124936	12.1874	17.4858	15.642	8.73273	25.6382	9.33348	14.8366	-0.512479	0.845249	-0.606305	0.544312	NA	chrX	67545518	67545687	170	*	Promoter (<=1kb)	23	67544820	67696075	151256	1	367	ENST00000613054.2	698	ENSG00000169083	AR	androgen receptor	NO
Peak_124937	28.0128	12.6553	31.8426	24.1829	14.4215	10.8891	20.334	1.14958	0.722203	1.59177	0.111437	NA	chrX	67605311	67605467	157	*	Intron (ENST00000396044.7/367, intron 1 of 4)	23	67568889	67724288	155400	1	367	ENST00000396043.2	36422	ENSG00000169083	AR	androgen receptor	NO
Peak_124939	31.764	16.5208	31.284	32.2439	12.8191	20.2225	24.1424	0.941022	0.658287	1.4295	0.15286	0.693855	chrX	67619367	67619577	211	*	Intron (ENST00000396044.7/367, intron 1 of 4)	23	67568889	67724288	155400	1	367	ENST00000396043.2	50478	ENSG00000169083	AR	androgen receptor	NO
Peak_124940	25.3927	20.4332	21.2284	29.5569	14.4215	26.4449	22.9129	0.308755	0.673413	0.458492	0.646599	0.943218	chrX	68083431	68083813	383	*	Intron (ENST00000355520.5/4983, intron 19 of 24)	23	68063854	68112422	48569	2	4983	ENST00000484842.1	28609	ENSG00000079482	OPHN1	oligophrenin 1	NO
Peak_124941	18.1165	11.8775	20.1111	16.122	14.4215	9.33348	14.997	0.612578	0.81417	0.752395	0.451813	NA	chrX	68254929	68255182	254	*	Intron (ENST00000355520.5/4983, intron 5 of 24)	23	68192742	68210268	17527	2	4983	ENST00000467444.1	-44661	ENSG00000079482	OPHN1	oligophrenin 1	NO
Peak_124942	24.2223	19.0414	16.2006	32.2439	25.6382	12.4446	21.6318	0.344322	0.720144	0.47813	0.632558	NA	chrX	68255297	68255566	270	*	Intron (ENST00000355520.5/4983, intron 5 of 24)	23	68192742	68210268	17527	2	4983	ENST00000467444.1	-45029	ENSG00000079482	OPHN1	oligophrenin 1	NO
Peak_124943	16.1613	7.14053	16.2006	16.122	9.61432	4.66674	11.6509	1.18161	0.948252	1.2461	0.212728	NA	chrX	68416518	68416686	169	*	Intron (ENST00000355520.5/4983, intron 2 of 24)	23	68042344	68433805	391462	2	4983	ENST00000355520.5	17119	ENSG00000079482	OPHN1	oligophrenin 1	NO
Peak_124944	28.5749	37.919	29.6081	27.5417	40.0597	35.7783	33.2469	-0.407044	0.539857	-0.753985	0.450858	0.887443	chrX	68428469	68428752	284	*	Intron (ENST00000355520.5/4983, intron 2 of 24)	23	68042344	68433805	391462	2	4983	ENST00000355520.5	5053	ENSG00000079482	OPHN1	oligophrenin 1	NO
Peak_124945	16.9496	11.7605	11.7315	22.1677	6.40955	17.1114	14.355	0.519417	0.869774	0.597186	0.550383	NA	chrX	68429271	68429374	104	*	Promoter (4-5kb)	23	68042344	68433805	391462	2	4983	ENST00000355520.5	4431	ENSG00000079482	OPHN1	oligophrenin 1	NO
Peak_124946	105.372	93.0664	90.5001	120.243	88.1313	98.0015	99.219	0.176732	0.345422	0.511641	0.608902	0.935123	chrX	68433050	68434146	1097	*	Promoter (<=1kb)	23	68042344	68433805	391462	2	4983	ENST00000355520.5	0	ENSG00000079482	OPHN1	oligophrenin 1	NO
Peak_124947	21.7546	22.1526	20.6698	22.8394	25.6382	18.667	21.9536	-0.0261067	0.66381	-0.0393286	0.968628	NA	chrX	68498462	68498833	372	*	Promoter (<=1kb)	23	68498562	68531982	33421	1	286451	ENST00000451537.5	0	ENSG00000181704	YIPF6	Yip1 domain family member 6	NO
Peak_124948	14.9344	10.2283	11.7315	18.1372	8.01193	12.4446	12.5813	0.540804	0.889556	0.607948	0.543222	NA	chrX	68498949	68499104	156	*	Promoter (<=1kb)	23	68499034	68515340	16307	1	286451	ENST00000470730.5	0	ENSG00000181704	YIPF6	Yip1 domain family member 6	NO
Peak_124951	16.6531	26.0181	27.9321	5.37399	24.0358	28.0004	21.3356	-0.632537	0.786036	-0.804717	0.420983	NA	chrX	68504375	68504503	129	*	Intron (ENST00000462683.5/286451, intron 1 of 6)	23	68499081	68513405	14325	1	286451	ENST00000462972.1	5294	ENSG00000181704	YIPF6	Yip1 domain family member 6	NO
Peak_124953	32.0433	44.2349	31.8426	32.2439	46.4692	42.0007	38.1391	-0.465009	0.505809	-0.919337	0.357919	0.84643	chrX	68571817	68572240	424	*	Distal Intergenic	23	68511807	68513641	1835	1	286451	ENST00000496576.1	60010	ENSG00000181704	YIPF6	Yip1 domain family member 6	NO
Peak_124954	27.7969	18.8542	24.0216	31.5722	12.8191	24.8893	23.3255	0.555597	0.672807	0.825791	0.408923	0.868894	chrX	68647440	68647712	273	*	Promoter (<=1kb)	23	68647666	68656551	8886	1	9754	ENST00000488088.1	0	ENSG00000130052	STARD8	StAR related lipid transfer domain containing 8	NO
Peak_124956	22.8753	15.012	19.5525	26.1982	16.0239	14.0002	18.9437	0.605766	0.725916	0.834486	0.404007	NA	chrX	68650655	68650799	145	*	Promoter (2-3kb)	23	68647768	68725836	78069	1	9754	ENST00000374599.7	2887	ENSG00000130052	STARD8	StAR related lipid transfer domain containing 8	NO
Peak_124958	47.9287	39.264	44.1328	51.7246	25.6382	52.8897	43.5963	0.284362	0.512897	0.554423	0.57929	0.926014	chrX	68681721	68682093	373	*	Intron (ENST00000252336.10/9754, intron 2 of 13)	23	68693651	68725833	32183	1	9754	ENST00000374597.3	-11558	ENSG00000130052	STARD8	StAR related lipid transfer domain containing 8	NO
Peak_124959	9.67691	5.51474	7.26236	12.0915	4.80716	6.22232	7.59583	0.806072	1.13996	0.707108	0.479499	NA	chrX	68686518	68686647	130	*	Intron (ENST00000252336.10/9754, intron 2 of 13)	23	68693651	68725833	32183	1	9754	ENST00000374597.3	-7004	ENSG00000130052	STARD8	StAR related lipid transfer domain containing 8	NO
Peak_124960	8.72584	3.88895	6.70371	10.748	0	7.7779	6.3074	1.15495	1.37339	0.840948	0.400377	NA	chrX	68691903	68692003	101	*	Promoter (1-2kb)	23	68693651	68725833	32183	1	9754	ENST00000374597.3	-1648	ENSG00000130052	STARD8	StAR related lipid transfer domain containing 8	NO
Peak_124961	18.5124	11.0061	16.2006	20.8242	8.01193	14.0002	14.7592	0.74603	0.829123	0.899782	0.368236	NA	chrX	68692825	68692913	89	*	Promoter (<=1kb)	23	68693651	68725833	32183	1	9754	ENST00000374597.3	-738	ENSG00000130052	STARD8	StAR related lipid transfer domain containing 8	NO
Peak_124962	33.7861	34.7142	24.5803	42.9919	33.6501	35.7783	34.2502	-0.0441242	0.558902	-0.0789479	0.937074	0.992643	chrX	68693214	68693891	678	*	Promoter (<=1kb)	23	68693651	68725833	32183	1	9754	ENST00000374597.3	0	ENSG00000130052	STARD8	StAR related lipid transfer domain containing 8	NO
Peak_124965	32.3929	37.7318	18.4352	46.3506	27.2406	48.223	35.0623	-0.228088	0.604359	-0.377405	0.705873	0.955353	chrX	68697729	68698062	334	*	Promoter (4-5kb)	23	68693651	68725833	32183	1	9754	ENST00000374597.3	4078	ENSG00000130052	STARD8	StAR related lipid transfer domain containing 8	NO
Peak_124966	23.3243	30.6849	18.4352	28.2134	24.0358	37.3339	27.0046	-0.40123	0.61703	-0.650261	0.515524	0.90944	chrX	68699155	68699369	215	*	Intron (ENST00000252336.10/9754, intron 2 of 13)	23	68693651	68725833	32183	1	9754	ENST00000374597.3	5504	ENSG00000130052	STARD8	StAR related lipid transfer domain containing 8	NO
Peak_124967	18.6786	14.1172	17.8766	19.4807	8.01193	20.2225	16.3979	0.400212	0.794442	0.503764	0.614427	NA	chrX	68700147	68700255	109	*	Intron (ENST00000252336.10/9754, intron 2 of 13)	23	68693651	68725833	32183	1	9754	ENST00000374597.3	6496	ENSG00000130052	STARD8	StAR related lipid transfer domain containing 8	NO
Peak_124969	9.78658	5.56155	9.49693	10.0762	8.01193	3.11116	7.67406	0.818481	1.14187	0.716789	0.473505	NA	chrX	68710979	68711034	56	*	Intron (ENST00000252336.10/9754, intron 2 of 13)	23	68693651	68725833	32183	1	9754	ENST00000374597.3	17328	ENSG00000130052	STARD8	StAR related lipid transfer domain containing 8	NO
Peak_124970	16.9393	9.4505	21.7871	12.0915	8.01193	10.8891	13.1949	0.845083	0.886052	0.953763	0.340204	NA	chrX	68822794	68822880	87	*	Distal Intergenic	23	68828997	68842147	13151	1	1947	ENST00000204961.4	-6117	ENSG00000090776	EFNB1	ephrin B1	NO
Peak_124971	22.6491	19.9128	21.7871	23.5112	32.0477	7.7779	21.281	0.18874	0.743738	0.253772	0.799672	NA	chrX	68827942	68828271	330	*	Promoter (<=1kb)	23	68828997	68842147	13151	1	1947	ENST00000204961.4	-726	ENSG00000090776	EFNB1	ephrin B1	NO
Peak_124973	80.3678	57.6914	72.0649	88.6708	62.4931	52.8897	69.0296	0.477258	0.40015	1.1927	0.232987	0.770527	chrX	68828692	68829511	820	*	Promoter (<=1kb)	23	68828997	68842147	13151	1	1947	ENST00000204961.4	0	ENSG00000090776	EFNB1	ephrin B1	NO
Peak_124975	16.4441	7.94172	13.4074	19.4807	11.2167	4.66674	12.1929	1.05085	0.934517	1.12448	0.260809	NA	chrX	68831120	68831307	188	*	Promoter (2-3kb)	23	68828997	68842147	13151	1	1947	ENST00000204961.4	2123	ENSG00000090776	EFNB1	ephrin B1	NO
Peak_124976	22.8685	20.5034	26.2562	19.4807	19.2286	21.7781	21.6859	0.159824	0.671754	0.23792	0.811943	NA	chrX	68831954	68832302	349	*	Promoter (2-3kb)	23	68828997	68842147	13151	1	1947	ENST00000204961.4	2957	ENSG00000090776	EFNB1	ephrin B1	NO
Peak_124977	15.7192	15.7196	10.6142	20.8242	11.2167	20.2225	15.7194	-0.00775598	0.810672	-0.00956734	0.992366	NA	chrX	68842820	68842920	101	*	Distal Intergenic	23	68828997	68842147	13151	1	1947	ENST00000204961.4	13823	ENSG00000090776	EFNB1	ephrin B1	NO
Peak_124978	15.4964	24.3221	9.49693	21.4959	14.4215	34.2228	19.9093	-0.660159	0.755041	-0.874336	0.381935	NA	chrX	68895383	68895453	71	*	Distal Intergenic	23	68828997	68842147	13151	1	1947	ENST00000204961.4	66386	ENSG00000090776	EFNB1	ephrin B1	NO
Peak_124979	15.493	12.5617	12.8488	18.1372	8.01193	17.1114	14.0273	0.297108	0.847719	0.350479	0.725979	NA	chrX	68929721	68929815	95	*	Distal Intergenic	23	68828997	68842147	13151	1	1947	ENST00000204961.4	100724	ENSG00000090776	EFNB1	ephrin B1	NO
Peak_124980	8.05754	7.87151	3.35186	12.7632	6.40955	9.33348	7.96453	0.0219489	1.14142	0.0192295	0.984658	NA	chrX	68929938	68930066	129	*	Distal Intergenic	23	68828997	68842147	13151	1	1947	ENST00000204961.4	100941	ENSG00000090776	EFNB1	ephrin B1	NO
Peak_124981	36.0103	40.2056	39.105	32.9157	36.8549	43.5562	38.1079	-0.157798	0.511228	-0.308664	0.757577	0.964859	chrX	68936703	68937170	468	*	Distal Intergenic	23	68828997	68842147	13151	1	1947	ENST00000204961.4	107706	ENSG00000090776	EFNB1	ephrin B1	NO
Peak_124982	9.06516	5.46793	3.35186	14.7785	1.60239	9.33348	7.26655	0.715952	1.27565	0.561246	0.57463	NA	chrX	68996100	68996168	69	*	Distal Intergenic	23	68828997	68842147	13151	1	1947	ENST00000204961.4	167103	ENSG00000090776	EFNB1	ephrin B1	NO
Peak_124983	26.0644	22.8133	21.2284	30.9004	17.6263	28.0004	24.4389	0.187459	0.648413	0.289105	0.772501	0.967294	chrX	69024116	69024622	507	*	Distal Intergenic	23	69160854	69165437	4584	2	64219	ENST00000374584.3	140815	ENSG00000181191	PJA1	praja ring finger ubiquitin ligase 1	NO
Peak_124985	49.3922	33.4161	36.3118	62.4726	51.2764	15.5558	41.4041	0.563737	0.586371	0.961401	0.336351	0.835946	chrX	69026016	69026337	322	*	Distal Intergenic	23	69160854	69165437	4584	2	64219	ENST00000374584.3	139100	ENSG00000181191	PJA1	praja ring finger ubiquitin ligase 1	NO
Peak_124986	67.8412	53.662	59.7748	75.9076	52.8788	54.4453	60.7516	0.336249	0.42065	0.799357	0.424083	0.876372	chrX	69027490	69028049	560	*	Distal Intergenic	23	69160854	69165437	4584	2	64219	ENST00000374584.3	137388	ENSG00000181191	PJA1	praja ring finger ubiquitin ligase 1	NO
Peak_124987	22.4898	18.9946	13.4074	31.5722	22.4334	15.5558	20.7422	0.238366	0.730754	0.326193	0.744279	NA	chrX	69032172	69032429	258	*	Distal Intergenic	23	69160854	69165437	4584	2	64219	ENST00000374584.3	133008	ENSG00000181191	PJA1	praja ring finger ubiquitin ligase 1	NO
Peak_124988	51.4537	34.6908	45.8087	57.0986	32.0477	37.3339	43.0722	0.566432	0.49388	1.1469	0.251422	0.787101	chrX	69032622	69033117	496	*	Distal Intergenic	23	69160854	69165437	4584	2	64219	ENST00000374584.3	132320	ENSG00000181191	PJA1	praja ring finger ubiquitin ligase 1	NO
Peak_124989	18.9048	13.4331	15.642	22.1677	14.4215	12.4446	16.169	0.490539	0.780968	0.628116	0.529928	NA	chrX	69065744	69065833	90	*	Distal Intergenic	23	69160854	69165437	4584	2	64219	ENST00000374584.3	99604	ENSG00000181191	PJA1	praja ring finger ubiquitin ligase 1	NO
Peak_124990	10.9073	11.8775	8.37964	13.435	14.4215	9.33348	11.3924	-0.126312	0.917402	-0.137685	0.89049	NA	chrX	69067194	69067281	88	*	Distal Intergenic	23	69160854	69165437	4584	2	64219	ENST00000374584.3	98156	ENSG00000181191	PJA1	praja ring finger ubiquitin ligase 1	NO
Peak_124991	9.44726	7.14053	12.8488	6.04573	9.61432	4.66674	8.29389	0.412496	1.10008	0.374969	0.707683	NA	chrX	69124257	69124354	98	*	Distal Intergenic	23	69160854	69165437	4584	2	64219	ENST00000374584.3	41083	ENSG00000181191	PJA1	praja ring finger ubiquitin ligase 1	NO
Peak_124992	6.49127	7.07032	2.23457	10.748	4.80716	9.33348	6.7808	-0.137402	1.24555	-0.110314	0.91216	NA	chrX	69137512	69137585	74	*	Distal Intergenic	23	69160854	69165437	4584	2	64219	ENST00000374584.3	27852	ENSG00000181191	PJA1	praja ring finger ubiquitin ligase 1	NO
Peak_124993	15.0971	17.3688	16.7593	13.435	17.6263	17.1114	16.233	-0.199787	0.761346	-0.262413	0.793003	NA	chrX	69152394	69152604	211	*	Distal Intergenic	23	69160854	69165437	4584	2	64219	ENST00000374584.3	12833	ENSG00000181191	PJA1	praja ring finger ubiquitin ligase 1	NO
Peak_124994	10.8508	2.33337	8.93828	12.7632	0	4.66674	6.59206	2.20391	1.40869	1.56451	0.117698	NA	chrX	69158548	69158692	145	*	Downstream (2-3kb)	23	69160854	69165437	4584	2	64219	ENST00000374584.3	6745	ENSG00000181191	PJA1	praja ring finger ubiquitin ligase 1	NO
Peak_124997	16.271	11.7839	18.4352	14.1067	8.01193	15.5558	14.0274	0.465404	0.844671	0.550989	0.581641	NA	chrX	69165432	69165606	175	*	Promoter (<=1kb)	23	69160854	69165437	4584	2	64219	ENST00000374584.3	0	ENSG00000181191	PJA1	praja ring finger ubiquitin ligase 1	NO
Peak_124998	9.45414	9.4505	6.14507	12.7632	8.01193	10.8891	9.45232	-0.00731646	1.01313	-0.00722161	0.994238	NA	chrX	69222321	69222382	62	*	Distal Intergenic	23	69179557	69209924	30368	1	100996279	ENST00000399711.1	42764	ENSG00000215162	LINC00269	long intergenic non-protein coding RNA 269	NO
Peak_124999	9.83969	4.73695	12.2901	7.38923	4.80716	4.66674	7.28832	1.05867	1.17628	0.900017	0.368111	NA	chrX	69503850	69503950	101	*	Promoter (1-2kb)	23	69505241	69532508	27268	1	27112	ENST00000252338.4	-1291	ENSG00000130054	FAM155B	family with sequence similarity 155 member B	NO
Peak_125000	9.89968	2.33337	8.37964	11.4197	0	4.66674	6.11653	2.07216	1.44176	1.43725	0.150648	NA	chrX	69504517	69504601	85	*	Promoter (<=1kb)	23	69505241	69532508	27268	1	27112	ENST00000252338.4	-640	ENSG00000130054	FAM155B	family with sequence similarity 155 member B	NO
Peak_125002	57.4463	89.9786	43.0155	71.8771	89.7336	90.2236	73.7125	-0.652182	0.403129	-1.6178	0.105706	0.628428	chrX	70133124	70134011	888	*	Promoter (<=1kb)	23	70133449	70166324	32876	1	3476	ENST00000342206.10	0	ENSG00000089289	IGBP1	immunoglobulin binding protein 1	NO
Peak_125004	17.4517	21.2578	13.4074	21.4959	17.6263	24.8893	19.3547	-0.290452	0.715321	-0.406044	0.68471	NA	chrX	70167314	70167498	185	*	Distal Intergenic	23	70177483	70205545	28063	1	347516	ENST00000333026.3	-9985	ENSG00000184210	DGAT2L6	diacylglycerol O-acyltransferase 2 like 6	NO
Peak_125006	19.7994	21.2812	16.7593	22.8394	19.2286	23.3337	20.5403	-0.107834	0.686671	-0.157039	0.875214	NA	chrX	70168644	70168911	268	*	Distal Intergenic	23	70177483	70205545	28063	1	347516	ENST00000333026.3	-8572	ENSG00000184210	DGAT2L6	diacylglycerol O-acyltransferase 2 like 6	NO
Peak_125008	10.0059	4.78376	13.9661	6.04573	8.01193	1.55558	7.39483	1.07562	1.22951	0.874842	0.38166	NA	chrX	70253822	70254033	212	*	Distal Intergenic	23	70258170	70259764	1595	2	5030	ENST00000374519.3	5731	ENSG00000186912	P2RY4	pyrimidinergic receptor P2Y4	NO
Peak_125010	55.1945	70.2999	55.3056	55.0834	73.7098	66.8899	62.7472	-0.348678	0.403863	-0.863359	0.38794	0.86005	chrX	70289670	70290536	867	*	Promoter (<=1kb)	23	70290090	70420832	130743	1	24137	ENST00000374403.3	0	ENSG00000090889	KIF4A	kinesin family member 4A	NO
Peak_125011	13.9233	4.73695	15.0834	12.7632	4.80716	4.66674	9.33012	1.55682	1.0719	1.45239	0.146393	NA	chrX	70423200	70423310	111	*	Promoter (<=1kb)	23	70423141	70433384	10244	1	54857	ENST00000374382.3	59	ENSG00000130055	GDPD2	glycerophosphodiester phosphodiesterase domain containing 2	NO
Peak_125012	63.6017	65.2587	45.2501	81.9533	48.0716	82.4457	64.4302	-0.0423795	0.456218	-0.0928932	0.925988	0.992004	chrX	70433924	70434704	781	*	Exon (ENST00000638795.1/ENST00000638795.1, exon 1 of 3)	23	70425821	70433380	7560	1	54857	ENST00000472623.1	8103	ENSG00000130055	GDPD2	glycerophosphodiester phosphodiesterase domain containing 2	NO
Peak_125014	12.9225	14.1874	8.37964	17.4655	12.8191	15.5558	13.555	-0.142292	0.856365	-0.166158	0.868033	NA	chrX	70452174	70452300	127	*	Promoter (<=1kb)	23	70452305	70505487	53183	1	1741	ENST00000374355.7	-5	ENSG00000082458	DLG3	discs large MAGUK scaffold protein 3	NO
Peak_125016	64.0369	55.9018	57.5402	70.5336	46.4692	65.3344	59.9693	0.193316	0.427832	0.451851	0.651376	0.94418	chrX	70454472	70455189	718	*	Promoter (<=1kb)	23	70455096	70505485	50390	1	1741	ENST00000542398.1	0	ENSG00000082458	DLG3	discs large MAGUK scaffold protein 3	NO
Peak_125020	5.47676	3.98256	8.93828	2.01524	6.40955	1.55558	4.72966	0.473893	1.49548	0.316883	0.751333	NA	chrX	70477056	70477204	149	*	Promoter (1-2kb)	23	70479118	70499903	20786	1	1741	ENST00000466140.5	-1914	ENSG00000082458	DLG3	discs large MAGUK scaffold protein 3	NO
Peak_125021	34.7268	46.6385	35.1945	34.2592	51.2764	42.0007	40.6827	-0.424603	0.493153	-0.860996	0.38924	0.860941	chrX	70477322	70477749	428	*	Promoter (1-2kb)	23	70479118	70499903	20786	1	1741	ENST00000466140.5	-1369	ENSG00000082458	DLG3	discs large MAGUK scaffold protein 3	NO
Peak_125022	31.4315	45.6033	27.9321	34.9309	33.6501	57.5565	38.5174	-0.540624	0.52529	-1.02919	0.30339	0.821693	chrX	70479333	70479634	302	*	Promoter (<=1kb)	23	70479118	70499903	20786	1	1741	ENST00000466140.5	215	ENSG00000082458	DLG3	discs large MAGUK scaffold protein 3	NO
Peak_125023	11.1266	19.8426	12.8488	9.40448	27.2406	12.4446	15.4846	-0.828832	0.804494	-1.03025	0.302892	NA	chrX	70527246	70527413	168	*	Downstream (1-2kb)	23	70499965	70500989	1025	1	1741	ENST00000496931.1	27281	ENSG00000082458	DLG3	discs large MAGUK scaffold protein 3	NO
Peak_125024	113.575	107.137	115.639	111.51	92.9384	121.335	110.356	0.083718	0.325564	0.257148	0.797065	0.972313	chrX	71067795	71068794	1000	*	Promoter (<=1kb)	23	71056332	71068448	12117	2	29934	ENST00000622259.4	0	ENSG00000147164	SNX12	sorting nexin 12	NO
Peak_125026	13.7074	16.5676	7.26236	20.1524	16.0239	17.1114	15.1375	-0.282699	0.835458	-0.338376	0.73508	NA	chrX	71095698	71095759	62	*	Promoter (<=1kb)	23	71096197	71103535	7339	1	4303	ENST00000374259.7	-438	ENSG00000184481	FOXO4	forkhead box O4	NO
Peak_125027	35.6248	34.8078	32.9599	38.2897	40.0597	29.556	35.2163	0.0330465	0.534817	0.0617903	0.95073	0.994321	chrX	71118438	71118796	359	*	Promoter (<=1kb)	23	71118556	71142453	23898	1	9968	ENST00000333646.10	0	ENSG00000184634	MED12	mediator complex subunit 12	NO
Peak_125028	34.1751	28.3983	27.3735	40.9766	27.2406	29.556	31.2867	0.263451	0.574055	0.45893	0.646285	0.943218	chrX	71128489	71128860	372	*	Promoter (<=1kb)	23	71128315	71128820	506	1	9968	ENST00000489199.1	174	ENSG00000184634	MED12	mediator complex subunit 12	NO
Peak_125030	39.8181	22.8133	37.9877	41.6484	17.6263	28.0004	31.3157	0.801075	0.581377	1.37789	0.168237	0.711094	chrX	71182081	71182338	258	*	Distal Intergenic	23	71153456	71171199	17744	1	54413	ENST00000476589.1	28625	ENSG00000196338	NLGN3	neuroligin 3	NO
Peak_125032	56.3855	67.7793	40.2223	72.5488	60.8907	74.6678	62.0824	-0.270742	0.443368	-0.610649	0.541432	0.916435	chrX	71254119	71254755	637	*	Promoter (<=1kb)	23	71239624	71254140	14517	2	9203	ENST00000314425.9	0	ENSG00000147130	ZMYM3	zinc finger MYM-type containing 3	NO
Peak_125033	17.222	15.7196	18.9939	15.4502	11.2167	20.2225	16.4708	0.131676	0.77343	0.17025	0.864814	NA	chrX	71255282	71255410	129	*	Promoter (<=1kb)	23	71239624	71255146	15523	2	9203	ENST00000373998.5	-136	ENSG00000147130	ZMYM3	zinc finger MYM-type containing 3	NO
Peak_125034	57.3263	60.826	50.8365	63.8161	64.0955	57.5565	59.0761	-0.0872409	0.42195	-0.206757	0.8362	0.979756	chrX	71283404	71284135	732	*	Promoter (<=1kb)	23	71283583	71301168	17586	1	4841	ENST00000276079.12	0	ENSG00000147140	NONO	non-POU domain containing octamer binding	NO
Peak_125035	15.6592	12.6319	14.5247	16.7937	12.8191	12.4446	14.1455	0.308706	0.820572	0.376209	0.706762	NA	chrX	71292778	71292969	192	*	Promoter (<=1kb)	23	71291995	71301168	9174	1	4841	ENST00000490044.5	783	ENSG00000147140	NONO	non-POU domain containing octamer binding	NO
Peak_125036	120.96	126.178	118.991	122.93	118.577	133.78	123.569	-0.0615294	0.304776	-0.201884	0.840007	0.980451	chrX	71365637	71366327	691	*	Promoter (<=1kb)	23	71366239	71466004	99766	1	6872	ENST00000423759.5	0	ENSG00000147133	TAF1	TATA-box binding protein associated factor 1	NO
Peak_125037	6.31473	10.2283	10.6142	2.01524	8.01193	12.4446	8.27151	-0.682233	1.13676	-0.600155	0.548403	NA	chrX	71366447	71366553	107	*	Promoter (<=1kb)	23	71366305	71464046	97742	1	6872	ENST00000276072.7	142	ENSG00000147133	TAF1	TATA-box binding protein associated factor 1	NO
Peak_125040	20.1284	17.3922	23.463	16.7937	19.2286	15.5558	18.7603	0.214553	0.722423	0.29699	0.766474	NA	chrX	71532159	71532643	485	*	Promoter (<=1kb)	23	71533083	71575897	42815	1	8473	ENST00000373719.7	-440	ENSG00000147162	OGT	O-linked N-acetylglucosamine (GlcNAc) transferase	NO
Peak_125041	29.6887	22.1526	35.1945	24.1829	25.6382	18.667	25.9206	0.426618	0.630497	0.676636	0.498637	0.904275	chrX	71532803	71533148	346	*	Promoter (<=1kb)	23	71533083	71575897	42815	1	8473	ENST00000373719.7	0	ENSG00000147162	OGT	O-linked N-acetylglucosamine (GlcNAc) transferase	NO
Peak_125043	50.4426	53.2353	49.1606	51.7246	76.9146	29.556	51.8389	-0.0759089	0.499102	-0.152091	0.879115	0.986754	chrX	71543275	71543738	464	*	Intron (ENST00000373719.7/8473, intron 3 of 21)	23	71537014	71555214	18201	1	8473	ENST00000455587.3	6261	ENSG00000147162	OGT	O-linked N-acetylglucosamine (GlcNAc) transferase	NO
Peak_125044	12.5832	17.439	11.7315	13.435	22.4334	12.4446	15.0111	-0.470657	0.800477	-0.58797	0.556552	NA	chrX	71555220	71555330	111	*	Promoter (<=1kb)	23	71555813	71556968	1156	1	8473	ENST00000462638.1	-483	ENSG00000147162	OGT	O-linked N-acetylglucosamine (GlcNAc) transferase	NO
Peak_125045	55.8662	41.7377	55.3056	56.4269	35.2525	48.223	48.802	0.41939	0.464414	0.903052	0.366498	0.851006	chrX	71555963	71556502	540	*	Promoter (<=1kb)	23	71556456	71557047	592	1	8473	ENST00000466181.1	0	ENSG00000147162	OGT	O-linked N-acetylglucosamine (GlcNAc) transferase	NO
Peak_125046	8.49963	7.07032	8.93828	8.06098	4.80716	9.33348	7.78498	0.264287	1.10293	0.239622	0.810623	NA	chrX	71671052	71671137	86	*	Promoter (3-4kb)	23	71667804	71671524	3721	1	101059915	ENST00000636096.2	3248	ENSG00000283599	LOC101059915	chromosome X open reading frame 49-like	NO
Peak_125047	35.9144	30.7317	23.463	48.3659	27.2406	34.2228	33.3231	0.21881	0.586487	0.373087	0.709084	0.955864	chrX	71910824	71911492	669	*	Promoter (<=1kb)	23	71910818	72153286	242469	1	340527	ENST00000633930.1	6	ENSG00000204131	NHSL2	NHS like 2	NO
Peak_125048	15.7158	8.67271	13.9661	17.4655	8.01193	9.33348	12.1942	0.855209	0.902536	0.947563	0.343352	NA	chrX	71911687	71912018	332	*	Promoter (<=1kb)	23	71910818	72153286	242469	1	340527	ENST00000633930.1	869	ENSG00000204131	NHSL2	NHS like 2	NO
Peak_125049	23.1615	18.1232	13.4074	32.9157	16.0239	20.2225	20.6424	0.346647	0.735355	0.471401	0.637355	NA	chrX	71917753	71917901	149	*	Intron (ENST00000633930.1/340527, intron 1 of 7)	23	71910818	72153286	242469	1	340527	ENST00000633930.1	6935	ENSG00000204131	NHSL2	NHS like 2	NO
Peak_125050	9.11483	8.6025	9.49693	8.73273	3.20477	14.0002	8.85866	0.0802091	1.07382	0.0746951	0.940457	NA	chrX	71924987	71925098	112	*	Intron (ENST00000633930.1/340527, intron 1 of 7)	23	71910818	72153286	242469	1	340527	ENST00000633930.1	14169	ENSG00000204131	NHSL2	NHS like 2	NO
Peak_125051	14.7647	13.4799	13.4074	16.122	17.6263	9.33348	14.1223	0.131705	0.832054	0.158289	0.874229	NA	chrX	71925299	71925393	95	*	Intron (ENST00000633930.1/340527, intron 1 of 7)	23	71910818	72153286	242469	1	340527	ENST00000633930.1	14481	ENSG00000204131	NHSL2	NHS like 2	NO
Peak_125052	34.331	23.7316	39.105	29.5569	27.2406	20.2225	29.0313	0.536036	0.596128	0.899195	0.368549	0.852702	chrX	71989753	71990143	391	*	Intron (ENST00000633930.1/340527, intron 1 of 7)	23	72027481	72134167	106687	1	340527	ENST00000631833.1	-37338	ENSG00000204131	NHSL2	NHS like 2	NO
Peak_125053	9.78313	10.3219	12.8488	6.71748	14.4215	6.22232	10.0525	-0.0688435	0.997211	-0.069036	0.944961	NA	chrX	72003796	72003896	101	*	Intron (ENST00000633930.1/340527, intron 1 of 7)	23	72027481	72134167	106687	1	340527	ENST00000631833.1	-23585	ENSG00000204131	NHSL2	NHS like 2	NO
Peak_125054	31.9867	39.4746	32.4013	31.5722	40.0597	38.8895	35.7307	-0.303085	0.521432	-0.581256	0.561068	0.922163	chrX	72030023	72030290	268	*	Promoter (2-3kb)	23	72027481	72134167	106687	1	340527	ENST00000631833.1	2542	ENSG00000204131	NHSL2	NHS like 2	NO
Peak_125056	21.3091	5.60835	18.4352	24.1829	11.2167	0	13.4587	1.92892	1.84048	1.04805	0.294615	NA	chrX	72045980	72046189	210	*	Promoter (1-2kb)	23	72044545	72044892	348	1	441502	ENST00000463445.1	1435	NA	RPS26P11	ribosomal protein S26 pseudogene 11	NO
Peak_125057	22.1505	11.0763	16.7593	27.5417	12.8191	9.33348	16.6134	0.997569	0.798421	1.24943	0.211509	NA	chrX	72069040	72069413	374	*	Promoter (<=1kb)	23	72069659	72153286	83628	1	340527	ENST00000631375.1	-246	ENSG00000204131	NHSL2	NHS like 2	NO
Peak_125058	27.1252	31.5797	24.0216	30.2287	32.0477	31.1116	29.3524	-0.221636	0.576261	-0.384611	0.700526	0.954064	chrX	72126635	72126905	271	*	Promoter (4-5kb)	23	72127110	72131901	4792	2	340526	ENST00000479991.1	4996	ENSG00000242732	RTL5	retrotransposon Gag like 5	NO
Peak_125059	44.2769	57.8318	56.9816	31.5722	72.1074	43.5562	51.0543	-0.379303	0.490743	-0.772917	0.439571	0.882874	chrX	72131925	72132236	312	*	Promoter (<=1kb)	23	72132075	72143574	11500	1	340527	ENST00000639939.1	0	ENSG00000204131	NHSL2	NHS like 2	NO
Peak_125061	75.5918	95.47	89.3828	61.8008	92.9384	98.0015	85.5309	-0.333744	0.368944	-0.904592	0.365681	0.850625	chrX	72181072	72181994	923	*	Promoter (<=1kb)	23	72181353	72197101	15749	1	5303	ENST00000373662.3	0	ENSG00000102309	PIN4	peptidylprolyl cis/trans isomerase, NIMA-interacting 4	NO
Peak_125062	24.2154	18.1934	22.9044	25.5264	20.831	15.5558	21.2044	0.412621	0.681382	0.605565	0.544804	NA	chrX	72201992	72202105	114	*	Intron (ENST00000423432.6/5303, intron 3 of 3)	23	72181794	72197354	15561	1	5303	ENST00000446576.1	20198	ENSG00000102309	PIN4	peptidylprolyl cis/trans isomerase, NIMA-interacting 4	NO
Peak_125063	33.6695	28.4919	29.0494	38.2897	33.6501	23.3337	31.0807	0.239728	0.575107	0.41684	0.676796	0.949483	chrX	72238763	72239214	452	*	Promoter (<=1kb)	23	72204657	72239027	34371	2	54821	ENST00000373657.2	0	ENSG00000186871	ERCC6L	ERCC excision repair 6 like, spindle assembly checkpoint helicase	NO
Peak_125064	13.5343	11.0763	12.2901	14.7785	12.8191	9.33348	12.3053	0.288575	0.880646	0.327685	0.74315	NA	chrX	72253884	72253976	93	*	Intron (ENST00000423432.6/5303, intron 3 of 3)	23	72204660	72239047	34388	2	54821	ENST00000334463.3	-14837	ENSG00000186871	ERCC6L	ERCC excision repair 6 like, spindle assembly checkpoint helicase	NO
Peak_125065	33.7758	20.4566	34.6359	32.9157	16.0239	24.8893	27.1162	0.722146	0.617689	1.16911	0.24236	0.778975	chrX	72269893	72270170	278	*	Promoter (3-4kb)	23	72255679	72273371	17693	2	6191	ENST00000470671.1	3201	ENSG00000198034	RPS4X	ribosomal protein S4 X-linked	NO
Peak_125066	34.5537	43.4103	40.2223	28.8852	43.2644	43.5562	38.982	-0.325879	0.510024	-0.638949	0.522856	0.912072	chrX	72272911	72273202	292	*	Promoter (<=1kb)	23	72255679	72273371	17693	2	6191	ENST00000470671.1	169	ENSG00000198034	RPS4X	ribosomal protein S4 X-linked	NO
Peak_125067	8.83206	10.2517	12.2901	5.37399	9.61432	10.8891	9.54188	-0.207381	1.00815	-0.205704	0.837022	NA	chrX	72273876	72273996	121	*	Promoter (<=1kb)	23	72255679	72273371	17693	2	6191	ENST00000470671.1	-505	ENSG00000198034	RPS4X	ribosomal protein S4 X-linked	NO
Peak_125068	53.7379	38.6734	56.4229	51.0529	38.4573	38.8895	46.2056	0.475381	0.471836	1.00751	0.313689	0.826125	chrX	72276750	72277471	722	*	Promoter (<=1kb)	23	72272042	72277300	5259	2	6191	ENST00000316084.9	0	ENSG00000198034	RPS4X	ribosomal protein S4 X-linked	NO
Peak_125069	51.553	44.2349	58.0988	45.0071	46.4692	42.0007	47.894	0.22336	0.466925	0.478364	0.632391	0.940355	chrX	72306920	72307421	502	*	Promoter (<=1kb)	23	72301638	72307150	5513	2	4435	ENST00000453707.6	0	ENSG00000125931	CITED1	Cbp/p300 interacting transactivator with Glu/Asp rich carboxy-terminal domain 1	NO
Peak_125070	13.8736	9.4505	8.93828	18.809	8.01193	10.8891	11.6621	0.546911	0.936322	0.584106	0.559149	NA	chrX	72308989	72309100	112	*	Promoter (1-2kb)	23	72301647	72307187	5541	2	4435	ENST00000373619.7	-1802	ENSG00000125931	CITED1	Cbp/p300 interacting transactivator with Glu/Asp rich carboxy-terminal domain 1	NO
Peak_125072	19.4635	7.89492	16.7593	22.1677	8.01193	7.7779	13.6792	1.29987	0.877518	1.48131	0.138525	NA	chrX	72475463	72475667	205	*	Exon (ENST00000648158.1/ENST00000648158.1, exon 1 of 1)	23	72329920	72464712	134793	2	55869	ENST00000648276.1	-10751	ENSG00000147099	HDAC8	histone deacetylase 8	NO
Peak_125073	34.1185	43.3869	27.9321	40.3049	41.662	45.1118	38.7527	-0.350633	0.513662	-0.682614	0.494851	0.903289	chrX	72572788	72573190	403	*	Promoter (<=1kb)	23	72301691	72572843	271153	2	55869	ENST00000647613.1	0	ENSG00000147099	HDAC8	histone deacetylase 8	NO
Peak_125075	34.9958	55.9018	45.8087	24.1829	46.4692	65.3344	45.4488	-0.670445	0.507143	-1.322	0.186167	0.730386	chrX	72620622	72620871	250	*	Exon (ENST00000373542.8/5255, exon 19 of 32)	23	72329516	72573199	243684	2	55869	ENST00000373573.8	-47423	ENSG00000147099	HDAC8	histone deacetylase 8	NO
Peak_125076	8.61618	6.36274	4.46914	12.7632	9.61432	3.11116	7.48946	0.433164	1.18838	0.364498	0.715486	NA	chrX	72621811	72621868	58	*	Intron (ENST00000373542.8/5255, intron 18 of 31)	23	72329516	72573199	243684	2	55869	ENST00000373573.8	-48612	ENSG00000147099	HDAC8	histone deacetylase 8	NO
Peak_125077	16.1613	15.0354	16.2006	16.122	17.6263	12.4446	15.5984	0.105407	0.782146	0.134767	0.892796	NA	chrX	72676584	72676762	179	*	Intron (ENST00000373542.8/5255, intron 5 of 31)	23	72688950	72712348	23399	1	101928259	ENST00000420998.1	-12188	ENSG00000231944	PHKA1-AS1	PHKA1 antisense RNA 1	NO
Peak_125078	62.7893	75.8614	73.1822	52.3964	81.7217	70.0011	69.3253	-0.269435	0.400547	-0.672668	0.501159	0.90488	chrX	72713880	72714781	902	*	Promoter (<=1kb)	23	72578814	72714040	135227	2	5255	ENST00000373542.8	0	ENSG00000067177	PHKA1	phosphorylase kinase regulatory subunit alpha 1	NO
Peak_125079	10.6742	11.9243	17.3179	4.03049	17.6263	6.22232	11.2992	-0.147006	1.01785	-0.144428	0.885163	NA	chrX	73214463	73214644	182	*	Promoter (<=1kb)	23	73212299	73214848	2550	2	4674	ENST00000373517.3	204	ENSG00000186462	NAP1L2	nucleosome assembly protein 1 like 2	NO
Peak_125080	14.4819	23.5677	16.2006	12.7632	16.0239	31.1116	19.0248	-0.70151	0.7244	-0.968401	0.332844	NA	chrX	73563528	73563772	245	*	Promoter (<=1kb)	23	73563452	73683215	119764	1	53344	ENST00000498318.1	76	ENSG00000204116	CHIC1	cysteine rich hydrophobic domain 1	NO
Peak_125083	30.1446	25.2403	27.3735	32.9157	24.0358	26.4449	27.6925	0.254176	0.596756	0.425929	0.67016	0.948334	chrX	73917387	73917586	200	*	Distal Intergenic	23	73944184	74012945	68762	1	554203	ENST00000639185.1	-26598	ENSG00000225470	JPX	JPX transcript, XIST activator	NO
Peak_125086	35.5682	29.9539	33.5186	37.6179	27.2406	32.6672	32.7611	0.246193	0.551285	0.446581	0.655178	0.944584	chrX	73944114	73944598	485	*	Promoter (<=1kb)	23	73944184	74012945	68762	1	554203	ENST00000639185.1	0	ENSG00000225470	JPX	JPX transcript, XIST activator	NO
Peak_125089	33.7792	31.5095	31.284	36.2744	27.2406	35.7783	32.6443	0.0980988	0.553215	0.177325	0.859253	0.983081	chrX	74119375	74119806	432	*	Intron (ENST00000603672.5/100302692, intron 5 of 5)	23	74218377	74218461	85	2	693122	ENST00000365696.4	98655	ENSG00000202566	MIR421	microRNA 421	NO
Peak_125093	18.5621	26.0415	22.3457	14.7785	25.6382	26.4449	22.3018	-0.483995	0.660861	-0.73237	0.463943	0.891481	chrX	74179175	74179402	228	*	Intron (ENST00000603672.5/100302692, intron 5 of 5)	23	74218377	74218461	85	2	693122	ENST00000365696.4	39059	ENSG00000202566	MIR421	microRNA 421	NO
Peak_125094	20.1284	29.1059	23.463	16.7937	22.4334	35.7783	24.6171	-0.529726	0.638811	-0.829238	0.40697	0.867855	chrX	74231701	74232018	318	*	Intron (ENST00000603672.5/100302692, intron 5 of 5)	23	74218547	74218618	72	2	100126317	ENST00000390738.3	-13083	ENSG00000212027	MIR374B	microRNA 374b	NO
Peak_125095	11.848	4.76035	18.9939	4.70224	6.40955	3.11116	8.3042	1.32606	1.19403	1.11057	0.266752	NA	chrX	74242257	74242332	76	*	Intron (ENST00000603672.5/100302692, intron 5 of 5)	23	74218547	74218618	72	2	100126317	ENST00000390738.3	-23639	ENSG00000212027	MIR374B	microRNA 374b	NO
Peak_125097	52.9137	44.2115	41.3396	64.4878	44.8668	43.5562	48.5626	0.255827	0.476582	0.536795	0.591409	0.92991	chrX	74292274	74292812	539	*	Promoter (<=1kb)	23	73963955	74292342	328388	2	100302692	ENST00000603672.5	0	ENSG00000230590	FTX	FTX transcript, XIST regulator	NO
Peak_125098	16.2813	14.2343	8.37964	24.1829	16.0239	12.4446	15.2578	0.186675	0.846915	0.220418	0.825546	NA	chrX	74293441	74293543	103	*	Promoter (<=1kb)	23	74069358	74293472	224115	2	100302692	ENST00000602420.5	0	ENSG00000230590	FTX	FTX transcript, XIST regulator	NO
Peak_125099	57.7615	64.5979	63.1266	52.3964	56.0835	73.1123	61.1797	-0.160436	0.417857	-0.383948	0.701017	0.954064	chrX	74343696	74344221	526	*	Distal Intergenic	23	74304190	74305031	842	1	389874	ENST00000339534.3	39506	ENSG00000187969	ZCCHC13	zinc finger CCHC-type containing 13	NO
Peak_125100	18.0069	15.012	17.8766	18.1372	16.0239	14.0002	16.5095	0.262778	0.760393	0.345582	0.729657	NA	chrX	74349509	74349650	142	*	Distal Intergenic	23	74304190	74305031	842	1	389874	ENST00000339534.3	45319	ENSG00000187969	ZCCHC13	zinc finger CCHC-type containing 13	NO
Peak_125103	9.23138	11.1231	5.02778	13.435	16.0239	6.22232	10.1772	-0.27528	1.01639	-0.270839	0.786515	NA	chrX	74419922	74420037	116	*	Promoter (1-2kb)	23	74421461	74533917	112457	1	6567	ENST00000587091.5	-1424	ENSG00000147100	SLC16A2	solute carrier family 16 member 2	NO
Peak_125104	111.028	116.681	87.7069	134.35	107.36	126.002	113.855	-0.0750146	0.34085	-0.220081	0.825808	0.977198	chrX	74420161	74421663	1503	*	Promoter (<=1kb)	23	74421461	74533917	112457	1	6567	ENST00000587091.5	0	ENSG00000147100	SLC16A2	solute carrier family 16 member 2	NO
Peak_125106	21.3091	17.4156	18.4352	24.1829	20.831	14.0002	19.3623	0.290055	0.715596	0.405334	0.685232	NA	chrX	74422662	74422966	305	*	Promoter (<=1kb)	23	74421892	74533917	112026	1	6567	ENST00000636771.1	770	ENSG00000147100	SLC16A2	solute carrier family 16 member 2	NO
Peak_125109	25.1099	11.1231	24.0216	26.1982	16.0239	6.22232	18.1165	1.17791	0.781124	1.50797	0.131562	NA	chrX	74449979	74450153	175	*	Intron (ENST00000587091.5/6567, intron 1 of 5)	23	74421892	74533917	112026	1	6567	ENST00000636771.1	28087	ENSG00000147100	SLC16A2	solute carrier family 16 member 2	NO
Peak_125110	42.8409	73.3642	37.9877	47.6941	70.505	76.2234	58.1026	-0.77892	0.422384	-1.8441	0.0651679	0.541202	chrX	74451138	74451621	484	*	Intron (ENST00000587091.5/6567, intron 1 of 5)	23	74421892	74533917	112026	1	6567	ENST00000636771.1	29246	ENSG00000147100	SLC16A2	solute carrier family 16 member 2	NO
Peak_125112	22.5395	24.4391	19.5525	25.5264	22.4334	26.4449	23.4893	-0.119933	0.642889	-0.186554	0.852011	0.982279	chrX	74535794	74536142	349	*	Distal Intergenic	23	74521120	74532608	11489	1	6567	ENST00000590447.1	14674	ENSG00000147100	SLC16A2	solute carrier family 16 member 2	NO
Peak_125113	46.6555	66.0833	30.1667	63.1443	51.2764	80.8902	56.3694	-0.508955	0.485692	-1.0479	0.294686	0.817234	chrX	74536262	74537047	786	*	Distal Intergenic	23	74521120	74532608	11489	1	6567	ENST00000590447.1	15142	ENSG00000147100	SLC16A2	solute carrier family 16 member 2	NO
Peak_125114	15.1537	20.5034	16.2006	14.1067	19.2286	21.7781	17.8285	-0.434986	0.725255	-0.59977	0.548659	NA	chrX	74550395	74550577	183	*	Distal Intergenic	23	74521120	74532608	11489	1	6567	ENST00000590447.1	29275	ENSG00000147100	SLC16A2	solute carrier family 16 member 2	NO
Peak_125116	46.9142	55.1006	50.8365	42.9919	44.8668	65.3344	51.0074	-0.231523	0.455882	-0.507856	0.611554	0.935608	chrX	74614518	74614860	343	*	Promoter (<=1kb)	23	74585217	74614617	29401	2	51132	ENST00000332687.10	0	ENSG00000131263	RLIM	ring finger protein, LIM domain interacting	NO
Peak_125117	15.1006	15.743	13.4074	16.7937	12.8191	18.667	15.4218	-0.0635877	0.787327	-0.080764	0.93563	NA	chrX	74924823	74925102	280	*	Promoter (<=1kb)	23	74732856	74925447	192592	2	340533	ENST00000055682.11	345	ENSG00000050030	NEXMIF	neurite extension and migration factor	NO
Peak_125119	6.76371	8.67271	9.49693	4.03049	8.01193	9.33348	7.71821	-0.3503	1.11078	-0.315364	0.752485	NA	chrX	75156250	75156386	137	*	Promoter (<=1kb)	23	75051554	75156340	104787	2	22	ENST00000645829.1	0	ENSG00000131269	ABCB7	ATP binding cassette subfamily B member 7	NO
Peak_125121	28.508	15.1057	40.2223	16.7937	22.4334	7.7779	21.8068	0.924568	0.763486	1.21098	0.225902	NA	chrX	75181867	75182020	154	*	Distal Intergenic	23	75076632	75156732	80101	2	22	ENST00000526404.1	-25135	ENSG00000131269	ABCB7	ATP binding cassette subfamily B member 7	NO
Peak_125122	50.9447	89.651	50.8365	51.0529	67.3002	112.002	70.2978	-0.816575	0.406146	-2.01054	0.0443737	0.466883	chrX	75273947	75274685	739	*	Promoter (<=1kb)	23	75274085	75297791	23707	1	139596	ENST00000531704.5	0	ENSG00000094841	UPRT	uracil phosphoribosyltransferase homolog	NO
Peak_125123	15.5958	16.5442	21.7871	9.40448	14.4215	18.667	16.07	-0.0786398	0.803551	-0.0978654	0.922039	NA	chrX	75523022	75523333	312	*	Promoter (<=1kb)	23	75368427	75523255	154829	2	158866	ENST00000373367.7	0	ENSG00000102383	ZDHHC15	zinc finger DHHC-type containing 15	NO
Peak_125124	49.2191	62.9253	41.3396	57.0986	48.0716	77.779	56.0722	-0.358537	0.451566	-0.793987	0.427203	0.877934	chrX	76172581	76173414	834	*	Promoter (<=1kb)	23	76172936	76178204	5269	1	51260	ENST00000373358.7	0	ENSG00000102390	PBDC1	polysaccharide biosynthesis domain containing 1	NO
Peak_125125	18.6821	25.8543	14.5247	22.8394	12.8191	38.8895	22.2682	-0.475456	0.716816	-0.663288	0.507146	0.907014	chrX	76173547	76173704	158	*	Promoter (<=1kb)	23	76173040	76178196	5157	1	51260	ENST00000373357.3	507	ENSG00000102390	PBDC1	polysaccharide biosynthesis domain containing 1	NO
Peak_125126	29.2004	24.3689	20.1111	38.2897	17.6263	31.1116	26.7847	0.254355	0.646958	0.393155	0.694205	0.953128	chrX	76427560	76427991	432	*	Promoter (<=1kb)	23	76427724	76431353	3630	1	57692	ENST00000361470.3	0	ENSG00000198934	MAGEE1	MAGE family member E1	NO
Peak_125127	15.5427	7.11713	18.9939	12.0915	8.01193	6.22232	11.3299	1.13131	0.95766	1.18133	0.237471	NA	chrX	77347602	77347696	95	*	Distal Intergenic	23	77447405	77457278	9874	1	8823	ENST00000439435.2	-99709	ENSG00000196468	FGF16	fibroblast growth factor 16	NO
Peak_125128	17.9503	7.89492	18.4352	17.4655	8.01193	7.7779	12.9226	1.18556	0.891015	1.33058	0.183329	NA	chrX	77433094	77433282	189	*	Distal Intergenic	23	77447405	77457278	9874	1	8823	ENST00000439435.2	-14123	ENSG00000196468	FGF16	fibroblast growth factor 16	NO
Peak_125129	26.8989	38.5096	26.2562	27.5417	27.2406	49.7786	32.7043	-0.519752	0.564038	-0.921485	0.356797	0.84643	chrX	77436624	77436985	362	*	Distal Intergenic	23	77447405	77457278	9874	1	8823	ENST00000439435.2	-10420	ENSG00000196468	FGF16	fibroblast growth factor 16	NO
Peak_125130	12.1411	9.4973	6.14507	18.1372	11.2167	7.7779	10.8192	0.347421	0.989176	0.351223	0.725421	NA	chrX	77441061	77441161	101	*	Distal Intergenic	23	77447405	77457278	9874	1	8823	ENST00000439435.2	-6244	ENSG00000196468	FGF16	fibroblast growth factor 16	NO
Peak_125131	46.7549	54.2526	42.4569	51.0529	40.0597	68.4455	50.5037	-0.217658	0.468344	-0.46474	0.642118	0.942276	chrX	77442729	77443067	339	*	Promoter (4-5kb)	23	77447405	77457278	9874	1	8823	ENST00000439435.2	-4338	ENSG00000196468	FGF16	fibroblast growth factor 16	NO
Peak_125133	12.3005	14.2343	14.5247	10.0762	16.0239	12.4446	13.2674	-0.206028	0.844785	-0.243883	0.807322	NA	chrX	77451289	77451376	88	*	Promoter (3-4kb)	23	77447405	77457278	9874	1	8823	ENST00000439435.2	3884	ENSG00000196468	FGF16	fibroblast growth factor 16	NO
Peak_125134	38.6339	29.9539	46.3674	30.9004	27.2406	32.6672	34.2939	0.369772	0.554135	0.667296	0.504583	0.906361	chrX	77494069	77494410	342	*	Distal Intergenic	23	77521036	77521421	386	2	546	ENST00000637959.1	27011	ENSG00000085224	ATRX	ATRX chromatin remodeler	NO
Peak_125136	22.2498	23.5209	29.0494	15.4502	12.8191	34.2228	22.8854	-0.0776319	0.710644	-0.109242	0.913011	0.990728	chrX	77786182	77786334	153	*	Promoter (<=1kb)	23	77504878	77786216	281339	2	546	ENST00000373344.10	0	ENSG00000085224	ATRX	ATRX chromatin remodeler	NO
Peak_125137	12.866	11.0529	8.93828	16.7937	11.2167	10.8891	11.9594	0.213628	0.905665	0.23588	0.813526	NA	chrX	77894932	77895265	334	*	Promoter (<=1kb)	23	77856460	77895424	38965	2	84061	ENST00000476168.1	159	ENSG00000102158	MAGT1	magnesium transporter 1	NO
Peak_125138	51.7792	47.5333	55.8643	47.6941	59.2883	35.7783	49.6563	0.126237	0.470317	0.268408	0.788385	0.970691	chrX	77895367	77895775	409	*	Promoter (<=1kb)	23	77826364	77895593	69230	2	84061	ENST00000358075.10	0	ENSG00000102158	MAGT1	magnesium transporter 1	NO
Peak_125139	21.5815	21.1407	25.6976	17.4655	9.61432	32.6672	21.3611	0.0297388	0.734699	0.0404775	0.967712	NA	chrX	77899209	77899317	109	*	Promoter (<=1kb)	23	77899438	77907373	7936	1	1349	ENST00000481445.1	-121	ENSG00000131174	COX7B	cytochrome c oxidase subunit 7B	NO
Peak_125140	12.7529	21.3046	10.0556	15.4502	20.831	21.7781	17.0287	-0.74576	0.749083	-0.995564	0.319462	NA	chrX	77899425	77899544	120	*	Promoter (<=1kb)	23	77899438	77907373	7936	1	1349	ENST00000481445.1	0	ENSG00000131174	COX7B	cytochrome c oxidase subunit 7B	NO
Peak_125141	39.376	39.4044	32.4013	46.3506	35.2525	43.5562	39.3902	-0.00489006	0.514455	-0.00950532	0.992416	0.999267	chrX	77910436	77910728	293	*	Promoter (<=1kb)	23	77910656	78050389	139734	1	538	ENST00000343533.9	0	ENSG00000165240	ATP7A	ATPase copper transporting alpha	NO
Peak_125143	18.5021	21.328	26.2562	10.748	22.4334	20.2225	19.915	-0.197066	0.7337	-0.268591	0.788244	NA	chrX	78064992	78065211	220	*	Promoter (<=1kb)	23	78065188	78113844	48657	1	5230	ENST00000477335.5	0	ENSG00000102144	PGK1	phosphoglycerate kinase 1	NO
Peak_125145	7.04303	4.76035	10.0556	4.03049	6.40955	3.11116	5.90169	0.574886	1.30087	0.441923	0.658545	NA	chrX	78092348	78092445	98	*	Intron (ENST00000644362.1/5230, intron 1 of 10)	23	78104174	78129296	25123	1	5230	ENST00000373316.4	-11729	ENSG00000102144	PGK1	phosphoglycerate kinase 1	NO
Peak_125146	7.82788	4.69014	8.93828	6.71748	1.60239	7.7779	6.25901	0.736083	1.28007	0.575033	0.565269	NA	chrX	78092548	78092650	103	*	Intron (ENST00000644362.1/5230, intron 1 of 10)	23	78104174	78129296	25123	1	5230	ENST00000373316.4	-11524	ENSG00000102144	PGK1	phosphoglycerate kinase 1	NO
Peak_125147	86.9447	74.8028	99.9971	73.8923	62.4931	87.1125	80.8737	0.218253	0.384303	0.567919	0.57009	0.924098	chrX	78103654	78104483	830	*	Promoter (<=1kb)	23	78104174	78129296	25123	1	5230	ENST00000373316.4	0	ENSG00000102144	PGK1	phosphoglycerate kinase 1	NO
Peak_125148	9.78658	9.52071	9.49693	10.0762	12.8191	6.22232	9.65364	0.0414942	0.993863	0.0417504	0.966698	NA	chrX	78104922	78105022	101	*	Promoter (<=1kb)	23	78104174	78129296	25123	1	5230	ENST00000373316.4	748	ENSG00000102144	PGK1	phosphoglycerate kinase 1	NO
Peak_125149	14.4219	20.4332	20.1111	8.73273	14.4215	26.4449	17.4276	-0.496219	0.783038	-0.63371	0.52627	NA	chrX	78123344	78123410	67	*	Promoter (<=1kb)	23	78122839	78123338	500	1	5230	ENST00000474281.1	505	ENSG00000102144	PGK1	phosphoglycerate kinase 1	NO
Peak_125150	40.6029	54.393	36.8704	44.3354	49.674	59.112	47.498	-0.424262	0.462187	-0.917946	0.358647	0.846768	chrX	78139378	78139730	353	*	Promoter (<=1kb)	23	78129748	78139706	9959	2	51616	ENST00000341864.5	0	ENSG00000187325	TAF9B	TATA-box binding protein associated factor 9b	NO
Peak_125151	15.3268	24.3455	11.1729	19.4807	16.0239	32.6672	19.8362	-0.675361	0.728008	-0.927685	0.353571	NA	chrX	78514090	78514261	172	*	Distal Intergenic	23	78656069	78659328	3260	2	203430	ENST00000321110.1	145067	ENSG00000179300	RTL3	retrotransposon Gag like 3	NO
Peak_125152	12.7494	19.0648	13.4074	12.0915	27.2406	10.8891	15.9071	-0.57698	0.798115	-0.722928	0.469724	NA	chrX	78517328	78517515	188	*	Distal Intergenic	23	78656069	78659328	3260	2	203430	ENST00000321110.1	141813	ENSG00000179300	RTL3	retrotransposon Gag like 3	NO
Peak_125153	20.0718	10.3453	24.0216	16.122	16.0239	4.66674	15.2086	0.963217	0.860572	1.11928	0.263023	NA	chrX	78527529	78527670	142	*	Distal Intergenic	23	78656069	78659328	3260	2	203430	ENST00000321110.1	131658	ENSG00000179300	RTL3	retrotransposon Gag like 3	NO
Peak_125154	17.7807	24.5562	20.1111	15.4502	30.4453	18.667	21.1684	-0.461516	0.682248	-0.676464	0.498746	NA	chrX	78548184	78548290	107	*	Distal Intergenic	23	78656069	78659328	3260	2	203430	ENST00000321110.1	111038	ENSG00000179300	RTL3	retrotransposon Gag like 3	NO
Peak_125155	105.91	74.3058	111.729	100.091	81.7217	66.8899	90.1077	0.512748	0.355285	1.4432	0.148964	0.688741	chrX	78653070	78654067	998	*	Downstream (2-3kb)	23	78656069	78659328	3260	2	203430	ENST00000321110.1	5261	ENSG00000179300	RTL3	retrotransposon Gag like 3	NO
Peak_125159	9.61692	10.2517	11.1729	8.06098	9.61432	10.8891	9.9343	-0.0892469	0.967449	-0.0922498	0.9265	NA	chrX	79366943	79367043	101	*	Promoter (<=1kb)	23	79360962	79366927	5966	2	9452	ENST00000469541.5	-16	ENSG00000078596	ITM2A	integral membrane protein 2A	NO
Peak_125160	24.2685	8.71951	25.6976	22.8394	11.2167	6.22232	16.494	1.48037	0.817045	1.81186	0.0700081	NA	chrX	79415258	79415542	285	*	Distal Intergenic	23	79360388	79367552	7165	2	9452	ENST00000434584.2	-47706	ENSG00000078596	ITM2A	integral membrane protein 2A	NO
Peak_125161	19.4001	20.6204	24.0216	14.7785	27.2406	14.0002	20.0102	-0.0816867	0.720972	-0.113301	0.909792	NA	chrX	79630371	79630479	109	*	Distal Intergenic	23	79360388	79367552	7165	2	9452	ENST00000434584.2	-262819	ENSG00000078596	ITM2A	integral membrane protein 2A	NO
Peak_125162	67.7571	62.4049	87.1483	48.3659	65.6978	59.112	65.081	0.123115	0.43634	0.282155	0.777825	0.968485	chrX	80765167	80765604	438	*	Intron (ENST00000373275.4/254065, intron 6 of 40)	23	80733158	80734145	988	2	254065	ENST00000487313.1	-31022	ENSG00000165288	BRWD3	bromodomain and WD repeat domain containing 3	NO
Peak_125163	11.6853	14.895	13.9661	9.40448	8.01193	21.7781	13.2901	-0.348813	0.876379	-0.398016	0.690618	NA	chrX	80808118	80808242	125	*	Promoter (1-2kb)	23	80743707	80809683	65977	2	254065	ENST00000478415.1	1441	ENSG00000165288	BRWD3	bromodomain and WD repeat domain containing 3	NO
Peak_125164	12.3605	16.5676	10.6142	14.1067	16.0239	17.1114	14.464	-0.426081	0.804146	-0.529855	0.596212	NA	chrX	80808362	80808745	384	*	Promoter (<=1kb)	23	80743707	80809683	65977	2	254065	ENST00000478415.1	938	ENSG00000165288	BRWD3	bromodomain and WD repeat domain containing 3	NO
Peak_125165	65.4163	65.4459	77.0927	53.7399	60.8907	70.0011	65.4311	0.0019143	0.413504	0.00462947	0.996306	0.999705	chrX	80809811	80810324	514	*	Promoter (<=1kb)	23	80670854	80809688	138835	2	254065	ENST00000373275.4	-123	ENSG00000165288	BRWD3	bromodomain and WD repeat domain containing 3	NO
Peak_125168	13.7605	28.3281	10.0556	17.4655	22.4334	34.2228	21.0443	-1.04982	0.695579	-1.50928	0.131228	NA	chrX	81120922	81121321	400	*	Promoter (<=1kb)	23	81114985	81121638	6654	2	79366	ENST00000373250.7	317	ENSG00000198157	HMGN5	high mobility group nucleosome binding domain 5	NO
Peak_125169	42.7775	53.7088	45.2501	40.3049	56.0835	51.3341	48.2432	-0.326855	0.455733	-0.717207	0.473246	0.896356	chrX	81121464	81122230	767	*	Promoter (<=1kb)	23	81114835	81121688	6854	2	79366	ENST00000447319.5	0	ENSG00000198157	HMGN5	high mobility group nucleosome binding domain 5	NO
Peak_125170	46.5852	47.2759	44.1328	49.0376	41.662	52.8897	46.9305	-0.0229482	0.466455	-0.0491971	0.960762	0.995799	chrX	81201658	81202129	472	*	Promoter (<=1kb)	23	81201943	81298547	96605	1	6451	ENST00000373212.5	0	ENSG00000131171	SH3BGRL	SH3 domain binding glutamate rich protein like	NO
Peak_125172	9.44726	10.2751	12.8488	6.04573	11.2167	9.33348	9.86118	-0.113373	0.990753	-0.114431	0.908896	NA	chrX	84168685	84168824	140	*	Intron (ENST00000620340.4/27330, intron 1 of 21)	23	84058346	84186141	127796	2	27330	ENST00000620340.4	17317	ENSG00000072133	RPS6KA6	ribosomal protein S6 kinase A6	NO
Peak_125173	12.866	7.96513	8.93828	16.7937	12.8191	3.11116	10.4156	0.691743	1.02685	0.673654	0.500531	NA	chrX	84187526	84187669	144	*	Promoter (<=1kb)	23	84156075	84187898	31824	2	27330	ENST00000460730.1	229	ENSG00000072133	RPS6KA6	ribosomal protein S6 kinase A6	NO
Peak_125175	20.2346	20.5502	29.0494	11.4197	22.4334	18.667	20.3924	-0.0143908	0.73386	-0.0196097	0.984355	NA	chrX	84501841	84502154	314	*	Promoter (<=1kb)	23	84321197	84502391	181195	2	139324	ENST00000373177.2	237	ENSG00000165259	HDX	highly divergent homeobox	NO
Peak_125176	13.5309	15.7196	15.642	11.4197	11.2167	20.2225	14.6252	-0.214872	0.815768	-0.263399	0.792243	NA	chrX	84502288	84502592	305	*	Promoter (<=1kb)	23	84317874	84502453	184580	2	139324	ENST00000297977.9	0	ENSG00000165259	HDX	highly divergent homeobox	NO
Peak_125179	33.3268	28.4217	35.7531	30.9004	28.843	28.0004	30.8742	0.23111	0.565445	0.408723	0.682743	0.950677	chrX	85003664	85003960	297	*	Promoter (<=1kb)	23	85003826	85088063	84238	1	139322	ENST00000373173.6	0	ENSG00000155008	APOOL	apolipoprotein O like	NO
Peak_125180	8.50307	7.16393	5.58643	11.4197	11.2167	3.11116	7.8335	0.245087	1.14668	0.213735	0.830753	NA	chrX	85004068	85004216	149	*	Promoter (<=1kb)	23	85003892	85093316	89425	1	139322	ENST00000622540.4	176	ENSG00000155008	APOOL	apolipoprotein O like	NO
Peak_125182	13.9833	25.2403	11.1729	16.7937	24.0358	26.4449	19.6118	-0.857482	0.700987	-1.22325	0.221236	NA	chrX	85052657	85052859	203	*	Intron (ENST00000373173.6/139322, intron 3 of 8)	23	85046301	85093316	47016	1	139322	ENST00000613473.1	6356	ENSG00000155008	APOOL	apolipoprotein O like	NO
Peak_125184	10.1721	7.96513	15.642	4.70224	12.8191	3.11116	9.06862	0.364753	1.11902	0.325957	0.744457	NA	chrX	85992869	85992967	99	*	Intron (ENST00000357749.6/1121, intron 2 of 14)	23	85978656	85981809	3154	2	1121	ENST00000487515.1	-11060	ENSG00000188419	CHM	CHM Rab escort protein	NO
Peak_125185	5.42021	3.95916	9.49693	1.3435	4.80716	3.11116	4.68969	0.466522	1.50269	0.310457	0.756213	NA	chrX	85993069	85993133	65	*	Intron (ENST00000357749.6/1121, intron 2 of 14)	23	85978656	85981809	3154	2	1121	ENST00000487515.1	-11260	ENSG00000188419	CHM	CHM Rab escort protein	NO
Peak_125186	27.8997	17.205	32.9599	22.8394	6.40955	28.0004	22.5523	0.695626	0.741142	0.938587	0.347943	0.840582	chrX	86002464	86002828	365	*	Intron (ENST00000357749.6/1121, intron 2 of 14)	23	85978656	85981809	3154	2	1121	ENST00000487515.1	-20655	ENSG00000188419	CHM	CHM Rab escort protein	NO
Peak_125187	50.5419	63.9371	61.4507	39.6332	64.0955	63.7788	57.2395	-0.335145	0.439289	-0.762927	0.445507	0.885428	chrX	86047217	86047710	494	*	Promoter (<=1kb)	23	85861180	86047562	186383	2	1121	ENST00000357749.6	0	ENSG00000188419	CHM	CHM Rab escort protein	NO
Peak_125189	30.6998	18.8074	31.8426	29.5569	9.61432	28.0004	24.7536	0.70399	0.677439	1.03919	0.298715	0.819705	chrX	86148234	86148507	274	*	Promoter (<=1kb)	23	86148458	86832602	684145	1	117154	ENST00000373131.5	0	ENSG00000126733	DACH2	dachshund family transcription factor 2	NO
Peak_125193	27.3376	11.0997	35.1945	19.4807	14.4215	7.7779	19.2186	1.30675	0.773628	1.68912	0.091197	NA	chrX	91434673	91434954	282	*	Promoter (<=1kb)	23	91434824	91438584	3761	1	140886	ENST00000312600.3	0	ENSG00000174740	PABPC5	poly(A) binding protein cytoplasmic 5	NO
Peak_125194	25.8141	9.4505	46.926	4.70224	8.01193	10.8891	17.6323	1.45535	0.974233	1.49384	0.135218	NA	chrX	93673274	93673779	506	*	Promoter (<=1kb)	23	93670930	93673568	2639	2	4675	ENST00000373079.3	0	ENSG00000186310	NAP1L3	nucleosome assembly protein 1 like 3	NO
Peak_125197	17.94	9.4973	28.4908	7.38923	11.2167	7.7779	13.7187	0.926343	0.938398	0.987154	0.323567	NA	chrX	94178502	94178602	101	*	Distal Intergenic	23	93674206	93712265	38060	1	286499	ENST00000332647.5	504296	ENSG00000179083	FAM133A	family with sequence similarity 133 member A	NO
Peak_125201	14.2061	5.60835	12.2901	16.122	11.2167	0	9.9072	1.34742	1.14692	1.17481	0.240071	NA	chrX	95063685	95063802	118	*	Promoter (<=1kb)	23	95063141	95063226	86	2	100313772	ENST00000408260.1	-459	ENSG00000221187	MIR548M	microRNA 548m	NO
Peak_125202	20.9766	20.6906	15.0834	26.8699	32.0477	9.33348	20.8336	0.0184385	0.753669	0.0244649	0.980482	NA	chrX	96387088	96387250	163	*	Distal Intergenic	23	96337236	96337912	677	2	643486	ENST00000605735.1	-49176	ENSG00000271209	BRDTP1	bromodomain testis associated pseudogene 1	NO
Peak_125203	35.3917	21.3514	41.8982	28.8852	24.0358	18.667	28.3715	0.732848	0.610292	1.20081	0.229823	0.768141	chrX	96453174	96453501	328	*	Distal Intergenic	23	96337236	96337912	677	2	643486	ENST00000605735.1	-115262	ENSG00000271209	BRDTP1	bromodomain testis associated pseudogene 1	NO
Peak_125205	37.0814	36.1996	31.8426	42.3201	28.843	43.5562	36.6405	0.0309506	0.534594	0.0578954	0.953832	0.994829	chrX	96684563	96684913	351	*	Promoter (<=1kb)	23	96684663	97469838	785176	1	1730	ENST00000355827.8	0	ENSG00000147202	DIAPH2	diaphanous related formin 2	NO
Peak_125206	58.0271	55.3112	77.0927	38.9614	59.2883	51.3341	56.6691	0.0742652	0.470112	0.157973	0.874478	0.986061	chrX	96752640	96753471	832	*	Intron (ENST00000355827.8/1730, intron 3 of 26)	23	96685017	97469765	784749	1	1730	ENST00000373054.5	67623	ENSG00000147202	DIAPH2	diaphanous related formin 2	NO
Peak_125208	14.0295	11.7839	20.6698	7.38923	8.01193	15.5558	12.9067	0.257203	0.918415	0.28005	0.779439	NA	chrX	97132579	97132697	119	*	Intron (ENST00000355827.8/1730, intron 21 of 26)	23	96883908	96885467	1560	1	29935	ENST00000373040.4	248671	ENSG00000204086	RPA4	replication protein A4	NO
Peak_125209	11.3494	10.2517	13.9661	8.73273	9.61432	10.8891	10.8005	0.15073	0.939825	0.160381	0.872581	NA	chrX	97322586	97322685	100	*	Intron (ENST00000355827.8/1730, intron 23 of 26)	23	97431286	97564505	133220	2	10824	ENST00000439759.6	241820	ENSG00000236256	DIAPH2-AS1	DIAPH2 antisense RNA 1	NO
Peak_125210	56.6442	58.9193	60.8921	52.3964	40.0597	77.779	57.7818	-0.0573396	0.453198	-0.126522	0.899318	0.989677	chrX	97389604	97390225	622	*	Intron (ENST00000355827.8/1730, intron 25 of 26)	23	97431286	97564505	133220	2	10824	ENST00000439759.6	174280	ENSG00000236256	DIAPH2-AS1	DIAPH2 antisense RNA 1	NO
Peak_125211	8.66585	7.04692	10.6142	6.71748	3.20477	10.8891	7.85638	0.298501	1.13115	0.263892	0.791863	NA	chrX	97401272	97401352	81	*	Intron (ENST00000355827.8/1730, intron 25 of 26)	23	97431286	97564505	133220	2	10824	ENST00000439759.6	163153	ENSG00000236256	DIAPH2-AS1	DIAPH2 antisense RNA 1	NO
Peak_125212	10.5645	7.07032	15.0834	6.04573	4.80716	9.33348	8.81743	0.583828	1.08439	0.538393	0.590305	NA	chrX	97446038	97446172	135	*	Intron (ENST00000355827.8/1730, intron 26 of 26)	23	97431286	97564505	133220	2	10824	ENST00000439759.6	118333	ENSG00000236256	DIAPH2-AS1	DIAPH2 antisense RNA 1	NO
Peak_125213	10.0128	3.20477	7.26236	12.7632	6.40955	0	6.60878	1.64976	1.3729	1.20166	0.229494	NA	chrX	97563817	97564026	210	*	Promoter (<=1kb)	23	97431286	97564505	133220	2	10824	ENST00000439759.6	479	ENSG00000236256	DIAPH2-AS1	DIAPH2 antisense RNA 1	NO
Peak_125214	9.4507	2.38018	9.49693	9.40448	3.20477	1.55558	5.91544	1.99341	1.39574	1.42821	0.153232	NA	chrX	97740200	97740300	101	*	Distal Intergenic	23	97533173	97617259	84087	2	10824	ENST00000445414.1	-122941	ENSG00000236256	DIAPH2-AS1	DIAPH2 antisense RNA 1	NO
Peak_125217	9.67691	3.11116	7.26236	12.0915	0	6.22232	6.39404	1.62469	1.38564	1.17252	0.24099	NA	chrX	100082817	100082927	111	*	Distal Intergenic	23	100350662	100406515	55854	2	57526	ENST00000636150.1	323588	ENSG00000165194	PCDH19	protocadherin 19	NO
Peak_125218	11.0204	2.38018	7.26236	14.7785	3.20477	1.55558	6.70029	2.21085	1.36334	1.62164	0.10488	NA	chrX	100083219	100083639	421	*	Distal Intergenic	23	100350662	100406515	55854	2	57526	ENST00000636150.1	322876	ENSG00000165194	PCDH19	protocadherin 19	NO
Peak_125220	23.2078	13.4565	22.9044	23.5112	16.0239	10.8891	18.3321	0.787647	0.741808	1.06179	0.28833	NA	chrX	100091083	100091245	163	*	Distal Intergenic	23	100350662	100406515	55854	2	57526	ENST00000636150.1	315270	ENSG00000165194	PCDH19	protocadherin 19	NO
Peak_125225	20.8567	23.6613	22.9044	18.809	22.4334	24.8893	22.259	-0.180312	0.655622	-0.275025	0.783297	0.969634	chrX	100636684	100636901	218	*	Promoter (<=1kb)	23	100628670	100636806	8137	2	7105	ENST00000373020.8	0	ENSG00000000003	TSPAN6	tetraspanin 6	NO
Peak_125226	33.613	41.7845	29.6081	37.6179	38.4573	45.1118	37.6988	-0.316882	0.515003	-0.615301	0.538356	0.916272	chrX	100643981	100644238	258	*	Promoter (<=1kb)	23	100644166	100675788	31623	1	27286	ENST00000373004.4	0	ENSG00000102359	SRPX2	sushi repeat containing protein X-linked 2	NO
Peak_125228	12.9757	11.0763	11.1729	14.7785	12.8191	9.33348	12.026	0.226831	0.891108	0.254549	0.799071	NA	chrX	100685860	100685974	115	*	3' UTR	23	100674494	100678783	4290	2	94121	ENST00000491602.1	-7077	ENSG00000102362	SYTL4	synaptotagmin like 4	NO
Peak_125231	10.9604	18.9244	11.1729	10.748	17.6263	20.2225	14.9424	-0.787829	0.787791	-1.00005	0.317287	NA	chrX	100819956	100820105	150	*	Promoter (<=1kb)	23	100820359	100840932	20574	1	1478	ENST00000415585.6	-254	ENSG00000101811	CSTF2	cleavage stimulation factor subunit 2	NO
Peak_125232	18.2862	25.3573	18.4352	18.1372	32.0477	18.667	21.8218	-0.469942	0.671144	-0.70021	0.483796	NA	chrX	100820225	100820419	195	*	Promoter (<=1kb)	23	100820359	100840932	20574	1	1478	ENST00000415585.6	0	ENSG00000101811	CSTF2	cleavage stimulation factor subunit 2	NO
Peak_125234	15.2702	3.93576	11.7315	18.809	3.20477	4.66674	9.60299	1.95089	1.10574	1.76433	0.0776758	NA	chrX	100829895	100829995	101	*	Intron (ENST00000415585.6/1478, intron 8 of 14)	23	100820536	100824257	3722	1	1478	ENST00000413437.1	9359	ENSG00000101811	CSTF2	cleavage stimulation factor subunit 2	NO
Peak_125235	13.2515	3.93576	15.0834	11.4197	3.20477	4.66674	8.59365	1.75137	1.13807	1.53889	0.12383	NA	chrX	100865144	100865236	93	*	Intron (ENST00000372960.8/27035, intron 2 of 11)	23	100843333	100874209	30877	2	27035	ENST00000372964.5	8973	ENSG00000007952	NOX1	NADPH oxidase 1	NO
Peak_125236	15.9951	7.07032	14.5247	17.4655	4.80716	9.33348	11.5327	1.17353	0.952237	1.23239	0.217803	NA	chrX	100911877	100912018	142	*	Downstream (1-2kb)	23	100913445	100928909	15465	2	402415	ENST00000372956.2	16891	ENSG00000182489	XKRX	XK related X-linked	NO
Peak_125239	22.1402	11.9243	26.8149	17.4655	17.6263	6.22232	17.0322	0.899426	0.809156	1.11156	0.266327	NA	chrX	100980013	100980216	204	*	Intron (ENST00000450457.6/392509, intron 3 of 8)	23	100986796	100990679	3884	1	392509	ENST00000372953.8	-6580	ENSG00000174225	ARL13A	ADP ribosylation factor like GTPase 13A	NO
Peak_125241	13.9798	30.8019	14.5247	13.435	32.0477	29.556	22.3909	-1.13832	0.651304	-1.74775	0.0805065	0.578648	chrX	100980977	100981100	124	*	Intron (ENST00000450457.6/392509, intron 3 of 8)	23	100986796	100990679	3884	1	392509	ENST00000372953.8	-5696	ENSG00000174225	ARL13A	ADP ribosylation factor like GTPase 13A	NO
Peak_125242	18.5621	25.2871	22.3457	14.7785	27.2406	23.3337	21.9246	-0.441118	0.667429	-0.660922	0.508663	NA	chrX	100994506	100994606	101	*	Distal Intergenic	23	100987404	100990829	3426	1	392509	ENST00000494863.2	7102	ENSG00000174225	ARL13A	ADP ribosylation factor like GTPase 13A	NO
Peak_125243	60.894	54.0833	65.3612	56.4269	81.7217	26.4449	57.4887	0.174448	0.501933	0.347553	0.728176	0.959333	chrX	100995393	100995833	441	*	Distal Intergenic	23	100987404	100990829	3426	1	392509	ENST00000494863.2	7989	ENSG00000174225	ARL13A	ADP ribosylation factor like GTPase 13A	NO
Peak_125244	11.8018	12.6319	9.49693	14.1067	12.8191	12.4446	12.2168	-0.102012	0.878634	-0.116103	0.907571	NA	chrX	101051555	101051723	169	*	Promoter (<=1kb)	23	101009350	101052054	42705	2	79979	ENST00000372939.5	331	ENSG00000188917	TRMT2B	tRNA methyltransferase 2 homolog B	NO
Peak_125245	37.3573	40.9131	35.7531	38.9614	32.0477	49.7786	39.1352	-0.133283	0.513473	-0.259571	0.795194	0.972313	chrX	101051831	101052279	449	*	Promoter (<=1kb)	23	101009346	101052116	42771	2	79979	ENST00000545398.5	0	ENSG00000188917	TRMT2B	tRNA methyltransferase 2 homolog B	NO
Peak_125246	7.66511	7.82471	3.9105	11.4197	3.20477	12.4446	7.74491	-0.0420082	1.17274	-0.0358205	0.971425	NA	chrX	101097424	101097751	328	*	Promoter (<=1kb)	23	101098218	101101295	3078	1	2491	ENST00000403304.6	-467	ENSG00000102384	CENPI	centromere protein I	NO
Peak_125247	42.8906	50.5977	44.1328	41.6484	56.0835	45.1118	46.7441	-0.237186	0.464546	-0.510575	0.609649	0.935257	chrX	101097869	101098237	369	*	Promoter (<=1kb)	23	101098218	101101295	3078	1	2491	ENST00000403304.6	0	ENSG00000102384	CENPI	centromere protein I	NO
Peak_125249	13.8633	12.6319	18.9939	8.73273	12.8191	12.4446	13.2476	0.140961	0.871789	0.161692	0.871548	NA	chrX	101219259	101219358	100	*	Promoter (<=1kb)	23	101219769	101264497	44729	1	1821	ENST00000402866.5	-411	ENSG00000102385	DRP2	dystrophin related protein 2	NO
Peak_125250	19.5732	33.8428	18.9939	20.1524	27.2406	40.4451	26.708	-0.791761	0.605765	-1.30704	0.191198	0.734191	chrX	101229301	101229399	99	*	Promoter (2-3kb)	23	101231545	101264496	32952	1	1821	ENST00000538510.1	-2146	ENSG00000102385	DRP2	dystrophin related protein 2	NO
Peak_125251	38.2518	28.4685	36.8704	39.6332	32.0477	24.8893	33.3601	0.426452	0.550414	0.774784	0.438467	0.882371	chrX	101265991	101266304	314	*	Downstream (1-2kb)	23	101268257	101287805	19549	2	54457	ENST00000324762.10	21501	ENSG00000102387	TAF7L	TATA-box binding protein associated factor 7 like	NO
Peak_125254	34.0585	37.7786	31.8426	36.2744	30.4453	45.1118	35.9186	-0.151983	0.531715	-0.285836	0.775003	0.967753	chrX	101348633	101349103	471	*	Promoter (<=1kb)	23	101345659	101348749	3091	2	1678	ENST00000644112.1	0	ENSG00000126953	TIMM8A	translocase of inner mitochondrial membrane 8A	NO
Peak_125255	40.7588	42.773	48.6019	32.9157	52.8788	32.6672	41.7659	-0.0649286	0.514275	-0.126253	0.899532	0.989677	chrX	101390829	101391084	256	*	Promoter (<=1kb)	23	101391011	101412297	21287	1	100529097	ENST00000409338.5	0	ENSG00000257529	RPL36A-HNRNPH2	RPL36A-HNRNPH2 readthrough	NO
Peak_125258	89.7551	143.43	88.8242	90.686	128.191	158.669	116.593	-0.676993	0.314288	-2.15405	0.031236	0.41216	chrX	101407543	101408745	1203	*	Promoter (<=1kb)	23	101397803	101407908	10106	2	2717	ENST00000493905.6	0	ENSG00000102393	GLA	galactosidase alpha	NO
Peak_125260	9.28449	3.93576	7.821	10.748	3.20477	4.66674	6.61012	1.23401	1.24241	0.993242	0.320592	NA	chrX	101418190	101418363	174	*	Promoter (<=1kb)	23	101418287	101533459	115173	1	100131755	ENST00000433011.5	0	ENSG00000196440	ARMCX4	armadillo repeat containing X-linked 4	NO
Peak_125261	9.39759	9.56751	6.70371	12.0915	16.0239	3.11116	9.48255	-0.0268775	1.06687	-0.0251929	0.979901	NA	chrX	101418470	101418595	126	*	Promoter (<=1kb)	23	101418299	101419183	885	1	100131755	ENST00000453574.1	171	ENSG00000196440	ARMCX4	armadillo repeat containing X-linked 4	NO
Peak_125262	13.1984	9.4739	12.2901	14.1067	9.61432	9.33348	11.3362	0.477214	0.917492	0.520129	0.602974	NA	chrX	101430132	101430254	123	*	Intron (ENST00000433011.5/100131755, intron 2 of 15)	23	101418782	101447877	29096	1	100131755	ENST00000431677.1	11350	ENSG00000196440	ARMCX4	armadillo repeat containing X-linked 4	NO
Peak_125263	14.8178	30.1411	16.2006	13.435	40.0597	20.2225	22.4795	-1.02035	0.674738	-1.51222	0.130479	0.665102	chrX	101430534	101430731	198	*	Intron (ENST00000433011.5/100131755, intron 2 of 15)	23	101418782	101447877	29096	1	100131755	ENST00000431677.1	11752	ENSG00000196440	ARMCX4	armadillo repeat containing X-linked 4	NO
Peak_125266	12.4667	6.22232	16.2006	8.73273	0	12.4446	9.3445	0.999016	1.18276	0.84465	0.398306	NA	chrX	101551236	101551416	181	*	Promoter (<=1kb)	23	101550531	101554700	4170	1	51309	ENST00000372829.7	705	ENSG00000126947	ARMCX1	armadillo repeat containing X-linked 1	NO
Peak_125267	13.0253	23.141	17.3179	8.73273	40.0597	6.22232	18.0832	-0.820219	0.858338	-0.95559	0.339279	NA	chrX	101617349	101617667	319	*	Promoter (<=1kb)	23	101615118	101617910	2793	2	54470	ENST00000497931.5	243	ENSG00000198960	ARMCX6	armadillo repeat containing X-linked 6	NO
Peak_125268	9.00516	21.3514	7.26236	10.748	24.0358	18.667	15.1783	-1.25071	0.794944	-1.57334	0.115641	NA	chrX	101617903	101618019	117	*	Promoter (<=1kb)	23	101615118	101617910	2793	2	54470	ENST00000497931.5	0	ENSG00000198960	ARMCX6	armadillo repeat containing X-linked 6	NO
Peak_125269	12.0246	9.38029	10.6142	13.435	3.20477	15.5558	10.7024	0.35203	1.00095	0.351696	0.725066	NA	chrX	101623101	101623198	98	*	Promoter (<=1kb)	23	101623127	101625262	2136	1	51566	ENST00000491568.6	0	ENSG00000102401	ARMCX3	armadillo repeat containing X-linked 3	NO
Peak_125270	20.4214	18.9946	10.6142	30.2287	22.4334	15.5558	19.708	0.0978971	0.762195	0.128441	0.8978	NA	chrX	101623316	101623816	501	*	Promoter (<=1kb)	23	101623361	101627841	4481	1	51566	ENST00000537169.1	0	ENSG00000102401	ARMCX3	armadillo repeat containing X-linked 3	NO
Peak_125271	12.3039	3.95916	11.1729	13.435	4.80716	3.11116	8.13154	1.63679	1.15669	1.41506	0.157051	NA	chrX	101931521	101931659	139	*	Promoter (<=1kb)	23	101882290	101931764	49475	2	84460	ENST00000372782.4	105	ENSG00000166432	ZMAT1	zinc finger matrin-type 1	NO
Peak_125272	31.1488	18.1934	30.7254	31.5722	20.831	15.5558	24.6711	0.776705	0.642415	1.20904	0.226647	0.765271	chrX	101931807	101932190	384	*	Promoter (<=1kb)	23	101883060	101932031	48972	2	84460	ENST00000458570.5	0	ENSG00000166432	ZMAT1	zinc finger matrin-type 1	NO
Peak_125273	12.8557	18.053	18.9939	6.71748	11.2167	24.8893	15.4543	-0.482584	0.849912	-0.567805	0.570168	NA	chrX	102155901	102155998	98	*	Promoter (<=1kb)	23	102153712	102156057	2346	2	340542	ENST00000333643.3	59	ENSG00000184515	BEX5	brain expressed X-linked 5	NO
Peak_125274	27.2948	26.0415	22.3457	32.2439	25.6382	26.4449	26.6682	0.0643276	0.611502	0.105196	0.91622	0.991095	chrX	102516333	102516834	502	*	Promoter (<=1kb)	23	102513676	102516784	3109	2	11013	ENST00000289373.4	0	ENSG00000158164	TMSB15A	thymosin beta 15a	NO
Peak_125275	39.6553	44.3754	32.9599	46.3506	56.0835	32.6672	42.0153	-0.163764	0.51311	-0.31916	0.749605	0.963727	chrX	102599359	102599957	599	*	Promoter (<=1kb)	23	102599512	102714582	115071	1	100528062	ENST00000602463.5	0	ENSG00000286237	ARMCX5-GPRASP2	ARMCX5-GPRASP2 readthrough	NO
Peak_125280	11.406	14.9652	13.4074	9.40448	12.8191	17.1114	13.1856	-0.38877	0.84584	-0.459625	0.645785	NA	chrX	102659854	102660006	153	*	Intron (ENST00000602463.5/100528062, intron 3 of 5)	23	102652846	102653815	970	1	9737	ENST00000466098.1	7008	ENSG00000198932	GPRASP1	G protein-coupled receptor associated sorting protein 1	NO
Peak_125281	10.0659	8.67271	10.0556	10.0762	8.01193	9.33348	9.3693	0.214352	0.997046	0.214987	0.829777	NA	chrX	102660141	102660244	104	*	Intron (ENST00000602463.5/100528062, intron 3 of 5)	23	102652846	102653815	970	1	9737	ENST00000466098.1	7295	ENSG00000198932	GPRASP1	G protein-coupled receptor associated sorting protein 1	NO
Peak_125282	12.9191	11.8307	11.7315	14.1067	11.2167	12.4446	12.3749	0.124807	0.871473	0.143213	0.886122	NA	chrX	102712347	102712540	194	*	Promoter (<=1kb)	23	102712390	102714720	2331	1	114928	ENST00000483720.5	0	ENSG00000158301	GPRASP2	G protein-coupled receptor associated sorting protein 2	NO
Peak_125283	20.0752	20.5736	20.6698	19.4807	24.0358	17.1114	20.3244	-0.0336846	0.688391	-0.0489323	0.960973	NA	chrX	102712806	102713141	336	*	Promoter (<=1kb)	23	102712445	102714814	2370	1	114928	ENST00000486814.1	361	ENSG00000158301	GPRASP2	G protein-coupled receptor associated sorting protein 2	NO
Peak_125284	13.0322	9.4505	10.6142	15.4502	8.01193	10.8891	11.2414	0.459198	0.929544	0.494003	0.621304	NA	chrX	102713462	102713583	122	*	Promoter (1-2kb)	23	102712445	102714814	2370	1	114928	ENST00000486814.1	1017	ENSG00000158301	GPRASP2	G protein-coupled receptor associated sorting protein 2	NO
Peak_125285	12.1874	11.7839	15.642	8.73273	8.01193	15.5558	11.9856	0.0517712	0.912388	0.0567425	0.95475	NA	chrX	102720612	102720771	160	*	Promoter (<=1kb)	23	102720688	102748881	28194	1	100528062	ENST00000483294.5	0	ENSG00000286237	ARMCX5-GPRASP2	ARMCX5-GPRASP2 readthrough	NO
Peak_125287	22.9285	18.2168	22.3457	23.5112	22.4334	14.0002	20.5726	0.333063	0.694406	0.479637	0.631485	NA	chrX	102769001	102769226	226	*	Promoter (<=1kb)	23	102769161	102884166	115006	1	100287765	ENST00000431616.5	0	NA	LINC00630	long intergenic non-protein coding RNA 630	NO
Peak_125288	7.77477	16.708	6.14507	9.40448	25.6382	7.7779	12.2414	-1.10655	0.927169	-1.19347	0.232685	NA	chrX	102847009	102847059	51	*	Intron (ENST00000431616.5/100287765, intron 3 of 4)	23	102839908	102866824	26917	1	100287765	ENST00000416381.1	7101	NA	LINC00630	long intergenic non-protein coding RNA 630	NO
Peak_125289	27.0086	11.8073	28.4908	25.5264	9.61432	14.0002	19.4079	1.19288	0.737632	1.61717	0.105842	NA	chrX	102849438	102849955	518	*	Intron (ENST00000431616.5/100287765, intron 3 of 4)	23	102839908	102866824	26917	1	100287765	ENST00000416381.1	9530	NA	LINC00630	long intergenic non-protein coding RNA 630	NO
Peak_125290	8.44308	3.18137	9.49693	7.38923	4.80716	1.55558	5.81222	1.41492	1.35285	1.04588	0.295618	NA	chrX	102900075	102900189	115	*	Promoter (2-3kb)	23	102897581	102905691	8111	1	100287765	ENST00000429932.1	2494	NA	LINC00630	long intergenic non-protein coding RNA 630	NO
Peak_125291	20.2449	9.4973	18.9939	21.4959	11.2167	7.7779	14.8711	1.09264	0.832407	1.31262	0.18931	NA	chrX	102900654	102900843	190	*	Promoter (3-4kb)	23	102897581	102905691	8111	1	100287765	ENST00000429932.1	3073	NA	LINC00630	long intergenic non-protein coding RNA 630	NO
Peak_125293	8.27342	10.9593	11.1729	5.37399	4.80716	17.1114	9.61635	-0.401644	1.04207	-0.385429	0.69992	NA	chrX	102951332	102951566	235	*	Distal Intergenic	23	102937272	102938300	1029	1	282808	ENST00000218249.7	14060	ENSG00000102128	RAB40AL	RAB40A like	NO
Peak_125296	19.9159	13.5969	12.2901	27.5417	25.6382	1.55558	16.7564	0.55125	0.939917	0.586488	0.557548	NA	chrX	102977246	102977389	144	*	Distal Intergenic	23	102937272	102938300	1029	1	282808	ENST00000218249.7	39974	ENSG00000102128	RAB40AL	RAB40A like	NO
Peak_125297	8.50307	7.07032	5.58643	11.4197	4.80716	9.33348	7.7867	0.257729	1.12287	0.229526	0.81846	NA	chrX	103151972	103152096	125	*	Distal Intergenic	23	103075810	103093125	17316	2	56000	ENST00000395065.7	-58847	ENSG00000147206	NXF3	nuclear RNA export factor 3	NO
Peak_125298	48.3039	26.8193	60.3334	36.2744	25.6382	28.0004	37.5616	0.851985	0.548745	1.55261	0.120517	0.650466	chrX	103152229	103152522	294	*	Distal Intergenic	23	103075810	103093125	17316	2	56000	ENST00000395065.7	-59104	ENSG00000147206	NXF3	nuclear RNA export factor 3	NO
Peak_125299	25.3789	19.7256	34.6359	16.122	19.2286	20.2225	22.5522	0.369122	0.694168	0.531747	0.594901	0.930268	chrX	103214880	103215220	341	*	Promoter (<=1kb)	23	103215092	103217246	2155	1	56271	ENST00000372695.5	0	ENSG00000102409	BEX4	brain expressed X-linked 4	NO
Peak_125300	9.23138	11.1465	5.02778	13.435	17.6263	4.66674	10.1889	-0.277241	1.03811	-0.267063	0.789421	NA	chrX	103215344	103215600	257	*	Promoter (<=1kb)	23	103215124	103217099	1976	1	56271	ENST00000372691.3	220	ENSG00000102409	BEX4	brain expressed X-linked 4	NO
Peak_125301	17.7876	15.0588	13.4074	22.1677	19.2286	10.8891	16.4232	0.237811	0.787713	0.3019	0.762728	NA	chrX	103254192	103254494	303	*	Promoter (<=1kb)	23	103252995	103255185	2191	2	90843	ENST00000360000.8	691	ENSG00000180964	TCEAL8	transcription elongation factor A like 8	NO
Peak_125305	10.6211	14.9418	14.5247	6.71748	11.2167	18.667	12.7815	-0.485893	0.885772	-0.548553	0.583312	NA	chrX	103310938	103311098	161	*	Promoter (<=1kb)	23	103309346	103311046	1701	2	84707	ENST00000372677.7	0	ENSG00000133134	BEX2	brain expressed X-linked 2	NO
Peak_125306	15.882	14.2108	15.642	16.122	14.4215	14.0002	15.0464	0.160211	0.7922	0.202235	0.839733	NA	chrX	103356413	103356538	126	*	Promoter (<=1kb)	23	103356489	103358195	1707	1	51186	ENST00000372656.5	0	ENSG00000185222	TCEAL9	transcription elongation factor A like 9	NO
Peak_125309	27.6341	28.3983	18.9939	36.2744	27.2406	29.556	28.0162	-0.0451819	0.616827	-0.0732488	0.941608	0.993085	chrX	103376253	103376527	275	*	Promoter (<=1kb)	23	103376340	103378077	1738	1	27018	ENST00000361298.8	0	ENSG00000166681	BEX3	brain expressed X-linked 3	NO
Peak_125310	17.8972	15.7898	15.642	20.1524	16.0239	15.5558	16.8435	0.178454	0.754701	0.236456	0.813079	NA	chrX	103398608	103398712	105	*	Distal Intergenic	23	103376916	103378071	1156	1	27018	ENST00000372634.1	21692	ENSG00000166681	BEX3	brain expressed X-linked 3	NO
Peak_125311	18.6221	32.3341	18.4352	18.809	30.4453	34.2228	25.4781	-0.796621	0.610856	-1.30411	0.192197	0.734624	chrX	103401114	103401227	114	*	Distal Intergenic	23	103376916	103378071	1156	1	27018	ENST00000372634.1	24198	ENSG00000166681	BEX3	brain expressed X-linked 3	NO
Peak_125312	5.47676	18.1466	8.93828	2.01524	17.6263	18.667	11.8117	-1.70824	0.96221	-1.77533	0.0758435	NA	chrX	103404407	103404515	109	*	Distal Intergenic	23	103376916	103378071	1156	1	27018	ENST00000372634.1	27491	ENSG00000166681	BEX3	brain expressed X-linked 3	NO
Peak_125316	14.0329	12.6553	17.3179	10.748	14.4215	10.8891	13.3441	0.154411	0.853693	0.180874	0.856466	NA	chrX	103464845	103464922	78	*	Distal Intergenic	23	103499130	103519489	20360	2	142684	ENST00000304236.2	54567	ENSG00000172476	RAB40A	RAB40A, member RAS oncogene family	NO
Peak_125319	21.9774	31.4392	21.7871	22.1677	22.4334	40.4451	26.7083	-0.518325	0.615336	-0.842345	0.399595	0.865435	chrX	103607807	103608179	373	*	Promoter (<=1kb)	23	103607906	103609926	2021	1	85012	ENST00000243286.7	0	ENSG00000196507	TCEAL3	transcription elongation factor A like 3	NO
Peak_125321	7.77822	7.11713	2.79321	12.7632	8.01193	6.22232	7.44767	0.117792	1.19068	0.0989288	0.921195	NA	chrX	103625120	103625287	168	*	Promoter (3-4kb)	23	103628704	103630447	1744	1	9338	ENST00000372626.7	-3417	ENSG00000172465	TCEAL1	transcription elongation factor A like 1	NO
Peak_125323	14.655	22.0122	11.1729	18.1372	16.0239	28.0004	18.3336	-0.593744	0.740708	-0.80159	0.42279	NA	chrX	103629576	103629783	208	*	Promoter (<=1kb)	23	103628999	103630953	1955	1	9338	ENST00000372624.3	577	ENSG00000172465	TCEAL1	transcription elongation factor A like 1	NO
Peak_125324	19.52	13.3394	16.2006	22.8394	8.01193	18.667	16.4297	0.54367	0.798721	0.680675	0.496077	NA	chrX	103629949	103630297	349	*	Promoter (<=1kb)	23	103628999	103630953	1955	1	9338	ENST00000372624.3	950	ENSG00000172465	TCEAL1	transcription elongation factor A like 1	NO
Peak_125325	52.684	65.3757	46.926	58.4421	56.0835	74.6678	59.0299	-0.314268	0.425942	-0.737818	0.460625	0.890943	chrX	103637948	103638925	978	*	Distal Intergenic	23	103628999	103630953	1955	1	9338	ENST00000372624.3	8949	ENSG00000172465	TCEAL1	transcription elongation factor A like 1	NO
Peak_125326	7.82444	7.11713	12.2901	3.35874	8.01193	6.22232	7.47078	0.147562	1.17022	0.126097	0.899655	NA	chrX	103639078	103639178	101	*	Distal Intergenic	23	103628999	103630953	1955	1	9338	ENST00000372624.3	10079	ENSG00000172465	TCEAL1	transcription elongation factor A like 1	NO
Peak_125327	32.3826	44.0243	28.4908	36.2744	32.0477	56.0009	38.2034	-0.446944	0.529218	-0.844536	0.39837	0.864932	chrX	103640532	103640972	441	*	Distal Intergenic	23	103628999	103630953	1955	1	9338	ENST00000372624.3	11533	ENSG00000172465	TCEAL1	transcription elongation factor A like 1	NO
Peak_125328	38.0256	33.065	39.105	36.9462	27.2406	38.8895	35.5453	0.200992	0.534551	0.376001	0.706916	0.955585	chrX	103656737	103657001	265	*	Distal Intergenic	23	103628999	103630953	1955	1	9338	ENST00000372624.3	27738	ENSG00000172465	TCEAL1	transcription elongation factor A like 1	NO
Peak_125329	16.0482	15.8366	17.3179	14.7785	19.2286	12.4446	15.9424	0.0221209	0.776882	0.0284739	0.977284	NA	chrX	103657123	103657286	164	*	Distal Intergenic	23	103628999	103630953	1955	1	9338	ENST00000372624.3	28124	ENSG00000172465	TCEAL1	transcription elongation factor A like 1	NO
Peak_125330	128.127	149.652	117.874	138.38	128.191	171.114	138.89	-0.225973	0.302546	-0.746903	0.455122	0.889716	chrX	103686642	103687581	940	*	Promoter (<=1kb)	23	103687284	103691772	4489	1	340544	ENST00000435306.1	0	NA	MORF4L2-AS1	MORF4L2 antisense RNA 1	NO
Peak_125335	35.0096	48.2175	32.4013	37.6179	52.8788	43.5562	41.6135	-0.462869	0.489769	-0.945077	0.344619	0.83917	chrX	103845161	103845674	514	*	Distal Intergenic	23	103822322	103832228	9907	2	51209	ENST00000243298.2	-12933	ENSG00000123570	RAB9B	RAB9B, member RAS oncogene family	NO
Peak_125337	11.3528	8.76632	10.6142	12.0915	14.4215	3.11116	10.0596	0.376348	1.02452	0.36734	0.713366	NA	chrX	103861260	103861312	53	*	Distal Intergenic	23	103822322	103832228	9907	2	51209	ENST00000243298.2	-29032	ENSG00000123570	RAB9B	RAB9B, member RAS oncogene family	NO
Peak_125338	14.6481	3.98256	17.8766	11.4197	6.40955	1.55558	9.31535	1.88822	1.13689	1.66087	0.0967393	NA	chrX	103861439	103861539	101	*	Distal Intergenic	23	103822322	103832228	9907	2	51209	ENST00000243298.2	-29211	ENSG00000123570	RAB9B	RAB9B, member RAS oncogene family	NO
Peak_125340	11.6322	8.69611	11.1729	12.0915	9.61432	7.7779	10.1641	0.419757	0.965706	0.434663	0.663807	NA	chrX	103864991	103865099	109	*	Distal Intergenic	23	103822322	103832228	9907	2	51209	ENST00000243298.2	-32763	ENSG00000123570	RAB9B	RAB9B, member RAS oncogene family	NO
Peak_125341	11.2997	15.7898	7.821	14.7785	16.0239	15.5558	13.5448	-0.489604	0.845134	-0.579321	0.562372	NA	chrX	103877767	103877893	127	*	Distal Intergenic	23	103918896	103965987	47092	1	286527	ENST00000419165.5	-41003	ENSG00000158427	TMSB15B	thymosin beta 15B	NO
Peak_125342	8.44996	9.4739	2.79321	14.1067	9.61432	9.33348	8.96193	-0.177126	1.10175	-0.160767	0.872277	NA	chrX	103878610	103878740	131	*	Distal Intergenic	23	103918896	103965987	47092	1	286527	ENST00000419165.5	-40156	ENSG00000158427	TMSB15B	thymosin beta 15B	NO
Peak_125343	19.3504	7.02351	17.8766	20.8242	1.60239	12.4446	13.1869	1.45436	0.962067	1.51171	0.130609	NA	chrX	103878856	103879098	243	*	Distal Intergenic	23	103918896	103965987	47092	1	286527	ENST00000419165.5	-39798	ENSG00000158427	TMSB15B	thymosin beta 15B	NO
Peak_125344	7.2658	11.7839	11.1729	3.35874	8.01193	15.5558	9.52483	-0.687331	1.04408	-0.658313	0.510337	NA	chrX	103913800	103913856	57	*	Distal Intergenic	23	103918896	103965987	47092	1	286527	ENST00000419165.5	-5040	ENSG00000158427	TMSB15B	thymosin beta 15B	NO
Peak_125345	14.595	15.8366	15.0834	14.1067	19.2286	12.4446	15.2158	-0.115712	0.791108	-0.146266	0.883711	NA	chrX	103918149	103918415	267	*	Promoter (<=1kb)	23	103918896	103965987	47092	1	286527	ENST00000419165.5	-481	ENSG00000158427	TMSB15B	thymosin beta 15B	NO
Peak_125346	74.4387	80.2473	67.5958	81.2815	62.4931	98.0015	77.343	-0.111077	0.39004	-0.284785	0.775809	0.967826	chrX	103918556	103919656	1101	*	Promoter (<=1kb)	23	103917411	103919548	2138	2	100128594	ENST00000614615.1	0	ENSG00000231728	TMSB15B-AS1	TMSB15B antisense RNA 1	NO
Peak_125347	50.1529	77.3234	58.6575	41.6484	75.3122	79.3346	63.7382	-0.621157	0.41216	-1.50708	0.13179	0.666099	chrX	104112256	104113211	956	*	Promoter (<=1kb)	23	104112511	104115604	3094	1	644353	ENST00000537356.3	0	ENSG00000166707	ZCCHC18	zinc finger CCHC-type containing 18	NO
Peak_125349	15.9385	11.0061	15.0834	16.7937	8.01193	14.0002	13.4723	0.531239	0.855439	0.621014	0.534591	NA	chrX	104136508	104136618	111	*	Intron (ENST00000594199.2/401612, intron 1 of 1)	23	104130604	104156988	26385	2	401612	ENST00000467290.1	20370	ENSG00000269743	SLC25A53	solute carrier family 25 member 53	NO
Peak_125350	34.5606	29.3165	33.5186	35.6027	36.8549	21.7781	31.9386	0.238606	0.569363	0.419075	0.675161	0.949399	chrX	104156658	104157109	452	*	Promoter (<=1kb)	23	104099214	104157027	57814	2	401612	ENST00000594199.2	0	ENSG00000269743	SLC25A53	solute carrier family 25 member 53	NO
Peak_125352	69.4605	75.224	63.6853	75.2358	91.336	59.112	72.3423	-0.115223	0.398581	-0.289084	0.772517	0.967294	chrX	104165858	104166620	763	*	Promoter (<=1kb)	23	104166620	104195902	29283	1	139231	ENST00000493442.1	0	ENSG00000123575	FAM199X	family with sequence similarity 199, X-linked	NO
Peak_125353	7.66511	7.11713	3.9105	11.4197	8.01193	6.22232	7.39112	0.0986852	1.15865	0.0851724	0.932124	NA	chrX	104166735	104166855	121	*	Promoter (<=1kb)	23	104166620	104195902	29283	1	139231	ENST00000493442.1	115	ENSG00000123575	FAM199X	family with sequence similarity 199, X-linked	NO
Peak_125354	17.9538	22.0122	15.0834	20.8242	16.0239	28.0004	19.983	-0.298922	0.706288	-0.42323	0.672128	NA	chrX	104172277	104172374	98	*	Intron (ENST00000493442.1/139231, intron 1 of 5)	23	104166620	104195902	29283	1	139231	ENST00000493442.1	5657	ENSG00000123575	FAM199X	family with sequence similarity 199, X-linked	NO
Peak_125359	27.1286	30.8955	20.6698	33.5874	38.4573	23.3337	29.012	-0.190609	0.605992	-0.314541	0.75311	0.964598	chrX	104318840	104318990	151	*	Distal Intergenic	23	104250038	104254933	4896	2	80712	ENST00000372588.4	-63907	ENSG00000123576	ESX1	ESX homeobox 1	NO
Peak_125360	14.7116	15.1291	10.6142	18.809	24.0358	6.22232	14.9203	-0.04171	0.867996	-0.0480532	0.961674	NA	chrX	104325254	104325465	212	*	Distal Intergenic	23	104250038	104254933	4896	2	80712	ENST00000372588.4	-70321	ENSG00000123576	ESX1	ESX homeobox 1	NO
Peak_125361	42.1692	58.2352	37.9877	46.3506	46.4692	70.0011	50.2022	-0.468781	0.461386	-1.01603	0.309617	0.82538	chrX	104335874	104336477	604	*	Distal Intergenic	23	104250038	104254933	4896	2	80712	ENST00000372588.4	-80941	ENSG00000123576	ESX1	ESX homeobox 1	NO
Peak_125364	23.5402	30.0007	26.2562	20.8242	30.4453	29.556	26.7704	-0.347286	0.600625	-0.578208	0.563124	0.922699	chrX	104351474	104351665	192	*	Distal Intergenic	23	104250038	104254933	4896	2	80712	ENST00000372588.4	-96541	ENSG00000123576	ESX1	ESX homeobox 1	NO
Peak_125365	9.11827	5.51474	6.14507	12.0915	4.80716	6.22232	7.3165	0.719014	1.16347	0.61799	0.536582	NA	chrX	104565883	104565971	89	*	Promoter (<=1kb)	23	104566315	105767829	1201515	1	26280	ENST00000372582.5	-344	ENSG00000189108	IL1RAPL2	interleukin 1 receptor accessory protein like 2	NO
Peak_125366	14.8778	4.78376	12.2901	17.4655	8.01193	1.55558	9.83078	1.64138	1.09406	1.50027	0.133544	NA	chrX	104987179	104987307	129	*	Intron (ENST00000372582.5/26280, intron 2 of 10)	23	105218929	105220674	1746	2	56157	ENST00000600991.5	233367	ENSG00000268629	TEX13A	testis expressed 13A	NO
Peak_125368	11.1866	1.55558	8.93828	13.435	0	3.11116	6.3711	2.83052	1.52501	1.85607	0.0634434	NA	chrX	105019483	105019689	207	*	Intron (ENST00000372582.5/26280, intron 2 of 10)	23	105218929	105220674	1746	2	56157	ENST00000600991.5	200985	ENSG00000268629	TEX13A	testis expressed 13A	NO
Peak_125372	20.2946	33.1352	25.1389	15.4502	32.0477	34.2228	26.7149	-0.701885	0.612413	-1.1461	0.251755	0.787242	chrX	105564615	105564797	183	*	Intron (ENST00000372582.5/26280, intron 6 of 10)	23	105717366	105767661	50296	1	26280	ENST00000344799.5	-152569	ENSG00000189108	IL1RAPL2	interleukin 1 receptor accessory protein like 2	NO
Peak_125373	71.762	99.4291	57.5402	85.9838	97.7456	101.113	85.5956	-0.474147	0.371107	-1.27765	0.201371	0.744384	chrX	105821087	105822298	1212	*	Promoter (<=1kb)	23	105822543	105958610	136068	1	203447	ENST00000243300.13	-245	ENSG00000123572	NRK	Nik related kinase	NO
Peak_125374	46.988	61.0834	33.5186	60.4573	81.7217	40.4451	54.0357	-0.381458	0.495995	-0.769076	0.441848	0.88406	chrX	105822447	105823087	641	*	Promoter (<=1kb)	23	105822543	105958610	136068	1	203447	ENST00000243300.13	0	ENSG00000123572	NRK	Nik related kinase	NO
Peak_125377	19.3435	26.7491	24.5803	14.1067	20.831	32.6672	23.0463	-0.46323	0.669468	-0.691937	0.488977	0.901733	chrX	105837266	105837450	185	*	Intron (ENST00000243300.13/203447, intron 2 of 28)	23	105822581	105939947	117367	1	203447	ENST00000428173.3	14685	ENSG00000123572	NRK	Nik related kinase	NO
Peak_125379	14.0364	13.3394	13.9661	14.1067	8.01193	18.667	13.6879	0.0707654	0.851317	0.0831246	0.933752	NA	chrX	106246627	106246741	115	*	Distal Intergenic	23	106201736	106208955	7220	1	139221	ENST00000372552.1	44891	ENSG00000157502	PWWP3B	PWWP domain containing 3B	NO
Peak_125380	10.6245	12.468	11.1729	10.0762	1.60239	23.3337	11.5463	-0.23428	1.03642	-0.226048	0.821164	NA	chrX	106247325	106247424	100	*	Distal Intergenic	23	106201736	106208955	7220	1	139221	ENST00000372552.1	45589	ENSG00000157502	PWWP3B	PWWP domain containing 3B	NO
Peak_125381	28.9742	37.0008	22.3457	35.6027	30.4453	43.5562	32.9875	-0.358304	0.565116	-0.634036	0.526057	0.912813	chrX	106611663	106612040	378	*	Promoter (<=1kb)	23	106611930	106679437	67508	1	55086	ENST00000372544.6	0	ENSG00000147231	RADX	RPA1 related single stranded DNA binding protein, X-linked	NO
Peak_125383	71.0765	95.587	70.9476	71.2053	100.95	90.2236	83.3317	-0.427174	0.357019	-1.1965	0.231502	0.769573	chrX	106707918	106708616	699	*	Intron (ENST00000418562.5/79589, intron 2 of 5)	23	106693838	106796993	103156	1	79589	ENST00000324342.7	14080	ENSG00000133135	RNF128	ring finger protein 128	NO
Peak_125385	15.6592	16.7548	14.5247	16.7937	28.843	4.66674	16.207	-0.0949123	0.861012	-0.110233	0.912224	NA	chrX	106726572	106726696	125	*	Promoter (<=1kb)	23	106726664	106796993	70330	1	79589	ENST00000255499.2	0	ENSG00000133135	RNF128	ring finger protein 128	NO
Peak_125386	19.1276	7.91832	16.7593	21.4959	9.61432	6.22232	13.523	1.27257	0.884536	1.43869	0.150239	NA	chrX	106780926	106781213	288	*	Intron (ENST00000418562.5/79589, intron 3 of 5)	23	106802680	106876145	73466	1	54885	ENST00000357242.9	-21467	ENSG00000133138	TBC1D8B	TBC1 domain family member 8B	NO
Peak_125388	37.7428	37.2114	41.8982	33.5874	44.8668	29.556	37.4771	0.023708	0.526862	0.0449985	0.964109	0.995934	chrX	106802456	106802770	315	*	Promoter (<=1kb)	23	106802680	106876145	73466	1	54885	ENST00000357242.9	0	ENSG00000133138	TBC1D8B	TBC1 domain family member 8B	NO
Peak_125390	16.2778	17.3454	11.7315	20.8242	16.0239	18.667	16.8116	-0.0976219	0.766821	-0.127307	0.898697	NA	chrX	106894433	106894668	236	*	Intron (ENST00000604604.1/79710, intron 1 of 1)	23	106900164	106930859	30696	1	9075	ENST00000541806.5	-5496	ENSG00000165376	CLDN2	claudin 2	NO
Peak_125391	37.1945	42.656	30.7254	43.6636	44.8668	40.4451	39.9252	-0.200726	0.507281	-0.395689	0.692334	0.952957	chrX	106894785	106895469	685	*	Promoter (4-5kb)	23	106900164	106930859	30696	1	9075	ENST00000541806.5	-4695	ENSG00000165376	CLDN2	claudin 2	NO
Peak_125392	20.4711	16.5442	16.7593	24.1829	14.4215	18.667	18.5077	0.303125	0.731102	0.414614	0.678424	NA	chrX	106917943	106918130	188	*	Promoter (<=1kb)	23	106918360	106930859	12500	1	9075	ENST00000540876.1	-230	ENSG00000165376	CLDN2	claudin 2	NO
Peak_125394	24.3885	40.2056	17.8766	30.9004	36.8549	43.5562	32.297	-0.727672	0.569011	-1.27884	0.200955	0.744195	chrX	106933486	106933857	372	*	Intron (ENST00000604604.1/79710, intron 1 of 1)	23	106941464	106942584	1121	2	79710	ENST00000478924.1	8727	ENSG00000133131	MORC4	MORC family CW-type zinc finger 4	NO
Peak_125395	9.73347	5.53814	6.70371	12.7632	6.40955	4.66674	7.6358	0.809789	1.1444	0.707611	0.479187	NA	chrX	106999097	106999182	86	*	Promoter (<=1kb)	23	106941424	107000078	58655	2	79710	ENST00000255495.7	896	ENSG00000133131	MORC4	MORC family CW-type zinc finger 4	NO
Peak_125397	33.5668	32.2638	20.1111	47.0224	25.6382	38.8895	32.9153	0.049915	0.606045	0.0823618	0.934359	0.992487	chrX	106999892	107000383	492	*	Promoter (<=1kb)	23	106940734	107000244	59511	2	79710	ENST00000355610.8	0	ENSG00000133131	MORC4	MORC family CW-type zinc finger 4	NO
Peak_125398	18.9048	12.6085	15.642	22.1677	11.2167	14.0002	15.7567	0.580609	0.794069	0.731181	0.464669	NA	chrX	107107585	107107722	138	*	Intron (ENST00000372487.5/55285, intron 4 of 7)	23	107088436	107115454	27019	2	55285	ENST00000475556.1	7732	ENSG00000089682	RBM41	RNA binding motif protein 41	NO
Peak_125400	11.1266	11.7839	12.8488	9.40448	8.01193	15.5558	11.4552	-0.0817593	0.917703	-0.0890913	0.929009	NA	chrX	107118791	107118913	123	*	Promoter (<=1kb)	23	107064420	107118800	54381	2	55285	ENST00000372487.5	0	ENSG00000089682	RBM41	RNA binding motif protein 41	NO
Peak_125401	15.1537	15.8366	16.2006	14.1067	19.2286	12.4446	15.4952	-0.0608051	0.785857	-0.0773744	0.938326	NA	chrX	107135863	107135970	108	*	Intron (ENST00000372466.8/54830, intron 8 of 8)	23	107066300	107118823	52524	2	55285	ENST00000495517.5	-17040	ENSG00000089682	RBM41	RNA binding motif protein 41	NO
Peak_125402	11.2363	22.7665	15.0834	7.38923	14.4215	31.1116	17.0014	-1.01211	0.791614	-1.27854	0.201057	NA	chrX	107155509	107155592	84	*	Promoter (1-2kb)	23	107124148	107154234	30087	2	54830	ENST00000432145.5	-1275	ENSG00000198088	NUP62CL	nucleoporin 62 C-terminal like	NO
Peak_125405	17.3283	16.4974	24.5803	10.0762	11.2167	21.7781	16.9128	0.0759064	0.806568	0.0941104	0.925021	NA	chrX	107206447	107206676	230	*	Promoter (<=1kb)	23	107206632	107244242	37611	1	139212	ENST00000535523.5	0	ENSG00000080572	PIH1D3	PIH1 domain containing 3	NO
Peak_125408	13.8102	4.76035	16.2006	11.4197	6.40955	3.11116	9.28527	1.54247	1.08659	1.41955	0.155738	NA	chrX	107324780	107324893	114	*	Distal Intergenic	23	107207148	107243364	36217	1	139212	ENST00000336387.4	117632	ENSG00000080572	PIH1D3	PIH1 domain containing 3	NO
Peak_125409	22.0905	18.784	20.6698	23.5112	8.01193	29.556	20.4372	0.229464	0.746835	0.307248	0.758654	NA	chrX	107454504	107454613	110	*	Distal Intergenic	23	107522450	107605244	82795	1	84443	ENST00000276185.8	-67837	ENSG00000147234	FRMPD3	FERM and PDZ domain containing 3	NO
Peak_125410	13.9267	13.3628	11.7315	16.122	9.61432	17.1114	13.6448	0.0547457	0.845204	0.0647722	0.948355	NA	chrX	107561775	107562083	309	*	Intron (ENST00000276185.8/84443, intron 11 of 15)	23	107512983	107545821	32839	2	100874122	ENST00000415252.1	-15954	ENSG00000227610	FRMPD3-AS1	FRMPD3 antisense RNA 1	NO
Peak_125411	46.0128	39.498	56.4229	35.6027	41.662	37.3339	42.7554	0.224273	0.504306	0.444716	0.656525	0.944584	chrX	107562330	107563022	693	*	Intron (ENST00000276185.8/84443, intron 11 of 15)	23	107512983	107545821	32839	2	100874122	ENST00000415252.1	-16509	ENSG00000227610	FRMPD3-AS1	FRMPD3 antisense RNA 1	NO
Peak_125413	17.1124	11.0061	16.7593	17.4655	8.01193	14.0002	14.0592	0.63428	0.840953	0.75424	0.450705	NA	chrX	107566330	107566556	227	*	Intron (ENST00000276185.8/84443, intron 13 of 15)	23	107512983	107545821	32839	2	100874122	ENST00000415252.1	-20509	ENSG00000227610	FRMPD3-AS1	FRMPD3 antisense RNA 1	NO
Peak_125414	13.5874	3.88895	15.0834	12.0915	0	7.7779	8.73818	1.79637	1.21339	1.48046	0.138751	NA	chrX	107566671	107566879	209	*	Intron (ENST00000276185.8/84443, intron 13 of 15)	23	107512983	107545821	32839	2	100874122	ENST00000415252.1	-20850	ENSG00000227610	FRMPD3-AS1	FRMPD3 antisense RNA 1	NO
Peak_125416	83.939	100.868	83.2378	84.6403	89.7336	112.002	92.4034	-0.265802	0.345822	-0.768607	0.442126	0.884134	chrX	107571437	107571998	562	*	Intron (ENST00000276185.8/84443, intron 13 of 15)	23	107512983	107545821	32839	2	100874122	ENST00000415252.1	-25616	ENSG00000227610	FRMPD3-AS1	FRMPD3 antisense RNA 1	NO
Peak_125417	21.8712	24.3923	16.2006	27.5417	19.2286	29.556	23.1317	-0.163606	0.6682	-0.244846	0.806576	0.973778	chrX	107574290	107574476	187	*	Intron (ENST00000276185.8/84443, intron 13 of 15)	23	107512983	107545821	32839	2	100874122	ENST00000415252.1	-28469	ENSG00000227610	FRMPD3-AS1	FRMPD3 antisense RNA 1	NO
Peak_125418	12.6398	17.4156	11.1729	14.1067	20.831	14.0002	15.0277	-0.463896	0.794431	-0.583935	0.559264	NA	chrX	107574915	107575073	159	*	Intron (ENST00000276185.8/84443, intron 13 of 15)	23	107512983	107545821	32839	2	100874122	ENST00000415252.1	-29094	ENSG00000227610	FRMPD3-AS1	FRMPD3 antisense RNA 1	NO
Peak_125420	99.0962	107.113	96.0866	102.106	91.336	122.891	103.105	-0.113534	0.335631	-0.338271	0.735159	0.961583	chrX	107628192	107629156	965	*	Promoter (<=1kb)	23	107628424	107651026	22603	1	5631	ENST00000372428.8	0	ENSG00000147224	PRPS1	phosphoribosyl pyrophosphate synthetase 1	NO
Peak_125421	121.802	132.19	117.315	126.289	104.155	160.225	126.996	-0.119637	0.320648	-0.373111	0.709066	0.955864	chrX	107654783	107655587	805	*	Distal Intergenic	23	107628535	107642538	14004	1	5631	ENST00000645903.1	26248	ENSG00000147224	PRPS1	phosphoribosyl pyrophosphate synthetase 1	NO
Peak_125423	88.0723	138.056	92.1761	83.9685	132.998	143.113	113.064	-0.647718	0.314582	-2.05898	0.039496	0.448575	chrX	107676538	107677668	1131	*	Distal Intergenic	23	107714677	107716401	1725	2	1831	ENST00000486554.1	38733	ENSG00000157514	TSC22D3	TSC22 domain family member 3	NO
Peak_125424	25.8982	14.1406	19.5525	32.2439	9.61432	18.667	20.0194	0.866982	0.739616	1.17221	0.241114	NA	chrX	107686575	107686886	312	*	Distal Intergenic	23	107714677	107716401	1725	2	1831	ENST00000486554.1	29515	ENSG00000157514	TSC22D3	TSC22 domain family member 3	NO
Peak_125427	10.5149	13.5033	8.93828	12.0915	19.2286	7.7779	12.0091	-0.361558	0.907772	-0.398292	0.690415	NA	chrX	107687610	107687751	142	*	Distal Intergenic	23	107714677	107716401	1725	2	1831	ENST00000486554.1	28650	ENSG00000157514	TSC22D3	TSC22 domain family member 3	NO
Peak_125428	41.8795	66.3641	47.4846	36.2744	70.505	62.2232	54.1218	-0.660869	0.438455	-1.50727	0.131742	0.666099	chrX	107711000	107711355	356	*	Downstream (1-2kb)	23	107714677	107716401	1725	2	1831	ENST00000486554.1	5046	ENSG00000157514	TSC22D3	TSC22 domain family member 3	NO
Peak_125429	22.0374	30.7317	17.8766	26.1982	27.2406	34.2228	26.3845	-0.484575	0.613161	-0.79029	0.429358	0.879054	chrX	107715732	107716228	497	*	Promoter (<=1kb)	23	107714677	107716401	1725	2	1831	ENST00000486554.1	173	ENSG00000157514	TSC22D3	TSC22 domain family member 3	NO
Peak_125430	44.1706	47.2057	51.3951	36.9462	36.8549	57.5565	45.6882	-0.0942689	0.489732	-0.192491	0.847358	0.981444	chrX	107716506	107717202	697	*	Promoter (<=1kb)	23	107713221	107716545	3325	2	1831	ENST00000372390.8	0	ENSG00000157514	TSC22D3	TSC22 domain family member 3	NO
Peak_125431	34.1716	48.1005	30.7254	37.6179	44.8668	51.3341	41.1361	-0.495842	0.49255	-1.00668	0.314087	0.826279	chrX	107731917	107732297	381	*	Intron (ENST00000315660.8/1831, intron 2 of 3)	23	107714000	107722272	8273	2	1831	ENST00000372382.8	-9645	ENSG00000157514	TSC22D3	TSC22 domain family member 3	NO
Peak_125434	16.1647	8.71951	12.8488	19.4807	11.2167	6.22232	12.4421	0.889718	0.910555	0.977117	0.328511	NA	chrX	107747738	107747838	101	*	Intron (ENST00000315660.8/1831, intron 2 of 3)	23	107714000	107722272	8273	2	1831	ENST00000372382.8	-25466	ENSG00000157514	TSC22D3	TSC22 domain family member 3	NO
Peak_125435	34.002	14.9652	32.4013	35.6027	12.8191	17.1114	24.4836	1.18204	0.658698	1.7945	0.0727328	0.560269	chrX	107766686	107767040	355	*	Intron (ENST00000315660.8/1831, intron 2 of 3)	23	107774899	107795829	20931	1	392517	ENST00000639756.1	-7859	ENSG00000170935	NCBP2L	nuclear cap binding protein subunit 2 like	NO
Peak_125437	54.7455	62.9487	56.4229	53.0681	49.674	76.2234	58.8471	-0.202058	0.429868	-0.470046	0.638322	0.941738	chrX	107775551	107776250	700	*	Promoter (<=1kb)	23	107713221	107775985	62765	2	1831	ENST00000315660.8	0	ENSG00000157514	TSC22D3	TSC22 domain family member 3	NO
Peak_125439	20.1918	20.4098	16.2006	24.1829	12.8191	28.0004	20.3008	-0.02131	0.719029	-0.0296372	0.976356	NA	chrX	107825710	107825916	207	*	Promoter (<=1kb)	23	107825755	107841381	15627	1	11043	ENST00000451923.1	0	ENSG00000080561	MID2	midline 2	NO
Peak_125441	30.597	25.9479	22.9044	38.2897	19.2286	32.6672	28.2725	0.232045	0.620406	0.374021	0.708389	0.955864	chrX	107826519	107827069	551	*	Promoter (<=1kb)	23	107826414	107927193	100780	1	11043	ENST00000443968.2	105	ENSG00000080561	MID2	midline 2	NO
Peak_125442	17.6607	8.6025	27.9321	7.38923	3.20477	14.0002	13.1316	1.03987	0.999328	1.04057	0.298076	NA	chrX	107935198	107935531	334	*	Promoter (<=1kb)	23	107894597	107935980	41384	2	101928335	ENST00000430140.1	449	ENSG00000236064	LOC101928335	uncharacterized LOC101928335	NO
Peak_125443	11.1901	6.29253	5.58643	16.7937	4.80716	7.7779	8.7413	0.821216	1.10916	0.740392	0.459062	NA	chrX	107935640	107935815	176	*	Promoter (<=1kb)	23	107894597	107935980	41384	2	101928335	ENST00000430140.1	165	ENSG00000236064	LOC101928335	uncharacterized LOC101928335	NO
Peak_125444	8.28031	3.91235	4.46914	12.0915	1.60239	6.22232	6.09633	1.07012	1.33666	0.800591	0.423369	NA	chrX	107935944	107936050	107	*	Promoter (<=1kb)	23	107894597	107935980	41384	2	101928335	ENST00000430140.1	0	ENSG00000236064	LOC101928335	uncharacterized LOC101928335	NO
Peak_125445	41.1119	37.7786	31.8426	50.3811	30.4453	45.1118	39.4452	0.117099	0.528647	0.221507	0.824698	0.977069	chrX	107968572	107969022	451	*	Distal Intergenic	23	107980864	107982370	1507	2	56156	ENST00000302917.1	13348	ENSG00000170925	TEX13B	testis expressed 13B	NO
Peak_125448	31.6543	35.492	29.0494	34.2592	33.6501	37.3339	33.5732	-0.167077	0.540489	-0.309122	0.757229	0.964842	chrX	108072725	108073065	341	*	Promoter (<=1kb)	23	108072796	108073853	1058	1	340547	ENST00000479635.1	0	ENSG00000101842	VSIG1	V-set and immunoglobulin domain containing 1	NO
Peak_125449	113.369	135.863	97.7625	128.976	142.612	129.113	124.616	-0.263124	0.313751	-0.838639	0.401672	0.865778	chrX	108091220	108092256	1037	*	Promoter (<=1kb)	23	108091668	108154671	63004	1	115201	ENST00000345734.7	0	ENSG00000101844	ATG4A	autophagy related 4A cysteine peptidase	NO
Peak_125450	6.77059	7.94172	2.79321	10.748	11.2167	4.66674	7.35616	-0.239163	1.19229	-0.200591	0.841019	NA	chrX	108224377	108224615	239	*	Intron (ENST00000334504.11/1288, intron 3 of 44)	23	108161631	108163598	1968	2	1288	ENST00000487645.1	-60779	ENSG00000197565	COL4A6	collagen type IV alpha 6 chain	NO
Peak_125451	17.6145	5.53814	18.4352	16.7937	6.40955	4.66674	11.5763	1.67158	0.975934	1.7128	0.0867486	NA	chrX	108224737	108224901	165	*	Intron (ENST00000334504.11/1288, intron 3 of 44)	23	108161631	108163598	1968	2	1288	ENST00000487645.1	-61139	ENSG00000197565	COL4A6	collagen type IV alpha 6 chain	NO
Peak_125452	21.1325	8.69611	26.8149	15.4502	9.61432	7.7779	14.9143	1.28575	0.854639	1.50444	0.132469	NA	chrX	108270850	108271361	512	*	Intron (ENST00000334504.11/1288, intron 3 of 44)	23	108161631	108163598	1968	2	1288	ENST00000487645.1	-107252	ENSG00000197565	COL4A6	collagen type IV alpha 6 chain	NO
Peak_125454	22.0374	16.5442	17.8766	26.1982	14.4215	18.667	19.2908	0.409448	0.720247	0.568483	0.569707	NA	chrX	108299452	108299618	167	*	Intron (ENST00000334504.11/1288, intron 3 of 44)	23	108161631	108163598	1968	2	1288	ENST00000487645.1	-135854	ENSG00000197565	COL4A6	collagen type IV alpha 6 chain	NO
Peak_125455	19.2938	12.6553	18.4352	20.1524	14.4215	10.8891	15.9745	0.608736	0.784145	0.776306	0.437568	NA	chrX	108313777	108313988	212	*	Intron (ENST00000334504.11/1288, intron 2 of 44)	23	108155607	108438430	282824	2	1288	ENST00000334504.11	124442	ENSG00000197565	COL4A6	collagen type IV alpha 6 chain	NO
Peak_125456	26.8921	20.4332	32.9599	20.8242	14.4215	26.4449	23.6626	0.397874	0.672047	0.592033	0.553828	0.920264	chrX	108396218	108396792	575	*	Intron (ENST00000334504.11/1288, intron 2 of 44)	23	108155607	108438430	282824	2	1288	ENST00000334504.11	41638	ENSG00000197565	COL4A6	collagen type IV alpha 6 chain	NO
Peak_125458	9.50381	3.98256	12.2901	6.71748	6.40955	1.55558	6.74319	1.26443	1.27126	0.994626	0.319918	NA	chrX	108399599	108399694	96	*	Intron (ENST00000334504.11/1288, intron 2 of 44)	23	108155607	108438430	282824	2	1288	ENST00000334504.11	38736	ENSG00000197565	COL4A6	collagen type IV alpha 6 chain	NO
Peak_125459	10.1225	8.01193	9.49693	10.748	16.0239	0	9.06719	0.342152	1.19447	0.286447	0.774535	NA	chrX	108438180	108438274	95	*	Promoter (<=1kb)	23	108155607	108438430	282824	2	1288	ENST00000334504.11	156	ENSG00000197565	COL4A6	collagen type IV alpha 6 chain	NO
Peak_125460	22.3664	7.89492	24.5803	20.1524	8.01193	7.7779	15.1306	1.50388	0.846187	1.77724	0.075528	NA	chrX	108439472	108439852	381	*	Promoter (<=1kb)	23	108439844	108443091	3248	1	1287	ENST00000477429.1	0	ENSG00000188153	COL4A5	collagen type IV alpha 5 chain	NO
Peak_125461	7.77822	2.40358	2.79321	12.7632	4.80716	0	5.0909	1.69636	1.59902	1.06087	0.288747	NA	chrX	108440025	108440238	214	*	Promoter (<=1kb)	23	108439942	108569035	129094	1	1287	ENST00000470339.1	83	ENSG00000188153	COL4A5	collagen type IV alpha 5 chain	NO
Peak_125463	12.9653	3.95916	21.2284	4.70224	4.80716	3.11116	8.46225	1.72082	1.22052	1.4099	0.158568	NA	chrX	108601366	108601458	93	*	Exon (ENST00000328300.10/1287, exon 26 of 53)	23	108582492	108627269	44778	1	1287	ENST00000483338.1	18874	ENSG00000188153	COL4A5	collagen type IV alpha 5 chain	NO
Peak_125464	10.9639	10.2751	7.821	14.1067	11.2167	9.33348	10.6195	0.0886874	0.952555	0.0931047	0.92582	NA	chrX	108736688	108736759	72	*	Promoter (<=1kb)	23	108736540	108738903	2364	1	101928358	ENST00000436013.1	148	ENSG00000237863	LOC101928358	uncharacterized LOC101928358	NO
Peak_125467	27.1783	21.2578	26.8149	27.5417	17.6263	24.8893	24.218	0.353011	0.639642	0.551888	0.581025	0.926436	chrX	109472930	109473235	306	*	Intron (ENST00000218006.2/2986, intron 2 of 19)	23	109372906	109482072	109167	2	2986	ENST00000218006.2	8837	ENSG00000101890	GUCY2F	guanylate cyclase 2F, retinal	NO
Peak_125470	65.55	57.7382	55.8643	75.2358	65.6978	49.7786	61.6441	0.181546	0.425181	0.426985	0.66939	0.947993	chrX	109536524	109537223	700	*	Promoter (<=1kb)	23	109536664	109542974	6311	1	55916	ENST00000372107.5	0	ENSG00000101888	NXT2	nuclear transport factor 2 like export factor 2	NO
Peak_125472	28.1259	36.2932	30.7254	25.5264	35.2525	37.3339	32.2096	-0.36598	0.549807	-0.665653	0.505633	0.906876	chrX	109714468	109714617	150	*	Intron (ENST00000469796.6/2182, intron 1 of 15)	23	109682869	109733213	50345	2	2182	ENST00000504980.5	18596	ENSG00000068366	ACSL4	acyl-CoA synthetase long chain family member 4	NO
Peak_125473	11.968	14.9652	11.1729	12.7632	12.8191	17.1114	13.4666	-0.324806	0.832597	-0.390112	0.696454	NA	chrX	109732321	109732486	166	*	Promoter (<=1kb)	23	109682869	109733213	50345	2	2182	ENST00000504980.5	727	ENSG00000068366	ACSL4	acyl-CoA synthetase long chain family member 4	NO
Peak_125475	49.5515	41.5037	44.6914	54.4116	19.2286	63.7788	45.5276	0.25171	0.549527	0.458049	0.646917	0.943218	chrX	109733181	109733523	343	*	Promoter (<=1kb)	23	109641337	109733302	91966	2	2182	ENST00000469796.6	0	ENSG00000068366	ACSL4	acyl-CoA synthetase long chain family member 4	NO
Peak_125476	23.5402	30.7785	26.2562	20.8242	30.4453	31.1116	27.1593	-0.384339	0.596375	-0.644458	0.519278	0.910934	chrX	109774735	109775009	275	*	Distal Intergenic	23	109641337	109733403	92067	2	2182	ENST00000348502.10	-41332	ENSG00000068366	ACSL4	acyl-CoA synthetase long chain family member 4	NO
Peak_125477	11.4094	6.29253	10.0556	12.7632	4.80716	7.7779	8.85096	0.854588	1.05775	0.807933	0.419129	NA	chrX	109826329	109826582	254	*	Distal Intergenic	23	109641337	109733403	92067	2	2182	ENST00000348502.10	-92926	ENSG00000068366	ACSL4	acyl-CoA synthetase long chain family member 4	NO
Peak_125478	21.0794	9.4739	24.0216	18.1372	9.61432	9.33348	15.2767	1.15603	0.824749	1.40167	0.161013	NA	chrX	109827012	109827272	261	*	Distal Intergenic	23	109641337	109733403	92067	2	2182	ENST00000348502.10	-93609	ENSG00000068366	ACSL4	acyl-CoA synthetase long chain family member 4	NO
Peak_125479	31.0322	31.3924	35.1945	26.8699	19.2286	43.5562	31.2123	-0.0166248	0.597131	-0.0278411	0.977789	0.998275	chrX	109827415	109827730	316	*	Distal Intergenic	23	109641337	109733403	92067	2	2182	ENST00000348502.10	-94012	ENSG00000068366	ACSL4	acyl-CoA synthetase long chain family member 4	NO
Peak_125481	9.67347	13.3394	10.6142	8.73273	8.01193	18.667	11.5065	-0.463757	0.918974	-0.504647	0.613807	NA	chrX	109840044	109840235	192	*	Distal Intergenic	23	109641337	109733403	92067	2	2182	ENST00000348502.10	-106641	ENSG00000068366	ACSL4	acyl-CoA synthetase long chain family member 4	NO
Peak_125482	38.5911	29.0825	33.5186	43.6636	20.831	37.3339	33.8368	0.404145	0.565424	0.714764	0.474755	0.896683	chrX	109840569	109840947	379	*	Distal Intergenic	23	109641337	109733403	92067	2	2182	ENST00000348502.10	-107166	ENSG00000068366	ACSL4	acyl-CoA synthetase long chain family member 4	NO
Peak_125484	19.1773	14.9886	22.9044	15.4502	14.4215	15.5558	17.083	0.358689	0.758965	0.472603	0.636497	NA	chrX	109934537	109934713	177	*	Distal Intergenic	23	110002631	110003594	964	1	84187	ENST00000497754.1	-67918	ENSG00000157600	TMEM164	transmembrane protein 164	NO
Peak_125485	82.4996	99.5227	67.5958	97.4035	104.155	94.8904	91.0112	-0.273473	0.360809	-0.757944	0.448485	0.886785	chrX	110002266	110003051	786	*	Promoter (<=1kb)	23	110002631	110003594	964	1	84187	ENST00000497754.1	0	ENSG00000157600	TMEM164	transmembrane protein 164	NO
Peak_125487	98.481	181.653	95.5279	101.434	189.082	174.225	140.067	-0.883727	0.288518	-3.06299	0.00219138	0.124335	chrX	110086849	110088042	1194	*	Promoter (4-5kb)	23	110082118	110082218	101	1	100616491	ENST00000585195.1	4731	ENSG00000265584	MIR3978	microRNA 3978	NO
Peak_125488	27.5038	14.2343	36.8704	18.1372	16.0239	12.4446	20.869	0.955969	0.732198	1.30561	0.191684	NA	chrX	110160574	110160994	421	*	Intron (ENST00000372072.7/84187, intron 4 of 5)	23	110144855	110182734	37880	1	84187	ENST00000464177.1	15719	ENSG00000157600	TMEM164	transmembrane protein 164	NO
Peak_125489	24.9934	22.8133	28.4908	21.4959	17.6263	28.0004	23.9034	0.132698	0.649884	0.204188	0.838207	0.980174	chrX	110168241	110168421	181	*	Intron (ENST00000372072.7/84187, intron 4 of 5)	23	110144855	110182734	37880	1	84187	ENST00000464177.1	23386	ENSG00000157600	TMEM164	transmembrane protein 164	NO
Peak_125490	15.3799	17.3454	13.9661	16.7937	16.0239	18.667	16.3627	-0.175944	0.758806	-0.231869	0.81664	NA	chrX	110180651	110180865	215	*	Intron (ENST00000464177.1/84187, intron 3 of 3)	23	110144855	110182734	37880	1	84187	ENST00000464177.1	35796	ENSG00000157600	TMEM164	transmembrane protein 164	NO
Peak_125491	14.3688	17.4156	17.3179	11.4197	20.831	14.0002	15.8922	-0.271934	0.781554	-0.34794	0.727885	NA	chrX	110180971	110181268	298	*	Intron (ENST00000464177.1/84187, intron 3 of 3)	23	110144855	110182734	37880	1	84187	ENST00000464177.1	36116	ENSG00000157600	TMEM164	transmembrane protein 164	NO
Peak_125493	28.2921	48.9251	32.4013	24.1829	48.0716	49.7786	38.6086	-0.786767	0.509146	-1.54527	0.122281	0.653027	chrX	110210467	110210802	336	*	Intron (ENST00000262844.9/9949, intron 3 of 5)	23	110224985	110225063	79	2	692226	ENST00000386148.1	14261	ENSG00000208883	SNORD96B	small nucleolar RNA, C/D box 96B	NO
Peak_125494	55.6366	42.6794	60.8921	50.3811	46.4692	38.8895	49.158	0.384648	0.462033	0.832513	0.405119	0.867185	chrX	110215966	110216418	453	*	Intron (ENST00000262844.9/9949, intron 3 of 5)	23	110224985	110225063	79	2	692226	ENST00000386148.1	8645	ENSG00000208883	SNORD96B	small nucleolar RNA, C/D box 96B	NO
Peak_125495	12.1343	11.0529	12.8488	11.4197	11.2167	10.8891	11.5936	0.135927	0.898021	0.151363	0.87969	NA	chrX	110220087	110220221	135	*	Promoter (4-5kb)	23	110224985	110225063	79	2	692226	ENST00000386148.1	4842	ENSG00000208883	SNORD96B	small nucleolar RNA, C/D box 96B	NO
Peak_125499	17.6745	24.4625	14.5247	20.8242	24.0358	24.8893	21.0685	-0.473044	0.676025	-0.699743	0.484088	NA	chrX	110276819	110277040	222	*	Intron (ENST00000262844.9/9949, intron 1 of 5)	23	110309150	110317756	8607	2	9949	ENST00000496695.1	40716	ENSG00000101935	AMMECR1	Alport syndrome, mental retardation, midface hypoplasia and elliptocytosis chromosomal region gene 1	NO
Peak_125500	21.1925	23.755	22.9044	19.4807	28.843	18.667	22.4737	-0.161711	0.660497	-0.244832	0.806587	0.973778	chrX	110284352	110284525	174	*	Intron (ENST00000262844.9/9949, intron 1 of 5)	23	110309150	110317756	8607	2	9949	ENST00000496695.1	33231	ENSG00000101935	AMMECR1	Alport syndrome, mental retardation, midface hypoplasia and elliptocytosis chromosomal region gene 1	NO
Peak_125503	27.0052	19.7724	31.8426	22.1677	22.4334	17.1114	23.3888	0.453709	0.659343	0.688124	0.491375	0.902227	chrX	110318063	110318368	306	*	Promoter (<=1kb)	23	110194186	110318239	124054	2	9949	ENST00000262844.9	0	ENSG00000101935	AMMECR1	Alport syndrome, mental retardation, midface hypoplasia and elliptocytosis chromosomal region gene 1	NO
Peak_125504	11.8549	12.6085	12.2901	11.4197	11.2167	14.0002	12.2317	-0.0888704	0.872501	-0.101857	0.91887	NA	chrX	110318472	110318752	281	*	Promoter (<=1kb)	23	110194186	110318239	124054	2	9949	ENST00000262844.9	-233	ENSG00000101935	AMMECR1	Alport syndrome, mental retardation, midface hypoplasia and elliptocytosis chromosomal region gene 1	NO
Peak_125505	16.6634	7.09372	17.8766	15.4502	6.40955	7.7779	11.8786	1.23226	0.932574	1.32136	0.186382	NA	chrX	110341539	110341639	101	*	Intron (ENST00000372057.1/9949, intron 2 of 7)	23	110358816	110450881	92066	1	57529	ENST00000520821.5	-17177	ENSG00000243978	RTL9	retrotransposon Gag like 9	NO
Peak_125506	35.0593	69.5221	38.5464	31.5722	73.7098	65.3344	52.2907	-0.984847	0.442356	-2.22637	0.0259896	0.383072	chrX	110394509	110394976	468	*	Intron (ENST00000520821.5/57529, intron 1 of 2)	23	110419057	110456334	37278	1	57529	ENST00000465301.2	-24081	ENSG00000243978	RTL9	retrotransposon Gag like 9	NO
Peak_125507	28.628	24.3689	32.4013	24.8547	17.6263	31.1116	26.4985	0.232811	0.625861	0.371984	0.709905	0.956011	chrX	110399572	110399828	257	*	Intron (ENST00000520821.5/57529, intron 1 of 2)	23	110419057	110456334	37278	1	57529	ENST00000465301.2	-19229	ENSG00000243978	RTL9	retrotransposon Gag like 9	NO
Peak_125508	9.84313	11.1699	8.93828	10.748	19.2286	3.11116	10.5065	-0.180027	1.02093	-0.176336	0.86003	NA	chrX	110402592	110402658	67	*	Intron (ENST00000520821.5/57529, intron 1 of 2)	23	110419057	110456334	37278	1	57529	ENST00000465301.2	-16399	ENSG00000243978	RTL9	retrotransposon Gag like 9	NO
Peak_125509	23.2078	21.211	22.9044	23.5112	14.4215	28.0004	22.2094	0.127476	0.676003	0.188574	0.850427	0.981956	chrX	110410069	110410196	128	*	Intron (ENST00000520821.5/57529, intron 1 of 2)	23	110419057	110456334	37278	1	57529	ENST00000465301.2	-8861	ENSG00000243978	RTL9	retrotransposon Gag like 9	NO
Peak_125510	12.1908	15.6962	12.2901	12.0915	9.61432	21.7781	13.9435	-0.366736	0.839197	-0.437009	0.662105	NA	chrX	110413318	110413400	83	*	Intron (ENST00000520821.5/57529, intron 1 of 2)	23	110419057	110456334	37278	1	57529	ENST00000465301.2	-5657	ENSG00000243978	RTL9	retrotransposon Gag like 9	NO
Peak_125511	40.1539	52.2469	37.9877	42.3201	62.4931	42.0007	46.2004	-0.379795	0.474946	-0.799658	0.423909	0.876372	chrX	110415081	110415635	555	*	Promoter (3-4kb)	23	110419057	110456334	37278	1	57529	ENST00000465301.2	-3422	ENSG00000243978	RTL9	retrotransposon Gag like 9	NO
Peak_125512	14.984	17.2284	17.8766	12.0915	8.01193	26.4449	16.1062	-0.200848	0.82076	-0.24471	0.806681	NA	chrX	110418367	110418525	159	*	Promoter (<=1kb)	23	110419057	110456334	37278	1	57529	ENST00000465301.2	-532	ENSG00000243978	RTL9	retrotransposon Gag like 9	NO
Peak_125514	14.3792	4.76035	7.26236	21.4959	6.40955	3.11116	9.56975	1.59196	1.11904	1.4226	0.154851	NA	chrX	110437190	110437391	202	*	Promoter (2-3kb)	23	110196410	110440233	243824	2	9949	ENST00000372057.1	2842	ENSG00000101935	AMMECR1	Alport syndrome, mental retardation, midface hypoplasia and elliptocytosis chromosomal region gene 1	NO
Peak_125516	45.9597	46.4045	53.6297	38.2897	35.2525	57.5565	46.1821	-0.0124795	0.491035	-0.0254146	0.979724	0.998407	chrX	110734903	110735238	336	*	Intron (ENST00000372045.5/91851, intron 4 of 11)	23	110673856	110795765	121910	2	91851	ENST00000372045.5	60527	ENSG00000101938	CHRDL1	chordin like 1	NO
Peak_125517	25.7748	34.5972	30.7254	20.8242	25.6382	43.5562	30.186	-0.422242	0.590318	-0.715279	0.474437	0.896683	chrX	110741294	110741501	208	*	Intron (ENST00000372045.5/91851, intron 4 of 11)	23	110673856	110795765	121910	2	91851	ENST00000372045.5	54264	ENSG00000101938	CHRDL1	chordin like 1	NO
Peak_125518	15.7689	15.86	16.7593	14.7785	20.831	10.8891	15.8145	-0.00506577	0.787417	-0.0064334	0.994867	NA	chrX	110755795	110755895	101	*	Intron (ENST00000372045.5/91851, intron 4 of 11)	23	110673856	110795765	121910	2	91851	ENST00000372045.5	39870	ENSG00000101938	CHRDL1	chordin like 1	NO
Peak_125520	26.5596	22.7197	29.6081	23.5112	11.2167	34.2228	24.6397	0.224002	0.68085	0.329004	0.742153	0.963036	chrX	110759792	110760114	323	*	Intron (ENST00000372045.5/91851, intron 3 of 11)	23	110673856	110795765	121910	2	91851	ENST00000372045.5	35651	ENSG00000101938	CHRDL1	chordin like 1	NO
Peak_125524	12.1874	7.14053	15.642	8.73273	9.61432	4.66674	9.66395	0.778489	1.03053	0.755423	0.449995	NA	chrX	110847415	110847506	92	*	Distal Intergenic	23	110676057	110795819	119763	2	91851	ENST00000444321.2	-51596	ENSG00000101938	CHRDL1	chordin like 1	NO
Peak_125527	10.0659	2.33337	10.0556	10.0762	0	4.66674	6.19963	2.09789	1.43184	1.46517	0.142875	NA	chrX	111039743	111039946	204	*	Intron (ENST00000425146.5/5063, intron 1 of 14)	23	111096325	111098786	2462	1	5063	ENST00000484442.5	-56379	ENSG00000077264	PAK3	p21 (RAC1) activated kinase 3	NO
Peak_125528	7.15614	2.38018	8.93828	5.37399	3.20477	1.55558	4.76816	1.59526	1.50215	1.06198	0.288243	NA	chrX	111040179	111040345	167	*	Intron (ENST00000425146.5/5063, intron 1 of 14)	23	111096325	111098786	2462	1	5063	ENST00000484442.5	-55980	ENSG00000077264	PAK3	p21 (RAC1) activated kinase 3	NO
Peak_125529	111.902	147.272	108.935	114.869	124.986	169.558	129.587	-0.397419	0.307655	-1.29177	0.196438	0.738024	chrX	111040467	111041434	968	*	Intron (ENST00000425146.5/5063, intron 1 of 14)	23	111096325	111098786	2462	1	5063	ENST00000484442.5	-54891	ENSG00000077264	PAK3	p21 (RAC1) activated kinase 3	NO
Peak_125532	49.7177	83.5223	46.3674	53.0681	73.7098	93.3348	66.62	-0.750507	0.399016	-1.8809	0.0599862	0.524357	chrX	111095956	111096453	498	*	Promoter (<=1kb)	23	111096325	111098786	2462	1	5063	ENST00000484442.5	0	ENSG00000077264	PAK3	p21 (RAC1) activated kinase 3	NO
Peak_125534	21.2388	32.4277	32.4013	10.0762	36.8549	28.0004	26.8332	-0.600395	0.676873	-0.887012	0.375072	0.85562	chrX	111151822	111151994	173	*	Intron (ENST00000425146.5/5063, intron 4 of 14)	23	111142143	111152762	10620	1	5063	ENST00000487802.1	9679	ENSG00000077264	PAK3	p21 (RAC1) activated kinase 3	NO
Peak_125535	11.9715	7.7779	7.821	16.122	0	15.5558	9.87469	0.619076	2.11863	0.292205	0.77013	NA	chrX	111284807	111284959	153	*	Distal Intergenic	23	111245103	111270523	25421	2	827	ENST00000324068.1	-14284	ENSG00000077274	CAPN6	calpain 6	NO
Peak_125538	18.2897	14.0236	15.0834	21.4959	1.60239	26.4449	16.1566	0.376371	0.926487	0.406235	0.68457	NA	chrX	111340165	111340366	202	*	Intron (ENST00000635795.1/1641, intron 3 of 6)	23	111245103	111270523	25421	2	827	ENST00000324068.1	-69642	ENSG00000077274	CAPN6	calpain 6	NO
Peak_125539	30.0349	18.784	25.1389	34.9309	8.01193	29.556	24.4094	0.671198	0.704837	0.952275	0.340958	0.837628	chrX	111483129	111483647	519	*	Distal Intergenic	23	111511662	111522399	10738	1	401613	ENST00000569275.1	-28015	ENSG00000260802	SERTM2	serine rich and transmembrane domain containing 2	NO
Peak_125540	17.8972	6.22232	15.642	20.1524	0	12.4446	12.0598	1.51461	1.06128	1.42715	0.153537	NA	chrX	111483808	111484163	356	*	Distal Intergenic	23	111511662	111522399	10738	1	401613	ENST00000569275.1	-27499	ENSG00000260802	SERTM2	serine rich and transmembrane domain containing 2	NO
[truncated: 692 more rows]

## Sheet: KS VS NF X
	KS_mean	Female_maen	KS_1	KS_2	Female_1	Female_2	baseMean	log2FoldChange	lfcSE	stat	pvalue	padj	seqnames	start	end	width	strand	annotation	geneChr	geneStart	geneEnd	geneLength	geneStrand	geneId	transcriptId	distanceToTSS	ENSEMBL	SYMBOL	GENENAME	type
[truncated: 3,275 more rows]

[truncated: 1 more sheets: KS VS NM Y]
