# Supplementary material for: Integrative epigenome profiling of 47XXY provides insights into whole genomic DNA hypermethylation and active chromatin accessibility
Source: Front Mol Biosci. 2023 Mar 27;10:1128739. doi: 10.3389/fmolb.2023.1128739 (PMC10083376; doi:10.3389/fmolb.2023.1128739)
Supplement: Supplementary file 19 [file Table8.XLSX]

## Sheet: AlignmentQC
Sample	Ctr_2	Ctr_3	KS_1	KS_3
Clean reads	74138408	79083176	76035584	71934592
Clean bases(bp)	8752019971	9067940734	8311845805	7849074211
Mapped reads	71939885	76779157	74490461	70042573
Mapped bases(bp)	8478337002	8790175471	8122897191	7621667420
Mapping rate	0.9703	0.9709	0.9797	0.9737
Uniq reads	66861206	71047532	68823103	65121150
Uniq bases(bp)	8004761938	8288773012	7661662697	7211972934
Unique rate	0.9294	0.9253	0.9239	0.9297
Mismatch bases(bp)	31018766	32257124	25865541	27232244
Mismatch rate	0.0037	0.0037	0.0032	0.0036
chrMT reads	21814031	29071885	29395760	8935137
chrMT rate	0.2942	0.3676	0.3866	0.1242

## Sheet: 工作表1
Sample	Raw_reads	Low_quality	Degeneratives	Empty	Too_short	Trimmed	Untrimmed	Clean_reads	Clean_rate
Female_1	35277607	4327	361	476	2343	21204250	14065850	35270100	0.9998
Female_2	28231730	2809	343	1018	1908	15791295	12434357	28225652	0.9998
