# Supplementary material for: Integrative epigenome profiling of 47XXY provides insights into whole genomic DNA hypermethylation and active chromatin accessibility
Source: Front Mol Biosci. 2023 Mar 27;10:1128739. doi: 10.3389/fmolb.2023.1128739 (PMC10083376; doi:10.3389/fmolb.2023.1128739)
Supplement: Supplementary file 20 [file Table6.CSV]

SYMBOL	avg_KS_Methy	avg_NM_Methy	#chr
ABCB10	0.637787496	0.27206201	1
ABCD3	0.653293242	0.423087661	1
ACAP3	0.720894405	0.3918469	1
ACOT11	0.695040119	0.422991745	1
ACOT7	0.925569929	0.79006296	1
ACP6	0.539552898	0.33627004	1
ACTRT2	0.774786062	0.959430585	1
ADGRL2	0.870802276	0.600564629	1
ADGRL4	0.189284146	0.566551675	1
AGO1	0.347856819	0.079209382	1
AGO3	0.878512884	0.703155488	1
AGRN	0.057192106	0.171539585	1
AHCTF1	0.30896001	0.129325014	1
AHDC1	0.603812984	0.314985552	1
AJAP1	0.482635829	0.798114388	1
AKR7L	0.23000747	0.071149411	1
ANKRD13C	0.334645218	0.754330635	1
ARHGEF16	0.462366092	0.429175257	1
ARHGEF19	0.313889713	0.462380865	1
ARHGEF2	0.675516855	0.371234955	1
ARNT	0.652786901	0.311505183	1
ARPC5	0.435432996	0.206591307	1
ATAD3A	0.636119825	0.459662573	1
ATAD3B	0.44339172	0.210673687	1
ATP1A2	0.672073245	0.524656097	1
ATP2B4	0.335608484	0.100975123	1
AVPR1B	0.187638402	0.575521593	1
B3GALT2	0.580212555	0.229885043	1
BCL9	0.778541239	0.573738363	1
BRINP3	0.791240053	0.304144036	1
BTF3L4	0.152150939	0.314371374	1
C1QA	0.58540821	0.395813903	1
C1QTNF12	0.684461953	0.466494676	1
CAMK1G	0.706786615	0.465684382	1
CAMTA1	0.48566992	0.559426722	1
CASZ1	0.760020473	0.953963921	1
CATSPER4	0.635650658	0.353399829	1
CCDC30	0.798761576	0.567339845	1
CD1D	0.154995107	0.367542483	1
CD247	0.458212488	0.577316891	1
CD84	0.247040787	0.491538326	1
CDC42BPA	0.638782354	0.338837552	1
CDCP2	0.809796484	0.595490499	1
CDK11B	0.670084807	0.492112942	1
CEP170	0.690922952	0.875304907	1
CERS2	0.753599497	0.522990404	1
CFAP126	0.333670343	0.169111313	1
CFAP74	0.368373063	0.585407252	1
CHRM3	0.502539295	0.222523794	1
COL24A1	0.451904003	0.726234093	1
COL9A2	0.739924618	0.377662952	1
COP1	0.636267672	0.42345493	1
CR1L	0.313881131	0.285353166	1
CREG1	0.587511342	0.802610817	1
CSRP1	0.385070731	0.224511357	1
CTPS1	0.945735768	0.50155965	1
CTTNBP2NL	0.539342918	0.248131564	1
CYP4X1	0.302901733	0.152619184	1
DAB1	0.398788933	0.239254924	1
DDX59	0.523041487	0.234490316	1
DEGS1	0.468697127	0.248726397	1
DFFA	0.504852086	0.348997541	1
DFFB	0.548324204	0.251315987	1
DIPK1A	0.828656811	0.615099743	1
DISC2	0.476126242	0.941992369	1
DISP3	0.605559599	0.36888815	1
DNAH14	0.649921245	0.351195357	1
DNAJC11	0.827490756	0.959727402	1
DPM3	0.617847487	0.452452032	1
DRAM2	0.497371509	0.27294757	1
DUSP5P1	0.801084006	0.638696152	1
ECE1	0.420398392	0.211108365	1
EDARADD	0.500987421	0.56584331	1
EDEM3	0.665075169	0.421977113	1
EIF2D	0.455164886	0.210643188	1
EIF4G3	0.620960459	0.335202259	1
ELAVL4	0.926028583	0.614047345	1
EMBP1	0.686239448	0.838564456	1
ENO1	0.571870676	0.303483777	1
ENSA	0.816256296	0.502775606	1
ERI3	0.544248154	0.349784529	1
ERICH3	0.499690056	0.307862078	1
ERRFI1	0.633020292	0.552504633	1
EXO1	0.680844115	0.942434688	1
EXTL1	0.749115603	0.564440122	1
FAF1	0.287612624	0.068679348	1
FAM102B	0.840773833	0.685100285	1
FAM163A	0.898278457	0.747440329	1
FAM183A	0.592301008	0.356772087	1
FAM72D	0.155116419	0.560088032	1
FCGR1A	0.23029495	0.268597764	1
FCGR1B	0.56997615	0.407319758	1
FCGR2A	0.404606931	0.605719689	1
FCGR3B	0.846766902	0.656109614	1
FGGY	0.577279272	0.863095356	1
FMN2	0.43290477	0.6154589	1
FNBP1L	0.903998681	0.396907269	1
FNDC5	0.505154968	0.188329245	1
G0S2	0.737705625	0.305227959	1
GADD45A	0.420932095	0.778386186	1
GFI1	0.080411543	0.421469737	1
GJB5	0.211987718	0.104029798	1
GLIS1	0.540428559	0.305962348	1
GNG4	0.618219673	0.320514982	1
GPR157	0.691559461	0.901950806	1
GPR161	0.725963707	0.858468825	1
GSTM2	0.330680686	0.189307082	1
GTF2B	0.521459726	0.199579829	1
HES4	0.600639324	0.252949401	1
HEYL	0.594200478	0.273790725	1
HHIPL2	0.74448001	0.554667422	1
HIST2H3C	0.128900937	0.263090992	1
HIST3H2A	0.185014544	0.527178409	1
HIST3H3	0.293093779	0.546669254	1
HSD3B2	0.533011704	0.271179557	1
HSD52	0.615778545	0.300432563	1
HSPA6	0.370857514	0.841386132	1
IFFO2	0.542511052	0.302231641	1
IFI44	0.334443041	0.47347314	1
IGSF8	0.603513022	0.897373367	1
IGSF9	0.411017719	0.143491184	1
IL10	0.431524628	0.482041517	1
INAVA	0.432924974	0.263315641	1
INTS11	0.553528278	0.362856606	1
IPP	0.407101959	0.15916457	1
IVNS1ABP	0.77785881	0.895585698	1
KAZN	0.729758078	0.652463576	1
KCNA3	0.163179086	0.067369454	1
KCNAB2	0.674471268	0.448261173	1
KIAA0040	0.718946885	0.866237276	1
KIAA1107	0.972129245	0.856048997	1
KIF21B	0.611104643	0.353762568	1
KIF26B	0.726366085	0.674053928	1
KIRREL1	0.756983084	0.467568746	1
KTI12	0.657502535	0.4421186	1
LAMC1	0.546626972	0.852375336	1
LCK	0.068602963	0.323693168	1
LDLRAD1	0.349941329	0.165102894	1
LINC00623	0.806992657	0.643334246	1
LINC00624	0.64557956	0.957145984	1
LINC00862	0.82823751	0.654890385	1
LINC01132	0.543702038	0.303330164	1
LINC01225	0.594773099	0.791446434	1
LINC01347	0.50969159	0.469449689	1
LINC01686	0.854919945	0.645165942	1
LINC01720	0.938058124	0.811367219	1
LINC02593	0.800106612	0.547060003	1
LOC100129534	0.446834339	0.231320456	1
LOC284581	0.108803809	0.284363295	1
LOC284632	0.390224014	0.627208581	1
LOC729930	0.811755126	0.618193025	1
LRIF1	0.895969806	0.723765019	1
LRP8	0.16907322	0.07067648	1
LRRC71	0.369047783	0.119266977	1
LRRC8D	0.801846407	0.939990847	1
LY9	0.435258054	0.678980231	1
LYST	0.613486803	0.366745138	1
MAB21L3	0.580575867	0.847223377	1
MACF1	0.755403035	0.584024461	1
MACO1	0.772126404	0.543838088	1
MAP10	0.770484462	0.466501514	1
MARCKSL1	0.514386053	0.708763441	1
MAST2	0.239872667	0.104190758	1
MCL1	0.576107091	0.823347247	1
MDS2	0.355261173	0.139694196	1
MEAF6	0.583474832	0.262484436	1
MFAP2	0.761942193	0.458583492	1
MIR181B1	0.509955051	0.192732644	1
MIR200B	0.80782562	0.586942719	1
MIR205HG	0.792755936	0.4157557	1
MIR29C	0.181835996	0.071611923	1
MIR30C1	0.892463671	0.587523787	1
MIR320B2	0.586036234	0.350053219	1
MIR3675	0.483900009	0.417738541	1
MIR378F	0.657709959	0.581226726	1
MIR3916	0.8122722	0.967087456	1
MIR4251	0.967800832	0.912611184	1
MIR4632	0.563108613	0.275487475	1
MIR4677	0.710381024	0.532136289	1
MIR4794	0.230521446	0.067216905	1
MPZL1	0.732584714	0.51822915	1
MRPS14	0.758671013	0.565395569	1
MSH4	0.678245199	0.864645142	1
MSTO2P	0.857764722	0.974286711	1
MTR	0.566427624	0.819383339	1
NA	0.581816574	0.652953132	1
NADK	0.697177811	0.647416405	1
NAV1	0.657931158	0.413951834	1
NBPF1	0.90895542	0.805333149	1
NBPF10	0.793623287	0.755948265	1
NBPF14	0.566250856	0.321889903	1
NBPF4	0.485528356	0.271412046	1
NBPF8	0.547216856	0.339103491	1
NEK2	0.869377625	0.679932556	1
NES	0.081086653	0.23530439	1
NFASC	0.777687357	0.956126219	1
NFIA	0.386043294	0.224627299	1
NMNAT1	0.530753152	0.232879441	1
NMNAT2	0.505014571	0.270793408	1
NOL9	0.599285844	0.238364782	1
NPHP4	0.687755144	0.509412851	1
NTNG1	0.511716582	0.225233242	1
NUP133	0.923775946	0.599510014	1
OBSCN	0.701001456	0.517613367	1
OLFM3	0.717712492	0.270277376	1
OLFML2B	0.47663437	0.206257158	1
OMA1	0.520463567	0.258937533	1
OPRD1	0.785299357	0.591919035	1
OR10J3	0.5887264	0.034286536	1
OR13G1	0.530267495	0.779810755	1
OR14I1	0.639296491	0.423782732	1
OR1C1	0.129801232	0.318868368	1
OR2W5	0.525005404	0.340010824	1
OR4F29	0.462581903	0.15189735	1
OR4F5	0.510846039	0.169061441	1
OR6F1	0.231716995	0.080797355	1
OR6N1	0.291386738	0.84378383	1
PABPC4	0.194086094	0.076056153	1
PADI1	0.221933954	0.083360708	1
PADI2	0.226149736	0.119102313	1
PAFAH2	0.353492755	0.194567449	1
PALMD	0.968591339	0.897452064	1
PAQR7	0.739357751	0.558378799	1
PATJ	0.845026863	0.674381684	1
PAX7	0.65193124	0.847378316	1
PDIK1L	0.479866364	0.294798223	1
PER3	0.315518742	0.151709228	1
PEX14	0.566194512	0.285286329	1
PGD	0.474127735	0.20509105	1
PHC2	0.670307986	0.31434908	1
PIFO	0.440003249	0.663626523	1
PIGV	0.620241327	0.362528205	1
PIP5K1A	0.462555269	0.290229084	1
PITHD1	0.831175102	0.635598409	1
PKN2	0.830636084	0.708068487	1
PKP1	0.531791885	0.32645077	1
PLA2G2E	0.655427118	0.428671802	1
PLCH2	0.620120728	0.649808032	1
PLPP3	0.478800208	0.241804749	1
PLXNA2	0.644459515	0.327760675	1
PPIAL4G	0.092545391	0.231372786	1
PPP1R8	0.730914243	0.482797632	1
PQLC2	0.491381841	0.246613615	1
PRKCZ	0.682558344	0.428772821	1
PRSS38	0.232461461	0.110504887	1
PTCH2	0.530077379	0.34793449	1
PTGFR	0.646756736	0.898902735	1
PTPN14	0.423162644	0.252098708	1
PTPRC	0.771046952	0.897079494	1
PTPRF	0.597534245	0.361215239	1
PUM1	0.56149223	0.526790455	1
QSOX1	0.759158266	0.488831026	1
RABGAP1L	0.599055577	0.560316982	1
RASAL2-AS1	0.128868823	0.054439076	1
RCC1	0.806515889	0.947972953	1
RERE	0.619948887	0.398799383	1
RGL1	0.692442849	0.406836339	1
RGS18	0.890503214	0.977573827	1
RHD	0.605914846	0.938307595	1
RHOU	0.647538156	0.916227326	1
RNASEL	0.623548307	0.983629518	1
RNF2	0.542859611	0.298405083	1
RNF223	0.544186029	0.607658775	1
RPE65	0.923340428	0.785410936	1
RPS10P7	0.160902195	0.062853965	1
RPS27	0.185240963	0.054544204	1
RUSC1	0.728047978	0.545030098	1
S100A2	0.410385003	0.424729073	1
S100A8	0.534378495	0.240499716	1
SCNN1D	0.848013725	0.95422147	1
SCP2	0.767290781	0.93158517	1
SDCCAG8	0.500291193	0.259406815	1
SELE	0.214825295	0.479522021	1
SELENOF	0.982466849	0.645413312	1
SERINC2	0.518107591	0.746414151	1
SERPINC1	0.635753475	0.327925207	1
SGIP1	0.319865485	0.108200868	1
SIPA1L2	0.473020947	0.758967875	1
SKI	0.625233885	0.38550918	1
SKINT1L	0.488791936	0.24191216	1
SLC1A7	0.407838133	0.712132907	1
SLC25A33	0.609727941	0.406232687	1
SLC30A10	0.602334989	0.306034649	1
SLC35E2A	0.488611457	0.688903526	1
SLC35E2B	0.480819348	0.310288985	1
SLC35F3	0.441934506	0.323091156	1
SLC6A9	0.4726846	0.223167389	1
SMYD3	0.454582726	0.193318494	1
SNORA16B	0.808980572	0.568394555	1
SNORA36B	0.68364484	0.422187377	1
SOX13	0.473210926	0.21237245	1
SPATA21	0.847572738	0.599239656	1
SPEN	0.539906062	0.323331184	1
SRGAP2	0.080142681	0.263805137	1
SRP9	0.571868644	0.392946942	1
SRRM1	0.529371936	0.668745872	1
SSBP3	0.772308555	0.597599962	1
ST6GALNAC3	0.573592158	0.760400743	1
STX12	0.884099105	0.964502659	1
SYF2	0.077990495	0.223821201	1
SYNC	0.509546424	0.234152219	1
SZRD1	0.389395246	0.133171805	1
TADA1	0.210000668	0.095194227	1
TAF1A	0.54781626	0.791670709	1
TAL1	0.060838681	0.151123806	1
TENT5B	0.720528753	0.503913853	1
TLR5	0.609890998	0.57698299	1
TMEM240	0.794558527	0.60421025	1
TMEM63A	0.248049645	0.058197482	1
TNFAIP8L2	0.899623669	0.701468331	1
TNFRSF8	0.480319842	0.215237664	1
TNR	0.253901582	0.125123901	1
TOR1AIP2	0.683394213	0.380341227	1
TP73	0.531875256	0.239871989	1
TPRG1L	0.641685215	0.371391557	1
TRAF3IP3	0.204576932	0.095531555	1
TRIM17	0.751798361	0.378654933	1
TSACC	0.494802904	0.214902407	1
TXNIP	0.751550411	0.440497078	1
UBXN11	0.464269976	0.247211576	1
USH2A	0.263501148	0.41663744	1
UTS2	0.688746297	0.349091909	1
VAMP3	0.865154338	0.627984416	1
VPS13D	0.592105843	0.811501941	1
WDR78	0.632058745	0.840387238	1
WDTC1	0.424139127	0.155795609	1
XKR8	0.633689555	0.375564646	1
XPR1	0.291082265	0.912357374	1
YIPF1	0.464061184	0.267312363	1
ZBED6	0.592263903	0.849230608	1
ZBTB18	0.966127725	0.612810902	1
ZBTB40	0.960406221	0.763497301	1
ZBTB8A	0.586240355	0.314678366	1
ZCCHC17	0.640632435	0.428735631	1
ZMYM1	0.923392869	0.802488369	1
ZNF326	0.235275314	0.106601523	1
ZNF496	0.729146453	0.485417357	1
ZNF644	0.78707927	0.926433297	1
ZNF678	0.602118255	0.287508491	1
ZNF683	0.901531296	0.748251273	1
ZNF687	0.381120234	0.206402436	1
ZNF691	0.806536568	0.48880338	1
ZYG11B	0.874610914	0.681855587	1
ACKR3	0.733731364	0.500609753	2
ACOXL	0.402141298	0.471152079	2
ACTG2	0.755595964	0.56956248	2
ADCY3	0.517506868	0.310313414	2
ADI1	0.817880087	0.964884676	2
ADRA2B	0.535645415	0.293926548	2
ALK	0.62481341	0.396259905	2
ALKAL2	0.710531602	0.616903782	2
APLF	0.547224562	0.20458368	2
ARHGAP15	0.618695049	0.968922642	2
ARHGEF4	0.421412265	0.547327026	2
ARID5A	0.610410717	0.264968994	2
ARL4C	0.327919539	0.568922186	2
ASB1	0.473884327	0.943206575	2
ASB18	0.384739193	0.562789085	2
ASB3	0.948932369	0.831208135	2
ATAD2B	0.800276229	0.514905812	2
ATP5MC3	0.15933457	0.109977835	2
ATP6V1C2	0.83722888	0.658560218	2
B3GALT1	0.421670601	0.207793298	2
BCL2L11	0.679378175	0.897463915	2
C2orf48	0.407294094	0.158044854	2
C2orf70	0.838752963	0.685458727	2
C2orf91	0.645155924	0.394034537	2
CAB39	0.646087782	0.351105267	2
CACNB4	0.441204647	0.689061453	2
CAD	0.848112426	0.667375588	2
CALCRL	0.480310256	0.745536686	2
CAPN13	0.670795198	0.908404396	2
CATIP	0.530804041	0.226804151	2
CCDC115	0.413548327	0.200215883	2
CCDC150	0.935472825	0.756072386	2
CCDC88A	0.925500952	0.726594041	2
CDC42EP3	0.722318833	0.689620547	2
CDCA7	0.324439122	0.073711039	2
CENPA	0.878086635	0.60131841	2
CEP68	0.560117147	0.302264469	2
CFC1	0.871400868	0.661783133	2
CHAC2	0.712411925	0.867868515	2
CHST10	0.440212943	0.252297575	2
CIB4	0.070790813	0.201868461	2
CLEC4F	0.616576205	0.374836564	2
CNOT9	0.535658141	0.205367416	2
CNTNAP5	0.26664994	0.667732353	2
COL6A3	0.369808184	0.584985988	2
COLEC11	0.204678057	0.091312467	2
COMMD1	0.609622546	0.804642759	2
COPS8	0.553496541	0.796492106	2
CPO	0.598882746	0.392019979	2
CRIM1	0.411772484	0.862197416	2
CRIM1-DT	0.450884061	0.871559679	2
CTNNA2	0.626900202	0.039325649	2
CYP1B1-AS1	0.789302883	0.566151711	2
CYP26B1	0.358613984	0.187265234	2
CYP4F30P	0.930234218	0.794583088	2
CYTOR	0.530764524	0.608088453	2
DDX1	0.680970627	0.849929559	2
DDX18	0.337845734	0.546339586	2
DGKD	0.286666132	0.489753459	2
DIRC3	0.595666722	0.455729841	2
DIS3L2	0.410401577	0.161018921	2
DLX2	0.517596506	0.244744812	2
DNAH7	0.087727705	0.203597532	2
DNAJC27-AS1	0.566548747	0.345916716	2
DNER	0.883858689	0.517571217	2
DOCK10	0.76353335	0.886293222	2
DPYSL5	0.657477759	0.309039713	2
DUSP2	0.854562722	0.66010835	2
DYSF	0.698889111	0.878727802	2
ECEL1P2	0.811659002	0.49556978	2
EDAR	0.566277007	0.876455416	2
EFR3B	0.487324481	0.25521973	2
EIPR1	0.90888015	0.678779806	2
ELMOD3	0.83337676	0.64315822	2
EN1	0.592054423	0.310014557	2
EPAS1	0.779431241	0.588198157	2
EPHA4	0.521707745	0.778811415	2
ETAA1	0.647079471	0.186443519	2
EVA1A	0.194323414	0.615109346	2
FAHD2B	0.814998775	0.672850509	2
FAHD2CP	0.677111028	0.393791976	2
FAM124B	0.393361476	0.863421358	2
FAM126B	0.564960888	0.844580219	2
FAM161A	0.681313399	0.448814077	2
FBXO36	0.730986499	0.900042398	2
FEV	0.279865638	0.535924907	2
FEZ2	0.758036279	0.91519669	2
GALNT3	0.389056547	0.139368591	2
GBX2	0.676884291	0.453511728	2
GLS	0.725218519	0.90739374	2
GORASP2	0.869242518	0.476875408	2
GPC1	0.586613393	0.236339161	2
GPR35	0.625763365	0.940303087	2
GPR45	0.639208551	0.308975793	2
GRHL1	0.583128792	0.37173943	2
GTF3C3	0.958251636	0.516788027	2
GULP1	0.341247729	0.029915312	2
HAAO	0.629826878	0.639232939	2
HECW2	0.59788853	0.822562566	2
HES6	0.881984854	0.708815663	2
HPCAL1	0.655003454	0.446336267	2
HTR2B	0.78268866	0.550172289	2
ID2	0.493404585	0.266538765	2
ILKAP	0.597537637	0.319835611	2
INHBB	0.810143053	0.464946461	2
ITGB1BP1	0.464189681	0.24533641	2
ITSN2	0.070581582	0.333259027	2
KCNE4	0.601518352	0.397162014	2
KCNJ3	0.522136314	0.286255963	2
KCNK12	0.556109212	0.252565626	2
KIAA2012	0.715097747	0.46475651	2
KIDINS220	0.51997297	0.245626982	2
KIF1A	0.189287607	0.061847687	2
KLF11	0.540471512	0.908517843	2
KLF7	0.428204107	0.192335809	2
KLHL29	0.793496444	0.610276273	2
KYNU	0.548734429	0.272136529	2
LBH	0.554347132	0.824694192	2
LDAH	0.465620707	0.233264153	2
LGALSL	0.475500888	0.237013741	2
LIMS1	0.670399666	0.918752477	2
LINC00298	0.713836161	0.872852184	2
LINC00299	0.662666871	0.587809855	2
LINC00309	0.472828852	0.171243277	2
LINC00471	0.260815796	0.139175768	2
LINC00486	0.614614645	0.942898089	2
LINC00487	0.487304969	0.260425728	2
LINC01107	0.367331819	0.145569133	2
LINC01115	0.598904089	0.844459933	2
LINC01116	0.686124818	0.354567874	2
LINC01122	0.238553672	0.647139472	2
LINC01249	0.516025127	0.035119235	2
LINC01907	0.737231907	0.394256363	2
LINC01913	0.796495084	0.58897674	2
LINC01963	0.78849097	0.959547303	2
LOC100287010	0.50301915	0.489262453	2
LOC100505716	0.497503971	0.517098435	2
LOC100506274	0.541545266	0.418954607	2
LOC150776	0.440175234	0.263682217	2
LOC150935	0.640861551	0.445667378	2
LOC284950	0.765402743	0.926453862	2
LOC285000	0.626066816	0.826265773	2
LOC285074	0.782197222	0.926740775	2
LOC646736	0.17218814	0.681028899	2
LRATD1	0.76684189	0.163461933	2
LRRTM4	0.268907439	0.663934563	2
LSP1P4	0.537225283	0.728727311	2
LTBP1	0.723513221	0.919014554	2
MALL	0.73204374	0.491979909	2
MAP3K20	0.515304025	0.498208255	2
MBOAT2	0.615765421	0.342117401	2
MDH1B	0.350363575	0.166127512	2
MERTK	0.558755766	0.291584888	2
MFF	0.284655122	0.148365961	2
MGC16025	0.28352984	0.124648892	2
MIR3125	0.542921839	0.051265217	2
MIR3679	0.48519789	0.587704074	2
MIR4263	0.613390687	0.8836376	2
MIR4435-2HG	0.642574076	0.636020541	2
MIR4436A	0.51432487	0.699333441	2
MIR4437	0.135698073	0.533439223	2
MIR4440	0.687862311	0.628253891	2
MIR4785	0.908553841	0.780250175	2
MIR548F2	0.837417533	0.696616735	2
MIR5702	0.493924003	0.25250159	2
MLPH	0.366692047	0.633629718	2
MOB1A	0.494325374	0.2724952	2
MRPS9	0.955198625	0.789810404	2
MTERF4	0.677300253	0.843826378	2
MTHFD2	0.683679692	0.482791611	2
MYADML	0.709465334	0.299807764	2
MYO7B	0.855837948	0.667979854	2
MYT1L	0.513957605	0.811502254	2
NBAS	0.546908092	0.285966793	2
NCK2	0.640355119	0.297693094	2
NCKAP5	0.529078322	0.307806173	2
NCOA1	0.738430752	0.431640194	2
NEB	0.264139225	0.540437428	2
NGEF	0.68472323	0.722766876	2
NMUR1	0.743083718	0.936212419	2
NOTO	0.180500779	0.049936952	2
NPAS2	0.852535121	0.585697978	2
NR4A2	0.260872182	0.119888506	2
NRP2	0.426541696	0.556062924	2
NYAP2	0.590534108	0.892715026	2
ORC4	0.477343873	0.259279281	2
OSGEPL1	0.153512981	0.058476889	2
OTOS	0.724163765	0.368722893	2
PARTICL	0.593578431	0.315765456	2
PDE11A	0.588384418	0.253121297	2
PFN4	0.620133565	0.335162198	2
PGAP1	0.05618624	0.143844288	2
PID1	0.634872281	0.687281643	2
PIKFYVE	0.383036334	0.896055006	2
PLAC9P1	0.420221936	0.66516582	2
PLCD4	0.896481626	0.710866526	2
PLGLB2	0.683284965	0.866967859	2
PMS1	0.827543582	0.685343787	2
PTH2R	0.678825748	0.779605882	2
PXDN	0.898381436	0.712855059	2
RASGRP3	0.256267942	0.668140602	2
RDH14	0.395194424	0.78723939	2
RFX8	0.94687945	0.826478134	2
RGPD5	0.361759314	0.200812299	2
RGPD8	0.479741482	0.276019202	2
RHOB	0.441227409	0.629724136	2
RNASEH1-AS1	0.673361982	0.872108628	2
RSAD2	0.394583837	0.21200983	2
RTN4	0.206491007	0.068599114	2
RUFY4	0.064078214	0.243696383	2
SATB2	0.888246884	0.744429653	2
SCG2	0.767502003	0.93792927	2
SEMA4F	0.61699427	0.364295152	2
SEPTIN10	0.231520311	0.082105025	2
SERPINE2	0.540955873	0.784735486	2
SERTAD2	0.439330846	0.22524632	2
SFXN5	0.61041066	0.413017244	2
SH2D6	0.509674346	0.223380607	2
SIX3	0.226135425	0.386877049	2
SLC11A1	0.721255168	0.48986593	2
SLC16A14	0.68791182	0.597973546	2
SLC40A1	0.884706911	0.754041324	2
SLC4A5	0.486476127	0.287852633	2
SLC5A7	0.457045325	0.239868867	2
SLC8A1	0.954322616	0.494190247	2
SNORA36C	0.735756872	0.488754758	2
SNTG2	0.780497996	0.942525909	2
SOCS5	0.943303846	0.609022985	2
SOS1	0.617607717	0.442589173	2
SOX11	0.465464529	0.534893189	2
SP100	0.616045885	0.372208904	2
SPAST	0.696760789	0.440815594	2
SPHKAP	0.493157456	0.288468156	2
SPP2	0.467145067	0.456562373	2
SPRED2	0.496195768	0.860230597	2
SPTBN1	0.34755528	0.147102809	2
SRSF7	0.922753323	0.817126637	2
STK17B	0.856660334	0.959905959	2
STK36	0.07017781	0.345905284	2
STPG4	0.940469951	0.79713893	2
TANC1	0.579211288	0.294854645	2
TBC1D8	0.43928591	0.167612437	2
TCF7L1	0.601248648	0.312160225	2
TET3	0.520520041	0.290293987	2
TEX37	0.625221861	0.93425368	2
TEX41	0.490899847	0.1699777	2
TGFA	0.306521221	0.112173815	2
THSD7B	0.52528131	0.813582951	2
TMEM18	0.698196841	0.57290012	2
TMEM87B	0.345747631	0.565013139	2
TNP1	0.543263878	0.242787502	2
TRAF3IP1	0.598762259	0.371286013	2
TRPM8	0.520268393	0.735719362	2
TTL	0.846610918	0.668617755	2
TUBA3E	0.078307239	0.214585192	2
TWIST2	0.733540189	0.506097114	2
UBR3	0.205928702	0.077494592	2
UBXN2A	0.651732542	0.397408082	2
UGGT1	0.551730954	0.295337766	2
UGP2	0.664975819	0.871399211	2
USP34	0.526234543	0.212117048	2
USP40	0.465650923	0.723425447	2
WIPF1	0.571598472	0.305472557	2
XDH	0.554247099	0.376516702	2
XIRP2	0.553005696	0.263409081	2
YPEL5	0.432458694	0.214176048	2
YWHAQ	0.434433644	0.237851017	2
YY1P2	0.947973584	0.840560662	2
ZAP70	0.406859406	0.561924102	2
ZRANB3	0.902259347	0.97677429	2
AADACL2	0.429010057	0.200113754	3
ABHD6	0.655231264	0.404609902	3
ACAD11	0.805779038	0.946147126	3
ACAD9	0.670008035	0.41695793	3
ACAP2	0.514180441	0.327915697	3
ADCY5	0.837127267	0.617074164	3
ALS2CL	0.317791771	0.581489623	3
APEH	0.594264329	0.350366432	3
ARF4	0.509023643	0.22456449	3
ARHGEF3-AS1	0.577922682	0.783278101	3
ATP1B3	0.553851121	0.918230413	3
ATP2B2	0.848349201	0.14205857	3
BDH1	0.409660202	0.205164792	3
BFSP2	0.906059952	0.687307956	3
BHLHE40-AS1	0.609015341	0.954302109	3
BPESC1	0.456144189	0.207567349	3
C3orf67	0.713340417	0.636668253	3
C3orf70	0.815870334	0.968262062	3
C3orf79	0.659080692	0.614327081	3
CACNA1D	0.503344952	0.299055567	3
CAV3	0.244925552	0.121666565	3
CDC25A	0.942838408	0.830798026	3
CHCHD6	0.413115189	0.215091954	3
CMC1	0.811334668	0.682091688	3
CMTM7	0.452612262	0.710231461	3
COPB2	0.546843824	0.241410752	3
CRBN	0.555981157	0.867672355	3
CYP8B1	0.292956867	0.106261809	3
DCLK3	0.392447447	0.605716683	3
DIPK2A	0.623473857	0.360455446	3
DLEC1	0.744387513	0.43232347	3
DLG1	0.609390544	0.454547764	3
DNAJC13	0.405809609	0.620835876	3
DVL3	0.463057649	0.199635137	3
DYNC1LI1	0.909499206	0.606300709	3
DZIP3	0.495245111	0.061146538	3
EFHB	0.625779536	0.275462876	3
EGOT	0.717055938	0.395979863	3
EIF4E3	0.31523222	0.126018249	3
ELP6	0.52912981	0.712372293	3
EOMES	0.94001521	0.717245933	3
EPHA6	0.548546002	0.342921537	3
EPHB1	0.294779943	0.128214179	3
EPHB3	0.796816099	0.555298534	3
ERC2	0.631500485	0.889845589	3
ETV5	0.43709916	0.146725409	3
FAIM	0.459744059	0.175806347	3
FAM157A	0.519946871	0.518981673	3
FANCD2OS	0.742521786	0.563896895	3
FGF12	0.225170296	0.07166654	3
FHIT	0.777234712	0.690942525	3
FOXP1	0.578867718	0.636092525	3
FRG2EP	0.034340095	0.401982676	3
GADL1	0.604209782	0.810755057	3
GBE1	0.697323506	0.578299508	3
GHSR	0.593767921	0.334436439	3
GLYCTK	0.466188565	0.257592198	3
GMNC	0.636672387	0.34108775	3
GNAT1	0.576281836	0.286376956	3
GPX1	0.559244938	0.333495654	3
GRK7	0.597598551	0.391675332	3
GRM7	0.3170437	0.738843973	3
H1FX	0.339667147	0.172691962	3
HHLA2	0.299400714	0.170206739	3
HMCES	0.33109492	0.148583554	3
HRH1	0.59247959	0.313970497	3
HTR1F	0.833032523	0.62180475	3
HTR3C	0.590002304	0.367440767	3
HTR3D	0.760002777	0.554483976	3
IGSF11-AS1	0.416159178	0.055490412	3
IL12A	0.694727626	0.913993211	3
IL17RE	0.446875017	0.268228742	3
IL20RB	0.766737222	0.895963149	3
IP6K1	0.509506115	0.272171436	3
IQCF6	0.76062578	0.961262554	3
IQCG	0.346856001	0.646610678	3
IQSEC1	0.29506986	0.107960899	3
ITIH3	0.474731236	0.257583759	3
KBTBD12	0.462729345	0.232932685	3
KCNH8	0.938785989	0.854839588	3
KLF15	0.351827091	0.173042807	3
KLHL6	0.590154778	0.361022745	3
KY	0.642079514	0.41372957	3
LHFPL4	0.209292963	0.107490956	3
LIMD1	0.728174298	0.449767419	3
LINC00312	0.569267656	0.599101377	3
LINC00578	0.68588262	0.575784421	3
LINC00636	0.560994888	0.752066792	3
LINC00698	0.635078255	0.93706592	3
LINC00870	0.947326902	0.733247072	3
LINC00887	0.569224914	0.777750921	3
LINC01205	0.224324374	0.509266937	3
LINC01565	0.668651089	0.869339833	3
LINC01968	0.80066123	0.946080291	3
LPP	0.505321089	0.793770892	3
LRCH3	0.572988505	0.32805417	3
LRRN1	0.66318806	0.398092271	3
LSM3	0.816379975	0.551764607	3
MAGEF1	0.63766494	0.434439195	3
MAGI1	0.320478245	0.469524186	3
MBNL1	0.337290791	0.377009947	3
MELTF	0.670620954	0.985601097	3
MIR1324	0.769750284	0.544843043	3
MIR26A1	0.851877702	0.616230243	3
MIR3136	0.594326019	0.390695087	3
MIR3714	0.730775496	0.91196643	3
MIR4443	0.543482216	0.313107679	3
MIR4444-1	0.124424846	0.57826478	3
MIR548A3	0.613104049	0.924138921	3
MIR548H2	0.447150884	0.261268145	3
MIR885	0.763163903	0.516899319	3
MLH1	0.708270341	0.4707622	3
MOBP	0.136788349	0.329235282	3
MRPS25	0.691416915	0.767752809	3
MTHFD2P1	0.827653984	0.511610928	3
MYRIP	0.211834194	0.05795694	3
NDUFB4	0.599403471	0.40843504	3
NECTIN3	0.74711031	0.928690615	3
NECTIN3-AS1	0.688182849	0.861372163	3
NLGN1	0.577029071	0.898863321	3
NRADDP	0.538605736	0.321931751	3
NUP210	0.526029035	0.640154241	3
OXNAD1	0.384905118	0.191804906	3
P4HTM	0.451858925	0.239701273	3
PDCD6IP	0.879817987	0.413755988	3
PDZRN3	0.395454535	0.791651447	3
PFN2	0.434040057	0.2918178	3
PLCL2	0.384052782	0.198664694	3
PLD1	0.495124697	0.296734293	3
PLSCR5	0.532767619	0.233692934	3
PLXNB1	0.231883736	0.426037763	3
PPARG	0.680486635	0.404240854	3
PRKCD	0.811132141	0.557232892	3
PRKCI	0.455602494	0.255240243	3
PSMD6	0.122809677	0.050312887	3
PTH1R	0.634706674	0.297471599	3
PXK	0.389356659	0.165891037	3
QRICH1	0.609923885	0.316036725	3
RABL3	0.68900832	0.49386962	3
RAF1	0.6349159	0.404735905	3
RASA2	0.552383884	0.845096351	3
RBM5	0.871017059	0.470600679	3
RNF168	0.6455961	0.444342485	3
ROBO1	0.411722372	0.471671779	3
RPL32	0.523442852	0.241268613	3
RSRC1	0.601112481	0.828426568	3
RTP1	0.351153361	0.132613911	3
SATB1	0.773646929	0.941240527	3
SDHAP1	0.648379175	0.264116344	3
SEC61A1	0.727952683	0.420009955	3
SEMA3F	0.532093161	0.321523634	3
SEMA5B	0.91424462	0.370279978	3
SENP5	0.323383188	0.513626386	3
SENP7	0.037320238	0.5069796	3
SETD2	0.681882239	0.469999381	3
SHQ1	0.435707347	0.190260789	3
SLC22A13	0.613973931	0.373181505	3
SLC38A3	0.420098915	0.175374761	3
SLC51A	0.71622734	0.878395847	3
SLC7A14	0.479227393	0.252971113	3
SLC9A9-AS1	0.665418581	0.517779144	3
SLMAP	0.876819158	0.718188356	3
SMCO1	0.542265304	0.245398594	3
SRGAP3	0.553941627	0.819433463	3
STAB1	0.653586879	0.374875221	3
STAC	0.915373322	0.317772776	3
SUCLG2	0.062964423	0.202562062	3
SYNPR	0.4606302	0.85519009	3
TAFA4	0.325802288	0.127144976	3
TBL1XR1	0.448233916	0.814794469	3
TEX264	0.425555289	0.225137494	3
TKT	0.568982519	0.274882374	3
TLR9	0.526427531	0.283804177	3
TMCC1	0.416444523	0.239563276	3
TMEM39A	0.894741316	0.733354119	3
TMEM40	0.653611403	0.136224839	3
TMEM44	0.67371023	0.871420601	3
TMEM44-AS1	0.539361692	0.308464012	3
TMEM89	0.704518801	0.537052595	3
TNIK	0.435647793	0.734421637	3
TNK2	0.627319501	0.46830647	3
TPRA1	0.910893501	0.762669827	3
TRAK1	0.622702871	0.304584371	3
TRPC1	0.644740859	0.819368185	3
TUSC7	0.683479392	0.795589304	3
UBA5	0.803900136	0.591540215	3
UBE2E1	0.567389841	0.345737229	3
UBE2E2	0.580298593	0.172888188	3
UBP1	0.518374041	0.316584694	3
UBXN7	0.434543455	0.20060271	3
UROC1	0.471171054	0.137157673	3
VGLL3	0.46943247	0.753631074	3
VGLL4	0.655400135	0.384005901	3
VPS8	0.580236338	0.636141041	3
WDR53	0.733430027	0.569355285	3
XYLB	0.259900508	0.708036278	3
ZBTB38	0.854823445	0.677247939	3
ZDHHC19	0.52015322	0.326608166	3
ZKSCAN7	0.799874809	0.613399156	3
ZNF385D	0.589617683	0.533560263	3
ZNF639	0.612469783	0.312550187	3
ZNF717	0.749557326	0.450451169	3
ZXDC	0.5825907	0.34640085	3
43525	0.534042213	0.750483255	4
AADAT	0.948002658	0.857442607	4
ABCE1	0.61716251	0.597886925	4
ACOX3	0.703294742	0.325344921	4
ADGRL3	0.457780005	0.438091997	4
ADH1A	0.17038952	0.069319729	4
ADRA2C	0.182984612	0.390196194	4
AFAP1-AS1	0.596261975	0.406422033	4
ANKRD17	0.457436992	0.262191491	4
ANKRD50	0.038631028	0.585687116	4
ANP32C	0.050996784	0.12692264	4
ANXA10	0.808464285	0.713561541	4
ARAP2	0.53948492	0.905702136	4
ARHGAP24	0.061725599	0.178098868	4
ATOH1	0.706166113	0.40580325	4
BANK1	0.346081372	0.174637461	4
BEND4	0.540196375	0.323144545	4
BMPR1B	0.44755811	0.426320264	4
C4orf33	0.581077903	0.824652816	4
C4orf48	0.078102047	0.401263356	4
C4orf51	0.237560608	0.104488108	4
CABS1	0.176580182	0.078760067	4
CBR4	0.374945485	0.697090369	4
CCDC149	0.258828582	0.466101695	4
CEP135	0.712381028	0.370614241	4
CEP170P1	0.412184111	0.879333764	4
CHRNA9	0.951093569	0.35564582	4
COL25A1	0.713153339	0.893701002	4
CRIPAK	0.359147552	0.370525246	4
CTBP1-DT	0.33657573	0.168806453	4
CWH43	0.860833734	0.703968771	4
DCHS2	0.928413982	0.727037343	4
DCTD	0.567609467	0.752287291	4
DCUN1D4	0.243636271	0.131881285	4
DGKQ	0.816470611	0.620877919	4
DHX15	0.403643751	0.844121071	4
DKK2	0.798572816	0.920648272	4
ELF2	0.74862129	0.553182688	4
ELOVL6	0.858510658	0.975067829	4
EVC	0.716644077	0.908302933	4
EVC2	0.858250978	0.396128942	4
EXOC1L	0.164124599	0.363899015	4
FABP2	0.921930719	0.767875826	4
FAM13A	0.304573909	0.509491858	4
FAM149A	0.871294729	0.961829511	4
FAM184B	0.656009927	0.414418108	4
FAM193A	0.467454249	0.144584733	4
FAM200B	0.731813884	0.459455561	4
FAM241A	0.245598132	0.678502252	4
FAM53A	0.556646626	0.468036946	4
FAM92A1P2	0.749078246	0.708492022	4
FBXL5	0.651907486	0.403453233	4
FGF5	0.710003519	0.880213693	4
FGFBP2	0.680114903	0.897836923	4
FGFRL1	0.672274237	0.485800027	4
FRAS1	0.807289952	0.962507522	4
FSTL5	0.714070862	0.446061414	4
GAK	0.653995714	0.803278148	4
GALNT7	0.55173217	0.336279307	4
GATB	0.472970296	0.167835707	4
GRIA2	0.674533396	0.441087074	4
GRID2	0.347622049	0.675018987	4
HELT	0.560900441	0.821304011	4
HGFAC	0.673701045	0.441651317	4
HHIP	0.449607199	0.259833672	4
HMX1	0.439058171	0.217228654	4
HNRNPD	0.547367167	0.325345365	4
HPGD	0.824153296	0.620904313	4
HTRA3	0.526704349	0.23698504	4
HTT-AS	0.413422152	0.343277159	4
IL2	0.94506188	0.637805977	4
INPP4B	0.302437947	0.151326612	4
INTU	0.697565589	0.491079614	4
KCNIP4	0.269428874	0.093498994	4
KCTD8	0.156025298	0.063345766	4
KIAA1211	0.203836024	0.074484795	4
KIT	0.491887533	0.286553855	4
KLF3	0.677031604	0.848199887	4
KLHL2	0.758377231	0.944848584	4
LCORL	0.558581549	0.601628184	4
LIMCH1	0.321102545	0.721998124	4
LINC00290	0.36918336	0.158039183	4
LINC00499	0.703568629	0.43460505	4
LINC01060	0.381726094	0.696207712	4
LINC01093	0.545959874	0.374230145	4
LINC01096	0.694179153	0.477860358	4
LINC01098	0.200313358	0.702609891	4
LNX1	0.432837949	0.239656563	4
LOC100129917	0.579354763	0.360660317	4
LOC550113	0.573071504	0.767805541	4
LRPAP1	0.403237825	0.185621885	4
MAEA	0.440891818	0.382429487	4
MAN2B2	0.700159057	0.868292674	4
MAP9	0.82697674	0.953659028	4
MAPK10	0.645304158	0.532300576	4
METTL14	0.212045747	0.72455805	4
MFSD10	0.926504403	0.74718775	4
MIR1243	0.694465626	0.394494893	4
MIR4274	0.737183986	0.863256887	4
MIR4275	0.883397084	0.964680658	4
MIR4451	0.486900854	0.688368121	4
MIR572	0.619161431	0.404468728	4
MRFAP1	0.70368492	0.46512559	4
MSX1	0.38454518	0.235362547	4
NAA11	0.437083024	0.271697834	4
NAT8L	0.760566475	0.493727341	4
NDNF	0.783213621	0.604082044	4
NDST3	0.15819776	0.04990575	4
NOCT	0.681783074	0.300516621	4
NSD2	0.495360744	0.247678388	4
PABPC4L	0.760860681	0.45884258	4
PALLD	0.428518003	0.372305399	4
PCDH10	0.500201838	0.032789916	4
PCDH7	0.262927193	0.107075544	4
PCGF3	0.639895027	0.822084093	4
PDE6B	0.760331074	0.905664253	4
PDGFRA	0.197098894	0.43931627	4
PDHA2	0.797381125	0.369909845	4
PITX2	0.450310753	0.233927815	4
POLN	0.635628277	0.859293375	4
PPA2	0.838636064	0.501838024	4
PPP3CA	0.931990782	0.709898315	4
PRDM5	0.752020851	0.352903325	4
PRSS12	0.363706349	0.858351775	4
PTPN13	0.729037174	0.553616	4
QDPR	0.909605956	0.778620874	4
RAPGEF2	0.549070594	0.69495571	4
RASGEF1B	0.615067777	0.359761304	4
RGS12	0.818209572	0.752039437	4
RPL21P44	0.482235374	0.772287129	4
SFRP2	0.652643174	0.434248864	4
SGMS2	0.365852603	0.563963625	4
SH3BP2	0.473399788	0.258713107	4
SH3RF1	0.24391658	0.065526347	4
SH3TC1	0.440970923	0.186776317	4
SLC2A9	0.769127095	0.117980962	4
SLC7A11-AS1	0.586073459	0.404670199	4
SLIT2	0.401664124	0.300967275	4
SMARCAD1	0.505861401	0.275855373	4
SMIM14	0.458562088	0.223105875	4
SMIM20	0.7132442	0.704148351	4
SNORA24	0.206800422	0.063183382	4
SNORD73A	0.348778092	0.2212946	4
SORBS2	0.205682235	0.09116324	4
SPON2	0.73387313	0.517118814	4
SPRY1	0.488052452	0.852963824	4
STK32B	0.951614363	0.776831779	4
STOX2	0.643137754	0.39790976	4
STPG2	0.682641787	0.885900827	4
STX18	0.069500141	0.198757053	4
STX18-AS1	0.19261881	0.096133935	4
TACC3	0.569792443	0.297381315	4
TBC1D14	0.508357292	0.540700088	4
TECRL	0.741599954	0.943883235	4
TENM3	0.632678034	0.724435813	4
TIGD2	0.166192438	0.07718659	4
TMEM131L	0.251653463	0.115406787	4
TRAM1L1	0.360105133	0.178593041	4
TRAPPC11	0.40581917	0.232772681	4
TRMT44	0.837415719	0.961823843	4
TSPAN5	0.6769635	0.454419954	4
UBE2K	0.422845073	0.209223354	4
UGDH	0.728621896	0.94070627	4
UGT2B28	0.583462273	0.882819606	4
USP17L10	0.527163025	0.281111127	4
UVSSA	0.598329682	0.317735946	4
WDR1	0.526190233	0.754400532	4
ZFYVE28	0.732470727	0.505603928	4
ZNF141	0.833846188	0.341346757	4
43527	0.27513176	0.647884692	5
AACSP1	0.78156997	0.509504845	5
ACTBL2	0.547614399	0.270604453	5
ADAMTS16	0.740868304	0.53460659	5
ADAMTS2	0.865427718	0.679856274	5
ADRB2	0.611644265	0.901813462	5
AFF4	0.764954966	0.575855301	5
ANKRD33B	0.567354632	0.352427063	5
ARHGEF28	0.170669865	0.080638383	5
ATP6AP1L	0.918901767	0.607843567	5
C5orf15	0.820258151	0.471856367	5
C5orf38	0.402837223	0.213057552	5
C5orf47	0.481387692	0.769166538	5
C5orf58	0.726635648	0.88553186	5
C5orf66-AS2	0.685836075	0.719664185	5
CAMK4	0.528166506	0.281811476	5
CCNO	0.808892236	0.603238702	5
CCT5	0.669707424	0.351988673	5
CD180	0.302310323	0.09004915	5
CDC23	0.234360003	0.093445472	5
CDH10	0.488548437	0.869308693	5
CDH18	0.85817734	0.792389672	5
CDH9	0.670466479	0.880897539	5
CDK7	0.673864558	0.427758338	5
CKMT2-AS1	0.059924055	0.192557338	5
CLINT1	0.499406452	0.474385227	5
CLK4	0.7436485	0.89314234	5
CLTB	0.66187327	0.376643538	5
CNOT6	0.553984642	0.380907186	5
COL23A1	0.473840752	0.711528961	5
CPEB4	0.191856861	0.070108452	5
CPLANE1	0.849700518	0.687631425	5
CSF1R	0.568514706	0.366992232	5
CTNNA1	0.321333499	0.174629366	5
CTNND2	0.848994653	0.504497321	5
CTXN3	0.219474743	0.426541782	5
CYSTM1	0.609366004	0.796571369	5
DAP	0.776717587	0.458832582	5
DDX4	0.669822344	0.90459991	5
DDX46	0.263929588	0.49963973	5
DEPDC1B	0.188532145	0.090596606	5
DNAH5	0.920742769	0.793608104	5
DPYSL3	0.192854568	0.604881531	5
DRD1	0.556611138	0.757560222	5
DUSP1	0.412402786	0.193134271	5
EFNA5	0.807729309	0.930230959	5
EGFLAM	0.780925764	0.934520881	5
EIF4E1B	0.205813378	0.079856504	5
ERGIC1	0.569240786	0.89862185	5
EXOC3	0.550134745	0.305949514	5
F2RL1	0.180818761	0.075241459	5
FAM170A	0.678861946	0.43971587	5
FBXL17	0.612099303	0.573550632	5
FBXO4	0.162715449	0.047619905	5
FBXW11	0.177572838	0.072995338	5
FCHO2	0.651122673	0.483918988	5
FER	0.524647273	0.209697509	5
FGF18	0.593315356	0.210589138	5
FSTL4	0.374089039	0.400461172	5
FTMT	0.364218215	0.929628371	5
FYB1	0.497813596	0.634220164	5
G3BP1	0.759546071	0.937405354	5
GDNF	0.755116917	0.427590903	5
GDNF-AS1	0.744880259	0.49555293	5
GFPT2	0.550775286	0.176254139	5
GLRA1	0.578645411	0.388320115	5
GNPDA1	0.477734328	0.481276524	5
GPBP1	0.612550657	0.332573581	5
HCN1	0.657014291	0.452586849	5
HINT1	0.17679186	0.063124773	5
HMGCR	0.234463106	0.523783197	5
ICE1	0.715615131	0.926565166	5
IL17B	0.502515495	0.260320995	5
IPO11	0.972582306	0.612545125	5
IPO11-LRRC70	0.42284633	0.222759225	5
IRX1	0.373927473	0.169848382	5
IRX4	0.353197221	0.248540703	5
JMY	0.465033224	0.228559562	5
KCNIP1	0.696140331	0.42772216	5
KCNN2	0.244122588	0.119833667	5
KIF2A	0.067056168	0.210386647	5
KIF4B	0.489672837	0.318822953	5
LINC00992	0.938611163	0.838924004	5
LINC01845	0.458206012	0.257849539	5
LOC100507387	0.536724672	0.749702926	5
LOC202181	0.912421177	0.729095044	5
LOC442132	0.702738803	0.893548989	5
LOC643201	0.759746724	0.505726366	5
LOC648987	0.691743758	0.460608649	5
LPCAT1	0.62757416	0.572181429	5
LSP1P3	0.514570055	0.590446844	5
MAP3K1	0.45777885	0.767758061	5
MAST4	0.207245644	0.060038077	5
MAT2B	0.525818433	0.840006514	5
MEF2C	0.224850284	0.088595214	5
MEGF10	0.674788008	0.918718016	5
MIR143	0.776785161	0.497392139	5
MIR146A	0.259518253	0.126712214	5
MIR340	0.724280977	0.452893502	5
MIR378E	0.568576481	0.841969679	5
MIR4456	0.819750054	0.589878096	5
MIR4633	0.204583484	0.080570057	5
MIR4634	0.336030366	0.868130533	5
MSX2	0.70132955	0.365366409	5
MTRR	0.396397958	0.503670089	5
NDST1	0.553594224	0.329288624	5
NDUFAF2	0.530202789	0.256138443	5
NEURL1B	0.214951643	0.093003468	5
NKD2	0.323677713	0.080597871	5
NKX2-5	0.877385741	0.76371471	5
NMUR2	0.366302893	0.151644648	5
NNT-AS1	0.621051894	0.861040078	5
NR3C1	0.510982601	0.26620099	5
NRG2	0.521504273	0.328037817	5
NSD1	0.610525914	0.620138889	5
NSG2	0.72903819	0.441484682	5
OR4F16	0.536060179	0.417925526	5
OTULINL	0.675904652	0.465776131	5
PAM	0.936252857	0.833275845	5
PCDHB7	0.060903892	0.137083256	5
PCDHGB6	0.642911914	0.499041812	5
PDCD6	0.951390718	0.802113713	5
PDE4D	0.743958871	0.64446819	5
PDE8B	0.607745242	0.342382941	5
PIK3R1	0.604926431	0.69786497	5
PLEKHG4B	0.718534025	0.897027194	5
POC5	0.414974877	0.640457698	5
PRDM9	0.803953693	0.776043921	5
PROP1	0.712112884	0.509428661	5
PRR16	0.472026313	0.695568736	5
PRRC1	0.482008551	0.861115484	5
PTGER4	0.541120739	0.329129923	5
RAB9BP1	0.926153338	0.54215714	5
RAPGEF6	0.822864771	0.933483125	5
RASGEF1C	0.567503544	0.492440066	5
RASGRF2	0.61649392	0.330756866	5
RIOK2	0.741045981	0.356699207	5
RPL37	0.889660107	0.697256863	5
RUFY1	0.276762757	0.136182482	5
SCAMP1	0.278651038	0.092051967	5
SDHAP3	0.646366343	0.454916893	5
SEC24A	0.961719818	0.829278965	5
SH3TC2	0.594659065	0.199086229	5
SLC12A7	0.570158665	0.286841089	5
SLC1A3	0.365386201	0.115804517	5
SLC25A2	0.482262406	0.303462886	5
SLC30A5	0.597145738	0.836558703	5
SLC36A1	0.204869283	0.054670016	5
SLC4A9	0.479223793	0.245421829	5
SLC6A18	0.216652618	0.403975398	5
SLC9A3	0.101164825	0.286711415	5
SLIT3	0.541528828	0.342670993	5
SNORD63	0.25016115	0.089820432	5
SPDL1	0.614359104	0.895365922	5
SPEF2	0.908980207	0.704088072	5
SPINK13	0.649823716	0.74656166	5
ST8SIA4	0.797396642	0.505127106	5
SUB1	0.3432141	0.126173025	5
TARS	0.643795	0.381049831	5
TCERG1	0.183370769	0.063914643	5
TENT4A	0.701971841	0.890056013	5
TERT	0.761775665	0.555078936	5
THOC3	0.732073615	0.868305783	5
TNIP1	0.433203608	0.223124357	5
TRIM41	0.121041074	0.306406813	5
TRIM7	0.649436377	0.475051901	5
TRPC7	0.829034183	0.569149604	5
TSPAN17	0.748078295	0.526597328	5
UGT3A2	0.690123991	0.948203576	5
UTP15	0.673112868	0.378227876	5
WDR41	0.669738992	0.84409989	5
WDR70	0.855298916	0.419531231	5
WWC1	0.911038844	0.730235632	5
YTHDC2	0.736650023	0.924575767	5
ZFYVE16	0.923855417	0.784915253	5
ZNF346	0.13359698	0.055764084	5
ZNF354A	0.784274599	0.557559599	5
ZNF354C	0.463421667	0.226607963	5
ZNF454	0.687148116	0.508868274	5
ZNF474	0.339662245	0.816771236	5
ZNF608	0.356299105	0.752457368	5
ZNF879	0.551318749	0.563435789	5
AARS2	0.448627892	0.238068902	6
ABCC10	0.603538432	0.801002724	6
ABRACL	0.58485114	0.340912773	6
AGPAT4	0.600098669	0.267203699	6
AKAP12	0.255673291	0.487316842	6
ALDH8A1	0.620472334	0.327451912	6
ARID1B	0.553590884	0.329023556	6
ATF6B	0.693957343	0.519320611	6
ATG5	0.497443908	0.268898242	6
ATXN1	0.234342076	0.065906183	6
BCKDHB	0.12858871	0.535033424	6
BEND3	0.36646711	0.354706236	6
BICRAL	0.860889494	0.961814411	6
C6orf163	0.732656209	0.578788915	6
C6orf203	0.962478376	0.502951632	6
C6orf222	0.475853316	0.261327774	6
C6orf99	0.78081171	0.265577607	6
CARMIL1	0.784543209	0.542456928	6
CCDC170	0.383250712	0.556225755	6
CD83	0.703452015	0.904355677	6
CDK19	0.968058532	0.818197106	6
CEP85L	0.169557919	0.055630534	6
CNR1	0.036661794	0.434128867	6
COL10A1	0.335703042	0.155419117	6
COL12A1	0.599627201	0.283075668	6
COQ3	0.301935368	0.108850693	6
CPNE5	0.435027994	0.191505793	6
CRISP3	0.834538433	0.65725502	6
CYB5R4	0.12507324	0.348667645	6
DAAM2	0.531103332	0.306624552	6
DDR1	0.790005984	0.938163163	6
DEK	0.959485342	0.808367069	6
DLK2	0.520324225	0.254422812	6
DTNBP1	0.676266785	0.487823598	6
DUSP22	0.494414989	0.325264645	6
ECI2	0.74692004	0.951977815	6
ECT2L	0.72564093	0.915756838	6
EDN1	0.54384496	0.28649907	6
EPHA7	0.797088344	0.587307542	6
FAM50B	0.282568472	0.56958303	6
FAXC	0.237241757	0.09233054	6
FHL5	0.638900178	0.358495414	6
FNDC1	0.64612972	0.674422194	6
FOXC1	0.457228461	0.452881827	6
FOXO3	0.284572983	0.062813939	6
FOXP4	0.913736485	0.712154295	6
FOXQ1	0.553940771	0.814916988	6
GCM1	0.19509168	0.061677825	6
GCNT2	0.870093984	0.680577486	6
GJA10	0.095751683	0.229666519	6
GLO1	0.06894674	0.189662429	6
GMDS	0.514923443	0.2519757	6
GMPR	0.31365003	0.137912939	6
GPR6	0.613118773	0.513295749	6
GRIK2	0.595675712	0.339051791	6
GSTA5	0.851689272	0.968469453	6
GUCA1B	0.46436498	0.245697496	6
GUSBP4	0.672005041	0.907673192	6
HACE1	0.776739409	0.561296277	6
HCG11	0.351620159	0.189880154	6
HCG27	0.830977659	0.604321381	6
HIST1H2BB	0.539018693	0.370540036	6
HIST1H2BO	0.116018002	0.046861248	6
HIST1H4H	0.250377214	0.0742721	6
HLA-DPB2	0.352826608	0.845694222	6
HLA-DQB2	0.53274848	0.157082652	6
HLA-F	0.927157929	0.765321704	6
HLA-H	0.080250801	0.192564782	6
HMGN3	0.14505167	0.061578085	6
HTATSF1P2	0.717669647	0.739851653	6
HTR1E	0.823826201	0.937381174	6
HUS1B	0.62409906	0.85146443	6
ID4	0.250474672	0.122505666	6
ILRUN	0.739364402	0.525971998	6
IMPG1	0.752521804	0.315961812	6
IRF4	0.6974044	0.859762947	6
IYD	0.930852302	0.730018096	6
JARID2	0.540587518	0.34267577	6
KATNA1	0.186414198	0.473657909	6
KCNK16	0.479310975	0.289511364	6
KCNQ5	0.683186495	0.469197424	6
KHDRBS2	0.578099558	0.154867679	6
KIAA0319	0.851005502	0.589439658	6
KIF13A	0.689322357	0.490461856	6
LATS1	0.473064232	0.208629641	6
LINC00242	0.58721695	0.571665747	6
LINC00602	0.56972883	0.365522156	6
LINC01277	0.632951603	0.268145928	6
LINC01512	0.598878653	0.567124188	6
LINC01558	0.275410407	0.658305127	6
LINC01600	0.559721838	0.251597609	6
LINC01623	0.647433908	0.446956483	6
LINC02523	0.84537003	0.638032677	6
LOC100130357	0.174891388	0.066697864	6
LOC100131289	0.534126944	0.356408289	6
LOC100294145	0.65845783	0.683652124	6
LOC153910	0.342894249	0.565982459	6
LOC285762	0.542336945	0.090184466	6
LY6G6D	0.615025443	0.391424611	6
LY86	0.658900822	0.333014768	6
LY86-AS1	0.654928672	0.813900673	6
LYRM2	0.518536576	0.313891186	6
MAPK13	0.523083767	0.28077755	6
MAPK14	0.51255443	0.30395579	6
MARCKS	0.722785106	0.518809401	6
MCCD1	0.511912098	0.290982312	6
MDGA1	0.701690822	0.90722195	6
MICAL1	0.48509704	0.210985807	6
MIR3143	0.042454242	0.138136685	6
MIR4282	0.774084245	0.602279227	6
MIR4462	0.384690299	0.18436288	6
MIR5690	0.630774953	0.406200673	6
MRAP2	0.283656703	0.167375727	6
MRPS18A	0.805890343	0.428155265	6
MSH5-SAPCD1	0.565741194	0.364312063	6
MTHFD1L	0.838970587	0.57251189	6
MUCL3	0.376768369	0.391058826	6
NCR2	0.817786603	0.528808691	6
NEDD9	0.739790122	0.969410227	6
NMBR	0.392216642	0.921205769	6
NRSN1	0.718190603	0.903634742	6
NUP153	0.054028346	0.128308692	6
OLIG3	0.760526882	0.577225521	6
OPRM1	0.358900809	0.75821313	6
OR10C1	0.857799456	0.304501465	6
OR2B2	0.114371472	0.044211489	6
PACRG	0.424267223	0.501308862	6
PBOV1	0.715117384	0.947821263	6
PDE10A	0.636094858	0.865803578	6
PHACTR2	0.689009751	0.463664851	6
PKHD1	0.899355418	0.77880843	6
PLEKHG1	0.451643267	0.214036874	6
PLG	0.630249112	0.589811025	6
PM20D2	0.34658615	0.179651429	6
POU3F2	0.585003737	0.780896924	6
PPARD	0.749906436	0.94225717	6
PPP1R18	0.504328206	0.173022862	6
PPP1R3G	0.53823006	0.353271089	6
PPP2R5D	0.810285804	0.595462564	6
PRDM1	0.882678836	0.730436352	6
PREP	0.497994722	0.186225587	6
PRIM2	0.575901217	0.335850004	6
PRSS16	0.733702056	0.485953821	6
PSMG4	0.901348559	0.616042584	6
PXDC1	0.620433347	0.80086872	6
PXT1	0.576325272	0.30342603	6
RANBP9	0.866520769	0.716975844	6
RFX6	0.762714024	0.91593631	6
RGS17	0.553339867	0.875685644	6
RIOK1	0.408358515	0.650375626	6
RNF144B	0.593308104	0.954739506	6
RNF8	0.769608931	0.551031408	6
RPP21	0.563365615	0.320757572	6
RPS6KA2	0.512419345	0.74819677	6
RRAGD	0.544975065	0.316727935	6
RREB1	0.574633071	0.541633667	6
RSPO3	0.908179468	0.730394004	6
RUNX2	0.240997247	0.092803565	6
SERPINB1	0.623284091	0.368318863	6
SERPINB6	0.702765736	0.476804306	6
SERPINB9	0.592231973	0.803620088	6
SERPINB9P1	0.554582201	0.307879055	6
SLC17A3	0.482093039	0.681662574	6
SLC22A23	0.819320094	0.509576821	6
SLC35B3	0.899573531	0.649861876	6
SLC35D3	0.409235354	0.177261335	6
SMAP1	0.170540122	0.070047377	6
SMOC2	0.500476149	0.789921578	6
SNORD52	0.578277711	0.341264669	6
SNX14	0.56535351	0.907453826	6
SNX3	0.421132631	0.242298739	6
SNX9	0.468656082	0.565826092	6
SOD2	0.578121603	0.340256734	6
SOX4	0.643604964	0.416585103	6
SPATS1	0.483241572	0.237485064	6
SSR1	0.465813563	0.211191505	6
TAB2	0.373310745	0.177097295	6
TAF8	0.425864191	0.738244986	6
TBCC	0.584054498	0.416311569	6
TCP10	0.608838747	0.602873535	6
TCP11	0.51867691	0.249768105	6
TENT5A	0.919213908	0.330436518	6
TFEB	0.529726431	0.293801491	6
THBS2	0.577921186	0.774891405	6
TMEM14C	0.514578963	0.263609659	6
TMEM170B	0.550854951	0.278633304	6
TMEM181	0.669064318	0.438987676	6
TRAM2	0.621714202	0.922864249	6
TRERF1	0.562913323	0.594575689	6
TRIM10	0.630754105	0.457801756	6
TRIM27	0.266763221	0.625699146	6
TRIM31	0.817025059	0.498250109	6
TSPYL4	0.58088026	0.345838822	6
TTLL2	0.864267449	0.971245164	6
TULP1	0.727110883	0.492017409	6
UBR2	0.40038994	0.221199734	6
UHRF1BP1	0.160713424	0.068789265	6
ULBP2	0.353562656	0.55538719	6
UNC93A	0.581380026	0.367420844	6
UST-AS1	0.476608696	0.809260216	6
UTRN	0.383998178	0.40153214	6
VGLL2	0.296554899	0.484461265	6
WASF1	0.70020811	0.3919902	6
WDR27	0.724141609	0.64248243	6
ZBED9	0.305636566	0.13666208	6
ZFAND3	0.663684994	0.635203145	6
ZKSCAN4	0.43036981	0.261771361	6
ZNF184	0.113138123	0.304203024	6
ZNF311	0.339998976	0.163698832	6
ABCA13	0.844403454	0.547102122	7
ACTR3B	0.615675064	0.840272762	7
ACTR3C	0.684321234	0.897374707	7
ADAP1	0.553249337	0.473681626	7
AEBP1	0.642357874	0.405237296	7
AGAP3	0.663540863	0.378428466	7
AGFG2	0.74304794	0.559279024	7
AHCYL2	0.768630785	0.496286345	7
AMZ1	0.52367233	0.210511193	7
ANKRD61	0.489968352	0.207605431	7
ANKRD7	0.633620439	0.475476483	7
AOC1	0.575713804	0.910522868	7
AP5Z1	0.5895058	0.400578909	7
ASZ1	0.578887367	0.925130513	7
ATP6V0E2-AS1	0.901998304	0.714036686	7
ATXN7L1	0.735311507	0.91118197	7
AUTS2	0.529931281	0.618352583	7
AVL9	0.625600029	0.393667404	7
BBS9	0.721449252	0.134118128	7
BCL7B	0.698622714	0.34969014	7
C7orf65	0.554973867	0.755082202	7
CALN1	0.538915057	0.878466473	7
CARD11	0.440501683	0.221204788	7
CDHR3	0.851472172	0.638396112	7
CDK6	0.335625213	0.626573339	7
CHST12	0.649526637	0.425113857	7
CLDN15	0.653047727	0.392778402	7
CLIP2	0.491587526	0.300066708	7
CNOT4	0.51947472	0.285885367	7
CNPY1	0.642718352	0.432275735	7
COBL	0.733236509	0.943757401	7
COL26A1	0.495524097	0.274329952	7
CPA2	0.973651187	0.699335544	7
CPA4	0.969934212	0.544419004	7
CTTNBP2	0.847075763	0.720383133	7
CUL1	0.589632264	0.881261924	7
CUX1	0.889171588	0.672134987	7
CYP3A4	0.577092756	0.31132565	7
DKFZP586I1420	0.58306093	0.3212056	7
DLX6-AS1	0.738213085	0.325137879	7
DNAJB6	0.491667665	0.303244007	7
DPP6	0.688897222	0.899901142	7
DPY19L1P1	0.376625217	0.204319465	7
DTX2P1-UPK3BP1-PMS2P11	0.49183267	0.55651503	7
DYNC1I1	0.608124637	0.298635184	7
EEPD1	0.595340529	0.342384061	7
EGFR	0.510420594	0.692809983	7
ELMO1	0.800429828	0.562411435	7
ELN	0.250465208	0.287245399	7
ETV1	0.85774103	0.491882378	7
FAM20C	0.702623537	0.888559745	7
FIGNL1	0.367009989	0.204347147	7
FOXK1	0.552602609	0.396699474	7
GARS-DT	0.763840568	0.500587163	7
GET4	0.783627699	0.562704291	7
GIMAP2	0.597847286	0.369836252	7
GIMAP6	0.252040087	0.061658762	7
GLCCI1	0.500307089	0.690637925	7
GNA12	0.544568415	0.503440936	7
GNAT3	0.530343949	0.760299463	7
GNB2	0.619748209	0.397651123	7
GRB10	0.512003661	0.321698512	7
GS1-124K5.11	0.452052422	0.745549433	7
GTF2IP1	0.569789092	0.17939593	7
GTF2IRD1	0.539882893	0.226499801	7
HBP1	0.785775199	0.607635448	7
HDAC9	0.652594519	0.890902812	7
HIPK2	0.662822746	0.306846951	7
HOXA1	0.572845881	0.348293251	7
HOXA11-AS	0.77223259	0.961630926	7
HOXA2	0.505654801	0.694618322	7
HOXA3	0.514924277	0.258776986	7
HOXA6	0.310743069	0.167711668	7
HOXA7	0.368257511	0.190607053	7
HRAT92	0.747720651	0.558110311	7
HTR5A-AS1	0.615730203	0.622801422	7
IGF2BP3	0.36503726	0.587605984	7
IKZF1	0.341128009	0.150543928	7
INTS1	0.306180273	0.080843651	7
IQCE	0.412490074	0.700850624	7
JAZF1	0.770151537	0.45639817	7
KCNH2	0.691341366	0.880850425	7
KIAA1549	0.470240847	0.264819285	7
KPNA7	0.862759846	0.554266746	7
KRBA1	0.725551603	0.461173347	7
LAMB4	0.797100758	0.940266494	7
LANCL2	0.746988445	0.653616159	7
LFNG	0.252540536	0.069189813	7
LINC00174	0.594890128	0.297885545	7
LINC00689	0.566419844	0.842947023	7
LINC01005	0.51913752	0.098711092	7
LOC100129148	0.684161316	0.865921276	7
LOC100506585	0.55602447	0.638955149	7
LOC285889	0.563237291	0.603333403	7
LOC442497	0.841562636	0.656376869	7
LUC7L2	0.427710739	0.778791777	7
MAD1L1	0.612354842	0.464293946	7
MAFK	0.702335593	0.483612445	7
MAGI2-AS3	0.600957872	0.131373534	7
METTL2B	0.587145803	0.281111824	7
MIR153-2	0.704512346	0.638456379	7
MIR29A	0.553418067	0.458507336	7
MIR3147	0.801275939	0.942249765	7
MIR339	0.35410403	0.162929899	7
MIR3907	0.948914938	0.763425333	7
MIR4655	0.849418736	0.961432098	7
MIR548AR	0.184613428	0.760479409	7
MIR548AU	0.102986151	0.26442261	7
MIR548M	0.763619525	0.949504355	7
MIR595	0.563101979	0.793456365	7
MKLN1	0.468007368	0.663025056	7
MPP6	0.504425221	0.308152314	7
MRPS24	0.192383035	0.07049693	7
MRPS33	0.391231049	0.186602339	7
MTERF1	0.182097097	0.062526097	7
MUC17	0.897419215	0.74299235	7
MYL10	0.52748068	0.273254258	7
NAMPT	0.894690399	0.755269262	7
NAT16	0.520397335	0.265071272	7
NDUFA4	0.957259891	0.608973108	7
NDUFB2-AS1	0.758376479	0.545010399	7
NPTX2	0.606578727	0.258759386	7
NPVF	0.623436705	0.900798935	7
NSUN5	0.511015685	0.231395902	7
NUB1	0.614964051	0.370457377	7
NUP42	0.811371237	0.665148945	7
PARP12	0.498775508	0.283393543	7
PAX4	0.168788174	0.051383085	7
PCLO	0.606175006	0.275212749	7
PDE1C	0.503396491	0.854788441	7
PDGFA	0.601211022	0.617076885	7
PER4	0.656049752	0.293470359	7
PHF14	0.779639044	0.533948588	7
PHTF2	0.57126216	0.298009103	7
PLOD3	0.458072556	0.189157883	7
PMS2CL	0.417134945	0.244122251	7
POLR2J4	0.471132291	0.276882819	7
POMZP3	0.462849638	0.263279619	7
POR	0.659478794	0.430498443	7
PPP1R3A	0.783171181	0.943039433	7
PPP1R9A	0.640432197	0.383798373	7
PRKAR1B	0.73007119	0.591730589	7
PTPRN2	0.362911459	0.618227563	7
PURB	0.875571789	0.680548005	7
RADIL	0.29085723	0.130698583	7
RAMP3	0.365498064	0.161524276	7
RBM33	0.655894544	0.635177028	7
REPIN1	0.693877205	0.31085868	7
RNU6-16P	0.69187653	0.47812299	7
RSPH10B2	0.570599171	0.982977346	7
SCRN1	0.300885237	0.13817261	7
SDK1	0.468041153	0.489787476	7
SEC61G	0.052998393	0.143995399	7
SEMA3D	0.366892471	0.813328779	7
SEPTIN14	0.651663992	0.45023415	7
SEPTIN7	0.421069556	0.230759544	7
SH2B2	0.399012285	0.191501775	7
SHH	0.541726421	0.50789074	7
SLC25A40	0.698544732	0.424426865	7
SMARCD3	0.313068394	0.153213327	7
SMKR1	0.88574976	0.759664712	7
SOSTDC1	0.504974524	0.737291173	7
SSMEM1	0.973932178	0.709058563	7
STAG3L4	0.727514282	0.411909906	7
STK31	0.727736805	0.357004385	7
TARP	0.07719727	0.212365449	7
TECPR1	0.660766856	0.452387076	7
TFAMP1	0.415852762	0.648138955	7
TFR2	0.444882035	0.727730358	7
TMEM168	0.677859527	0.417981102	7
TMEM270	0.692488683	0.359569965	7
TNRC18	0.762066553	0.560176767	7
TOMM7	0.969219042	0.635906398	7
TPI1P2	0.537672947	0.252433462	7
TPST1	0.651898486	0.349810427	7
TRPV5	0.708970896	0.887299912	7
TSGA13	0.775284502	0.341277594	7
TTYH3	0.474913717	0.216361971	7
TWIST1	0.681033937	0.482677433	7
UBE2H	0.817827082	0.501803059	7
UBE3C	0.729502484	0.448833357	7
UBN2	0.835008552	0.954529632	7
USP42	0.761339348	0.494843305	7
VIPR2	0.324240715	0.557308535	7
VWC2	0.061541274	0.151579881	7
WDR60	0.665426091	0.394913359	7
WDR86-AS1	0.362734024	0.129747555	7
WIPF3	0.514189604	0.262492887	7
YWHAEP1	0.156464653	0.338664681	7
ZNF107	0.482872681	0.787233182	7
ZNF12	0.69553993	0.465722342	7
ZNF679	0.395406015	0.755789616	7
ZNF733P	0.652040213	0.606988534	7
ZNF735	0.980915907	0.731665417	7
ZNF746	0.230131245	0.508279151	7
ZNF777	0.587567245	0.365043827	7
ZNF890P	0.554063302	0.52569625	7
ZNF92	0.629366892	0.365219699	7
ADAM18	0.706246263	0.939522053	8
ADAM32	0.277763608	0.111882838	8
ADGRB1	0.557449205	0.318185719	8
ADHFE1	0.539575354	0.287184308	8
ADRB3	0.788298973	0.524516824	8
ANK1	0.461452141	0.78048966	8
ANXA13	0.223120582	0.375606737	8
ARHGEF10	0.756245443	0.905778253	8
ASAH1	0.668697569	0.866320889	8
BLK	0.467667767	0.647597997	8
BMP1	0.577329141	0.351800446	8
C8orf37-AS1	0.582987781	0.327561911	8
C8orf86	0.628108245	0.425809711	8
CA8	0.412160448	0.221552401	8
CASC8	0.575733029	0.827654331	8
CDC42P3	0.068788798	0.192103375	8
CDH17	0.404945418	0.183639041	8
CEBPD	0.919621608	0.671054343	8
CHD7	0.669455465	0.359935342	8
CHRNA2	0.486679152	0.268927506	8
CHRNB3	0.443120259	0.230322738	8
COL22A1	0.452549309	0.423885012	8
COLEC10	0.405092577	0.162653999	8
COX6C	0.527927355	0.334360963	8
CSGALNACT1	0.497768775	0.668227312	8
CSMD1	0.627388145	0.170867219	8
CTHRC1	0.514207103	0.810918598	8
CTSB	0.251881933	0.48353788	8
CYP11B1	0.510599808	0.335056262	8
DCAF13	0.518763853	0.802204999	8
DEFA1	0.436336653	0.190113175	8
DENND3	0.803523966	0.955893197	8
DEPTOR	0.721873779	0.952782429	8
DLC1	0.429919667	0.543221526	8
DLGAP2	0.691220186	0.812975997	8
DOCK5	0.552398766	0.807733186	8
DPYSL2	0.466665952	0.171596534	8
DUSP4	0.96457618	0.787876009	8
EFCAB1	0.343999223	0.134030925	8
EGR3	0.481601736	0.279979311	8
EIF3H	0.780247313	0.510014371	8
EIF4EBP1	0.594292946	0.348734484	8
ERI1	0.28985069	0.664031711	8
ERICH1	0.73643819	0.806943517	8
EXTL3	0.582178351	0.128770644	8
EYA1	0.438169646	0.820951296	8
FAM110B	0.562254085	0.787350667	8
FAM135B	0.517777957	0.529663413	8
FAM167A-AS1	0.386334804	0.186898696	8
FBXO16	0.510654347	0.265983802	8
FZD6	0.087322813	0.42440486	8
GML	0.696754466	0.498200161	8
GRHL2	0.836893525	0.637067828	8
HAS2	0.761214454	0.488643957	8
HMBOX1	0.396145742	0.669539634	8
HOOK3	0.37550569	0.135378591	8
JRK	0.925856188	0.823358435	8
KBTBD11	0.433172415	0.632957076	8
KCNB2	0.863975987	0.457172485	8
KCNK9	0.304554762	0.122096462	8
KCNQ3	0.600422225	0.343711278	8
KHDRBS3	0.490271835	0.824515661	8
KIF13B	0.663200754	0.383983368	8
LINC00051	0.361893903	0.539471064	8
LINC00293	0.659111376	0.364450828	8
LINC00588	0.494241061	0.850481872	8
LINC00589	0.556180005	0.247472257	8
LINC00861	0.861388138	0.961072326	8
LINC00977	0.573243832	0.317313427	8
LINC01289	0.549050584	0.361568458	8
LINC01592	0.852108221	0.642903402	8
LINC02209	0.53867442	0.218143691	8
LOC100287015	0.642199206	0.555554933	8
LOC157273	0.182911257	0.077667767	8
LRATD2	0.504765958	0.287653676	8
LRRC69	0.232815585	0.090450572	8
LY6E	0.924334198	0.809568844	8
LZTS1-AS1	0.373946494	0.656132601	8
MAFA	0.65951675	0.448352747	8
MED30	0.909218554	0.631184595	8
MFHAS1	0.385683302	0.218218217	8
MIR4472-1	0.912335172	0.529832436	8
MIR548O2	0.741960862	0.93452975	8
MIR598	0.740518192	0.740795189	8
MMP16	0.774576193	0.963215279	8
MROH5	0.869898375	0.8413668	8
MRPL15	0.279288241	0.108898806	8
MTSS1	0.923196961	0.666934139	8
MTUS1	0.577206245	0.786433535	8
MYOM2	0.529280826	0.339753027	8
NAT1	0.601798017	0.23736251	8
NCALD	0.160149605	0.407507937	8
NDRG1	0.499236455	0.744487041	8
NPBWR1	0.374622512	0.244036928	8
NRG1	0.144497836	0.508004667	8
NSD3	0.578682825	0.292493742	8
OC90	0.557702269	0.778126624	8
OXR1	0.551773045	0.06751132	8
PCAT1	0.510754361	0.1658555	8
PCMTD1	0.673361076	0.878950884	8
PDP1	0.652364313	0.381076027	8
PEBP4	0.535958277	0.341401416	8
PLEKHF2	0.178846271	0.06832204	8
PNOC	0.728731125	0.463296526	8
POLB	0.614441784	0.318752202	8
POTEA	0.55330435	0.279857683	8
POU5F1B	0.736023318	0.25263927	8
PRAG1	0.390948604	0.886811008	8
PRSS55	0.384971676	0.202059862	8
PTDSS1	0.794571495	0.799264076	8
PXDNL	0.716902511	0.435170288	8
RAB11FIP1	0.344560277	0.528885107	8
RALYL	0.202479026	0.08262827	8
RB1CC1	0.576736852	0.412155753	8
RHOBTB2	0.784428849	0.62326436	8
RHPN1	0.352089042	0.079231362	8
RNF139	0.564371864	0.315212789	8
RNF5P1	0.872807269	0.667615792	8
RP1	0.716658097	0.929140211	8
SAMD12	0.697730083	0.333680183	8
SDCBP	0.864006098	0.548981437	8
SDR16C5	0.85376505	0.951172902	8
SGCZ	0.314126577	0.575111425	8
SLC7A2	0.272550015	0.141446285	8
SNTG1	0.881334483	0.73160439	8
SNX16	0.849575964	0.551015835	8
SOX17	0.645937083	0.940329718	8
SOX7	0.699530327	0.593858406	8
SPAG1	0.276276625	0.135859367	8
SPIDR	0.383886368	0.131464237	8
ST3GAL1	0.800456781	0.954279539	8
STC1	0.609287107	0.887182743	8
STMN2	0.302304655	0.608751284	8
TACC1	0.499828227	0.295641306	8
TG	0.722288989	0.356593196	8
THEM6	0.706563649	0.436977199	8
TMEM65	0.488920794	0.154230023	8
TMEM67	0.69749505	0.407687731	8
TOP1MT	0.560801684	0.284313316	8
TOX	0.535626811	0.315280938	8
TRAPPC9	0.633570526	0.386331429	8
TRIB1	0.660252326	0.89912841	8
TRIQK	0.278625757	0.768562863	8
TRMT12	0.361398589	0.155013744	8
TRPS1	0.256376562	0.25683459	8
TSNARE1	0.650619505	0.859347453	8
TUSC3	0.575932643	0.82177066	8
UBR5	0.542022395	0.280736216	8
VPS13B	0.433742846	0.242670867	8
XKR4	0.651635156	0.470860654	8
XKR6	0.629198879	0.379180425	8
YWHAZ	0.500895504	0.723777581	8
ZC3H3	0.312285646	0.160906305	8
ZNF704	0.519968551	0.775332305	8
ABL1	0.517238198	0.773212645	9
ACTL7B	0.283202922	0.139370101	9
ADAMTS13	0.799604225	0.576184332	9
AGTPBP1	0.683877053	0.440221026	9
AIF1L	0.756229608	0.930310678	9
AKAP2	0.459712879	0.256484673	9
ANGPTL2	0.488589603	0.266157956	9
ANKRD20A3	0.340033548	0.292237721	9
AQP7P3	0.611622588	0.818886934	9
BARX1	0.365638914	0.188121494	9
BRD3OS	0.534242785	0.727168709	9
BRINP1	0.674456978	0.648734671	9
C9orf131	0.559407533	0.350813755	9
C9orf170	0.529903196	0.2640207	9
C9orf24	0.664012619	0.429991357	9
C9orf72	0.951199294	0.617574034	9
CARNMT1	0.237785147	0.113969845	9
CD72	0.700408686	0.484674602	9
CKS2	0.402739312	0.664792297	9
CNTLN	0.485497638	0.171438731	9
CNTNAP3	0.330215842	0.514677637	9
CNTRL	0.536606658	0.285479228	9
COL5A1	0.690764202	0.364625258	9
CTSLP8	0.757660851	0.92713363	9
CTSV	0.589974238	0.369987191	9
CYLC2	0.899848463	0.96926536	9
DAB2IP	0.648609842	0.382688198	9
DAPK1	0.777679562	0.123151409	9
DBH	0.886313685	0.776177215	9
DBH-AS1	0.593968971	0.393737029	9
DENND1A	0.611575367	0.350934269	9
DMRT3	0.200482839	0.3433034	9
DOCK8	0.567605746	0.252581503	9
ECM2	0.53992004	0.304457399	9
EXOSC2	0.681545712	0.517995381	9
EXOSC3	0.811777692	0.653365659	9
FAM120AOS	0.64002168	0.834251819	9
FAM201A	0.581614761	0.364425881	9
FAM74A4	0.568462856	0.598048642	9
FAM95B1	0.068971315	0.415745668	9
FANCC	0.785194385	0.595518721	9
FKBP15	0.604644247	0.87010559	9
FOXB2	0.691593661	0.362972899	9
FRMD3	0.577630868	0.31251237	9
GCNT1	0.78309707	0.546019395	9
GGTA1P	0.578790893	0.326477353	9
GLIPR2	0.430408002	0.17373035	9
GLIS3	0.389292904	0.726868235	9
GOLGA1	0.760290945	0.535459272	9
GRIN3A	0.474008451	0.225481897	9
HAUS6	0.704129052	0.505045443	9
IARS	0.807657446	0.566210486	9
KANK1	0.767201898	0.940250636	9
KDM4C	0.34941009	0.195554146	9
KLF4	0.734739011	0.499075295	9
KYAT1	0.80352006	0.925555046	9
LAMC3	0.453018122	0.251290446	9
LHX2	0.855093147	0.710367257	9
LINC00963	0.785574549	0.566259272	9
LINC01235	0.315003145	0.807336375	9
LINC01501	0.498622925	0.262722102	9
LINGO2	0.91146987	0.614803617	9
LMX1B	0.618206115	0.592526485	9
LOC100129034	0.458861581	0.224619549	9
LOC158435	0.693493635	0.471665557	9
LOC389705	0.895688645	0.737584931	9
LOC389765	0.489033577	0.744231761	9
LOC642929	0.705601312	0.916147401	9
MAMDC2	0.617043692	0.326758171	9
MAPKAP1	0.80997846	0.546675051	9
MFSD14B	0.453377409	0.24843028	9
MIR181A2HG	0.267869568	0.112538904	9
MIR3074	0.367670796	0.106450135	9
MIR3152	0.469334192	0.463794149	9
MIR3689C	0.591001868	0.372390624	9
MIR3910-1	0.558018388	0.290406299	9
MIR4290HG	0.632831148	0.614709454	9
MIR4475	0.395969516	0.193585256	9
MIR4669	0.179776253	0.374124564	9
MIRLET7A1	0.806189469	0.546202166	9
MUSK	0.389486613	0.202200858	9
MVB12B	0.390486948	0.200695617	9
MYORG	0.894974336	0.733867589	9
NFX1	0.602619065	0.5738249	9
NIPSNAP3A	0.759957651	0.557812592	9
NOL8	0.78096474	0.427692756	9
NR4A3	0.734077426	0.90428947	9
NTNG2	0.292058261	0.088225106	9
NTRK2	0.406290369	0.199989601	9
NUDT2	0.18601904	0.081060116	9
NUP214	0.731809847	0.425899646	9
NUTM2F	0.426873136	0.199164176	9
NXNL2	0.64959808	0.369939803	9
OBP2B	0.603409039	0.305103096	9
ODF2	0.620130027	0.310650176	9
OR13D1	0.433493476	0.23479743	9
OR1L1	0.55325492	0.403137107	9
OR2K2	0.480767053	0.241183569	9
OSTF1	0.478146197	0.483226553	9
PBX3	0.532538874	0.59347338	9
PCSK5	0.747116608	0.930506357	9
PHYHD1	0.54128723	0.779441018	9
PLPP6	0.691114035	0.893915563	9
PRDM12	0.252830615	0.559541713	9
PRSS3	0.113455794	0.370004312	9
PTCH1	0.518288566	0.639973093	9
PTENP1	0.058909955	0.201166844	9
PTGER4P2-CDK2AP2P2	0.544811251	0.796930191	9
PTGES2-AS1	0.337837431	0.125543381	9
PTPDC1	0.528462314	0.317029724	9
PTPRD	0.424225308	0.482518578	9
RABEPK	0.535072727	0.800815129	9
RABGAP1	0.448035829	0.247543748	9
RALGDS	0.34444178	0.230894406	9
RALGPS1	0.723213617	0.502643184	9
RAPGEF1	0.58212778	0.572235238	9
RASEF	0.601523211	0.290598028	9
RNU6ATAC	0.338408466	0.289470268	9
RORB	0.248512674	0.149914418	9
RXRA	0.605410332	0.583466649	9
SARDH	0.3159066	0.104015155	9
SCAI	0.588230225	0.355679369	9
SEMA4D	0.600407559	0.768664781	9
SHB	0.44992704	0.273673935	9
SHC3	0.556123184	0.747420641	9
SHOC1	0.280049294	0.162520356	9
SLC1A1	0.800353785	0.511175408	9
SLC24A2	0.315898614	0.155562449	9
SLC25A25	0.698103285	0.408221554	9
SLC25A51	0.840779273	0.685143153	9
SMARCA2	0.632593435	0.40868852	9
SMC2	0.208892014	0.099020279	9
SPATA31A3	0.9732415	0.434055011	9
SPATA31D1	0.809318312	0.586868274	9
STOM	0.409371566	0.846544892	9
SURF2	0.72939239	0.528344964	9
SVEP1	0.712382504	0.445685422	9
SYK	0.410797501	0.223564391	9
TLE1	0.692863959	0.679581289	9
TLE4	0.713983474	0.584199598	9
TLR4	0.787174153	0.530968268	9
TMC1	0.569969979	0.347302161	9
TMEM245	0.614912174	0.424249841	9
TUSC1	0.192437388	0.081987665	9
TUT7	0.40347315	0.202671485	9
TXNDC8	0.474588073	0.290234446	9
UBAP2	0.95192213	0.65134766	9
UBE2R2	0.624696995	0.351144926	9
VAV2	0.452174997	0.297434832	9
VLDLR-AS1	0.477566064	0.252857614	9
WDR5	0.752411381	0.51824234	9
WNK2	0.592607692	0.599823657	9
ZBTB43	0.497388895	0.36377423	9
ZCCHC7	0.563957251	0.23771414	9
ZDHHC21	0.297670468	0.646548073	9
43532	0.671066028	0.871168983	10
ABLIM1	0.422440259	0.798633237	10
ACTR3BP5	0.51410179	0.706662968	10
ADAM12	0.569283662	0.351281117	10
ADAMTS14	0.667498435	0.393084928	10
ADARB2	0.816601725	0.453975749	10
ADARB2-AS1	0.739220145	0.534615214	10
ADRA2A	0.733786749	0.544790844	10
ANK3	0.54189962	0.310684011	10
ANKRD26	0.744467794	0.526361993	10
ANXA7	0.749457026	0.485189299	10
ARHGAP12	0.525600567	0.298940718	10
ARMC4	0.443147269	0.710058437	10
ATRNL1	0.726893248	0.486979278	10
BMS1	0.422145797	0.199886688	10
BTBD16	0.455852713	0.228788137	10
BUB3	0.451633872	0.255113112	10
C10orf90	0.772423247	0.354959545	10
CACNB2	0.200864927	0.406873497	10
CALML5	0.346974596	0.10098888	10
CAMK1D	0.359027657	0.163661616	10
CASC2	0.757868217	0.500365936	10
CCDC3	0.521897876	0.251440654	10
CCDC7	0.630639737	0.822057918	10
CCNY	0.145603486	0.128353527	10
CCSER2	0.581952522	0.395168797	10
CELF2	0.613058767	0.374247843	10
CFAP43	0.343432022	0.728011341	10
CFAP58	0.065207023	0.692979255	10
CHST15	0.189375637	0.354485239	10
CNNM1	0.499175197	0.306370971	10
COL13A1	0.336315266	0.16369151	10
CTAGE7P	0.679690412	0.431119749	10
CTNNA3	0.730036462	0.885207705	10
CUBN	0.788509379	0.553679713	10
CYP2C9	0.214393179	0.041362191	10
DIP2C	0.512060982	0.669653308	10
DMBT1	0.773094407	0.585522559	10
DNA2	0.068942125	0.174691542	10
EBF3	0.928255065	0.804087261	10
EBLN1	0.614502314	0.370148091	10
ECHDC3	0.587832161	0.309308033	10
EMX2OS	0.406960628	0.11296774	10
EPC1	0.630436104	0.960080705	10
FAM107B	0.443371012	0.448789388	10
FAM171A1	0.827701285	0.951194236	10
FAM238B	0.871597183	0.725647717	10
FAM238C	0.513297976	0.48690153	10
FAM24A	0.619796598	0.353342293	10
FAM25C	0.401278103	0.494692092	10
FBXW4	0.755544539	0.472123992	10
FFAR4	0.627776621	0.439014437	10
FGFR2	0.812603943	0.518302505	10
FRMD4A	0.348357524	0.623322002	10
FRMPD2	0.459900859	0.2857219	10
FZD8	0.758718117	0.450253377	10
GAD2	0.630048998	0.646552012	10
GATA3	0.559130847	0.833564271	10
GJD4	0.389159645	0.171537773	10
GLRX3	0.549163928	0.502601731	10
GLUD1P2	0.972862517	0.876833829	10
GPAM	0.404572328	0.207917054	10
GRID1-AS1	0.507975516	0.288795953	10
GTPBP4	0.856366748	0.963809358	10
H2AFY2	0.657498281	0.430381612	10
HPS1	0.403056973	0.434478194	10
HTR7	0.420853263	0.24854046	10
ITGB1	0.538951022	0.292813954	10
KCNIP2	0.238963091	0.069882365	10
KCNMA1	0.515047803	0.368334532	10
KIAA1217	0.885776057	0.660129715	10
KIF5B	0.782187038	0.933851873	10
KIN	0.905002137	0.763213967	10
KLF6	0.488495678	0.364677637	10
LINC00595	0.636535218	0.352324693	10
LINC00601	0.340511343	0.281096771	10
LINC00701	0.759220417	0.909036323	10
LINC00707	0.578433662	0.238584986	10
LINC00837	0.677320648	0.853746254	10
LINC00839	0.535100156	0.232840438	10
LINC01164	0.477206709	0.567564906	10
LINC02649	0.499548735	0.260367304	10
LOC441666	0.687161975	0.941279808	10
LRRTM3	0.491710303	0.277645465	10
LYZL1	0.589630384	0.366669657	10
LYZL2	0.525539365	0.875212657	10
MAPK8	0.309889045	0.17360056	10
MBL2	0.511766724	0.841132823	10
MGMT	0.624690357	0.607111703	10
MINDY3	0.672401905	0.188509612	10
MIR378C	0.57131301	0.339774193	10
MIR4295	0.607167394	0.848794179	10
MIR4480	0.905111684	0.627460757	10
MIR5699	0.222388374	0.103279286	10
MIR605	0.599473906	0.890155415	10
MKI67	0.560708451	0.454782686	10
MPP7	0.674680421	0.632635292	10
NEBL-AS1	0.537279576	0.320771097	10
PAX2	0.358972524	0.161377083	10
PCBD1	0.747440477	0.416703198	10
PCDH15	0.070201616	0.45076966	10
PITRM1	0.473801968	0.696680666	10
PLXDC2	0.672200342	0.405027455	10
PRKCQ	0.770210163	0.527766568	10
PRKG1	0.768366928	0.299766729	10
PROSER2	0.790103376	0.58095624	10
PROSER2-AS1	0.584182519	0.379931845	10
PTCHD3	0.173250473	0.077805594	10
PTEN	0.219640017	0.083236764	10
PTF1A	0.882270138	0.607183659	10
PTPN20	0.882029426	0.672862575	10
RASSF4	0.486497888	0.306054446	10
RBM17	0.670236381	0.433003111	10
RHOBTB1	0.394550143	0.123732158	10
RSU1	0.625152163	0.323832959	10
RTKN2	0.725097944	0.505335717	10
[truncated: 2,432 more rows]
